# Supplementary material for: Paths and determinants for Penicillium janthinellum to resist low and high copper
Source: Sci Rep. 2015 Aug 12;5:10590. doi: 10.1038/srep10590 (PMC4642507; doi:10.1038/srep10590)
Supplement: Supplementary Table S1 [file srep10590-s1.xls]

## Sheet: Common transcripts under 0.5 mM
						Expression information under 0.5 mM Cu
Transcript	GenBank accession number	Transcript	significance	WT.TY0	WT.TY0.5	fold.change(AB)	fisher.greater(AB)	fisher.less(AB)	chisq(AB)	fisher.greater.fdr(AB)	fisher.less.fdr(AB)	chisq.fdr(AB)	Name	Definition	Length	Swissprot_des	Swissprot_evalue	Cdd_des	Cdd_evalue	Trembl_des	Trembl_evalue	NR_des	NR_evalue	PFAM_des	PFAM_evalue	KOG	GO	EC	KO	Pathway
comp10007_c0_seq1		comp10007_c0_seq1	down	0.18	0	#NAME?	1	1	NA	1	1	NA	-	-	121	-	-	-	-	-	-	-	-	-	-	-	-	-	-	-
comp10009_c0_seq1	GBSQ01002223	comp10009_c0_seq1	down	0.62	0	#NAME?	1	0.499967	NA	1	1	NA	-	-	496	-	-	-	-	tr|B8MSW8|B8MSW8_TALSN Putative uncharacterized protein OS=Talaromyces stipitatus (strain ATCC 10500 / CBS 375.48 / QM 6759 / NRRL 1006) GN=TSTA_000990 PE=4 SV=1	6e-47	ref|XP_002487681.1| conserved hypothetical protein [Talaromyces stipitatus ATCC 10500] gb|EED12027.1| conserved hypothetical protein [Talaromyces stipitatus ATCC 10500]	5e-47	-	-	-	GO:0003964,RNA-directed DNA polymerase activity;GO:0003723,RNA binding;GO:0004523,ribonuclease H activity;GO:0005622,intracellular;GO:0008270,zinc ion binding;GO:0006278,RNA-dependent DNA replication;GO:0003676,nucleic acid binding	-	-	-
comp10010_c0_seq1	GBSQ01002107	comp10010_c0_seq1	down	0.42	0.1	-2.07039	1	1	0.345711	1	1	0.962265	-	-	316	-	-	-	-	tr|B6GWB7|B6GWB7_PENCW Pc06g02160 protein OS=Penicillium chrysogenum (strain ATCC 28089 / DSM 1075 / Wisconsin 54-1255) GN=Pc06g02160 PE=4 SV=1	7e-33	ref|XP_002556819.1| Pc06g02160 [Penicillium chrysogenum Wisconsin 54-1255] emb|CAP79209.1| Pc06g02160 [Penicillium chrysogenum Wisconsin 54-1255]	7e-33	-	-	-	GO:0015074,DNA integration;GO:0003677,DNA binding;GO:0008270,zinc ion binding;GO:0003676,nucleic acid binding	-	-	-
comp10015_c0_seq1	GBSQ01002049	comp10015_c0_seq1	down	0.35	0	#NAME?	1	1	NA	1	1	NA	-	-	374	-	-	-	-	-	-	-	-	-	-	-	-	-	-	-
comp10020_c0_seq1	GBSQ01001970	comp10020_c0_seq1	down	1.47	0	#NAME?	1	0.499967	NA	1	1	NA	-	-	492	-	-	-	-	-	-	-	-	-	-	-	-	-	-	-
comp10030_c0_seq1	GBSQ01002318	comp10030_c0_seq1	down	1.01	0	#NAME?	1	0.499967	NA	1	1	NA	-	-	369	-	-	-	-	tr|G7Y1E6|G7Y1E6_ASPKW Putative uncharacterized protein OS=Aspergillus kawachii (strain NBRC 4308) GN=AKAW_11117 PE=4 SV=1	3e-15	dbj|GAA93005.1| hypothetical protein AKAW_11117 [Aspergillus kawachii IFO 4308]	3e-15	lcl|A1DA46_NEOFI/6-212 PF06687.7;SUR7;	2e-09	-	-	-	-	-
comp10030_c0_seq2	GBSQ01002319	comp10030_c0_seq2	down	0.75	0	#NAME?	1	0.499967	NA	1	1	NA	-	-	323	-	-	-	-	tr|G7Y1E6|G7Y1E6_ASPKW Putative uncharacterized protein OS=Aspergillus kawachii (strain NBRC 4308) GN=AKAW_11117 PE=4 SV=1	3e-15	dbj|GAA93005.1| hypothetical protein AKAW_11117 [Aspergillus kawachii IFO 4308]	3e-15	lcl|A1DA46_NEOFI/6-212 PF06687.7;SUR7;	2e-09	-	-	-	-	-
comp10039_c0_seq1	GBSQ01002444	comp10039_c0_seq1	down	0.69	0.1	-2.7866	1	0.499967	0.644636	1	1	0.999399	-	-	638	-	-	-	-	-	-	-	-	-	-	-	-	-	-	-
comp10043_c0_seq1	GBSQ01002766	comp10043_c0_seq1	down	0.02	0	#NAME?	1	1	NA	1	1	NA	-	-	899	-	-	-	-	-	-	-	-	-	-	-	-	-	-	-
comp10043_c0_seq5	GBSQ01002770	comp10043_c0_seq5	down	0.09	0	#NAME?	1	1	NA	1	1	NA	-	-	476	-	-	-	-	-	-	-	-	-	-	-	-	-	-	-
comp10048_c0_seq1		comp10048_c0_seq1	down	0.49	0.12	-2.02975	1	1	0.419909	1	1	0.999399	-	-	134	-	-	-	-	-	-	-	-	-	-	-	-	-	-	-
comp10051_c0_seq1	GBSQ01002695	comp10051_c0_seq1	down	0.11	0.03	-1.87447	1	1	0.0139411	1	1	0.210052	-	-	1030	-	-	-	-	-	-	-	-	-	-	-	-	-	-	-
comp10055_c0_seq1	GBSQ01002813	comp10055_c0_seq1	down	0.83	0.07	-3.56768	1	0.499967	0.800331	1	1	0.999399	ABCC1	ATP-binding cassette, subfamily C (CFTR/MRP), member 1	2676	sp|Q54JR2|ABCC3_DICDI ABC transporter C family member 3 OS=Dictyostelium discoideum GN=abcC3 PE=3 SV=1	5e-120	-	-	tr|B6H8Z7|B6H8Z7_PENCW Pc16g04670 protein OS=Penicillium chrysogenum (strain ATCC 28089 / DSM 1075 / Wisconsin 54-1255) GN=Pc16g04670 PE=3 SV=1	0	ref|XP_002560818.1| Pc16g04670 [Penicillium chrysogenum Wisconsin 54-1255] emb|CAP93137.1| Pc16g04670 [Penicillium chrysogenum Wisconsin 54-1255]	0	lcl|B6H8Z7_PENCW/910-1183 PF00664.18;ABC_membrane;	7e-153	Q	GO:0006810,transport;GO:0055085,transmembrane transport;GO:0005524,ATP binding;GO:0042626,ATPase activity, coupled to transmembrane movement of substances;GO:0000166,nucleotide binding;GO:0006200,ATP catabolic process;GO:0016021,integral to membrane;GO:0017111,nucleoside-triphosphatase activity;GO:0016887,ATPase activity	-	K05665	ko02010, ABC transporters;ko04977, Vitamin digestion and absorption;
comp10056_c0_seq1	GBSQ01001971	comp10056_c0_seq1	down	1.43	0	#NAME?	1	0.499967	NA	1	1	NA	-	-	413	-	-	-	-	tr|B6HV01|B6HV01_PENCW Pc22g14640 protein OS=Penicillium chrysogenum (strain ATCC 28089 / DSM 1075 / Wisconsin 54-1255) GN=Pc22g14640 PE=4 SV=1	2e-35	ref|XP_002565385.1| Pc22g14640 [Penicillium chrysogenum Wisconsin 54-1255] emb|CAP98752.1| Pc22g14640 [Penicillium chrysogenum Wisconsin 54-1255]	2e-35	lcl|B6HV01_PENCW/43-508 PF00083.19;Sugar_tr;	4e-33	-	GO:0055085,transmembrane transport;GO:0016021,integral to membrane;GO:0022857,transmembrane transporter activity	-	-	-
comp10060_c0_seq1		comp10060_c0_seq1	down	0.2	0	#NAME?	1	1	NA	1	1	NA	-	-	108	-	-	-	-	-	-	-	-	-	-	-	-	-	-	-
comp10062_c0_seq1		comp10062_c0_seq1	down	0.16	0	#NAME?	1	1	NA	1	1	NA	-	-	135	-	-	-	-	-	-	-	-	-	-	-	-	-	-	-
comp10065_c0_seq1		comp10065_c0_seq1	down	0.99	0	#NAME?	1	0.499967	NA	1	1	NA	-	-	132	-	-	-	-	-	-	-	-	-	-	-	-	-	-	-
comp10076_c0_seq1	GBSQ01002212	comp10076_c0_seq1	down	0.92	0.03	-4.9386	1	0.499967	0.910195	1	1	0.999399	fabG	3-oxoacyl-[acyl-carrier protein] reductase	2149	sp|P50166|ARDH_CANTR D-arabinitol 2-dehydrogenase [ribulose-forming] OS=Candida tropicalis GN=ARD PE=1 SV=1	6e-36	gnl|CDD|187610 cd05352, MDH-like_SDR_c, mannitol dehydrogenase (MDH)-like, classical (c) SDRs. NADP-mannitol dehydrogenase catalyzes the conversion of fructose to mannitol, an acyclic 6-carbon sugar. MDH is a tetrameric member of the SDR family. This subgroup also includes various other tetrameric SDRs, including Pichia stipitis D-arabinitol dehydrogenase (aka polyol dehydrogenase), Candida albic…	2e-65	tr|B6HJZ6|B6HJZ6_PENCW Pc21g02460 protein (Precursor) OS=Penicillium chrysogenum (strain ATCC 28089 / DSM 1075 / Wisconsin 54-1255) GN=Pc21g02460 PE=3 SV=1	5e-164	ref|XP_002567310.1| Pc21g02460 [Penicillium chrysogenum Wisconsin 54-1255] emb|CAP95143.1| Pc21g02460 [Penicillium chrysogenum Wisconsin 54-1255]	4e-164	lcl|B6HJZ6_PENCW/86-329 PF13561.1;adh_short_C2;	6e-135	RIQ	GO:0047038,D-arabinitol 2-dehydrogenase activity;GO:0008152,metabolic process;GO:0005975,carbohydrate metabolic process;GO:0055114,oxidation-reduction process;GO:0005488,binding;GO:0050085,mannitol 2-dehydrogenase (NADP+) activity;GO:0016491,oxidoreductase activity	EC:1.1.1.100	K00059	ko00061, Fatty acid biosynthesis;ko01040, Biosynthesis of unsaturated fatty acids;
comp10077_c0_seq1	GBSQ01002441	comp10077_c0_seq1	down	1.83	0.38	-2.26777	1	0.249967	0.762041	1	1	0.999399	-	-	418	-	-	-	-	-	-	-	-	-	-	-	-	-	-	-
comp10081_c0_seq1	GBSQ01002737	comp10081_c0_seq1	down	0.2	0	#NAME?	1	1	NA	1	1	NA	-	-	218	-	-	-	-	-	-	-	-	-	-	-	-	-	-	-
comp10084_c0_seq1		comp10084_c0_seq1	down	0.19	0	#NAME?	1	1	NA	1	1	NA	-	-	113	-	-	-	-	-	-	-	-	-	-	-	-	-	-	-
comp10089_c0_seq1		comp10089_c0_seq1	down	0.37	0.13	-1.50901	1	1	0.282485	1	1	0.894712	-	-	119	-	-	-	-	-	-	-	-	-	-	-	-	-	-	-
comp10091_c0_seq2	GBSQ01002483	comp10091_c0_seq2	down	0.28	0.14	-1	1	1	0.18452	1	1	0.771211	-	-	473	-	-	-	-	-	-	-	-	-	-	-	-	-	-	-
comp10097_c0_seq1	GBSQ01002823	comp10097_c0_seq1	down	0.38	0	#NAME?	1	1	NA	1	1	NA	-	-	808	-	-	-	-	-	-	-	-	-	-	-	-	-	-	-
comp10102_c0_seq1		comp10102_c0_seq1	down	0.21	0	#NAME?	1	1	NA	1	1	NA	-	-	106	-	-	-	-	-	-	-	-	-	-	-	-	-	-	-
comp10104_c0_seq1		comp10104_c0_seq1	down	0.64	0	#NAME?	1	0.499967	NA	1	1	NA	-	-	170	-	-	-	-	-	-	-	-	-	-	-	-	-	-	-
comp10107_c0_seq1	GBSQ01001928	comp10107_c0_seq1	down	1.2	0.1	-3.58496	1	0.499967	0.93005	1	1	0.999399	-	-	327	-	-	-	-	tr|A6RES2|A6RES2_AJECN Predicted protein OS=Ajellomyces capsulata (strain NAm1 / WU24) GN=HCAG_08137 PE=4 SV=1	4e-48	ref|XP_001537028.1| predicted protein [Ajellomyces capsulatus NAm1] gb|EDN04471.1| predicted protein [Ajellomyces capsulatus NAm1]	4e-48	-	-	-	GO:0003964,RNA-directed DNA polymerase activity;GO:0003723,RNA binding;GO:0004523,ribonuclease H activity;GO:0008270,zinc ion binding;GO:0006278,RNA-dependent DNA replication;GO:0003676,nucleic acid binding	-	-	-
comp10116_c0_seq1		comp10116_c0_seq1	down	0.17	0	#NAME?	1	1	NA	1	1	NA	-	-	128	-	-	-	-	-	-	-	-	-	-	-	-	-	-	-
comp10118_c0_seq1	GBSQ01002136	comp10118_c0_seq1	down	1.81	0.11	-4.04041	1	0.249967	0.613367	1	1	0.999399	-	-	302	-	-	-	-	-	-	-	-	-	-	-	-	-	-	-
comp10122_c0_seq1	GBSQ01002261	comp10122_c0_seq1	down	1.06	0.06	-4.14296	1	0.499967	0.999943	1	1	0.999946	-	-	1242	-	-	-	-	-	-	-	-	-	-	-	-	-	-	-
comp10130_c0_seq1		comp10130_c0_seq1	down	0.24	0	#NAME?	1	1	NA	1	1	NA	-	-	181	-	-	-	-	-	-	-	-	-	-	-	-	-	-	-
comp10133_c0_seq1	GBSQ01002847	comp10133_c0_seq1	down	0.85	0.23	-1.88583	1	0.499967	0.714675	1	1	0.999399	-	-	490	-	-	-	-	-	-	-	-	-	-	-	-	-	-	-
comp10138_c0_seq1	GBSQ01002443	comp10138_c0_seq1	down	0.94	0.08	-3.55459	1	0.499967	0.889803	1	1	0.999399	-	-	583	-	-	-	-	-	-	-	-	-	-	-	-	-	-	-
comp10139_c0_seq1		comp10139_c0_seq1	down	0.2	0	#NAME?	1	1	NA	1	1	NA	-	-	110	-	-	-	-	-	-	-	-	-	-	-	-	-	-	-
comp10143_c0_seq1	GBSQ01002821	comp10143_c0_seq1	down	2.44	0.07	-5.12338	1	0.249967	0.387127	1	1	0.999399	-	-	484	-	-	-	-	tr|A1CVX1|A1CVX1_NEOFI Putative uncharacterized protein OS=Neosartorya fischeri (strain ATCC 1020 / DSM 3700 / FGSC A1164 / NRRL 181) GN=NFIA_102580 PE=4 SV=1	2e-12	ref|XP_001266670.1| hypothetical protein NFIA_102580 [Neosartorya fischeri NRRL 181] gb|EAW24773.1| conserved hypothetical protein [Neosartorya fischeri NRRL 181]	2e-12	lcl|A1CVX1_NEOFI/1-98 PB182752; Pfam-B_182752;	4e-13	-	-	-	-	-
comp10145_c0_seq1	GBSQ01001987	comp10145_c0_seq1	down	0.04	0	#NAME?	1	1	NA	1	1	NA	-	-	1105	-	-	-	-	-	-	-	-	-	-	-	-	-	-	-
comp10150_c0_seq1	GBSQ01002159	comp10150_c0_seq1	down	0.84	0.08	-3.39232	1	0.499967	0.802469	1	1	0.999399	-	-	392	-	-	-	-	-	-	-	-	-	-	-	-	-	-	-
comp10153_c0_seq1	GBSQ01002704	comp10153_c0_seq1	down	0.49	0.05	-3.29278	1	1	0.446052	1	1	0.999399	-	-	619	-	-	-	-	-	-	-	-	-	-	-	-	-	-	-
comp10154_c0_seq1		comp10154_c0_seq1	down	0.92	0	#NAME?	1	0.499967	NA	1	1	NA	-	-	119	-	-	-	-	-	-	-	-	-	-	-	-	-	-	-
comp10155_c0_seq1		comp10155_c0_seq1	down	0.6	0	#NAME?	1	0.499967	NA	1	1	NA	-	-	109	-	-	-	-	-	-	-	-	-	-	-	-	-	-	-
comp10159_c0_seq1		comp10159_c0_seq1	down	0.38	0	#NAME?	1	1	NA	1	1	NA	-	-	114	-	-	-	-	-	-	-	-	-	-	-	-	-	-	-
comp10163_c0_seq1	GBSQ01002565	comp10163_c0_seq1	down	1.07	0.04	-4.74147	1	0.499967	0.977227	1	1	0.999399	HXT	MFS transporter, SP family, sugar:H+ symporter	713	-	-	-	-	tr|B6HV01|B6HV01_PENCW Pc22g14640 protein OS=Penicillium chrysogenum (strain ATCC 28089 / DSM 1075 / Wisconsin 54-1255) GN=Pc22g14640 PE=4 SV=1	8e-88	ref|XP_002565385.1| Pc22g14640 [Penicillium chrysogenum Wisconsin 54-1255] emb|CAP98752.1| Pc22g14640 [Penicillium chrysogenum Wisconsin 54-1255]	8e-88	lcl|B6HV01_PENCW/43-508 PF00083.19;Sugar_tr;	3e-89	-	GO:0055085,transmembrane transport;GO:0016021,integral to membrane;GO:0022857,transmembrane transporter activity	-	K08139	ko04113, Meiosis - yeast;
comp10169_c0_seq1		comp10169_c0_seq1	down	0.18	0	#NAME?	1	1	NA	1	1	NA	-	-	119	-	-	-	-	-	-	-	-	-	-	-	-	-	-	-
comp10178_c0_seq1	GBSQ01002201	comp10178_c0_seq1	down	0.09	0.04	-1.16993	1	1	0.00841865	1	1	0.145145	pksN	polyketide synthase PksN	1498	sp|Q01886|HTS1_COCCA HC-toxin synthetase OS=Cochliobolus carbonum GN=HTS1 PE=1 SV=2	1e-51	-	-	tr|B8NY92|B8NY92_ASPFN Nonribosomal siderophore peptide synthase Sid2 OS=Aspergillus flavus (strain ATCC 200026 / FGSC A1120 / NRRL 3357 / JCM 12722 / SRRC 167) GN=AFLA_010620 PE=4 SV=1	0	ref|XP_002385307.1| nonribosomal siderophore peptide synthase Sid2 [Aspergillus flavus NRRL3357] gb|EED45178.1| nonribosomal siderophore peptide synthase Sid2 [Aspergillus flavus NRRL3357]	0	lcl|B8NY92_ASPFN/259-661 PF00501.23;AMP-binding;	6e-115	-	GO:0005575,cellular_component;GO:0031177,phosphopantetheine binding;GO:0008152,metabolic process;GO:0016853,isomerase activity;GO:0009403,toxin biosynthetic process;GO:0003824,catalytic activity;GO:0017000,antibiotic biosynthetic process;GO:0016874,ligase activity;GO:0016881,acid-amino acid ligase activity;GO:0048037,cofactor binding;GO:0000036,ACP phosphopantetheine attachment site binding invol…	-	K13614	-
comp10179_c0_seq1		comp10179_c0_seq1	down	0.43	0	#NAME?	1	1	NA	1	1	NA	-	-	154	-	-	-	-	-	-	-	-	-	-	-	-	-	-	-
comp10180_c0_seq1		comp10180_c0_seq1	down	0.2	0	#NAME?	1	1	NA	1	1	NA	-	-	108	-	-	-	-	-	-	-	-	-	-	-	-	-	-	-
comp10181_c0_seq1		comp10181_c0_seq1	down	0.21	0	#NAME?	1	1	NA	1	1	NA	-	-	106	-	-	-	-	-	-	-	-	-	-	-	-	-	-	-
comp10196_c0_seq1		comp10196_c0_seq1	down	0.41	0	#NAME?	1	1	NA	1	1	NA	-	-	106	-	-	-	-	-	-	-	-	-	-	-	-	-	-	-
comp101_c0_seq21	GBSP01004426	comp101_c0_seq21	down	23.21	11.03	-1.07331	0.987857	0.0287856	0.056012	1	1	0.496316	ALG5	dolichyl-phosphate beta-glucosyltransferase	4457	sp|P40350|ALG5_YEAST Dolichyl-phosphate beta-glucosyltransferase OS=Saccharomyces cerevisiae (strain ATCC 204508 / S288c) GN=ALG5 PE=1 SV=1	8e-68	gnl|CDD|133031 cd04188, DPG_synthase, DPG_synthase is involved in protein N-linked glycosylation. UDP-glucose:dolichyl-phosphate glucosyltransferase (DPG_synthase) is a transmembrane-bound enzyme of the endoplasmic reticulum involved in protein N-linked glycosylation. This enzyme catalyzes the transfer of glucose from UDP-glucose to dolichyl phosphate.	3e-74	tr|B6HQQ1|B6HQQ1_PENCW Pc22g16060 protein OS=Penicillium chrysogenum (strain ATCC 28089 / DSM 1075 / Wisconsin 54-1255) GN=Pc22g16060 PE=4 SV=1	0	ref|XP_002565522.1| Pc22g16060 [Penicillium chrysogenum Wisconsin 54-1255] emb|CAP98894.1| Pc22g16060 [Penicillium chrysogenum Wisconsin 54-1255]	0	-	-	RL	GO:0016757,transferase activity, transferring glycosyl groups;GO:0016740,transferase activity	EC:2.4.1.117	K00729	ko00510, N-Glycan biosynthesis;
comp101_c0_seq22	GBSP01004427	comp101_c0_seq22	down	23.71	11.36	-1.06153	0.99167	0.0204643	0.0552498	1	0.768279	0.491401	ALG5	dolichyl-phosphate beta-glucosyltransferase	4389	sp|P40350|ALG5_YEAST Dolichyl-phosphate beta-glucosyltransferase OS=Saccharomyces cerevisiae (strain ATCC 204508 / S288c) GN=ALG5 PE=1 SV=1	8e-68	gnl|CDD|133031 cd04188, DPG_synthase, DPG_synthase is involved in protein N-linked glycosylation. UDP-glucose:dolichyl-phosphate glucosyltransferase (DPG_synthase) is a transmembrane-bound enzyme of the endoplasmic reticulum involved in protein N-linked glycosylation. This enzyme catalyzes the transfer of glucose from UDP-glucose to dolichyl phosphate.	3e-74	tr|B6HQQ1|B6HQQ1_PENCW Pc22g16060 protein OS=Penicillium chrysogenum (strain ATCC 28089 / DSM 1075 / Wisconsin 54-1255) GN=Pc22g16060 PE=4 SV=1	0	ref|XP_002565522.1| Pc22g16060 [Penicillium chrysogenum Wisconsin 54-1255] emb|CAP98894.1| Pc22g16060 [Penicillium chrysogenum Wisconsin 54-1255]	0	-	-	RL	GO:0016757,transferase activity, transferring glycosyl groups;GO:0016740,transferase activity	EC:2.4.1.117	K00729	ko00510, N-Glycan biosynthesis;
comp101_c0_seq23	GBSP01004428	comp101_c0_seq23	down	21.98	10.97	-1.00263	0.982473	0.0400442	0.0811313	1	1	0.587587	ALG5	dolichyl-phosphate beta-glucosyltransferase	4377	sp|P40350|ALG5_YEAST Dolichyl-phosphate beta-glucosyltransferase OS=Saccharomyces cerevisiae (strain ATCC 204508 / S288c) GN=ALG5 PE=1 SV=1	8e-68	gnl|CDD|133031 cd04188, DPG_synthase, DPG_synthase is involved in protein N-linked glycosylation. UDP-glucose:dolichyl-phosphate glucosyltransferase (DPG_synthase) is a transmembrane-bound enzyme of the endoplasmic reticulum involved in protein N-linked glycosylation. This enzyme catalyzes the transfer of glucose from UDP-glucose to dolichyl phosphate.	3e-74	tr|B6HQQ1|B6HQQ1_PENCW Pc22g16060 protein OS=Penicillium chrysogenum (strain ATCC 28089 / DSM 1075 / Wisconsin 54-1255) GN=Pc22g16060 PE=4 SV=1	0	ref|XP_002565522.1| Pc22g16060 [Penicillium chrysogenum Wisconsin 54-1255] emb|CAP98894.1| Pc22g16060 [Penicillium chrysogenum Wisconsin 54-1255]	0	-	-	RL	GO:0016757,transferase activity, transferring glycosyl groups;GO:0016740,transferase activity	EC:2.4.1.117	K00729	ko00510, N-Glycan biosynthesis;
comp101_c0_seq25	GBSP01004430	comp101_c0_seq25	down	49.56	21.41	-1.21089	0.999849	0.000382972	0.0012681	1	0.0262607	0.0335042	ALG5	dolichyl-phosphate beta-glucosyltransferase	208	sp|P40350|ALG5_YEAST Dolichyl-phosphate beta-glucosyltransferase OS=Saccharomyces cerevisiae (strain ATCC 204508 / S288c) GN=ALG5 PE=1 SV=1	8e-68	gnl|CDD|133031 cd04188, DPG_synthase, DPG_synthase is involved in protein N-linked glycosylation. UDP-glucose:dolichyl-phosphate glucosyltransferase (DPG_synthase) is a transmembrane-bound enzyme of the endoplasmic reticulum involved in protein N-linked glycosylation. This enzyme catalyzes the transfer of glucose from UDP-glucose to dolichyl phosphate.	3e-74	tr|B6HQQ1|B6HQQ1_PENCW Pc22g16060 protein OS=Penicillium chrysogenum (strain ATCC 28089 / DSM 1075 / Wisconsin 54-1255) GN=Pc22g16060 PE=4 SV=1	0	ref|XP_002565522.1| Pc22g16060 [Penicillium chrysogenum Wisconsin 54-1255] emb|CAP98894.1| Pc22g16060 [Penicillium chrysogenum Wisconsin 54-1255]	0	-	-	RL	GO:0016757,transferase activity, transferring glycosyl groups;GO:0016740,transferase activity	EC:2.4.1.117	K00729	ko00510, N-Glycan biosynthesis;
comp10202_c0_seq1	GBSQ01001893	comp10202_c0_seq1	down	0.78	0.35	-1.15612	1	0.499967	0.591862	1	1	0.999399	-	-	783	-	-	-	-	-	-	-	-	lcl|Q2UCQ5_ASPOR/1-116 PB046207; Pfam-B_46207;	1e-20	-	-	-	-	-
comp10204_c0_seq1		comp10204_c0_seq1	down	1.23	0	#NAME?	1	0.499967	NA	1	1	NA	-	-	196	-	-	-	-	tr|A6RES2|A6RES2_AJECN Predicted protein OS=Ajellomyces capsulata (strain NAm1 / WU24) GN=HCAG_08137 PE=4 SV=1	7e-32	ref|XP_001537028.1| predicted protein [Ajellomyces capsulatus NAm1] gb|EDN04471.1| predicted protein [Ajellomyces capsulatus NAm1]	6e-32	lcl|A6RES2_AJECN/983-1237 PF00078.22;RVT_1;	7e-35	-	GO:0003964,RNA-directed DNA polymerase activity;GO:0003723,RNA binding;GO:0004523,ribonuclease H activity;GO:0008270,zinc ion binding;GO:0006278,RNA-dependent DNA replication;GO:0003676,nucleic acid binding	-	-	-
comp10206_c0_seq1		comp10206_c0_seq1	down	0.21	0	#NAME?	1	1	NA	1	1	NA	-	-	105	-	-	-	-	-	-	-	-	-	-	-	-	-	-	-
comp10212_c0_seq1	GBSQ01001861	comp10212_c0_seq1	down	0.32	0.1	-1.67807	1	1	0.228774	1	1	0.826766	-	-	2616	-	-	-	-	-	-	-	-	lcl|B6GXR7_PENCW/281-409 PB006721; Pfam-B_6721;	1e-11	-	-	-	-	-
comp10212_c0_seq2	GBSQ01001862	comp10212_c0_seq2	down	0.32	0.11	-1.54057	1	1	0.228321	1	1	0.826766	-	-	2561	-	-	-	-	-	-	-	-	lcl|B6GXR7_PENCW/281-409 PB006721; Pfam-B_6721;	1e-11	-	-	-	-	-
comp10212_c0_seq3	GBSQ01001863	comp10212_c0_seq3	down	0.33	0.1	-1.72247	1	1	0.240317	1	1	0.841239	-	-	2545	-	-	-	-	-	-	-	-	lcl|B6GXR7_PENCW/281-409 PB006721; Pfam-B_6721;	1e-11	-	-	-	-	-
comp10212_c0_seq4	GBSQ01001864	comp10212_c0_seq4	down	0.33	0.11	-1.58496	1	1	0.239655	1	1	0.840503	-	-	2490	-	-	-	-	-	-	-	-	lcl|B6GXR7_PENCW/281-409 PB006721; Pfam-B_6721;	1e-11	-	-	-	-	-
comp10213_c0_seq1	GBSQ01002177	comp10213_c0_seq1	down	0.46	0.2	-1.20163	1	1	0.362389	1	1	0.978605	fabG	3-oxoacyl-[acyl-carrier protein] reductase	952	sp|O00058|MTDH_UROFA Probable NADP-dependent mannitol dehydrogenase OS=Uromyces fabae GN=PIG8 PE=2 SV=1	1e-33	gnl|CDD|187610 cd05352, MDH-like_SDR_c, mannitol dehydrogenase (MDH)-like, classical (c) SDRs. NADP-mannitol dehydrogenase catalyzes the conversion of fructose to mannitol, an acyclic 6-carbon sugar. MDH is a tetrameric member of the SDR family. This subgroup also includes various other tetrameric SDRs, including Pichia stipitis D-arabinitol dehydrogenase (aka polyol dehydrogenase), Candida albic…	5e-93	tr|Q2UUG7|Q2UUG7_ASPOR Dehydrogenases with different specificities OS=Aspergillus oryzae (strain ATCC 42149 / RIB 40) GN=AO090009000321 PE=3 SV=1	2e-158	ref|XP_001816800.1| short-chain dehydrogenase [Aspergillus oryzae RIB40] dbj|BAE54798.1| unnamed protein product [Aspergillus oryzae RIB40]	2e-158	lcl|Q2UUG7_ASPOR/51-283 PF13561.1;adh_short_C2;	2e-149	RQ	GO:0006006,glucose metabolic process;GO:0051289,protein homotetramerization;GO:0008152,metabolic process;GO:0050038,L-xylulose reductase (NADP+) activity;GO:0051287,NAD binding;GO:0047001,2-dehydro-3-deoxy-D-gluconate 5-dehydrogenase activity;GO:0055114,oxidation-reduction process;GO:0005488,binding;GO:0050085,mannitol 2-dehydrogenase (NADP+) activity;GO:0008678,2-deoxy-D-gluconate 3-dehydrogenas…	EC:1.1.1.100	K00059	ko00061, Fatty acid biosynthesis;ko01040, Biosynthesis of unsaturated fatty acids;
comp10214_c0_seq1		comp10214_c0_seq1	down	0.19	0	#NAME?	1	1	NA	1	1	NA	-	-	113	-	-	-	-	-	-	-	-	-	-	-	-	-	-	-
comp10218_c0_seq1		comp10218_c0_seq1	down	0.4	0	#NAME?	1	1	NA	1	1	NA	-	-	110	-	-	-	-	-	-	-	-	-	-	-	-	-	-	-
comp10224_c0_seq1		comp10224_c0_seq1	down	0.4	0.15	-1.41504	1	1	0.311897	1	1	0.926163	-	-	109	-	-	-	-	-	-	-	-	-	-	-	-	-	-	-
comp10226_c0_seq1		comp10226_c0_seq1	down	0.84	0.12	-2.80735	1	0.499967	0.775102	1	1	0.999399	-	-	130	-	-	-	-	-	-	-	-	-	-	-	-	-	-	-
comp10230_c0_seq1		comp10230_c0_seq1	down	0.28	0	#NAME?	1	1	NA	1	1	NA	-	-	157	-	-	-	-	-	-	-	-	-	-	-	-	-	-	-
comp10231_c0_seq1		comp10231_c0_seq1	down	0.23	0.08	-1.52356	1	1	0.126859	1	1	0.666587	-	-	194	-	-	-	-	-	-	-	-	-	-	-	-	-	-	-
comp10233_c0_seq1		comp10233_c0_seq1	down	0.58	0	#NAME?	1	0.499967	NA	1	1	NA	-	-	152	-	-	-	-	-	-	-	-	-	-	-	-	-	-	-
comp10234_c0_seq1	GBSQ01002504	comp10234_c0_seq1	down	0.59	0.25	-1.23879	1	0.499967	0.47149	1	1	0.999399	-	-	1033	-	-	-	-	-	-	-	-	-	-	-	-	-	-	-
comp10234_c0_seq2	GBSQ01002505	comp10234_c0_seq2	down	0.55	0.14	-1.974	1	0.499967	0.477567	1	1	0.999399	-	-	881	-	-	-	-	-	-	-	-	-	-	-	-	-	-	-
comp10235_c0_seq1		comp10235_c0_seq1	down	0.42	0	#NAME?	1	1	NA	1	1	NA	-	-	105	-	-	-	-	-	-	-	-	-	-	-	-	-	-	-
comp10239_c0_seq1		comp10239_c0_seq1	down	0.39	0	#NAME?	1	1	NA	1	1	NA	-	-	111	-	-	-	-	-	-	-	-	-	-	-	-	-	-	-
comp1023_c0_seq1	GBSP01006119	comp1023_c0_seq1	down	79.16	0.02	-11.9506	1	1.65697e-24	1.61647e-18	1	9.51565e-22	4.38652e-16	-	-	1547	-	-	-	-	-	-	-	-	-	-	-	-	-	-	-
comp10244_c0_seq1		comp10244_c0_seq1	down	0.19	0	#NAME?	1	1	NA	1	1	NA	-	-	117	-	-	-	-	-	-	-	-	-	-	-	-	-	-	-
comp10246_c0_seq1	GBSQ01002323	comp10246_c0_seq1	down	0.94	0	#NAME?	1	0.499967	NA	1	1	NA	-	-	466	-	-	-	-	-	-	-	-	-	-	-	-	-	-	-
comp10251_c0_seq1		comp10251_c0_seq1	down	0.58	0	#NAME?	1	0.499967	NA	1	1	NA	-	-	113	-	-	-	-	-	-	-	-	-	-	-	-	-	-	-
comp10258_c0_seq2	GBSQ01001980	comp10258_c0_seq2	down	0.17	0.07	-1.28011	1	1	0.0661975	1	1	0.543153	-	-	1554	-	-	-	-	-	-	-	-	-	-	-	-	-	-	-
comp10260_c0_seq1		comp10260_c0_seq1	down	0.28	0	#NAME?	1	1	NA	1	1	NA	-	-	159	-	-	-	-	-	-	-	-	-	-	-	-	-	-	-
comp10261_c0_seq1		comp10261_c0_seq1	down	0.37	0	#NAME?	1	1	NA	1	1	NA	-	-	117	-	-	-	-	-	-	-	-	-	-	-	-	-	-	-
comp10264_c0_seq1		comp10264_c0_seq1	down	0.21	0	#NAME?	1	1	NA	1	1	NA	-	-	102	-	-	-	-	-	-	-	-	-	-	-	-	-	-	-
comp10265_c0_seq1		comp10265_c0_seq1	down	0.42	0	#NAME?	1	1	NA	1	1	NA	-	-	103	-	-	-	-	-	-	-	-	-	-	-	-	-	-	-
comp10266_c0_seq1	GBSQ01002788	comp10266_c0_seq1	down	2.13	0.09	-4.56478	1	0.249967	0.485114	1	1	0.999399	-	-	359	-	-	-	-	-	-	-	-	-	-	-	-	-	-	-
comp10273_c1_seq1	GBSQ01002293	comp10273_c1_seq1	down	0.73	0.35	-1.06054	1	0.499967	0.550825	1	1	0.999399	EEF1A	elongation factor 1-alpha	1325	sp|O49169|EF1A_MANES Elongation factor 1-alpha OS=Manihot esculenta GN=EF1 PE=3 SV=1	0	gnl|CDD|185474 PTZ00141, PTZ00141, elongation factor 1- alpha; Provisional.	0	tr|F6GTY8|F6GTY8_VITVI Elongation factor 1-alpha OS=Vitis vinifera GN=VIT_06s0004g03220 PE=3 SV=1	0	ref|XP_002528028.1| elongation factor 1-alpha, putative [Ricinus communis] gb|EEF34346.1| elongation factor 1-alpha, putative [Ricinus communis]	0	lcl|Q2MLZ7_RECAM/1-347 PF00009.22;GTP_EFTU;	0	J	GO:0009055,electron carrier activity;GO:0004129,cytochrome-c oxidase activity;GO:0006184,GTP catabolic process;GO:0016779,nucleotidyltransferase activity;GO:0003746,translation elongation factor activity;GO:0006414,translational elongation;GO:0005737,cytoplasm;GO:0003924,GTPase activity;GO:0000166,nucleotide binding;GO:0006412,translation;GO:0005525,GTP binding;GO:0016740,transferase activity;GO:…	-	K03231	ko03013, RNA transport;ko05134, Legionellosis;
comp10273_c1_seq3	GBSQ01002295	comp10273_c1_seq3	down	0.47	0.07	-2.74723	1	1	0.414245	1	1	0.999399	EEF1A	elongation factor 1-alpha	234	sp|O49169|EF1A_MANES Elongation factor 1-alpha OS=Manihot esculenta GN=EF1 PE=3 SV=1	0	gnl|CDD|185474 PTZ00141, PTZ00141, elongation factor 1- alpha; Provisional.	0	tr|F6GTY8|F6GTY8_VITVI Elongation factor 1-alpha OS=Vitis vinifera GN=VIT_06s0004g03220 PE=3 SV=1	0	ref|XP_002528028.1| elongation factor 1-alpha, putative [Ricinus communis] gb|EEF34346.1| elongation factor 1-alpha, putative [Ricinus communis]	0	lcl|Q2MLZ7_RECAM/1-347 PF00009.22;GTP_EFTU;	0	J	GO:0009055,electron carrier activity;GO:0004129,cytochrome-c oxidase activity;GO:0006184,GTP catabolic process;GO:0016779,nucleotidyltransferase activity;GO:0003746,translation elongation factor activity;GO:0006414,translational elongation;GO:0005737,cytoplasm;GO:0003924,GTPase activity;GO:0000166,nucleotide binding;GO:0006412,translation;GO:0005525,GTP binding;GO:0016740,transferase activity;GO:…	-	K03231	ko03013, RNA transport;ko05134, Legionellosis;
comp10283_c0_seq1		comp10283_c0_seq1	down	0.39	0	#NAME?	1	1	NA	1	1	NA	-	-	113	-	-	-	-	-	-	-	-	-	-	-	-	-	-	-
comp10298_c0_seq1		comp10298_c0_seq1	down	0.39	0.14	-1.47805	1	1	0.302937	1	1	0.916056	-	-	112	-	-	-	-	-	-	-	-	-	-	-	-	-	-	-
comp10299_c0_seq2	GBSQ01002138	comp10299_c0_seq2	down	0.32	0.07	-2.19265	1	1	0.229783	1	1	0.826766	-	-	472	-	-	-	-	-	-	-	-	-	-	-	-	-	-	-
comp10300_c0_seq1	GBSQ01002142	comp10300_c0_seq1	down	0.29	0.06	-2.27302	1	1	0.193088	1	1	0.785032	-	-	1523	-	-	-	-	tr|A1DFQ9|A1DFQ9_NEOFI TAM domain methyltransferase, putative OS=Neosartorya fischeri (strain ATCC 1020 / DSM 3700 / FGSC A1164 / NRRL 181) GN=NFIA_081620 PE=4 SV=1	1e-177	ref|XP_001260113.1| TAM domain methyltransferase, putative [Neosartorya fischeri NRRL 181] gb|EAW18216.1| TAM domain methyltransferase, putative [Neosartorya fischeri NRRL 181]	1e-177	lcl|A1DFQ9_NEOFI/51-235 PF13489.1;Methyltransf_23;	6e-97	-	GO:0008168,methyltransferase activity;GO:0016740,transferase activity;GO:0032259,methylation	-	-	-
comp10302_c0_seq1	GBSQ01001918	comp10302_c0_seq1	down	1.15	0.21	-2.45317	1	0.499967	0.95903	1	1	0.999399	sufS	cysteine desulfurase / selenocysteine lyase	1670	-	-	gnl|CDD|162635 TIGR01976, am_tr_V_VC1184, cysteine desulfurase family protein, VC1184 subfamily. This model describes a subfamily of probable pyridoxal phosphate-dependent enzymes in the aminotransferase class V family (pfam00266). The most closely related characterized proteins are active as cysteine desulfurases, selenocysteine lyases, or both; some are involved in FeS cofactor biosynthesis and…	1e-87	tr|G0RCA6|G0RCA6_HYPJQ Selenocysteine lyase OS=Hypocrea jecorina (strain QM6a) GN=TRIREDRAFT_75403 PE=3 SV=1	7e-160	gb|EHK17429.1| hypothetical protein TRIVIDRAFT_194656 [Trichoderma virens Gv29-8]	2e-172	lcl|C7YXS9_NECH7/21-387 PF00266.14;Aminotran_5;	1e-146	-	GO:0008152,metabolic process;GO:0008483,transaminase activity;GO:0016740,transferase activity;GO:0003824,catalytic activity;GO:0030170,pyridoxal phosphate binding	EC:2.8.1.7 4.4.1.16	K11717	ko00450, Selenocompound metabolism;ko00730, Thiamine metabolism;
comp10305_c0_seq1	GBSQ01002532	comp10305_c0_seq1	down	0.54	0.14	-1.94753	1	0.499967	0.466888	1	1	0.999399	-	-	1258	-	-	gnl|CDD|197500 smart00066, GAL4, GAL4-like Zn(II)2Cys6 (or C6 zinc) binuclear cluster DNA-binding domain. Gal4 is a positive regulator for the gene expression of the galactose- induced genes of S. cerevisiae. Is present only in fungi.	1e-08	-	-	-	-	lcl|A1DMB7_NEOFI/156-388 PF04082.13;Fungal_trans;	4e-76	-	-	-	-	-
comp10305_c0_seq2	GBSQ01002533	comp10305_c0_seq2	down	0.57	0.21	-1.44057	1	0.499967	0.468699	1	1	0.999399	-	-	1200	-	-	gnl|CDD|197500 smart00066, GAL4, GAL4-like Zn(II)2Cys6 (or C6 zinc) binuclear cluster DNA-binding domain. Gal4 is a positive regulator for the gene expression of the galactose- induced genes of S. cerevisiae. Is present only in fungi.	1e-08	-	-	-	-	lcl|A1DMB7_NEOFI/156-388 PF04082.13;Fungal_trans;	4e-76	-	-	-	-	-
comp10307_c0_seq1	GBSQ01001846	comp10307_c0_seq1	down	0.36	0.13	-1.46949	1	1	0.271353	1	1	0.881983	-	-	1216	-	-	gnl|CDD|185740 cd08999, GH43_ABN_2, Glycosyl hydrolase family 43. This glycosyl hydrolase family 43 (GH43) includes mostly enzymes with alpha-L-arabinofuranosidase (AFN; EC 3.2.1.55) and endo-alpha-L-arabinanase (ABN; EC 3.2.1.99) activities. These are inverting enzymes (i.e. they invert the stereochemistry of the anomeric carbon atom of the substrate) that have an aspartate as the catalytic gene…	5e-116	tr|B6GYS2|B6GYS2_PENCW Pc12g01330 protein (Precursor) OS=Penicillium chrysogenum (strain ATCC 28089 / DSM 1075 / Wisconsin 54-1255) GN=Pc12g01330 PE=4 SV=1	0	ref|XP_002557032.1| Pc12g01330 [Penicillium chrysogenum Wisconsin 54-1255] emb|CAP79760.1| Pc12g01330 [Penicillium chrysogenum Wisconsin 54-1255]	0	lcl|B6GYS2_PENCW/39-315 PF04616.9;Glyco_hydro_43;	3e-162	-	GO:0004553,hydrolase activity, hydrolyzing O-glycosyl compounds;GO:0005975,carbohydrate metabolic process	-	-	-
comp1030_c0_seq1	GBSP01001613	comp1030_c0_seq1	down	89.31	0.17	-9.03714	1	1.62005e-27	1.19182e-20	1	1.12346e-24	3.69621e-18	-	-	1208	sp|Q4WCX9|YA280_ASPFU Uncharacterized protein AFUA_6G02800 OS=Neosartorya fumigata (strain ATCC MYA-4609 / Af293 / CBS 101355 / FGSC A1100) GN=AFUA_6G02800 PE=1 SV=1	3e-74	-	-	tr|B6HV49|B6HV49_PENCW Pc22g23020 protein (Precursor) OS=Penicillium chrysogenum (strain ATCC 28089 / DSM 1075 / Wisconsin 54-1255) GN=Pc22g23020 PE=4 SV=1	4e-84	ref|XP_002566196.1| Pc22g23020 [Penicillium chrysogenum Wisconsin 54-1255] emb|CAP99590.1| Pc22g23020 [Penicillium chrysogenum Wisconsin 54-1255]	3e-84	lcl|A1DLA4_NEOFI/1-147 PB000652; Pfam-B_652;	1e-59	-	GO:0016020,membrane;GO:0016740,transferase activity;GO:0031225,anchored to membrane;GO:0005886,plasma membrane	-	-	-
comp10316_c0_seq1		comp10316_c0_seq1	down	1.05	0	#NAME?	1	0.499967	NA	1	1	NA	-	-	104	-	-	-	-	-	-	-	-	-	-	-	-	-	-	-
comp10323_c0_seq1		comp10323_c0_seq1	down	0.38	0.14	-1.44057	1	1	0.291937	1	1	0.904741	-	-	114	-	-	-	-	-	-	-	-	-	-	-	-	-	-	-
comp10335_c0_seq1		comp10335_c0_seq1	down	0.58	0	#NAME?	1	0.499967	NA	1	1	NA	-	-	114	-	-	-	-	-	-	-	-	-	-	-	-	-	-	-
comp10339_c0_seq1		comp10339_c0_seq1	down	0.21	0	#NAME?	1	1	NA	1	1	NA	-	-	103	-	-	-	-	-	-	-	-	-	-	-	-	-	-	-
comp10340_c0_seq1	GBSQ01002724	comp10340_c0_seq1	down	0.03	0	#NAME?	1	1	NA	1	1	NA	-	-	1363	-	-	-	-	-	-	-	-	-	-	-	-	-	-	-
comp10340_c0_seq2	GBSQ01002725	comp10340_c0_seq2	down	0.03	0	#NAME?	1	1	NA	1	1	NA	-	-	1313	-	-	-	-	-	-	-	-	-	-	-	-	-	-	-
comp10347_c0_seq1		comp10347_c0_seq1	down	0.21	0	#NAME?	1	1	NA	1	1	NA	-	-	105	-	-	-	-	-	-	-	-	-	-	-	-	-	-	-
comp10352_c0_seq1		comp10352_c0_seq1	down	0.2	0	#NAME?	1	1	NA	1	1	NA	-	-	108	-	-	-	-	-	-	-	-	-	-	-	-	-	-	-
comp10363_c0_seq1	GBSQ01002461	comp10363_c0_seq1	down	0.15	0	#NAME?	1	1	NA	1	1	NA	-	-	1167	sp|Q54BF3|FAHD2_DICDI Fumarylacetoacetate hydrolase domain-containing protein 2 homolog OS=Dictyostelium discoideum GN=fahd2 PE=3 SV=1	9e-44	gnl|CDD|30528 COG0179, MhpD, 2-keto-4-pentenoate hydratase/2-oxohepta-3-ene-1,7-dioic acid hydratase (catechol pathway) [Secondary metabolites biosynthesis, transport, and catabolism].	3e-66	tr|G3YF59|G3YF59_ASPNA Putative uncharacterized protein OS=Aspergillus niger (strain ATCC 1015 / CBS 113.46 / FGSC A1144 / LSHB Ac4 / NCTC 3858a / NRRL 328 / USDA 3528.7) GN=ASPNIDRAFT_37998 PE=4 SV=1	8e-114	gb|EHA18396.1| hypothetical protein ASPNIDRAFT_37998 [Aspergillus niger ATCC 1015]	7e-114	lcl|A5AB73_ASPNC/63-270 PF01557.13;FAA_hydrolase;	4e-90	R	GO:0046872,metal ion binding;GO:0016829,lyase activity;GO:0008152,metabolic process;GO:0016853,isomerase activity;GO:0003824,catalytic activity	-	-	-
comp10366_c0_seq3	GBSQ01002589	comp10366_c0_seq3	down	0.08	0.04	-1	1	1	0.00558402	1	1	0.106027	-	-	790	-	-	-	-	tr|B8M6J8|B8M6J8_TALSN Putative uncharacterized protein OS=Talaromyces stipitatus (strain ATCC 10500 / CBS 375.48 / QM 6759 / NRRL 1006) GN=TSTA_027540 PE=4 SV=1	2e-103	ref|XP_002479894.1| conserved hypothetical protein [Talaromyces stipitatus ATCC 10500] gb|EED19460.1| conserved hypothetical protein [Talaromyces stipitatus ATCC 10500]	2e-103	lcl|Q0CX04_ASPTN/195-589 PF11951.3;Fungal_trans_2;	8e-63	-	-	-	-	-
comp10374_c0_seq1		comp10374_c0_seq1	down	0.21	0	#NAME?	1	1	NA	1	1	NA	-	-	104	-	-	-	-	-	-	-	-	-	-	-	-	-	-	-
comp10380_c0_seq1		comp10380_c0_seq1	down	0.19	0	#NAME?	1	1	NA	1	1	NA	-	-	117	-	-	-	-	-	-	-	-	-	-	-	-	-	-	-
comp10385_c0_seq1	GBSQ01002845	comp10385_c0_seq1	down	1.1	0	#NAME?	1	0.499967	NA	1	1	NA	-	-	238	-	-	-	-	-	-	-	-	-	-	-	-	-	-	-
comp10388_c0_seq1		comp10388_c0_seq1	down	0.4	0	#NAME?	1	1	NA	1	1	NA	-	-	165	-	-	-	-	-	-	-	-	-	-	-	-	-	-	-
comp10392_c0_seq1	GBSQ01002315	comp10392_c0_seq1	down	0.72	0	#NAME?	1	0.499967	NA	1	1	NA	MDR1	MFS transporter, DHA1 family, multidrug resistance protein	1713	-	-	-	-	tr|A2R782|A2R782_ASPNC Function: S. cerevisiae Flr1p is a multiple drug resistance OS=Aspergillus niger (strain CBS 513.88 / FGSC A1513) GN=An16g02610 PE=4 SV=1	0	-	-	lcl|A2R782_ASPNC/124-514 PF07690.11;MFS_1;	1e-150	-	GO:0055085,transmembrane transport;GO:0016021,integral to membrane	-	K08158	-
comp10393_c0_seq1		comp10393_c0_seq1	down	0.19	0	#NAME?	1	1	NA	1	1	NA	-	-	116	-	-	-	-	-	-	-	-	-	-	-	-	-	-	-
comp10402_c0_seq1	GBSQ01002116	comp10402_c0_seq1	down	0.39	0.13	-1.58496	1	1	0.304823	1	1	0.917709	-	-	1785	-	-	-	-	tr|G0RXG1|G0RXG1_HYPJQ Predicted protein OS=Hypocrea jecorina (strain QM6a) GN=TRIREDRAFT_82626 PE=4 SV=1	0	gb|EHK19382.1| hypothetical protein TRIVIDRAFT_213562 [Trichoderma virens Gv29-8]	0	lcl|F0XNK5_9PEZI/326-534 PF01061.19;ABC2_membrane;	8e-98	Q	GO:0016020,membrane;GO:0005524,ATP binding;GO:0000166,nucleotide binding;GO:0017111,nucleoside-triphosphatase activity;GO:0006200,ATP catabolic process;GO:0016887,ATPase activity	-	-	-
comp10405_c0_seq1		comp10405_c0_seq1	down	0.2	0	#NAME?	1	1	NA	1	1	NA	-	-	107	-	-	-	-	-	-	-	-	-	-	-	-	-	-	-
comp10415_c0_seq1		comp10415_c0_seq1	down	0.35	0.13	-1.42884	1	1	0.260256	1	1	0.870364	-	-	126	-	-	-	-	-	-	-	-	-	-	-	-	-	-	-
comp10418_c0_seq1		comp10418_c0_seq1	down	0.32	0	#NAME?	1	1	NA	1	1	NA	-	-	135	-	-	-	-	-	-	-	-	-	-	-	-	-	-	-
comp10420_c0_seq1	GBSQ01002531	comp10420_c0_seq1	down	0.58	0	#NAME?	1	0.499967	NA	1	1	NA	-	-	376	-	-	-	-	-	-	-	-	-	-	-	-	-	-	-
comp10424_c0_seq1		comp10424_c0_seq1	down	0.55	0	#NAME?	1	0.499967	NA	1	1	NA	-	-	120	-	-	-	-	-	-	-	-	-	-	-	-	-	-	-
comp10429_c0_seq1		comp10429_c0_seq1	down	0.99	0.12	-3.04439	1	0.499967	0.901854	1	1	0.999399	-	-	132	-	-	-	-	-	-	-	-	-	-	-	-	-	-	-
comp10434_c0_seq1		comp10434_c0_seq1	down	0.37	0.18	-1.03953	1	1	0.274766	1	1	0.886767	-	-	178	-	-	-	-	tr|B8MTS5|B8MTS5_TALSN Putative uncharacterized protein OS=Talaromyces stipitatus (strain ATCC 10500 / CBS 375.48 / QM 6759 / NRRL 1006) GN=TSTA_005900 PE=4 SV=1	7e-17	ref|XP_002488214.1| hypothetical protein TSTA_005900 [Talaromyces stipitatus ATCC 10500] gb|EED12560.1| hypothetical protein TSTA_005900 [Talaromyces stipitatus ATCC 10500]	7e-17	-	-	-	GO:0003964,RNA-directed DNA polymerase activity;GO:0003723,RNA binding;GO:0003677,DNA binding;GO:0004523,ribonuclease H activity;GO:0006278,RNA-dependent DNA replication;GO:0003676,nucleic acid binding	-	-	-
comp10436_c0_seq1	GBSQ01002445	comp10436_c0_seq1	down	0.85	0.1	-3.08746	1	0.499967	0.79762	1	1	0.999399	-	-	672	-	-	-	-	-	-	-	-	-	-	-	-	-	-	-
comp1044_c0_seq1	GBSP01004795	comp1044_c0_seq1	down	30.1	9.18	-1.7132	0.999853	0.000531998	0.00147965	1	0.035	0.0377536	-	-	9737	sp|Q2TVZ2|DENR_ASPOR Translation machinery-associated protein 22 OS=Aspergillus oryzae (strain ATCC 42149 / RIB 40) GN=tma22 PE=3 SV=1	7e-87	gnl|CDD|162227 TIGR01159, DRP1, density-regulated protein DRP1. This protein family shows weak but suggestive similarity to translation initiation factor SUI1 and its prokaryotic homologs.	8e-35	tr|B6H716|B6H716_PENCW Pc16g01140 protein OS=Penicillium chrysogenum (strain ATCC 28089 / DSM 1075 / Wisconsin 54-1255) GN=Pc16g01140 PE=4 SV=1	0	ref|XP_002560532.1| Pc16g01140 [Penicillium chrysogenum Wisconsin 54-1255] emb|CAP92784.1| Pc16g01140 [Penicillium chrysogenum Wisconsin 54-1255]	0	-	-	R	GO:0006413,translational initiation;GO:0005840,ribosome;GO:0003743,translation initiation factor activity;GO:0030529,ribonucleoprotein complex;GO:0005737,cytoplasm	-	-	-
comp1044_c0_seq2	GBSP01004796	comp1044_c0_seq2	down	30.31	9.29	-1.70604	0.999853	0.000531998	0.00146429	1	0.035	0.0373983	-	-	9660	sp|Q2TVZ2|DENR_ASPOR Translation machinery-associated protein 22 OS=Aspergillus oryzae (strain ATCC 42149 / RIB 40) GN=tma22 PE=3 SV=1	7e-87	gnl|CDD|162227 TIGR01159, DRP1, density-regulated protein DRP1. This protein family shows weak but suggestive similarity to translation initiation factor SUI1 and its prokaryotic homologs.	8e-35	tr|B6H716|B6H716_PENCW Pc16g01140 protein OS=Penicillium chrysogenum (strain ATCC 28089 / DSM 1075 / Wisconsin 54-1255) GN=Pc16g01140 PE=4 SV=1	0	ref|XP_002560532.1| Pc16g01140 [Penicillium chrysogenum Wisconsin 54-1255] emb|CAP92784.1| Pc16g01140 [Penicillium chrysogenum Wisconsin 54-1255]	0	-	-	R	GO:0006413,translational initiation;GO:0005840,ribosome;GO:0003743,translation initiation factor activity;GO:0030529,ribonucleoprotein complex;GO:0005737,cytoplasm	-	-	-
comp1044_c0_seq3	GBSP01004797	comp1044_c0_seq3	down	33.52	8.85	-1.92127	0.999979	8.49908e-05	0.000276214	1	0.00773205	0.00968459	-	-	7708	sp|Q2TVZ2|DENR_ASPOR Translation machinery-associated protein 22 OS=Aspergillus oryzae (strain ATCC 42149 / RIB 40) GN=tma22 PE=3 SV=1	7e-87	gnl|CDD|162227 TIGR01159, DRP1, density-regulated protein DRP1. This protein family shows weak but suggestive similarity to translation initiation factor SUI1 and its prokaryotic homologs.	8e-35	tr|B6H716|B6H716_PENCW Pc16g01140 protein OS=Penicillium chrysogenum (strain ATCC 28089 / DSM 1075 / Wisconsin 54-1255) GN=Pc16g01140 PE=4 SV=1	0	ref|XP_002560532.1| Pc16g01140 [Penicillium chrysogenum Wisconsin 54-1255] emb|CAP92784.1| Pc16g01140 [Penicillium chrysogenum Wisconsin 54-1255]	0	-	-	R	GO:0006413,translational initiation;GO:0005840,ribosome;GO:0003743,translation initiation factor activity;GO:0030529,ribonucleoprotein complex;GO:0005737,cytoplasm	-	-	-
comp1044_c0_seq8	GBSP01004802	comp1044_c0_seq8	down	84.67	20.6	-2.03921	1	1.29161e-10	7.89253e-10	1	3.41525e-08	9.2201e-08	-	-	1491	sp|Q2TVZ2|DENR_ASPOR Translation machinery-associated protein 22 OS=Aspergillus oryzae (strain ATCC 42149 / RIB 40) GN=tma22 PE=3 SV=1	7e-87	gnl|CDD|162227 TIGR01159, DRP1, density-regulated protein DRP1. This protein family shows weak but suggestive similarity to translation initiation factor SUI1 and its prokaryotic homologs.	8e-35	tr|B6H716|B6H716_PENCW Pc16g01140 protein OS=Penicillium chrysogenum (strain ATCC 28089 / DSM 1075 / Wisconsin 54-1255) GN=Pc16g01140 PE=4 SV=1	0	ref|XP_002560532.1| Pc16g01140 [Penicillium chrysogenum Wisconsin 54-1255] emb|CAP92784.1| Pc16g01140 [Penicillium chrysogenum Wisconsin 54-1255]	0	-	-	R	GO:0006413,translational initiation;GO:0005840,ribosome;GO:0003743,translation initiation factor activity;GO:0030529,ribonucleoprotein complex;GO:0005737,cytoplasm	-	-	-
comp1044_c0_seq9	GBSP01004803	comp1044_c0_seq9	down	5.7	1.08	-2.39993	0.992191	0.0624797	0.164402	1	1	0.743675	-	-	430	sp|Q2TVZ2|DENR_ASPOR Translation machinery-associated protein 22 OS=Aspergillus oryzae (strain ATCC 42149 / RIB 40) GN=tma22 PE=3 SV=1	7e-87	gnl|CDD|162227 TIGR01159, DRP1, density-regulated protein DRP1. This protein family shows weak but suggestive similarity to translation initiation factor SUI1 and its prokaryotic homologs.	8e-35	tr|B6H716|B6H716_PENCW Pc16g01140 protein OS=Penicillium chrysogenum (strain ATCC 28089 / DSM 1075 / Wisconsin 54-1255) GN=Pc16g01140 PE=4 SV=1	0	ref|XP_002560532.1| Pc16g01140 [Penicillium chrysogenum Wisconsin 54-1255] emb|CAP92784.1| Pc16g01140 [Penicillium chrysogenum Wisconsin 54-1255]	0	-	-	R	GO:0006413,translational initiation;GO:0005840,ribosome;GO:0003743,translation initiation factor activity;GO:0030529,ribonucleoprotein complex;GO:0005737,cytoplasm	-	-	-
comp10453_c0_seq1	GBSQ01002670	comp10453_c0_seq1	down	0.73	0.05	-3.8679	1	0.499967	0.717151	1	1	0.999399	-	-	874	-	-	-	-	-	-	-	-	-	-	-	-	-	-	-
comp10454_c0_seq1		comp10454_c0_seq1	down	0.54	0.26	-1.05445	1	0.499967	0.420864	1	1	0.999399	-	-	122	-	-	-	-	-	-	-	-	-	-	-	-	-	-	-
comp10455_c0_seq2	GBSQ01002651	comp10455_c0_seq2	down	0.09	0.03	-1.58496	1	1	0.0066572	1	1	0.120855	-	-	462	-	-	-	-	tr|Q0CRD7|Q0CRD7_ASPTN Predicted protein OS=Aspergillus terreus (strain NIH 2624 / FGSC A1156) GN=ATEG_03747 PE=4 SV=1	1e-27	ref|XP_001212925.1| predicted protein [Aspergillus terreus NIH2624] gb|EAU35549.1| predicted protein [Aspergillus terreus NIH2624]	1e-27	lcl|Q0CRD7_ASPTN/1-160 PB028125; Pfam-B_28125;	3e-28	-	-	-	-	-
comp10458_c0_seq1		comp10458_c0_seq1	down	0.19	0	#NAME?	1	1	NA	1	1	NA	-	-	118	-	-	-	-	-	-	-	-	-	-	-	-	-	-	-
comp10459_c0_seq1		comp10459_c0_seq1	down	0.16	0	#NAME?	1	1	NA	1	1	NA	-	-	135	-	-	-	-	-	-	-	-	-	-	-	-	-	-	-
comp10461_c0_seq1		comp10461_c0_seq1	down	0.2	0	#NAME?	1	1	NA	1	1	NA	-	-	108	-	-	-	-	-	-	-	-	-	-	-	-	-	-	-
comp10466_c0_seq1		comp10466_c0_seq1	down	0.38	0	#NAME?	1	1	NA	1	1	NA	-	-	116	-	-	-	-	-	-	-	-	-	-	-	-	-	-	-
comp10471_c0_seq1		comp10471_c0_seq1	down	0.36	0.13	-1.46949	1	1	0.271353	1	1	0.881983	-	-	120	-	-	-	-	-	-	-	-	-	-	-	-	-	-	-
comp10473_c0_seq1		comp10473_c0_seq1	down	0.19	0	#NAME?	1	1	NA	1	1	NA	-	-	114	-	-	-	-	-	-	-	-	-	-	-	-	-	-	-
comp10474_c0_seq1	GBSQ01001927	comp10474_c0_seq1	down	0.59	0	#NAME?	1	0.499967	NA	1	1	NA	-	-	737	-	-	-	-	-	-	-	-	-	-	-	-	-	-	-
comp10479_c0_seq1		comp10479_c0_seq1	down	0.19	0	#NAME?	1	1	NA	1	1	NA	-	-	113	-	-	-	-	-	-	-	-	-	-	-	-	-	-	-
comp10481_c0_seq1		comp10481_c0_seq1	down	0.14	0	#NAME?	1	1	NA	1	1	NA	-	-	161	-	-	-	-	-	-	-	-	-	-	-	-	-	-	-
comp10482_c0_seq1	GBSQ01002053	comp10482_c0_seq1	down	0.08	0	#NAME?	1	1	NA	1	1	NA	-	-	283	-	-	-	-	-	-	-	-	-	-	-	-	-	-	-
comp10485_c0_seq1	GBSQ01002264	comp10485_c0_seq1	down	0.96	0.15	-2.67807	1	0.499967	0.856941	1	1	0.999399	-	-	636	-	-	-	-	tr|Q2TX49|Q2TX49_ASPOR Reverse transcriptase OS=Aspergillus oryzae (strain ATCC 42149 / RIB 40) GN=AO090010000290 PE=4 SV=1	2e-113	dbj|BAE63976.1| unnamed protein product [Aspergillus oryzae RIB40] dbj|BAE66174.1| unnamed protein product [Aspergillus oryzae RIB40] dbj|BAE66176.1| unnamed protein product [Aspergillus oryzae RIB40]	2e-113	lcl|A2QSQ0_ASPNC/907-1162 PF00078.22;RVT_1;	2e-47	-	GO:0003964,RNA-directed DNA polymerase activity;GO:0046872,metal ion binding;GO:0003723,RNA binding;GO:0008270,zinc ion binding;GO:0006278,RNA-dependent DNA replication;GO:0003676,nucleic acid binding	-	-	-
comp1048_c0_seq1	GBSP01002162	comp1048_c0_seq1	down	53.34	4.7	-3.50449	1	1.74703e-11	4.01635e-10	1	5.01642e-09	4.93538e-08	E1.6.-.-	NADH oxidase	3337	sp|Q4L4Y7|CDR_STAHJ Coenzyme A disulfide reductase OS=Staphylococcus haemolyticus (strain JCSC1435) GN=cdr PE=3 SV=1	3e-49	gnl|CDD|163244 TIGR03385, CoA_CoA_reduc, CoA-disulfide reductase. Members of this protein family are CoA-disulfide reductase (EC 1.8.1.14), as characterized in Staphylococcus aureus, Pyrococcus horikoshii, and Borrelia burgdorferi, and inferred in several other species on the basis of high levels of CoA and an absence of glutathione as a protective thiol.	3e-79	tr|Q4WF39|Q4WF39_ASPFU Pyridine nucleotide-disulfide oxidoreductase, putative OS=Neosartorya fumigata (strain ATCC MYA-4609 / Af293 / CBS 101355 / FGSC A1100) GN=AFUA_3G03560 PE=4 SV=1	1e-175	ref|XP_748676.1| pyridine nucleotide-disulfide oxidoreductase [Aspergillus fumigatus Af293] gb|EAL86638.1| pyridine nucleotide-disulfide oxidoreductase, putative [Aspergillus fumigatus Af293]	1e-175	lcl|B0XZN4_ASPFC/27-315 PF07992.9;Pyr_redox_2;	4e-69	-	GO:0050661,NADP binding;GO:0050451,CoA-disulfide reductase activity;GO:0006467,protein thiol-disulfide exchange;GO:0050660,flavin adenine dinucleotide binding;GO:0055114,oxidation-reduction process;GO:0005737,cytoplasm;GO:0045454,cell redox homeostasis;GO:0016491,oxidoreductase activity	EC:1.6.-.-	K00359	-
comp10495_c0_seq1		comp10495_c0_seq1	down	0.77	0.28	-1.45943	1	0.499967	0.618738	1	1	0.999399	-	-	114	-	-	-	-	-	-	-	-	-	-	-	-	-	-	-
comp10496_c0_seq1		comp10496_c0_seq1	down	1.17	0	#NAME?	1	0.499967	NA	1	1	NA	-	-	131	-	-	-	-	-	-	-	-	-	-	-	-	-	-	-
comp10502_c0_seq1		comp10502_c0_seq1	down	0.71	0.13	-2.44931	1	0.499967	0.646812	1	1	0.999399	-	-	124	-	-	-	-	-	-	-	-	-	-	-	-	-	-	-
comp10503_c0_seq1		comp10503_c0_seq1	down	0.95	0	#NAME?	1	0.499967	NA	1	1	NA	-	-	115	-	-	-	-	-	-	-	-	-	-	-	-	-	-	-
comp10507_c0_seq1	GBSQ01002654	comp10507_c0_seq1	down	0.8	0.15	-2.41504	1	0.499967	0.719575	1	1	0.999399	-	-	219	-	-	-	-	-	-	-	-	-	-	-	-	-	-	-
comp10507_c0_seq2		comp10507_c0_seq2	down	0.83	0.1	-3.05311	1	0.499967	0.779545	1	1	0.999399	-	-	158	-	-	-	-	-	-	-	-	-	-	-	-	-	-	-
comp10512_c0_seq1	GBSQ01002555	comp10512_c0_seq1	down	0.19	0	#NAME?	1	1	NA	1	1	NA	-	-	227	-	-	-	-	-	-	-	-	-	-	-	-	-	-	-
comp10514_c0_seq1		comp10514_c0_seq1	down	0.4	0.15	-1.41504	1	1	0.311897	1	1	0.926163	-	-	110	-	-	-	-	-	-	-	-	-	-	-	-	-	-	-
comp10517_c0_seq1		comp10517_c0_seq1	down	0.68	0.12	-2.5025	1	0.499967	0.622808	1	1	0.999399	-	-	129	-	-	-	-	-	-	-	-	-	-	-	-	-	-	-
comp10520_c0_seq1		comp10520_c0_seq1	down	1.09	0.11	-3.30875	1	0.499967	0.985492	1	1	0.999399	-	-	140	-	-	-	-	-	-	-	-	-	-	-	-	-	-	-
comp10523_c0_seq1		comp10523_c0_seq1	down	1.69	0	#NAME?	1	0.249967	NA	1	1	NA	-	-	155	-	-	-	-	-	-	-	-	-	-	-	-	-	-	-
comp10529_c0_seq1		comp10529_c0_seq1	down	0.15	0	#NAME?	1	1	NA	1	1	NA	-	-	148	-	-	-	-	-	-	-	-	-	-	-	-	-	-	-
comp10540_c0_seq1		comp10540_c0_seq1	down	0.58	0	#NAME?	1	0.499967	NA	1	1	NA	-	-	114	-	-	-	-	-	-	-	-	-	-	-	-	-	-	-
comp10542_c0_seq1	GBSQ01002218	comp10542_c0_seq1	down	1.5	0.09	-4.05889	1	0.249967	0.745003	1	1	0.999399	-	-	1052	-	-	-	-	tr|G3XR28|G3XR28_ASPNA Putative uncharacterized protein OS=Aspergillus niger (strain ATCC 1015 / CBS 113.46 / FGSC A1144 / LSHB Ac4 / NCTC 3858a / NRRL 328 / USDA 3528.7) GN=ASPNIDRAFT_36350 PE=4 SV=1	3e-31	gb|EHA26225.1| hypothetical protein ASPNIDRAFT_36350 [Aspergillus niger ATCC 1015]	2e-31	-	-	-	-	-	-	-
comp10543_c0_seq1		comp10543_c0_seq1	down	0.41	0.15	-1.45066	1	1	0.322753	1	1	0.937143	-	-	107	-	-	-	-	-	-	-	-	-	-	-	-	-	-	-
comp1054_c0_seq1	GBSP01006719	comp1054_c0_seq1	down	32.85	9.58	-1.7778	0.999915	0.000302751	0.000628161	1	0.0213576	0.018962	-	-	4928	sp|Q9C0Y8|YKM6_SCHPO UPF0613 protein PB24D3.06c OS=Schizosaccharomyces pombe (strain 972 / ATCC 24843) GN=SPAPB24D3.06c PE=2 SV=1	8e-30	gnl|CDD|149553 pfam08538, DUF1749, Protein of unknown function (DUF1749). This is a plant and fungal family of unknown function. This family contains many hypothetical proteins.	1e-79	tr|B8NY09|B8NY09_ASPFN Putative uncharacterized protein OS=Aspergillus flavus (strain ATCC 200026 / FGSC A1120 / NRRL 3357 / JCM 12722 / SRRC 167) GN=AFLA_009790 PE=4 SV=1	0	ref|XP_002385224.1| conserved hypothetical protein [Aspergillus flavus NRRL3357] gb|EED45095.1| conserved hypothetical protein [Aspergillus flavus NRRL3357]	0	lcl|Q0CDQ4_ASPTN/19-552 PB009664; Pfam-B_9664;	9e-175	R	GO:0007165,signal transduction;GO:0004871,signal transducer activity	-	-	-
comp1054_c0_seq2	GBSP01006720	comp1054_c0_seq2	down	33.1	9.95	-1.73406	0.999915	0.000302751	0.000735053	1	0.0213576	0.0215156	-	-	4871	sp|Q9C0Y8|YKM6_SCHPO UPF0613 protein PB24D3.06c OS=Schizosaccharomyces pombe (strain 972 / ATCC 24843) GN=SPAPB24D3.06c PE=2 SV=1	8e-30	gnl|CDD|149553 pfam08538, DUF1749, Protein of unknown function (DUF1749). This is a plant and fungal family of unknown function. This family contains many hypothetical proteins.	1e-79	tr|B8NY09|B8NY09_ASPFN Putative uncharacterized protein OS=Aspergillus flavus (strain ATCC 200026 / FGSC A1120 / NRRL 3357 / JCM 12722 / SRRC 167) GN=AFLA_009790 PE=4 SV=1	0	ref|XP_002385224.1| conserved hypothetical protein [Aspergillus flavus NRRL3357] gb|EED45095.1| conserved hypothetical protein [Aspergillus flavus NRRL3357]	0	lcl|Q0CDQ4_ASPTN/19-552 PB009664; Pfam-B_9664;	9e-175	R	GO:0007165,signal transduction;GO:0004871,signal transducer activity	-	-	-
comp1054_c0_seq3	GBSP01006721	comp1054_c0_seq3	down	42.44	10.77	-1.97841	0.999997	1.1226e-05	2.6135e-05	1	0.00120292	0.00129192	-	-	1184	sp|Q9C0Y8|YKM6_SCHPO UPF0613 protein PB24D3.06c OS=Schizosaccharomyces pombe (strain 972 / ATCC 24843) GN=SPAPB24D3.06c PE=2 SV=1	8e-30	gnl|CDD|149553 pfam08538, DUF1749, Protein of unknown function (DUF1749). This is a plant and fungal family of unknown function. This family contains many hypothetical proteins.	1e-79	tr|B8NY09|B8NY09_ASPFN Putative uncharacterized protein OS=Aspergillus flavus (strain ATCC 200026 / FGSC A1120 / NRRL 3357 / JCM 12722 / SRRC 167) GN=AFLA_009790 PE=4 SV=1	0	ref|XP_002385224.1| conserved hypothetical protein [Aspergillus flavus NRRL3357] gb|EED45095.1| conserved hypothetical protein [Aspergillus flavus NRRL3357]	0	lcl|Q0CDQ4_ASPTN/19-552 PB009664; Pfam-B_9664;	9e-175	R	GO:0007165,signal transduction;GO:0004871,signal transducer activity	-	-	-
comp10551_c0_seq1		comp10551_c0_seq1	down	0.64	0	#NAME?	1	0.499967	NA	1	1	NA	-	-	102	-	-	-	-	-	-	-	-	-	-	-	-	-	-	-
comp10554_c0_seq1		comp10554_c0_seq1	down	0.16	0	#NAME?	1	1	NA	1	1	NA	-	-	133	-	-	-	-	-	-	-	-	-	-	-	-	-	-	-
comp10563_c0_seq1		comp10563_c0_seq1	down	0.34	0	#NAME?	1	1	NA	1	1	NA	-	-	130	-	-	-	-	-	-	-	-	-	-	-	-	-	-	-
comp10568_c0_seq1	GBSQ01002705	comp10568_c0_seq1	down	0.94	0.01	-6.55459	1	0.499967	0.942798	1	1	0.999399	-	-	2315	-	-	-	-	-	-	-	-	lcl|Q2H9K1_CHAGB/18-62 PF00172.13;Zn_clus;	3e-09	-	-	-	-	-
comp10568_c0_seq2	GBSQ01002706	comp10568_c0_seq2	down	0.93	0.01	-6.53916	1	0.499967	0.93429	1	1	0.999399	-	-	2255	-	-	-	-	-	-	-	-	lcl|Q2H9K1_CHAGB/18-62 PF00172.13;Zn_clus;	3e-09	-	-	-	-	-
comp10576_c0_seq1		comp10576_c0_seq1	down	0.19	0	#NAME?	1	1	NA	1	1	NA	-	-	118	-	-	-	-	-	-	-	-	-	-	-	-	-	-	-
comp1057_c0_seq5	GBSP01000382	comp1057_c0_seq5	down	4.95	1.95	-1.34395	0.937522	0.22651	0.446324	1	1	0.999399	ANK	ankyrin	2757	-	-	gnl|CDD|29261 cd00204, ANK, ankyrin repeats; ankyrin repeats mediate protein-protein interactions in very diverse families of proteins. The number of ANK repeats in a protein can range from 2 to over 20 (ankyrins, for example). ANK repeats may occur in combinations with other types of domains. The structural repeat unit contains two antiparallel helices and a beta-hairpin, repeats are stacked in …	4e-32	tr|B8NYR4|B8NYR4_ASPFN Pfs, NACHT and Ankyrin domain protein OS=Aspergillus flavus (strain ATCC 200026 / FGSC A1120 / NRRL 3357 / JCM 12722 / SRRC 167) GN=AFLA_114260 PE=4 SV=1	2e-68	-	-	-	-	O	-	-	K10380	-
comp1057_c1_seq1	GBSP01000385	comp1057_c1_seq1	down	50.14	14.96	-1.74485	0.999998	7.85043e-06	2.27046e-05	1	0.000874347	0.00115976	-	-	2901	-	-	-	-	tr|B6H108|B6H108_PENCW Pc12g10860 protein OS=Penicillium chrysogenum (strain ATCC 28089 / DSM 1075 / Wisconsin 54-1255) GN=Pc12g10860 PE=4 SV=1	0	ref|XP_002557906.1| Pc12g10860 [Penicillium chrysogenum Wisconsin 54-1255] emb|CAP80713.1| Pc12g10860 [Penicillium chrysogenum Wisconsin 54-1255]	0	lcl|B6Q444_PENMQ/1-684 PB003955; Pfam-B_3955;	6e-120	-	-	-	-	-
comp10587_c0_seq1	GBSQ01002751	comp10587_c0_seq1	down	0.58	0.29	-1	1	0.499967	0.446575	1	1	0.999399	-	-	831	-	-	-	-	-	-	-	-	-	-	-	-	-	-	-
comp10587_c0_seq3	GBSQ01002753	comp10587_c0_seq3	down	0.59	0.29	-1.02466	1	0.499967	0.455583	1	1	0.999399	-	-	597	-	-	-	-	-	-	-	-	-	-	-	-	-	-	-
comp1058_c0_seq1	GBSP01003294	comp1058_c0_seq1	down	28	10.71	-1.38647	0.998313	0.0047335	0.00883057	1	0.235738	0.148013	-	-	2344	sp|Q5BEG5|IWS1_EMENI Transcription factor iws1 OS=Emericella nidulans (strain FGSC A4 / ATCC 38163 / CBS 112.46 / NRRL 194 / M139) GN=iws1 PE=3 SV=2	2e-163	-	-	tr|B6H356|B6H356_PENCW Pc13g12850 protein OS=Penicillium chrysogenum (strain ATCC 28089 / DSM 1075 / Wisconsin 54-1255) GN=Pc13g12850 PE=4 SV=1	0	ref|XP_002559700.1| Pc13g12850 [Penicillium chrysogenum Wisconsin 54-1255] emb|CAP92354.1| Pc13g12850 [Penicillium chrysogenum Wisconsin 54-1255]	0	lcl|B6H356_PENCW/286-339 PF08711.6;Med26;	2e-23	-	GO:0005634,nucleus;GO:0003677,DNA binding;GO:0006355,regulation of transcription, DNA-dependent;GO:0003746,translation elongation factor activity;GO:0006414,translational elongation;GO:0006351,transcription, DNA-dependent	-	-	-
comp10590_c0_seq1		comp10590_c0_seq1	down	0.15	0	#NAME?	1	1	NA	1	1	NA	-	-	143	-	-	-	-	-	-	-	-	-	-	-	-	-	-	-
comp10597_c0_seq1		comp10597_c0_seq1	down	0.22	0	#NAME?	1	1	NA	1	1	NA	-	-	101	-	-	-	-	-	-	-	-	-	-	-	-	-	-	-
comp10603_c0_seq1	GBSQ01002509	comp10603_c0_seq1	down	0.7	0.05	-3.80735	1	0.499967	0.686149	1	1	0.999399	FASN	fatty acid synthase, animal type	2027	-	-	gnl|CDD|197898 smart00829, PKS_ER, Enoylreductase. Enoylreductase in Polyketide synthases.	3e-101	tr|G7XMJ0|G7XMJ0_ASPKW Polyketide synthase OS=Aspergillus kawachii (strain NBRC 4308) GN=AKAW_06388 PE=4 SV=1	2e-146	dbj|GAA88274.1| polyketide synthase [Aspergillus kawachii IFO 4308]	1e-146	lcl|E9FBQ3_METAR/2075-2251 PF08659.5;KR;	4e-56	-	GO:0008152,metabolic process;GO:0003824,catalytic activity;GO:0055114,oxidation-reduction process;GO:0005488,binding;GO:0004043,L-aminoadipate-semialdehyde dehydrogenase activity;GO:0009058,biosynthetic process;GO:0008270,zinc ion binding;GO:0016747,transferase activity, transferring acyl groups other than amino-acyl groups;GO:0016740,transferase activity;GO:0000036,ACP phosphopantetheine attachm…	EC:2.3.1.85	K00665	ko00061, Fatty acid biosynthesis;ko04910, Insulin signaling pathway;
comp10603_c0_seq2	GBSQ01002510	comp10603_c0_seq2	down	0.7	0.04	-4.12928	1	0.499967	0.692707	1	1	0.999399	FASN	fatty acid synthase, animal type	1871	-	-	gnl|CDD|197898 smart00829, PKS_ER, Enoylreductase. Enoylreductase in Polyketide synthases.	3e-101	tr|G7XMJ0|G7XMJ0_ASPKW Polyketide synthase OS=Aspergillus kawachii (strain NBRC 4308) GN=AKAW_06388 PE=4 SV=1	2e-146	dbj|GAA88274.1| polyketide synthase [Aspergillus kawachii IFO 4308]	1e-146	lcl|E9FBQ3_METAR/2075-2251 PF08659.5;KR;	4e-56	-	GO:0008152,metabolic process;GO:0003824,catalytic activity;GO:0055114,oxidation-reduction process;GO:0005488,binding;GO:0004043,L-aminoadipate-semialdehyde dehydrogenase activity;GO:0009058,biosynthetic process;GO:0008270,zinc ion binding;GO:0016747,transferase activity, transferring acyl groups other than amino-acyl groups;GO:0016740,transferase activity;GO:0000036,ACP phosphopantetheine attachm…	EC:2.3.1.85	K00665	ko00061, Fatty acid biosynthesis;ko04910, Insulin signaling pathway;
comp10603_c0_seq3	GBSQ01002511	comp10603_c0_seq3	down	0.11	0	#NAME?	1	1	NA	1	1	NA	FASN	fatty acid synthase, animal type	204	-	-	gnl|CDD|197898 smart00829, PKS_ER, Enoylreductase. Enoylreductase in Polyketide synthases.	3e-101	tr|G7XMJ0|G7XMJ0_ASPKW Polyketide synthase OS=Aspergillus kawachii (strain NBRC 4308) GN=AKAW_06388 PE=4 SV=1	2e-146	dbj|GAA88274.1| polyketide synthase [Aspergillus kawachii IFO 4308]	1e-146	lcl|E9FBQ3_METAR/2075-2251 PF08659.5;KR;	4e-56	-	GO:0008152,metabolic process;GO:0003824,catalytic activity;GO:0055114,oxidation-reduction process;GO:0005488,binding;GO:0004043,L-aminoadipate-semialdehyde dehydrogenase activity;GO:0009058,biosynthetic process;GO:0008270,zinc ion binding;GO:0016747,transferase activity, transferring acyl groups other than amino-acyl groups;GO:0016740,transferase activity;GO:0000036,ACP phosphopantetheine attachm…	EC:2.3.1.85	K00665	ko00061, Fatty acid biosynthesis;ko04910, Insulin signaling pathway;
comp10605_c0_seq1		comp10605_c0_seq1	down	0.19	0	#NAME?	1	1	NA	1	1	NA	-	-	113	-	-	-	-	-	-	-	-	-	-	-	-	-	-	-
comp10612_c0_seq1	GBSQ01002459	comp10612_c0_seq1	down	0.22	0.02	-3.45943	1	1	0.102477	1	1	0.630375	-	-	1413	sp|O74913|YJ72_SCHPO Uncharacterized protein C757.02c OS=Schizosaccharomyces pombe (strain 972 / ATCC 24843) GN=SPCC757.02c PE=2 SV=1	1e-70	gnl|CDD|187652 cd08948, 5beta-POR_like_SDR_a, progesterone 5-beta-reductase-like proteins (5beta-POR), atypical (a) SDRs. 5beta-POR catalyzes the reduction of progesterone to 5beta-pregnane-3,20-dione in Digitalis plants. This subgroup of atypical-extended SDRs, shares the structure of an extended SDR, but has a different glycine-rich nucleotide binding motif (GXXGXXG) and lacks the YXXXK active …	2e-105	tr|B6GXM3|B6GXM3_PENCW Pc12g07920 protein OS=Penicillium chrysogenum (strain ATCC 28089 / DSM 1075 / Wisconsin 54-1255) GN=Pc12g07920 PE=4 SV=1	0	ref|XP_002557625.1| Pc12g07920 [Penicillium chrysogenum Wisconsin 54-1255] emb|CAP80419.1| Pc12g07920 [Penicillium chrysogenum Wisconsin 54-1255]	0	lcl|B6GXM3_PENCW/4-250 PF01370.16;Epimerase;	7e-140	-	GO:0044237,cellular metabolic process;GO:0003824,catalytic activity;GO:0005488,binding;GO:0050662,coenzyme binding	-	-	-
comp10616_c0_seq1		comp10616_c0_seq1	down	0.31	0	#NAME?	1	1	NA	1	1	NA	-	-	139	-	-	-	-	-	-	-	-	-	-	-	-	-	-	-
comp10618_c0_seq1		comp10618_c0_seq1	down	0.31	0	#NAME?	1	1	NA	1	1	NA	-	-	140	-	-	-	-	-	-	-	-	-	-	-	-	-	-	-
comp10628_c0_seq1	GBSQ01002181	comp10628_c0_seq1	down	1.13	0.22	-2.36075	1	0.499967	0.93832	1	1	0.999399	-	-	579	-	-	-	-	tr|A1D0M6|A1D0M6_NEOFI Proline-specific permease OS=Neosartorya fischeri (strain ATCC 1020 / DSM 3700 / FGSC A1164 / NRRL 181) GN=NFIA_041240 PE=4 SV=1	9e-72	ref|XP_001266443.1| proline-specific permease [Neosartorya fischeri NRRL 181] gb|EAW24546.1| proline-specific permease [Neosartorya fischeri NRRL 181]	9e-72	lcl|A1D0M6_NEOFI/45-510 PF00324.16;AA_permease;	4e-65	-	GO:0016020,membrane;GO:0006810,transport;GO:0055085,transmembrane transport;GO:0016021,integral to membrane;GO:0003333,amino acid transmembrane transport;GO:0015171,amino acid transmembrane transporter activity	-	-	-
comp10628_c0_seq2	GBSQ01002182	comp10628_c0_seq2	down	0.78	0.16	-2.2854	1	0.499967	0.695151	1	1	0.999399	-	-	505	-	-	-	-	tr|A1D0M6|A1D0M6_NEOFI Proline-specific permease OS=Neosartorya fischeri (strain ATCC 1020 / DSM 3700 / FGSC A1164 / NRRL 181) GN=NFIA_041240 PE=4 SV=1	9e-72	ref|XP_001266443.1| proline-specific permease [Neosartorya fischeri NRRL 181] gb|EAW24546.1| proline-specific permease [Neosartorya fischeri NRRL 181]	9e-72	lcl|A1D0M6_NEOFI/45-510 PF00324.16;AA_permease;	4e-65	-	GO:0016020,membrane;GO:0006810,transport;GO:0055085,transmembrane transport;GO:0016021,integral to membrane;GO:0003333,amino acid transmembrane transport;GO:0015171,amino acid transmembrane transporter activity	-	-	-
comp10634_c0_seq1		comp10634_c0_seq1	down	0.58	0	#NAME?	1	0.499967	NA	1	1	NA	-	-	152	-	-	-	-	-	-	-	-	-	-	-	-	-	-	-
comp10638_c0_seq1		comp10638_c0_seq1	down	0.41	0.15	-1.45066	1	1	0.322753	1	1	0.937143	-	-	107	-	-	-	-	-	-	-	-	-	-	-	-	-	-	-
comp10640_c0_seq1		comp10640_c0_seq1	down	0.19	0	#NAME?	1	1	NA	1	1	NA	-	-	114	-	-	-	-	-	-	-	-	-	-	-	-	-	-	-
comp10642_c0_seq1		comp10642_c0_seq1	down	0.21	0	#NAME?	1	1	NA	1	1	NA	-	-	103	-	-	-	-	-	-	-	-	-	-	-	-	-	-	-
comp10645_c0_seq1	GBSQ01002194	comp10645_c0_seq1	down	0.88	0	#NAME?	1	0.499967	NA	1	1	NA	-	-	1518	-	-	-	-	-	-	-	-	-	-	-	-	-	-	-
comp10649_c0_seq1		comp10649_c0_seq1	down	0.38	0.09	-2.078	1	1	0.300391	1	1	0.913979	-	-	174	-	-	-	-	-	-	-	-	-	-	-	-	-	-	-
comp1064_c0_seq1	GBSP01003007	comp1064_c0_seq1	down	35.58	11.57	-1.62068	0.999889	0.00035827	0.000804345	1	0.0247052	0.0230517	E1.5.1.12	1-pyrroline-5-carboxylate dehydrogenase	2243	sp|Q9P8I0|PUT2_EMENI Delta-1-pyrroline-5-carboxylate dehydrogenase, mitochondrial OS=Emericella nidulans (strain FGSC A4 / ATCC 38163 / CBS 112.46 / NRRL 194 / M139) GN=prnC PE=3 SV=2	0	gnl|CDD|143441 cd07123, ALDH_F4-17_P5CDH, Delta(1)-pyrroline-5-carboxylate dehydrogenase, ALDH families 4 and 17. Delta(1)-pyrroline-5-carboxylate dehydrogenase (EC=1.5.1.12 ), families 4 and 17: a proline catabolic enzyme of the aldehyde dehydrogenase (ALDH) protein superfamily. Delta(1)-pyrroline-5-carboxylate dehydrogenase (P5CDH), also known as ALDH4A1 in humans, is a mitochondrial homodimer …	0	tr|B6GYV7|B6GYV7_PENCW Pc12g08900 protein OS=Penicillium chrysogenum (strain ATCC 28089 / DSM 1075 / Wisconsin 54-1255) GN=Pc12g08900 PE=3 SV=1	0	ref|XP_002557718.1| Pc12g08900 [Penicillium chrysogenum Wisconsin 54-1255] emb|CAP80517.1| Pc12g08900 [Penicillium chrysogenum Wisconsin 54-1255]	0	lcl|B6GYV7_PENCW/77-557 PF00171.17;Aldedh;	0	EC	GO:0016620,oxidoreductase activity, acting on the aldehyde or oxo group of donors, NAD or NADP as acceptor;GO:0006561,proline biosynthetic process;GO:0005759,mitochondrial matrix;GO:0008152,metabolic process;GO:0005737,cytoplasm;GO:0055114,oxidation-reduction process;GO:0006560,proline metabolic process;GO:0003842,1-pyrroline-5-carboxylate dehydrogenase activity;GO:0016491,oxidoreductase activity	EC:1.5.1.12	K00294	ko00250, Alanine, aspartate and glutamate metabolism;ko00330, Arginine and proline metabolism;
comp10651_c0_seq1	GBSQ01002604	comp10651_c0_seq1	down	0.43	0	#NAME?	1	1	NA	1	1	NA	-	-	306	-	-	-	-	-	-	-	-	-	-	-	-	-	-	-
comp10655_c0_seq1	GBSQ01002501	comp10655_c0_seq1	down	0.73	0	#NAME?	1	0.499967	NA	1	1	NA	-	-	210	-	-	-	-	-	-	-	-	-	-	-	-	-	-	-
comp10658_c0_seq1		comp10658_c0_seq1	down	0.29	0	#NAME?	1	1	NA	1	1	NA	-	-	150	-	-	-	-	-	-	-	-	-	-	-	-	-	-	-
comp10662_c0_seq3		comp10662_c0_seq3	down	0.17	0	#NAME?	1	1	NA	1	1	NA	-	-	128	-	-	-	-	tr|A1DK66|A1DK66_NEOFI Fungal specific transcription factor, putative OS=Neosartorya fischeri (strain ATCC 1020 / DSM 3700 / FGSC A1164 / NRRL 181) GN=NFIA_004630 PE=4 SV=1	0	ref|XP_001259002.1| fungal specific transcription factor, putative [Neosartorya fischeri NRRL 181] gb|EAW17105.1| fungal specific transcription factor, putative [Neosartorya fischeri NRRL 181]	0	lcl|Q0C986_ASPTN/55-307 PF04082.13;Fungal_trans;	6e-101	-	GO:0046872,metal ion binding;GO:0005634,nucleus;GO:0003677,DNA binding;GO:0006355,regulation of transcription, DNA-dependent;GO:0008270,zinc ion binding;GO:0006351,transcription, DNA-dependent;GO:0003700,sequence-specific DNA binding transcription factor activity	-	-	-
comp10663_c0_seq1	GBSQ01002640	comp10663_c0_seq1	down	0.81	0.33	-1.29546	1	0.499967	0.626292	1	1	0.999399	-	-	432	-	-	-	-	-	-	-	-	-	-	-	-	-	-	-
comp10665_c0_seq1	GBSQ01002686	comp10665_c0_seq1	down	0.05	0.02	-1.32193	1	1	0.000246145	1	1	0.00879607	-	-	836	-	-	-	-	-	-	-	-	lcl|B6H686_PENCW/66-138 PB264524; Pfam-B_264524;	3e-09	-	-	-	-	-
comp10672_c0_seq1	GBSQ01002675	comp10672_c0_seq1	down	0.38	0.06	-2.66297	1	1	0.305319	1	1	0.918354	-	-	519	-	-	-	-	-	-	-	-	-	-	-	-	-	-	-
comp10683_c0_seq1	GBSQ01002524	comp10683_c0_seq1	down	0.21	0	#NAME?	1	1	NA	1	1	NA	-	-	210	-	-	-	-	tr|G3XQH2|G3XQH2_ASPNA Putative uncharacterized protein OS=Aspergillus niger (strain ATCC 1015 / CBS 113.46 / FGSC A1144 / LSHB Ac4 / NCTC 3858a / NRRL 328 / USDA 3528.7) GN=ASPNIDRAFT_36457 PE=4 SV=1	2e-11	gb|EHA26114.1| hypothetical protein ASPNIDRAFT_36457 [Aspergillus niger ATCC 1015]	2e-11	-	-	-	-	-	-	-
comp10683_c0_seq2		comp10683_c0_seq2	down	0.13	0	#NAME?	1	1	NA	1	1	NA	-	-	170	-	-	-	-	tr|G3XQH2|G3XQH2_ASPNA Putative uncharacterized protein OS=Aspergillus niger (strain ATCC 1015 / CBS 113.46 / FGSC A1144 / LSHB Ac4 / NCTC 3858a / NRRL 328 / USDA 3528.7) GN=ASPNIDRAFT_36457 PE=4 SV=1	2e-11	gb|EHA26114.1| hypothetical protein ASPNIDRAFT_36457 [Aspergillus niger ATCC 1015]	2e-11	-	-	-	-	-	-	-
comp10685_c0_seq1		comp10685_c0_seq1	down	0.39	0.14	-1.47805	1	1	0.302937	1	1	0.916056	-	-	111	-	-	-	-	-	-	-	-	-	-	-	-	-	-	-
comp10690_c0_seq1		comp10690_c0_seq1	down	0.2	0	#NAME?	1	1	NA	1	1	NA	-	-	107	-	-	-	-	-	-	-	-	-	-	-	-	-	-	-
comp10691_c0_seq1		comp10691_c0_seq1	down	0.19	0	#NAME?	1	1	NA	1	1	NA	-	-	117	-	-	-	-	-	-	-	-	-	-	-	-	-	-	-
comp10692_c0_seq1		comp10692_c0_seq1	down	0.21	0	#NAME?	1	1	NA	1	1	NA	-	-	104	-	-	-	-	tr|A3F4A1|A3F4A1_9ROSI Putative senescence-associated protein (Fragment) OS=Trichosanthes dioica PE=2 SV=1	5e-17	gb|ABN50029.1| putative senescence-associated protein [Trichosanthes dioica]	4e-17	-	-	-	-	-	-	-
comp10696_c0_seq1		comp10696_c0_seq1	down	0.2	0	#NAME?	1	1	NA	1	1	NA	-	-	108	-	-	-	-	-	-	-	-	-	-	-	-	-	-	-
comp10713_c0_seq1		comp10713_c0_seq1	down	0.72	0	#NAME?	1	0.499967	NA	1	1	NA	-	-	122	-	-	-	-	-	-	-	-	-	-	-	-	-	-	-
comp10720_c0_seq1		comp10720_c0_seq1	down	0.9	0	#NAME?	1	0.499967	NA	1	1	NA	-	-	121	-	-	-	-	-	-	-	-	-	-	-	-	-	-	-
comp10723_c0_seq1	GBSQ01002385	comp10723_c0_seq1	down	0.53	0.17	-1.64046	1	0.499967	0.444337	1	1	0.999399	araE	MFS transporter, SP family, arabinose:H+ symporter	952	sp|Q2U2Y9|QUTD_ASPOR Probable quinate permease OS=Aspergillus oryzae (strain ATCC 42149 / RIB 40) GN=qutD PE=3 SV=1	6e-61	gnl|CDD|200987 pfam00083, Sugar_tr, Sugar (and other) transporter.	4e-73	tr|B8NL16|B8NL16_ASPFN Sugar transporter, putative OS=Aspergillus flavus (strain ATCC 200026 / FGSC A1120 / NRRL 3357 / JCM 12722 / SRRC 167) GN=AFLA_096000 PE=3 SV=1	4e-103	ref|XP_002381419.1| sugar transporter, putative [Aspergillus flavus NRRL3357] gb|EED49518.1| sugar transporter, putative [Aspergillus flavus NRRL3357]	4e-103	lcl|Q0V209_PHANO/67-533 PF00083.19;Sugar_tr;	2e-99	R	GO:0016020,membrane;GO:0006810,transport;GO:0055085,transmembrane transport;GO:0019630,quinate metabolic process;GO:0008643,carbohydrate transport;GO:0016021,integral to membrane;GO:0005886,plasma membrane;GO:0005215,transporter activity;GO:0022857,transmembrane transporter activity;GO:0022891,substrate-specific transmembrane transporter activity	-	K02100	-
comp10725_c0_seq1		comp10725_c0_seq1	down	0.19	0	#NAME?	1	1	NA	1	1	NA	-	-	115	-	-	-	-	-	-	-	-	-	-	-	-	-	-	-
comp10733_c0_seq1		comp10733_c0_seq1	down	0.24	0.09	-1.41504	1	1	0.138974	1	1	0.691316	-	-	184	-	-	-	-	tr|B6H8Z9|B6H8Z9_PENCW Pc16g04690 protein OS=Penicillium chrysogenum (strain ATCC 28089 / DSM 1075 / Wisconsin 54-1255) GN=Pc16g04690 PE=4 SV=1	5e-15	ref|XP_002560820.1| Pc16g04690 [Penicillium chrysogenum Wisconsin 54-1255] emb|CAP93139.1| Pc16g04690 [Penicillium chrysogenum Wisconsin 54-1255]	4e-15	-	-	-	GO:0031177,phosphopantetheine binding;GO:0008152,metabolic process;GO:0048037,cofactor binding;GO:0003824,catalytic activity;GO:0000036,ACP phosphopantetheine attachment site binding involved in fatty acid biosynthetic process;GO:0016874,ligase activity	-	-	-
comp10741_c0_seq1		comp10741_c0_seq1	down	0.41	0	#NAME?	1	1	NA	1	1	NA	-	-	107	-	-	-	-	-	-	-	-	-	-	-	-	-	-	-
comp10742_c0_seq1	GBSQ01002307	comp10742_c0_seq1	down	1.02	0.02	-5.67243	1	0.499967	0.999946	1	1	0.999946	-	-	706	-	-	-	-	-	-	-	-	-	-	-	-	-	-	-
comp10744_c0_seq1		comp10744_c0_seq1	down	0.56	0.14	-2	1	0.499967	0.488199	1	1	0.999399	-	-	117	-	-	-	-	-	-	-	-	-	-	-	-	-	-	-
comp10746_c0_seq1	GBSQ01002596	comp10746_c0_seq1	down	0.47	0	#NAME?	1	1	NA	1	1	NA	-	-	375	-	-	-	-	tr|B6H2U0|B6H2U0_PENCW Pc13g15370 protein OS=Penicillium chrysogenum (strain ATCC 28089 / DSM 1075 / Wisconsin 54-1255) GN=Pc13g15370 PE=4 SV=1	6e-64	ref|XP_002559932.1| Pc13g15370 [Penicillium chrysogenum Wisconsin 54-1255] emb|CAP92606.1| Pc13g15370 [Penicillium chrysogenum Wisconsin 54-1255]	5e-64	lcl|B6H2U0_PENCW/19-148 PB008500; Pfam-B_8500;	2e-62	-	-	-	-	-
comp10747_c0_seq1	GBSQ01002210	comp10747_c0_seq1	down	1.16	0.17	-2.77052	1	0.499967	0.993143	1	1	0.999399	-	-	753	-	-	-	-	-	-	-	-	-	-	-	-	-	-	-
comp10768_c0_seq1	GBSQ01002362	comp10768_c0_seq1	down	1.68	0.34	-2.30485	1	0.249967	0.810859	1	1	0.999399	-	-	470	-	-	-	-	-	-	-	-	-	-	-	-	-	-	-
comp10771_c0_seq1		comp10771_c0_seq1	down	0.25	0.09	-1.47393	1	1	0.149712	1	1	0.714576	-	-	174	-	-	-	-	-	-	-	-	-	-	-	-	-	-	-
comp10772_c0_seq1	GBSQ01002072	comp10772_c0_seq1	down	0.8	0.31	-1.36773	1	0.499967	0.628386	1	1	0.999399	E3.2.1.21	beta-glucosidase	1017	sp|D0VKF5|BGLA_ASPTE Probable beta-glucosidase A OS=Aspergillus terreus GN=bglA PE=2 SV=1	9e-75	-	-	tr|A5A4M8|A5A4M8_9EURO Beta-glucosidase OS=Penicillium brasilianum GN=bgl1 PE=4 SV=1	2e-133	gb|ABP88968.1| beta-glucosidase [Penicillium brasilianum]	2e-133	lcl|A5A4M8_9EURO/65-358 PF00933.16;Glyco_hydro_3;	7e-101	-	GO:0008152,metabolic process;GO:0016798,hydrolase activity, acting on glycosyl bonds;GO:0008422,beta-glucosidase activity;GO:0004553,hydrolase activity, hydrolyzing O-glycosyl compounds;GO:0016787,hydrolase activity;GO:0000272,polysaccharide catabolic process;GO:0005576,extracellular region;GO:0005975,carbohydrate metabolic process;GO:0030245,cellulose catabolic process	EC:3.2.1.21	K01188	ko00460, Cyanoamino acid metabolism;ko00500, Starch and sucrose metabolism;ko00940, Phenylpropanoid biosynthesis;
comp10779_c0_seq1		comp10779_c0_seq1	down	0.35	0.13	-1.42884	1	1	0.260256	1	1	0.870364	-	-	126	-	-	-	-	-	-	-	-	-	-	-	-	-	-	-
comp1077_c0_seq1	GBSP01001285	comp1077_c0_seq1	down	15.93	3.25	-2.29323	0.999636	0.00221095	0.00764841	1	0.120925	0.134174	-	-	540	-	-	-	-	-	-	-	-	-	-	-	-	-	-	-
comp10780_c0_seq1	GBSQ01002185	comp10780_c0_seq1	down	0.4	0.1	-2	1	1	0.322222	1	1	0.937143	-	-	330	-	-	-	-	-	-	-	-	-	-	-	-	-	-	-
comp10782_c0_seq1	GBSQ01002409	comp10782_c0_seq1	down	0.65	0.16	-2.02237	1	0.499967	0.570982	1	1	0.999399	-	-	403	-	-	-	-	-	-	-	-	-	-	-	-	-	-	-
comp10782_c0_seq2		comp10782_c0_seq2	down	0.3	0	#NAME?	1	1	NA	1	1	NA	-	-	146	-	-	-	-	-	-	-	-	-	-	-	-	-	-	-
comp10784_c0_seq1	GBSQ01002783	comp10784_c0_seq1	down	0.55	0.04	-3.78136	1	0.499967	0.523556	1	1	0.999399	-	-	869	-	-	-	-	-	-	-	-	-	-	-	-	-	-	-
comp10784_c0_seq2	GBSQ01002784	comp10784_c0_seq2	down	0.57	0.05	-3.51096	1	0.499967	0.542162	1	1	0.999399	-	-	693	-	-	-	-	-	-	-	-	-	-	-	-	-	-	-
comp10788_c0_seq1	GBSQ01002740	comp10788_c0_seq1	down	0.88	0.4	-1.1375	1	0.499967	0.645844	1	1	0.999399	-	-	399	-	-	-	-	-	-	-	-	-	-	-	-	-	-	-
comp10792_c0_seq1		comp10792_c0_seq1	down	0.41	0	#NAME?	1	1	NA	1	1	NA	-	-	107	-	-	-	-	-	-	-	-	-	-	-	-	-	-	-
comp10800_c0_seq1		comp10800_c0_seq1	down	0.21	0	#NAME?	1	1	NA	1	1	NA	-	-	105	-	-	-	-	-	-	-	-	-	-	-	-	-	-	-
comp10804_c0_seq1		comp10804_c0_seq1	down	0.68	0.2	-1.76553	1	0.499967	0.579402	1	1	0.999399	-	-	160	-	-	-	-	-	-	-	-	-	-	-	-	-	-	-
comp1080_c0_seq1	GBSP01003847	comp1080_c0_seq1	down	7.59	1.8	-2.0761	0.989263	0.0546661	0.117971	1	1	0.649339	FEN2, LIZ1	MFS transporter, ACS family, pantothenate transporter	3286	-	-	-	-	tr|B6GX96|B6GX96_PENCW Pc12g00230 protein OS=Penicillium chrysogenum (strain ATCC 28089 / DSM 1075 / Wisconsin 54-1255) GN=Pc12g00230 PE=4 SV=1	0	ref|XP_002556928.1| Pc12g00230 [Penicillium chrysogenum Wisconsin 54-1255] emb|CAP79650.1| Pc12g00230 [Penicillium chrysogenum Wisconsin 54-1255]	0	lcl|Q7SAC5_NEUCR/63-483 PF07690.11;MFS_1;	0	-	GO:0055085,transmembrane transport;GO:0016021,integral to membrane	-	K03448	-
comp10814_c0_seq1	GBSQ01001929	comp10814_c0_seq1	down	0.23	0.11	-1.06413	1	1	0.131261	1	1	0.67592	-	-	1124	-	-	-	-	tr|B6GZW7|B6GZW7_PENCW Pc12g02460 protein OS=Penicillium chrysogenum (strain ATCC 28089 / DSM 1075 / Wisconsin 54-1255) GN=Pc12g02460 PE=4 SV=1	2e-130	ref|XP_002557134.1| Pc12g02460 [Penicillium chrysogenum Wisconsin 54-1255] emb|CAP79873.1| Pc12g02460 [Penicillium chrysogenum Wisconsin 54-1255]	2e-130	lcl|Q0CCB9_ASPTN/162-456 PF06609.8;TRI12;	2e-98	-	GO:0055085,transmembrane transport;GO:0016021,integral to membrane	-	-	-
comp10815_c0_seq1		comp10815_c0_seq1	down	1.34	0	#NAME?	1	0.499967	NA	1	1	NA	-	-	131	-	-	-	-	-	-	-	-	-	-	-	-	-	-	-
comp10822_c0_seq1	GBSQ01002735	comp10822_c0_seq1	down	0.96	0.21	-2.19265	1	0.499967	0.817274	1	1	0.999399	-	-	228	-	-	-	-	tr|Q5AQL4|Q5AQL4_EMENI Putative uncharacterized protein OS=Emericella nidulans (strain FGSC A4 / ATCC 38163 / CBS 112.46 / NRRL 194 / M139) GN=AN9416.2 PE=4 SV=1	1e-19	ref|XP_868798.1| hypothetical protein AN9416.2 [Aspergillus nidulans FGSC A4] gb|EAA66847.1| hypothetical protein AN9416.2 [Aspergillus nidulans FGSC A4] tpe|CBF74302.1| TPA: conserved hypothetical protein [Aspergillus nidulans FGSC A4]	1e-19	lcl|C8V5D1_EMENI/153-295 PF13358.1;DDE_3;	4e-21	-	GO:0015074,DNA integration;GO:0003677,DNA binding;GO:0004803,transposase activity;GO:0006313,transposition, DNA-mediated	-	-	-
comp10822_c0_seq2	GBSQ01002736	comp10822_c0_seq2	down	0.76	0.24	-1.66297	1	0.499967	0.631275	1	1	0.999399	-	-	202	-	-	-	-	tr|Q5AQL4|Q5AQL4_EMENI Putative uncharacterized protein OS=Emericella nidulans (strain FGSC A4 / ATCC 38163 / CBS 112.46 / NRRL 194 / M139) GN=AN9416.2 PE=4 SV=1	1e-19	ref|XP_868798.1| hypothetical protein AN9416.2 [Aspergillus nidulans FGSC A4] gb|EAA66847.1| hypothetical protein AN9416.2 [Aspergillus nidulans FGSC A4] tpe|CBF74302.1| TPA: conserved hypothetical protein [Aspergillus nidulans FGSC A4]	1e-19	lcl|C8V5D1_EMENI/153-295 PF13358.1;DDE_3;	4e-21	-	GO:0015074,DNA integration;GO:0003677,DNA binding;GO:0004803,transposase activity;GO:0006313,transposition, DNA-mediated	-	-	-
comp10823_c0_seq1	GBSQ01001910	comp10823_c0_seq1	down	0.19	0.03	-2.66297	1	1	0.0733167	1	1	0.567635	MAL	MFS transporter, SP family, general alpha glucoside:H+ symporter	1943	-	-	-	-	tr|G7XMC9|G7XMC9_ASPKW Maltose permease OS=Aspergillus kawachii (strain NBRC 4308) GN=AKAW_06173 PE=4 SV=1	0	dbj|GAA88059.1| maltose permease [Aspergillus kawachii IFO 4308]	0	lcl|A1DCG3_NEOFI/60-512 PF00083.19;Sugar_tr;	1e-175	-	GO:0016020,membrane;GO:0006810,transport;GO:0055085,transmembrane transport;GO:0016021,integral to membrane;GO:0022891,substrate-specific transmembrane transporter activity;GO:0022857,transmembrane transporter activity;GO:0005215,transporter activity	-	K08141	-
comp10823_c0_seq2	GBSQ01001911	comp10823_c0_seq2	down	0.21	0.03	-2.80735	1	1	0.0941729	1	1	0.616177	MAL	MFS transporter, SP family, general alpha glucoside:H+ symporter	1866	-	-	-	-	tr|G7XMC9|G7XMC9_ASPKW Maltose permease OS=Aspergillus kawachii (strain NBRC 4308) GN=AKAW_06173 PE=4 SV=1	0	dbj|GAA88059.1| maltose permease [Aspergillus kawachii IFO 4308]	0	lcl|A1DCG3_NEOFI/60-512 PF00083.19;Sugar_tr;	1e-175	-	GO:0016020,membrane;GO:0006810,transport;GO:0055085,transmembrane transport;GO:0016021,integral to membrane;GO:0022891,substrate-specific transmembrane transporter activity;GO:0022857,transmembrane transporter activity;GO:0005215,transporter activity	-	K08141	-
comp10833_c0_seq1		comp10833_c0_seq1	down	0.16	0	#NAME?	1	1	NA	1	1	NA	-	-	134	-	-	-	-	-	-	-	-	-	-	-	-	-	-	-
comp10834_c0_seq1	GBSQ01002745	comp10834_c0_seq1	down	0.09	0	#NAME?	1	1	NA	1	1	NA	-	-	246	-	-	-	-	-	-	-	-	-	-	-	-	-	-	-
comp10836_c0_seq1		comp10836_c0_seq1	down	0.21	0	#NAME?	1	1	NA	1	1	NA	-	-	106	-	-	-	-	-	-	-	-	-	-	-	-	-	-	-
comp1083_c0_seq1	GBSP01002526	comp1083_c0_seq1	down	52.12	0.04	-10.3476	1	2.2193e-16	1.51921e-12	1	7.69509e-14	2.31445e-10	-	-	870	-	-	-	-	tr|B6HCU5|B6HCU5_PENCW Putative uncharacterized protein Pc18g06730 (Fragment) OS=Penicillium chrysogenum (strain ATCC 28089 / DSM 1075 / Wisconsin 54-1255) GN=Pc18g06730 PE=4 SV=1	7e-13	ref|XP_002562499.1| hypothetical protein [truncated ORF] [Penicillium chrysogenum Wisconsin 54-1255] emb|CAP94897.1| hypothetical protein [truncated ORF] [Penicillium chrysogenum Wisconsin 54-1255]	7e-13	-	-	-	-	-	-	-
comp1083_c0_seq2	GBSP01002527	comp1083_c0_seq2	down	1.73	0	#NAME?	1	0.249967	NA	1	1	NA	-	-	647	-	-	-	-	tr|B6HCU5|B6HCU5_PENCW Putative uncharacterized protein Pc18g06730 (Fragment) OS=Penicillium chrysogenum (strain ATCC 28089 / DSM 1075 / Wisconsin 54-1255) GN=Pc18g06730 PE=4 SV=1	7e-13	ref|XP_002562499.1| hypothetical protein [truncated ORF] [Penicillium chrysogenum Wisconsin 54-1255] emb|CAP94897.1| hypothetical protein [truncated ORF] [Penicillium chrysogenum Wisconsin 54-1255]	7e-13	-	-	-	-	-	-	-
comp1083_c0_seq3	GBSP01002528	comp1083_c0_seq3	down	1.61	0	#NAME?	1	0.249967	NA	1	1	NA	-	-	639	-	-	-	-	tr|B6HCU5|B6HCU5_PENCW Putative uncharacterized protein Pc18g06730 (Fragment) OS=Penicillium chrysogenum (strain ATCC 28089 / DSM 1075 / Wisconsin 54-1255) GN=Pc18g06730 PE=4 SV=1	7e-13	ref|XP_002562499.1| hypothetical protein [truncated ORF] [Penicillium chrysogenum Wisconsin 54-1255] emb|CAP94897.1| hypothetical protein [truncated ORF] [Penicillium chrysogenum Wisconsin 54-1255]	7e-13	-	-	-	-	-	-	-
comp10849_c0_seq1	GBSQ01002639	comp10849_c0_seq1	down	0.6	0.19	-1.65896	1	0.499967	0.506856	1	1	0.999399	-	-	509	-	-	-	-	-	-	-	-	-	-	-	-	-	-	-
comp10850_c0_seq1		comp10850_c0_seq1	down	0.55	0	#NAME?	1	0.499967	NA	1	1	NA	-	-	159	-	-	-	-	-	-	-	-	-	-	-	-	-	-	-
comp10851_c0_seq1		comp10851_c0_seq1	down	0.75	0.14	-2.42146	1	0.499967	0.679361	1	1	0.999399	-	-	117	-	-	-	-	-	-	-	-	-	-	-	-	-	-	-
comp1085_c0_seq1	GBSP01002593	comp1085_c0_seq1	down	30.47	9.85	-1.62919	0.999661	0.00110967	0.00200058	1	0.0681881	0.0476825	-	-	3098	sp|Q9URX1|YLX5_SCHPO UNC93-like protein C922.05c OS=Schizosaccharomyces pombe (strain 972 / ATCC 24843) GN=SPAC922.05c PE=2 SV=1	8e-146	-	-	tr|A1C3U8|A1C3U8_ASPCL DUF895 domain protein OS=Aspergillus clavatus (strain ATCC 1007 / CBS 513.65 / DSM 816 / NCTC 3887 / NRRL 1) GN=ACLA_057440 PE=4 SV=1	0	ref|XP_001276514.1| DUF895 domain protein [Aspergillus clavatus NRRL 1] gb|EAW15088.1| DUF895 domain protein [Aspergillus clavatus NRRL 1]	0	lcl|B6HV81_PENCW/66-441 PF07690.11;MFS_1;	0	-	GO:0055085,transmembrane transport;GO:0016021,integral to membrane	-	-	-
comp10866_c0_seq1		comp10866_c0_seq1	down	0.5	0.12	-2.05889	1	1	0.431078	1	1	0.999399	-	-	132	-	-	-	-	-	-	-	-	-	-	-	-	-	-	-
comp10876_c0_seq1		comp10876_c0_seq1	down	0.14	0	#NAME?	1	1	NA	1	1	NA	-	-	161	-	-	-	-	-	-	-	-	-	-	-	-	-	-	-
comp10877_c0_seq1	GBSQ01002039	comp10877_c0_seq1	down	0.24	0.1	-1.26303	1	1	0.140253	1	1	0.693836	-	-	3958	-	-	-	-	tr|Q4WAD5|Q4WAD5_ASPFU OPT peptide transporter Mtd1, putative OS=Neosartorya fumigata (strain ATCC MYA-4609 / Af293 / CBS 101355 / FGSC A1100) GN=AFUA_7G00910 PE=4 SV=1	0	gb|EDP48038.1| peptide transporter MTD1 [Aspergillus fumigatus A1163]	0	lcl|E9E5P2_METAQ/62-737 PF03169.10;OPT;	0	-	GO:0055085,transmembrane transport	-	-	-
comp10879_c0_seq1	GBSQ01002732	comp10879_c0_seq1	down	0.66	0.28	-1.23704	1	0.499967	0.522553	1	1	0.999399	-	-	232	-	-	-	-	-	-	-	-	-	-	-	-	-	-	-
comp10880_c0_seq1		comp10880_c0_seq1	down	0.21	0	#NAME?	1	1	NA	1	1	NA	-	-	104	-	-	-	-	-	-	-	-	-	-	-	-	-	-	-
comp10881_c0_seq1		comp10881_c0_seq1	down	0.2	0	#NAME?	1	1	NA	1	1	NA	-	-	107	-	-	-	-	-	-	-	-	-	-	-	-	-	-	-
comp10883_c0_seq1	GBSQ01002220	comp10883_c0_seq1	down	0.42	0.15	-1.48543	1	1	0.333615	1	1	0.950716	-	-	208	-	-	-	-	-	-	-	-	-	-	-	-	-	-	-
comp10894_c0_seq1	GBSQ01001853	comp10894_c0_seq1	down	0.08	0	#NAME?	1	1	NA	1	1	NA	-	-	279	-	-	-	-	-	-	-	-	-	-	-	-	-	-	-
comp10896_c0_seq1		comp10896_c0_seq1	down	0.37	0	#NAME?	1	1	NA	1	1	NA	-	-	117	-	-	-	-	-	-	-	-	-	-	-	-	-	-	-
comp10898_c0_seq1		comp10898_c0_seq1	down	0.14	0	#NAME?	1	1	NA	1	1	NA	-	-	152	-	-	-	-	-	-	-	-	-	-	-	-	-	-	-
comp10899_c0_seq1		comp10899_c0_seq1	down	0.14	0	#NAME?	1	1	NA	1	1	NA	-	-	159	-	-	-	-	-	-	-	-	-	-	-	-	-	-	-
comp10907_c0_seq1		comp10907_c0_seq1	down	0.21	0	#NAME?	1	1	NA	1	1	NA	-	-	104	-	-	-	-	-	-	-	-	-	-	-	-	-	-	-
comp10910_c0_seq1		comp10910_c0_seq1	down	0.18	0	#NAME?	1	1	NA	1	1	NA	-	-	123	-	-	-	-	-	-	-	-	-	-	-	-	-	-	-
comp10913_c0_seq1		comp10913_c0_seq1	down	1.81	0	#NAME?	1	0.249967	NA	1	1	NA	-	-	133	-	-	-	-	-	-	-	-	-	-	-	-	-	-	-
comp10921_c0_seq1		comp10921_c0_seq1	down	1.06	0.46	-1.20436	1	0.499967	0.745666	1	1	0.999399	-	-	103	-	-	-	-	-	-	-	-	-	-	-	-	-	-	-
comp10932_c0_seq1	GBSQ01002149	comp10932_c0_seq1	down	1.07	0	#NAME?	1	0.499967	NA	1	1	NA	-	-	633	-	-	-	-	-	-	-	-	-	-	-	-	-	-	-
comp10932_c0_seq2	GBSQ01002150	comp10932_c0_seq2	down	0.79	0	#NAME?	1	0.499967	NA	1	1	NA	-	-	606	-	-	-	-	-	-	-	-	-	-	-	-	-	-	-
comp10932_c0_seq3	GBSQ01002151	comp10932_c0_seq3	down	1.05	0	#NAME?	1	0.499967	NA	1	1	NA	-	-	250	-	-	-	-	-	-	-	-	-	-	-	-	-	-	-
comp10933_c0_seq1		comp10933_c0_seq1	down	0.19	0	#NAME?	1	1	NA	1	1	NA	-	-	116	-	-	-	-	-	-	-	-	-	-	-	-	-	-	-
comp10938_c0_seq1		comp10938_c0_seq1	down	0.12	0	#NAME?	1	1	NA	1	1	NA	-	-	177	-	-	-	-	-	-	-	-	-	-	-	-	-	-	-
comp10941_c0_seq1	GBSQ01001936	comp10941_c0_seq1	down	0.88	0.28	-1.65208	1	0.499967	0.710401	1	1	0.999399	-	-	225	-	-	-	-	-	-	-	-	-	-	-	-	-	-	-
comp10946_c0_seq1	GBSQ01002161	comp10946_c0_seq1	down	0.61	0.08	-2.93074	1	0.499967	0.571559	1	1	0.999399	-	-	1222	-	-	-	-	-	-	-	-	-	-	-	-	-	-	-
comp10951_c0_seq1	GBSQ01002297	comp10951_c0_seq1	down	0.53	0.23	-1.20436	1	0.499967	0.422035	1	1	0.999399	-	-	914	-	-	gnl|CDD|197664 smart00338, BRLZ, basic region leucin zipper.	3e-08	-	-	-	-	lcl|B6H472_PENCW/13-72 PF00170.16;bZIP_1;	6e-17	-	-	-	-	-
comp10958_c0_seq1		comp10958_c0_seq1	down	0.21	0	#NAME?	1	1	NA	1	1	NA	-	-	105	-	-	-	-	-	-	-	-	-	-	-	-	-	-	-
comp10959_c0_seq1	GBSQ01002572	comp10959_c0_seq1	down	0.34	0.14	-1.28011	1	1	0.248232	1	1	0.852452	-	-	450	-	-	-	-	-	-	-	-	-	-	-	-	-	-	-
comp10961_c0_seq3		comp10961_c0_seq3	down	0.42	0	#NAME?	1	1	NA	1	1	NA	-	-	156	-	-	-	-	-	-	-	-	-	-	-	-	-	-	-
comp10964_c0_seq1	GBSQ01002257	comp10964_c0_seq1	down	0.13	0.05	-1.37851	1	1	0.0301258	1	1	0.358991	-	-	660	-	-	-	-	-	-	-	-	-	-	-	-	-	-	-
comp10968_c0_seq1	GBSQ01002708	comp10968_c0_seq1	down	0.78	0.31	-1.33121	1	0.499967	0.61175	1	1	0.999399	-	-	675	-	-	-	-	-	-	-	-	-	-	-	-	-	-	-
comp10970_c0_seq1	GBSQ01002618	comp10970_c0_seq1	down	0.51	0.25	-1.02857	1	0.499967	0.396004	1	1	0.999399	-	-	258	-	-	-	-	-	-	-	-	-	-	-	-	-	-	-
comp10974_c0_seq1		comp10974_c0_seq1	down	0.4	0	#NAME?	1	1	NA	1	1	NA	-	-	110	-	-	-	-	-	-	-	-	-	-	-	-	-	-	-
comp10977_c0_seq1	GBSQ01002608	comp10977_c0_seq1	down	0.13	0	#NAME?	1	1	NA	1	1	NA	-	-	346	-	-	-	-	tr|C7ZQ67|C7ZQ67_NECH7 Putative uncharacterized protein OS=Nectria haematococca (strain 77-13-4 / ATCC MYA-4622 / FGSC 9596 / MPVI) GN=NECHADRAFT_55961 PE=4 SV=1	6e-14	ref|XP_003039543.1| hypothetical protein NECHADRAFT_55961 [Nectria haematococca mpVI 77-13-4] gb|EEU33830.1| hypothetical protein NECHADRAFT_55961 [Nectria haematococca mpVI 77-13-4]	5e-14	-	-	-	GO:0006184,GTP catabolic process;GO:0005525,GTP binding;GO:0007049,cell cycle;GO:0003924,GTPase activity	-	-	-
comp10977_c0_seq2	GBSQ01002609	comp10977_c0_seq2	down	0.08	0	#NAME?	1	1	NA	1	1	NA	-	-	275	-	-	-	-	tr|C7ZQ67|C7ZQ67_NECH7 Putative uncharacterized protein OS=Nectria haematococca (strain 77-13-4 / ATCC MYA-4622 / FGSC 9596 / MPVI) GN=NECHADRAFT_55961 PE=4 SV=1	6e-14	ref|XP_003039543.1| hypothetical protein NECHADRAFT_55961 [Nectria haematococca mpVI 77-13-4] gb|EEU33830.1| hypothetical protein NECHADRAFT_55961 [Nectria haematococca mpVI 77-13-4]	5e-14	-	-	-	GO:0006184,GTP catabolic process;GO:0005525,GTP binding;GO:0007049,cell cycle;GO:0003924,GTPase activity	-	-	-
comp10984_c0_seq1	GBSQ01002556	comp10984_c0_seq1	down	0.56	0.05	-3.48543	1	0.499967	0.530444	1	1	0.999399	-	-	589	-	-	-	-	tr|F2TJ50|F2TJ50_AJEDA Cytochrome P450 family protein OS=Ajellomyces dermatitidis (strain ATCC 18188 / CBS 674.68) GN=BDDG_06207 PE=4 SV=1	1e-23	gb|EGE83263.1| cytochrome P450 family protein [Ajellomyces dermatitidis ATCC 18188]	1e-23	lcl|C5GCR9_AJEDR/488-571 PF00067.17;p450;	1e-19	-	GO:0009055,electron carrier activity;GO:0046872,metal ion binding;GO:0020037,heme binding;GO:0016705,oxidoreductase activity, acting on paired donors, with incorporation or reduction of molecular oxygen;GO:0005506,iron ion binding;GO:0004497,monooxygenase activity;GO:0055114,oxidation-reduction process	-	-	-
comp10993_c0_seq2	GBSQ01002515	comp10993_c0_seq2	down	0.13	0.06	-1.11548	1	1	0.0328807	1	1	0.378346	-	-	514	-	-	-	-	-	-	-	-	-	-	-	-	-	-	-
comp10994_c0_seq1		comp10994_c0_seq1	down	0.33	0	#NAME?	1	1	NA	1	1	NA	-	-	133	-	-	-	-	-	-	-	-	-	-	-	-	-	-	-
comp1099_c0_seq5		comp1099_c0_seq5	down	1.29	0.51	-1.3388	0.750035	0.749966	0.869819	1	1	0.999399	E3.1.1.45	carboxymethylenebutenolidase	186	sp|Q07505|DLHH_YEAST Putative carboxymethylenebutenolidase OS=Saccharomyces cerevisiae (strain ATCC 204508 / S288c) GN=YDL086W PE=1 SV=1	1e-93	gnl|CDD|152706 pfam12271, Chs3p, Chitin synthase III catalytic subunit. This family of proteins is found in eukaryotes. Proteins in this family are typically between 288 and 332 amino acids in length. This family is the catalytic domain of chitin synthase III. Chitin is a major component of fungal cell walls and this enzyme is responsible for its formation.	2e-98	tr|G7XEL8|G7XEL8_ASPKW Dienelactone hydrolase family protein OS=Aspergillus kawachii (strain NBRC 4308) GN=AKAW_03675 PE=4 SV=1	9e-172	dbj|GAA85561.1| dienelactone hydrolase family protein [Aspergillus kawachii IFO 4308]	8e-172	lcl|A2QPJ6_ASPNC/20-253 PF01738.13;DLH;	1e-149	-	GO:0008806,carboxymethylenebutenolidase activity;GO:0016787,hydrolase activity	EC:3.1.1.45	K01061	ko00361, Chlorocyclohexane and chlorobenzene degradation;ko00364, Fluorobenzoate degradation;ko00623, Toluene degradation;
comp11001_c0_seq1		comp11001_c0_seq1	down	0.21	0	#NAME?	1	1	NA	1	1	NA	-	-	106	-	-	-	-	-	-	-	-	-	-	-	-	-	-	-
comp11009_c0_seq1	GBSQ01002353	comp11009_c0_seq1	down	0.29	0.13	-1.15754	1	1	0.19494	1	1	0.785032	-	-	610	-	-	-	-	-	-	-	-	-	-	-	-	-	-	-
comp1102_c0_seq1	GBSP01004792	comp1102_c0_seq1	down	18.94	5.63	-1.75023	0.997963	0.00731132	0.013002	1	0.339722	0.199127	-	-	661	-	-	gnl|CDD|203099 pfam04828, GFA, Glutathione-dependent formaldehyde-activating enzyme.	2e-18	tr|B6HTL6|B6HTL6_PENCW Pc22g13630 protein OS=Penicillium chrysogenum (strain ATCC 28089 / DSM 1075 / Wisconsin 54-1255) GN=Pc22g13630 PE=4 SV=1	6e-56	ref|XP_002565289.1| Pc22g13630 [Penicillium chrysogenum Wisconsin 54-1255] emb|CAP98651.1| Pc22g13630 [Penicillium chrysogenum Wisconsin 54-1255]	6e-56	lcl|B6HTL6_PENCW/23-118 PF04828.9;GFA;	4e-36	-	GO:0008152,metabolic process;GO:0016846,carbon-sulfur lyase activity	-	-	-
comp11031_c0_seq1		comp11031_c0_seq1	down	0.7	0	#NAME?	1	0.499967	NA	1	1	NA	-	-	187	-	-	-	-	-	-	-	-	-	-	-	-	-	-	-
comp11033_c0_seq1	GBSQ01001916	comp11033_c0_seq1	down	1.31	0.11	-3.57399	1	0.499967	0.86665	1	1	0.999399	-	-	284	-	-	-	-	-	-	-	-	-	-	-	-	-	-	-
comp11036_c0_seq2	GBSQ01002667	comp11036_c0_seq2	down	0.49	0.12	-2.02975	1	1	0.419909	1	1	0.999399	-	-	537	-	-	-	-	-	-	-	-	-	-	-	-	-	-	-
comp11036_c0_seq3	GBSQ01002668	comp11036_c0_seq3	down	0.62	0.16	-1.9542	1	0.499967	0.540955	1	1	0.999399	-	-	389	-	-	-	-	-	-	-	-	-	-	-	-	-	-	-
comp11041_c0_seq1	GBSQ01002696	comp11041_c0_seq1	down	0.4	0.04	-3.32193	1	1	0.334649	1	1	0.951725	-	-	775	-	-	-	-	-	-	-	-	-	-	-	-	-	-	-
comp11045_c0_seq1		comp11045_c0_seq1	down	0.72	0	#NAME?	1	0.499967	NA	1	1	NA	-	-	122	-	-	-	-	-	-	-	-	-	-	-	-	-	-	-
comp11053_c0_seq1	GBSQ01002833	comp11053_c0_seq1	down	1.07	0	#NAME?	1	0.499967	NA	1	1	NA	-	-	1575	-	-	gnl|CDD|187561 cd05251, NmrA_like_SDR_a, NmrA (a transcriptional regulator) and HSCARG (an NADPH sensor) like proteins, atypical (a) SDRs. NmrA and HSCARG like proteins. NmrA is a negative transcriptional regulator of various fungi, involved in the post-translational modulation of the GATA-type transcription factor AreA. NmrA lacks the canonical GXXGXXG NAD-binding motif and has altered residues …	2e-49	tr|D4DAS7|D4DAS7_TRIVH Putative uncharacterized protein OS=Trichophyton verrucosum (strain HKI 0517) GN=TRV_04225 PE=4 SV=1	2e-71	ref|XP_003021645.1| hypothetical protein TRV_04225 [Trichophyton verrucosum HKI 0517] gb|EFE41027.1| hypothetical protein TRV_04225 [Trichophyton verrucosum HKI 0517]	2e-71	lcl|F2PYH1_TRIEQ/5-264 PF05368.8;NmrA;	2e-71	-	GO:0005488,binding	-	-	-
comp11053_c0_seq2	GBSQ01002834	comp11053_c0_seq2	down	1.19	0	#NAME?	1	0.499967	NA	1	1	NA	-	-	1522	-	-	gnl|CDD|187561 cd05251, NmrA_like_SDR_a, NmrA (a transcriptional regulator) and HSCARG (an NADPH sensor) like proteins, atypical (a) SDRs. NmrA and HSCARG like proteins. NmrA is a negative transcriptional regulator of various fungi, involved in the post-translational modulation of the GATA-type transcription factor AreA. NmrA lacks the canonical GXXGXXG NAD-binding motif and has altered residues …	2e-49	tr|D4DAS7|D4DAS7_TRIVH Putative uncharacterized protein OS=Trichophyton verrucosum (strain HKI 0517) GN=TRV_04225 PE=4 SV=1	2e-71	ref|XP_003021645.1| hypothetical protein TRV_04225 [Trichophyton verrucosum HKI 0517] gb|EFE41027.1| hypothetical protein TRV_04225 [Trichophyton verrucosum HKI 0517]	2e-71	lcl|F2PYH1_TRIEQ/5-264 PF05368.8;NmrA;	2e-71	-	GO:0005488,binding	-	-	-
comp11055_c0_seq1		comp11055_c0_seq1	down	0.2	0	#NAME?	1	1	NA	1	1	NA	-	-	108	-	-	-	-	-	-	-	-	-	-	-	-	-	-	-
comp11057_c0_seq1		comp11057_c0_seq1	down	0.34	0	#NAME?	1	1	NA	1	1	NA	-	-	127	-	-	-	-	-	-	-	-	-	-	-	-	-	-	-
comp11066_c0_seq1	GBSQ01002543	comp11066_c0_seq1	down	0.14	0.06	-1.22239	1	1	0.0396716	1	1	0.419788	-	-	1081	-	-	gnl|CDD|176191 cd05289, MDR_like_2, alcohol dehydrogenase and quinone reductase-like medium chain degydrogenases/reductases. Members identified as zinc-dependent alcohol dehydrogenases and quinone oxidoreductase. QOR catalyzes the conversion of a quinone + NAD(P)H to a hydroquinone + NAD(P)+. Quinones are cyclic diones derived from aromatic compounds. Membrane bound QOR actin the respiratory chai…	8e-103	tr|G7XTI5|G7XTI5_ASPKW Alcohol dehydrogenase OS=Aspergillus kawachii (strain NBRC 4308) GN=AKAW_08356 PE=4 SV=1	0	dbj|GAA90242.1| alcohol dehydrogenase [Aspergillus kawachii IFO 4308]	0	lcl|A2QT49_ASPNC/198-355 PF13602.1;ADH_zinc_N_2;	3e-87	CR	GO:0008270,zinc ion binding;GO:0055114,oxidation-reduction process;GO:0005488,binding;GO:0016491,oxidoreductase activity	-	-	-
comp11077_c0_seq1	GBSQ01002451	comp11077_c0_seq1	down	0.06	0	#NAME?	1	1	NA	1	1	NA	-	-	733	-	-	-	-	-	-	-	-	-	-	-	-	-	-	-
comp11090_c0_seq1		comp11090_c0_seq1	down	0.36	0.13	-1.46949	1	1	0.271353	1	1	0.881983	-	-	121	-	-	-	-	-	-	-	-	-	-	-	-	-	-	-
comp11105_c0_seq1		comp11105_c0_seq1	down	0.59	0.29	-1.02466	1	0.499967	0.455583	1	1	0.999399	-	-	111	-	-	-	-	-	-	-	-	-	-	-	-	-	-	-
comp11113_c0_seq1		comp11113_c0_seq1	down	0.9	0	#NAME?	1	0.499967	NA	1	1	NA	-	-	122	-	-	-	-	-	-	-	-	-	-	-	-	-	-	-
comp11120_c0_seq1		comp11120_c0_seq1	down	0.32	0	#NAME?	1	1	NA	1	1	NA	-	-	135	-	-	-	-	-	-	-	-	-	-	-	-	-	-	-
comp11127_c0_seq1		comp11127_c0_seq1	down	0.47	0.11	-2.09516	1	1	0.400735	1	1	0.999399	-	-	139	-	-	-	-	-	-	-	-	-	-	-	-	-	-	-
comp11128_c0_seq1		comp11128_c0_seq1	down	0.21	0	#NAME?	1	1	NA	1	1	NA	-	-	103	-	-	-	-	-	-	-	-	-	-	-	-	-	-	-
comp11129_c0_seq1		comp11129_c0_seq1	down	0.57	0	#NAME?	1	0.499967	NA	1	1	NA	-	-	153	-	-	-	-	-	-	-	-	-	-	-	-	-	-	-
comp11132_c0_seq1		comp11132_c0_seq1	down	0.37	0.09	-2.03953	1	1	0.288446	1	1	0.902916	-	-	178	-	-	-	-	-	-	-	-	-	-	-	-	-	-	-
comp11136_c0_seq1	GBSQ01002793	comp11136_c0_seq1	down	0.41	0	#NAME?	1	1	NA	1	1	NA	-	-	270	-	-	-	-	-	-	-	-	-	-	-	-	-	-	-
comp11137_c0_seq1		comp11137_c0_seq1	down	0.93	0.17	-2.4517	1	0.499967	0.819055	1	1	0.999399	-	-	189	-	-	-	-	-	-	-	-	-	-	-	-	-	-	-
comp11138_c0_seq1		comp11138_c0_seq1	down	0.33	0.12	-1.45943	1	1	0.238949	1	1	0.83961	-	-	134	-	-	-	-	-	-	-	-	-	-	-	-	-	-	-
comp11145_c0_seq1		comp11145_c0_seq1	down	0.37	0	#NAME?	1	1	NA	1	1	NA	-	-	117	-	-	-	-	-	-	-	-	-	-	-	-	-	-	-
comp11148_c0_seq1		comp11148_c0_seq1	down	0.56	0	#NAME?	1	0.499967	NA	1	1	NA	-	-	118	-	-	-	-	-	-	-	-	-	-	-	-	-	-	-
comp11157_c0_seq1		comp11157_c0_seq1	down	0.23	0.08	-1.52356	1	1	0.126859	1	1	0.666587	-	-	193	-	-	-	-	-	-	-	-	-	-	-	-	-	-	-
comp11158_c0_seq1	GBSQ01002662	comp11158_c0_seq1	down	0.27	0.05	-2.43296	1	1	0.16795	1	1	0.748166	plcC	phospholipase C	1624	-	-	-	-	tr|B6H5I7|B6H5I7_PENCW Pc14g00170 protein (Precursor) OS=Penicillium chrysogenum (strain ATCC 28089 / DSM 1075 / Wisconsin 54-1255) GN=Pc14g00170 PE=4 SV=1	0	ref|XP_002560012.1| Pc14g00170 [Penicillium chrysogenum Wisconsin 54-1255] emb|CAP74158.1| Pc14g00170 [Penicillium chrysogenum Wisconsin 54-1255]	0	lcl|B6H5I7_PENCW/26-392 PF04185.9;Phosphoesterase;	2e-169	-	GO:0008152,metabolic process;GO:0003824,catalytic activity;GO:0016788,hydrolase activity, acting on ester bonds	EC:3.1.4.3	K01114	ko00562, Inositol phosphate metabolism;ko00564, Glycerophospholipid metabolism;ko00565, Ether lipid metabolism;
comp11161_c0_seq1		comp11161_c0_seq1	down	0.59	0	#NAME?	1	0.499967	NA	1	1	NA	-	-	111	-	-	-	-	-	-	-	-	-	-	-	-	-	-	-
comp11168_c0_seq1		comp11168_c0_seq1	down	0.35	0	#NAME?	1	1	NA	1	1	NA	-	-	124	-	-	-	-	-	-	-	-	-	-	-	-	-	-	-
comp11169_c0_seq1		comp11169_c0_seq1	down	0.26	0	#NAME?	1	1	NA	1	1	NA	-	-	171	-	-	-	-	-	-	-	-	-	-	-	-	-	-	-
comp11172_c0_seq1		comp11172_c0_seq1	down	0.19	0	#NAME?	1	1	NA	1	1	NA	-	-	115	-	-	-	-	-	-	-	-	-	-	-	-	-	-	-
comp11173_c0_seq1		comp11173_c0_seq1	down	0.15	0	#NAME?	1	1	NA	1	1	NA	-	-	148	-	-	-	-	-	-	-	-	-	-	-	-	-	-	-
comp11177_c0_seq1		comp11177_c0_seq1	down	0.67	0.1	-2.74416	1	0.499967	0.624154	1	1	0.999399	-	-	163	-	-	-	-	-	-	-	-	-	-	-	-	-	-	-
comp11191_c0_seq1		comp11191_c0_seq1	down	0.58	0	#NAME?	1	0.499967	NA	1	1	NA	-	-	114	-	-	-	-	-	-	-	-	-	-	-	-	-	-	-
comp11195_c0_seq1		comp11195_c0_seq1	down	0.57	0	#NAME?	1	0.499967	NA	1	1	NA	-	-	115	-	-	-	-	-	-	-	-	-	-	-	-	-	-	-
comp11209_c0_seq1		comp11209_c0_seq1	down	0.48	0.23	-1.0614	1	1	0.37345	1	1	0.990327	-	-	136	-	-	-	-	-	-	-	-	-	-	-	-	-	-	-
comp11220_c0_seq1		comp11220_c0_seq1	down	0.43	0	#NAME?	1	1	NA	1	1	NA	-	-	152	-	-	-	-	-	-	-	-	-	-	-	-	-	-	-
comp11233_c0_seq1		comp11233_c0_seq1	down	0.21	0	#NAME?	1	1	NA	1	1	NA	-	-	106	-	-	-	-	-	-	-	-	-	-	-	-	-	-	-
comp11241_c0_seq2	GBSQ01002629	comp11241_c0_seq2	down	0.31	0.14	-1.14684	1	1	0.215996	1	1	0.810058	-	-	350	-	-	-	-	-	-	-	-	-	-	-	-	-	-	-
comp11243_c0_seq1		comp11243_c0_seq1	down	0.33	0	#NAME?	1	1	NA	1	1	NA	-	-	131	-	-	-	-	-	-	-	-	-	-	-	-	-	-	-
comp11247_c0_seq1		comp11247_c0_seq1	down	0.21	0	#NAME?	1	1	NA	1	1	NA	-	-	105	-	-	-	-	-	-	-	-	-	-	-	-	-	-	-
comp11256_c0_seq1		comp11256_c0_seq1	down	0.15	0	#NAME?	1	1	NA	1	1	NA	-	-	146	-	-	-	-	-	-	-	-	-	-	-	-	-	-	-
comp11257_c0_seq1		comp11257_c0_seq1	down	0.41	0	#NAME?	1	1	NA	1	1	NA	-	-	107	-	-	-	-	-	-	-	-	-	-	-	-	-	-	-
comp11260_c0_seq1		comp11260_c0_seq1	down	0.72	0.13	-2.46949	1	0.499967	0.656576	1	1	0.999399	-	-	122	-	-	-	-	-	-	-	-	-	-	-	-	-	-	-
comp11262_c0_seq1		comp11262_c0_seq1	down	0.92	0	#NAME?	1	0.499967	NA	1	1	NA	-	-	190	-	-	-	-	-	-	-	-	-	-	-	-	-	-	-
comp11267_c0_seq1		comp11267_c0_seq1	down	0.37	0	#NAME?	1	1	NA	1	1	NA	-	-	117	-	-	-	-	-	-	-	-	-	-	-	-	-	-	-
comp11269_c0_seq1	GBSQ01002176	comp11269_c0_seq1	down	1.07	0.16	-2.74147	1	0.499967	0.935382	1	1	0.999399	-	-	408	-	-	-	-	-	-	-	-	-	-	-	-	-	-	-
comp11275_c0_seq1	GBSQ01001966	comp11275_c0_seq1	down	0.32	0.04	-3	1	1	0.230155	1	1	0.826766	-	-	406	-	-	-	-	-	-	-	-	-	-	-	-	-	-	-
comp11278_c0_seq1	GBSQ01002542	comp11278_c0_seq1	down	0.1	0	#NAME?	1	1	NA	1	1	NA	-	-	844	-	-	-	-	-	-	-	-	-	-	-	-	-	-	-
comp11279_c0_seq1		comp11279_c0_seq1	down	0.17	0	#NAME?	1	1	NA	1	1	NA	-	-	131	-	-	-	-	-	-	-	-	-	-	-	-	-	-	-
comp11285_c0_seq1		comp11285_c0_seq1	down	1.16	0.42	-1.46566	1	0.499967	0.836197	1	1	0.999399	-	-	151	-	-	-	-	tr|G7XAS7|G7XAS7_ASPKW CHY zinc finger domain protein OS=Aspergillus kawachii (strain NBRC 4308) GN=AKAW_02125 PE=4 SV=1	1e-09	dbj|GAA84010.1| CHY zinc finger domain protein [Aspergillus kawachii IFO 4308]	1e-09	lcl|Q2ULZ6_ASPOR/48-110 PF05495.7;zf-CHY;	2e-10	-	GO:0008270,zinc ion binding	-	-	-
comp11292_c0_seq1		comp11292_c0_seq1	down	0.37	0	#NAME?	1	1	NA	1	1	NA	-	-	119	-	-	-	-	-	-	-	-	-	-	-	-	-	-	-
comp11298_c0_seq1		comp11298_c0_seq1	down	0.41	0	#NAME?	1	1	NA	1	1	NA	-	-	108	-	-	-	-	-	-	-	-	-	-	-	-	-	-	-
comp1129_c0_seq1	GBSP01005123	comp1129_c0_seq1	down	53.95	8.43	-2.67802	1	8.54006e-10	1.73101e-08	1	2.09254e-07	1.74785e-06	-	-	3125	-	-	gnl|CDD|206380 pfam14212, DUF4324, Domain of unknown function (DUF4324). This family of proteins is functionally uncharacterized. This family of proteins is found in bacteria, archaea and eukaryotes. Proteins in this family are typically between 88 and 217 amino acids in length.	8e-12	tr|B7R8W3|B7R8W3_9THEO Putative uncharacterized protein OS=Carboxydibrachium pacificum DSM 12653 GN=CDSM653_949 PE=4 SV=1	3e-07	-	-	lcl|B5QJ44_CAMJE/2-96 PF14212.1;DUF4324;	3e-06	-	-	-	-	-
comp11303_c0_seq1	GBSQ01002173	comp11303_c0_seq1	down	0.63	0.08	-2.97728	1	0.499967	0.593345	1	1	0.999399	-	-	417	-	-	-	-	-	-	-	-	-	-	-	-	-	-	-
comp11308_c0_seq1		comp11308_c0_seq1	down	0.21	0	#NAME?	1	1	NA	1	1	NA	-	-	102	-	-	-	-	-	-	-	-	-	-	-	-	-	-	-
comp1130_c0_seq1	GBSP01003836	comp1130_c0_seq1	down	13.56	3.72	-1.86598	0.996234	0.0154327	0.0334358	1	0.620618	0.382201	-	-	2269	-	-	gnl|CDD|206092 pfam13921, Myb_DNA-bind_6, Myb-like DNA-binding domain. This family contains the DNA binding domains from Myb proteins, as well as the SANT domain family.	2e-06	tr|D5GK74|D5GK74_TUBMM Whole genome shotgun sequence assembly, scaffold_57, strain Mel28 OS=Tuber melanosporum (strain Mel28) GN=GSTUM_00009411001 PE=4 SV=1	9e-30	-	-	lcl|A6R6U7_AJECN/19-63 PF00249.26;Myb_DNA-binding;	6e-08	-	GO:0005634,nucleus;GO:0003677,DNA binding;GO:0006355,regulation of transcription, DNA-dependent	-	-	-
comp1130_c0_seq2	GBSP01003837	comp1130_c0_seq2	down	11.31	3.78	-1.58114	0.982432	0.0592072	0.0927172	1	1	0.616176	-	-	2158	-	-	gnl|CDD|206092 pfam13921, Myb_DNA-bind_6, Myb-like DNA-binding domain. This family contains the DNA binding domains from Myb proteins, as well as the SANT domain family.	2e-06	tr|D5GK74|D5GK74_TUBMM Whole genome shotgun sequence assembly, scaffold_57, strain Mel28 OS=Tuber melanosporum (strain Mel28) GN=GSTUM_00009411001 PE=4 SV=1	9e-30	-	-	lcl|A6R6U7_AJECN/19-63 PF00249.26;Myb_DNA-binding;	6e-08	-	GO:0005634,nucleus;GO:0003677,DNA binding;GO:0006355,regulation of transcription, DNA-dependent	-	-	-
comp11312_c0_seq1		comp11312_c0_seq1	down	0.72	0	#NAME?	1	0.499967	NA	1	1	NA	-	-	122	-	-	-	-	-	-	-	-	-	-	-	-	-	-	-
comp11319_c0_seq1		comp11319_c0_seq1	down	0.35	0	#NAME?	1	1	NA	1	1	NA	-	-	124	-	-	-	-	-	-	-	-	-	-	-	-	-	-	-
comp1133_c0_seq1	GBSP01000099	comp1133_c0_seq1	down	42.41	19.86	-1.09454	0.998424	0.00357075	0.0063094	1	0.184325	0.11616	-	-	3169	-	-	gnl|CDD|201763 pfam01388, ARID, ARID/BRIGHT DNA binding domain. This domain is know as ARID for AT-Rich Interaction Domain, and also known as the BRIGHT domain.	6e-22	tr|B6H1T8|B6H1T8_PENCW Pc13g01770 protein OS=Penicillium chrysogenum (strain ATCC 28089 / DSM 1075 / Wisconsin 54-1255) GN=Pc13g01770 PE=4 SV=1	4e-165	ref|XP_002558622.1| Pc13g01770 [Penicillium chrysogenum Wisconsin 54-1255] emb|CAP91246.1| Pc13g01770 [Penicillium chrysogenum Wisconsin 54-1255]	4e-165	lcl|B6H1T8_PENCW/143-538 PB002666; Pfam-B_2666;	5e-66	-	GO:0006357,regulation of transcription from RNA polymerase II promoter;GO:0016592,mediator complex;GO:0001104,RNA polymerase II transcription cofactor activity;GO:0008270,zinc ion binding;GO:0005622,intracellular	-	-	-
comp11351_c0_seq2	GBSQ01002432	comp11351_c0_seq2	down	0.56	0.27	-1.05247	1	0.499967	0.435824	1	1	0.999399	-	-	473	-	-	-	-	-	-	-	-	lcl|B8N639_ASPFN/234-288 PF13637.1;Ank_4;	3e-08	-	-	-	-	-
comp11352_c0_seq1		comp11352_c0_seq1	down	0.2	0	#NAME?	1	1	NA	1	1	NA	-	-	112	-	-	-	-	-	-	-	-	-	-	-	-	-	-	-
comp11357_c0_seq1	GBSQ01002597	comp11357_c0_seq1	down	0.55	0	#NAME?	1	0.499967	NA	1	1	NA	-	-	1432	-	-	gnl|CDD|29261 cd00204, ANK, ankyrin repeats; ankyrin repeats mediate protein-protein interactions in very diverse families of proteins. The number of ANK repeats in a protein can range from 2 to over 20 (ankyrins, for example). ANK repeats may occur in combinations with other types of domains. The structural repeat unit contains two antiparallel helices and a beta-hairpin, repeats are stacked in …	1e-09	-	-	-	-	-	-	-	-	-	-	-
comp11367_c0_seq1	GBSQ01002089	comp11367_c0_seq1	down	0.49	0	#NAME?	1	1	NA	1	1	NA	-	-	405	-	-	-	-	-	-	-	-	-	-	-	-	-	-	-
comp11373_c0_seq1		comp11373_c0_seq1	down	0.17	0	#NAME?	1	1	NA	1	1	NA	-	-	130	-	-	-	-	-	-	-	-	-	-	-	-	-	-	-
comp11377_c0_seq1		comp11377_c0_seq1	down	0.14	0	#NAME?	1	1	NA	1	1	NA	-	-	154	-	-	-	-	-	-	-	-	-	-	-	-	-	-	-
comp11378_c0_seq1	GBSQ01002470	comp11378_c0_seq1	down	0.31	0	#NAME?	1	1	NA	1	1	NA	-	-	423	-	-	-	-	-	-	-	-	-	-	-	-	-	-	-
comp11382_c0_seq1		comp11382_c0_seq1	down	1.03	0.13	-2.98606	1	0.499967	0.926082	1	1	0.999399	-	-	127	-	-	-	-	-	-	-	-	-	-	-	-	-	-	-
comp11389_c0_seq1		comp11389_c0_seq1	down	0.19	0	#NAME?	1	1	NA	1	1	NA	-	-	117	-	-	-	-	-	-	-	-	-	-	-	-	-	-	-
comp11391_c0_seq1	GBSQ01001995	comp11391_c0_seq1	down	0.62	0	#NAME?	1	0.499967	NA	1	1	NA	-	-	351	-	-	-	-	-	-	-	-	-	-	-	-	-	-	-
comp11394_c0_seq1		comp11394_c0_seq1	down	0.23	0	#NAME?	1	1	NA	1	1	NA	-	-	188	-	-	-	-	-	-	-	-	-	-	-	-	-	-	-
comp11397_c0_seq1		comp11397_c0_seq1	down	0.39	0	#NAME?	1	1	NA	1	1	NA	-	-	111	-	-	-	-	-	-	-	-	-	-	-	-	-	-	-
comp11399_c0_seq1		comp11399_c0_seq1	down	0.22	0	#NAME?	1	1	NA	1	1	NA	-	-	101	-	-	-	-	-	-	-	-	-	-	-	-	-	-	-
comp11410_c0_seq1		comp11410_c0_seq1	down	0.21	0	#NAME?	1	1	NA	1	1	NA	-	-	102	-	-	-	-	-	-	-	-	-	-	-	-	-	-	-
comp11417_c0_seq1		comp11417_c0_seq1	down	0.4	0	#NAME?	1	1	NA	1	1	NA	-	-	109	-	-	-	-	-	-	-	-	-	-	-	-	-	-	-
comp11422_c0_seq1	GBSQ01002846	comp11422_c0_seq1	down	0.58	0	#NAME?	1	0.499967	NA	1	1	NA	-	-	303	-	-	-	-	-	-	-	-	-	-	-	-	-	-	-
comp11424_c0_seq1		comp11424_c0_seq1	down	0.2	0	#NAME?	1	1	NA	1	1	NA	-	-	112	-	-	-	-	-	-	-	-	-	-	-	-	-	-	-
comp11425_c0_seq1	GBSQ01002235	comp11425_c0_seq1	down	0.41	0	#NAME?	1	1	NA	1	1	NA	-	-	1171	-	-	-	-	tr|C5GCR9|C5GCR9_AJEDR Putative uncharacterized protein OS=Ajellomyces dermatitidis (strain ER-3 / ATCC MYA-2586) GN=BDCG_01417 PE=4 SV=1	5e-73	gb|EEQ86297.1| conserved hypothetical protein [Ajellomyces dermatitidis ER-3]	4e-73	lcl|A6R5A9_AJECN/82-598 PF00067.17;p450;	3e-68	-	GO:0009055,electron carrier activity;GO:0046872,metal ion binding;GO:0020037,heme binding;GO:0016705,oxidoreductase activity, acting on paired donors, with incorporation or reduction of molecular oxygen;GO:0005506,iron ion binding;GO:0004497,monooxygenase activity;GO:0055114,oxidation-reduction process	-	-	-
comp11425_c0_seq2	GBSQ01002236	comp11425_c0_seq2	down	0.39	0	#NAME?	1	1	NA	1	1	NA	-	-	1124	-	-	-	-	tr|C5GCR9|C5GCR9_AJEDR Putative uncharacterized protein OS=Ajellomyces dermatitidis (strain ER-3 / ATCC MYA-2586) GN=BDCG_01417 PE=4 SV=1	5e-73	gb|EEQ86297.1| conserved hypothetical protein [Ajellomyces dermatitidis ER-3]	4e-73	lcl|A6R5A9_AJECN/82-598 PF00067.17;p450;	3e-68	-	GO:0009055,electron carrier activity;GO:0046872,metal ion binding;GO:0020037,heme binding;GO:0016705,oxidoreductase activity, acting on paired donors, with incorporation or reduction of molecular oxygen;GO:0005506,iron ion binding;GO:0004497,monooxygenase activity;GO:0055114,oxidation-reduction process	-	-	-
comp11429_c0_seq1	GBSQ01002344	comp11429_c0_seq1	down	0.53	0.2	-1.40599	1	0.499967	0.432971	1	1	0.999399	-	-	703	-	-	-	-	-	-	-	-	-	-	-	-	-	-	-
comp11429_c0_seq2	GBSQ01002345	comp11429_c0_seq2	down	0.47	0.22	-1.09516	1	1	0.366612	1	1	0.982169	-	-	651	-	-	-	-	-	-	-	-	-	-	-	-	-	-	-
comp11431_c0_seq1	GBSQ01002562	comp11431_c0_seq1	down	0.52	0.14	-1.89308	1	0.499967	0.445396	1	1	0.999399	-	-	677	-	-	-	-	-	-	-	-	-	-	-	-	-	-	-
comp11432_c0_seq1		comp11432_c0_seq1	down	0.19	0	#NAME?	1	1	NA	1	1	NA	-	-	115	-	-	-	-	-	-	-	-	-	-	-	-	-	-	-
comp11437_c0_seq1		comp11437_c0_seq1	down	0.59	0	#NAME?	1	0.499967	NA	1	1	NA	-	-	111	-	-	-	-	-	-	-	-	-	-	-	-	-	-	-
comp11439_c0_seq1		comp11439_c0_seq1	down	0.18	0	#NAME?	1	1	NA	1	1	NA	-	-	119	-	-	-	-	-	-	-	-	-	-	-	-	-	-	-
comp11440_c0_seq1	GBSQ01002762	comp11440_c0_seq1	down	0.8	0	#NAME?	1	0.499967	NA	1	1	NA	-	-	274	-	-	-	-	-	-	-	-	-	-	-	-	-	-	-
comp11446_c0_seq1		comp11446_c0_seq1	down	0.63	0	#NAME?	1	0.499967	NA	1	1	NA	-	-	174	-	-	-	-	-	-	-	-	-	-	-	-	-	-	-
comp1144_c0_seq1	GBSP01005714	comp1144_c0_seq1	down	37.58	18.39	-1.03104	0.997722	0.00522233	0.0150264	1	0.258681	0.219794	HK	hexokinase	3871	sp|Q4U3Y2|HXK1_ASPFU Hexokinase-1 OS=Neosartorya fumigata (strain ATCC MYA-4609 / Af293 / CBS 101355 / FGSC A1100) GN=hxkA PE=2 SV=1	0	-	-	tr|A1DC68|A1DC68_NEOFI Hexokinase, putative OS=Neosartorya fischeri (strain ATCC 1020 / DSM 3700 / FGSC A1164 / NRRL 181) GN=NFIA_025000 PE=3 SV=1	0	ref|XP_001261325.1| hexokinase, putative [Neosartorya fischeri NRRL 181] gb|EAW19428.1| hexokinase, putative [Neosartorya fischeri NRRL 181]	0	lcl|A1DC68_NEOFI/259-544 PF03727.11;Hexokinase_2;	1e-128	-	GO:0016310,phosphorylation;GO:0005524,ATP binding;GO:0016301,kinase activity;GO:0016773,phosphotransferase activity, alcohol group as acceptor;GO:0006096,glycolysis;GO:0000166,nucleotide binding;GO:0005975,carbohydrate metabolic process;GO:0004396,hexokinase activity;GO:0016740,transferase activity	EC:2.7.1.1	K00844	ko00010, Glycolysis / Gluconeogenesis;ko00051, Fructose and mannose metabolism;ko00052, Galactose metabolism;ko00500, Starch and sucrose metabolism;ko00520, Amino sugar and nucleotide sugar metabolism;ko00521, Streptomycin biosynthesis;ko00524, Butirosin and neomycin biosynthesis;ko04910, Insulin signaling pathway;ko04930, Type II diabetes mellitus;ko04973, Carbohydrate digestion and absorption;
comp11451_c0_seq1		comp11451_c0_seq1	down	0.2	0	#NAME?	1	1	NA	1	1	NA	-	-	112	-	-	-	-	-	-	-	-	-	-	-	-	-	-	-
comp11462_c0_seq1	GBSQ01002186	comp11462_c0_seq1	down	0.1	0	#NAME?	1	1	NA	1	1	NA	-	-	209	-	-	-	-	-	-	-	-	-	-	-	-	-	-	-
comp11464_c0_seq1		comp11464_c0_seq1	down	0.18	0	#NAME?	1	1	NA	1	1	NA	-	-	124	-	-	-	-	-	-	-	-	-	-	-	-	-	-	-
comp11465_c0_seq1	GBSQ01002579	comp11465_c0_seq1	down	0.55	0.06	-3.1964	1	0.499967	0.513798	1	1	0.999399	-	-	556	-	-	-	-	-	-	-	-	-	-	-	-	-	-	-
comp11465_c0_seq2	GBSQ01002580	comp11465_c0_seq2	down	0.54	0.07	-2.94753	1	0.499967	0.497428	1	1	0.999399	-	-	485	-	-	-	-	-	-	-	-	-	-	-	-	-	-	-
comp11465_c0_seq3	GBSQ01002581	comp11465_c0_seq3	down	0.37	0.1	-1.88753	1	1	0.286981	1	1	0.900414	-	-	479	-	-	-	-	-	-	-	-	-	-	-	-	-	-	-
comp11465_c0_seq4	GBSQ01002582	comp11465_c0_seq4	down	0.32	0.12	-1.41504	1	1	0.227817	1	1	0.826766	-	-	408	-	-	-	-	-	-	-	-	-	-	-	-	-	-	-
comp11465_c0_seq5	GBSQ01002583	comp11465_c0_seq5	down	1.18	0	#NAME?	1	0.499967	NA	1	1	NA	-	-	223	-	-	-	-	-	-	-	-	-	-	-	-	-	-	-
comp11483_c0_seq1	GBSQ01002711	comp11483_c0_seq1	down	0.72	0.05	-3.848	1	0.499967	0.706909	1	1	0.999399	-	-	696	-	-	-	-	tr|A6R8Y2|A6R8Y2_AJECN Predicted protein OS=Ajellomyces capsulata (strain NAm1 / WU24) GN=HCAG_06773 PE=4 SV=1	9e-88	ref|XP_001248976.1| hypothetical protein CIMG_02747 [Coccidioides immitis RS]	1e-92	lcl|A6RES2_AJECN/1442-1584 PF00075.19;RNase_H;	3e-23	-	GO:0003964,RNA-directed DNA polymerase activity;GO:0003723,RNA binding;GO:0004523,ribonuclease H activity;GO:0008270,zinc ion binding;GO:0006278,RNA-dependent DNA replication;GO:0003676,nucleic acid binding	-	-	-
comp11484_c0_seq1		comp11484_c0_seq1	down	0.21	0	#NAME?	1	1	NA	1	1	NA	-	-	104	-	-	-	-	-	-	-	-	-	-	-	-	-	-	-
comp11496_c0_seq1		comp11496_c0_seq1	down	0.19	0	#NAME?	1	1	NA	1	1	NA	-	-	118	-	-	-	-	-	-	-	-	-	-	-	-	-	-	-
comp11501_c0_seq1		comp11501_c0_seq1	down	0.61	0.18	-1.76081	1	0.499967	0.521367	1	1	0.999399	-	-	179	-	-	-	-	-	-	-	-	-	-	-	-	-	-	-
comp11504_c0_seq1	GBSQ01002610	comp11504_c0_seq1	down	0.61	0	#NAME?	1	0.499967	NA	1	1	NA	-	-	430	-	-	-	-	-	-	-	-	-	-	-	-	-	-	-
comp11513_c0_seq1		comp11513_c0_seq1	down	0.43	0.16	-1.42626	1	1	0.341946	1	1	0.959167	-	-	102	-	-	-	-	-	-	-	-	-	-	-	-	-	-	-
comp11518_c0_seq1		comp11518_c0_seq1	down	0.22	0	#NAME?	1	1	NA	1	1	NA	-	-	101	-	-	-	-	-	-	-	-	-	-	-	-	-	-	-
comp11522_c0_seq1	GBSQ01002038	comp11522_c0_seq1	down	0.54	0.24	-1.16993	1	0.499967	0.428049	1	1	0.999399	-	-	529	-	-	-	-	-	-	-	-	-	-	-	-	-	-	-
comp11528_c0_seq1		comp11528_c0_seq1	down	0.36	0	#NAME?	1	1	NA	1	1	NA	-	-	120	-	-	-	-	-	-	-	-	-	-	-	-	-	-	-
comp11535_c0_seq1	GBSQ01002624	comp11535_c0_seq1	down	0.38	0.04	-3.24793	1	1	0.308508	1	1	0.922546	-	-	1450	-	-	-	-	tr|A1DJ04|A1DJ04_NEOFI Putative uncharacterized protein OS=Neosartorya fischeri (strain ATCC 1020 / DSM 3700 / FGSC A1164 / NRRL 181) GN=NFIA_093240 PE=4 SV=1	3e-121	ref|XP_001818698.2| hypothetical protein AOR_1_1390164 [Aspergillus oryzae RIB40]	1e-131	lcl|A1DJ04_NEOFI/5-368 PB090187; Pfam-B_90187;	3e-121	-	GO:0008171,O-methyltransferase activity;GO:0008168,methyltransferase activity;GO:0016740,transferase activity;GO:0032259,methylation	-	-	-
comp11546_c0_seq1		comp11546_c0_seq1	down	0.21	0	#NAME?	1	1	NA	1	1	NA	-	-	106	-	-	-	-	-	-	-	-	-	-	-	-	-	-	-
comp11554_c0_seq1		comp11554_c0_seq1	down	0.19	0	#NAME?	1	1	NA	1	1	NA	-	-	113	-	-	-	-	-	-	-	-	-	-	-	-	-	-	-
comp11557_c0_seq1		comp11557_c0_seq1	down	0.13	0	#NAME?	1	1	NA	1	1	NA	-	-	175	-	-	-	-	-	-	-	-	-	-	-	-	-	-	-
comp11570_c0_seq1		comp11570_c0_seq1	down	0.34	0	#NAME?	1	1	NA	1	1	NA	-	-	128	-	-	-	-	-	-	-	-	-	-	-	-	-	-	-
comp11574_c0_seq1	GBSQ01002438	comp11574_c0_seq1	down	0.56	0	#NAME?	1	0.499967	NA	1	1	NA	-	-	660	-	-	-	-	-	-	-	-	-	-	-	-	-	-	-
comp11575_c0_seq1		comp11575_c0_seq1	down	0.62	0.22	-1.49476	1	0.499967	0.512731	1	1	0.999399	-	-	142	-	-	-	-	-	-	-	-	-	-	-	-	-	-	-
comp11577_c0_seq1		comp11577_c0_seq1	down	0.41	0	#NAME?	1	1	NA	1	1	NA	-	-	108	-	-	-	-	-	-	-	-	-	-	-	-	-	-	-
comp1157_c0_seq1	GBSP01003959	comp1157_c0_seq1	down	39.99	9.81	-2.02731	0.999997	1.19181e-05	3.54649e-05	1	0.00127337	0.00164981	-	-	4136	-	-	-	-	tr|Q2UJK3|Q2UJK3_ASPOR Predicted protein OS=Aspergillus oryzae (strain ATCC 42149 / RIB 40) GN=AO090003001177 PE=4 SV=1	0	ref|XP_001820264.1| hypothetical protein AOR_1_2094154 [Aspergillus oryzae RIB40] dbj|BAE58262.1| unnamed protein product [Aspergillus oryzae RIB40]	0	lcl|Q2UJK3_ASPOR/1-714 PB001662; Pfam-B_1662;	0	-	-	-	-	-
comp11590_c0_seq1		comp11590_c0_seq1	down	0.2	0	#NAME?	1	1	NA	1	1	NA	-	-	109	-	-	-	-	-	-	-	-	-	-	-	-	-	-	-
comp11591_c0_seq1	GBSQ01002270	comp11591_c0_seq1	down	0.46	0.08	-2.52356	1	1	0.398858	1	1	0.999399	-	-	571	-	-	-	-	-	-	-	-	-	-	-	-	-	-	-
comp11597_c0_seq1		comp11597_c0_seq1	down	0.21	0	#NAME?	1	1	NA	1	1	NA	-	-	102	-	-	-	-	-	-	-	-	-	-	-	-	-	-	-
comp11600_c0_seq1	GBSQ01002011	comp11600_c0_seq1	down	0.67	0.11	-2.60666	1	0.499967	0.618384	1	1	0.999399	-	-	296	-	-	-	-	-	-	-	-	-	-	-	-	-	-	-
comp11605_c0_seq1		comp11605_c0_seq1	down	0.21	0	#NAME?	1	1	NA	1	1	NA	-	-	104	-	-	-	-	-	-	-	-	-	-	-	-	-	-	-
comp11613_c0_seq1		comp11613_c0_seq1	down	0.22	0	#NAME?	1	1	NA	1	1	NA	-	-	101	-	-	-	-	-	-	-	-	-	-	-	-	-	-	-
comp11616_c0_seq1		comp11616_c0_seq1	down	0.74	0	#NAME?	1	0.499967	NA	1	1	NA	-	-	118	-	-	-	-	-	-	-	-	-	-	-	-	-	-	-
comp11618_c0_seq1	GBSQ01002436	comp11618_c0_seq1	down	0.2	0	#NAME?	1	1	NA	1	1	NA	-	-	438	-	-	-	-	-	-	-	-	-	-	-	-	-	-	-
comp11626_c0_seq1	GBSQ01002632	comp11626_c0_seq1	down	0.07	0.03	-1.22239	1	1	0.00239926	1	1	0.0551661	-	-	1891	-	-	-	-	tr|D5GHE1|D5GHE1_TUBMM Whole genome shotgun sequence assembly, scaffold_4, strain Mel28 OS=Tuber melanosporum (strain Mel28) GN=GSTUM_00007824001 PE=4 SV=1	2e-53	-	-	lcl|B6H6Z6_PENCW/482-562 PF13424.1;TPR_12;	4e-14	-	GO:0003777,microtubule motor activity;GO:0005488,binding;GO:0005871,kinesin complex	-	-	-
comp11628_c0_seq1		comp11628_c0_seq1	down	0.43	0	#NAME?	1	1	NA	1	1	NA	-	-	151	-	-	-	-	-	-	-	-	-	-	-	-	-	-	-
comp11630_c0_seq1	GBSQ01002316	comp11630_c0_seq1	down	0.64	0.1	-2.67807	1	0.499967	0.59287	1	1	0.999399	-	-	616	-	-	-	-	-	-	-	-	-	-	-	-	-	-	-
comp11632_c0_seq1		comp11632_c0_seq1	down	0.18	0	#NAME?	1	1	NA	1	1	NA	-	-	123	-	-	-	-	-	-	-	-	-	-	-	-	-	-	-
comp11636_c0_seq1		comp11636_c0_seq1	down	0.21	0	#NAME?	1	1	NA	1	1	NA	-	-	104	-	-	-	-	-	-	-	-	-	-	-	-	-	-	-
comp11637_c0_seq1		comp11637_c0_seq1	down	0.56	0	#NAME?	1	0.499967	NA	1	1	NA	-	-	117	-	-	-	-	-	-	-	-	-	-	-	-	-	-	-
comp11644_c0_seq1		comp11644_c0_seq1	down	0.6	0.11	-2.44746	1	0.499967	0.545045	1	1	0.999399	-	-	146	-	-	-	-	-	-	-	-	-	-	-	-	-	-	-
comp11645_c0_seq1		comp11645_c0_seq1	down	0.2	0	#NAME?	1	1	NA	1	1	NA	-	-	107	-	-	-	-	-	-	-	-	-	-	-	-	-	-	-
comp11649_c0_seq1	GBSQ01002472	comp11649_c0_seq1	down	0.04	0	#NAME?	1	1	NA	1	1	NA	paaH, hbd, fadB, mmgB	3-hydroxybutyryl-CoA dehydrogenase	2007	-	-	-	-	tr|Q0C7S2|Q0C7S2_ASPTN Putative uncharacterized protein OS=Aspergillus terreus (strain NIH 2624 / FGSC A1156) GN=ATEG_10262 PE=4 SV=1	0	ref|XP_001218610.1| hypothetical protein ATEG_10262 [Aspergillus terreus NIH2624] gb|EAU29259.1| hypothetical protein ATEG_10262 [Aspergillus terreus NIH2624]	0	lcl|B8MQH4_TALSN/15-194 PF02737.13;3HCDH_N;	5e-74	-	GO:0016616,oxidoreductase activity, acting on the CH-OH group of donors, NAD or NADP as acceptor;GO:0006631,fatty acid metabolic process;GO:0003857,3-hydroxyacyl-CoA dehydrogenase activity;GO:0055114,oxidation-reduction process;GO:0005488,binding;GO:0050662,coenzyme binding;GO:0016491,oxidoreductase activity	EC:1.1.1.157	K00074	ko00360, Phenylalanine metabolism;ko00362, Benzoate degradation;ko00650, Butanoate metabolism;
comp11653_c0_seq1		comp11653_c0_seq1	down	0.18	0	#NAME?	1	1	NA	1	1	NA	-	-	119	-	-	-	-	-	-	-	-	-	-	-	-	-	-	-
comp11654_c0_seq2	GBSQ01002184	comp11654_c0_seq2	down	0.1	0	#NAME?	1	1	NA	1	1	NA	xylE	MFS transporter, SP family, xylose:H+ symportor	435	-	-	-	-	tr|A1CUR2|A1CUR2_ASPCL MFS monosaccharide transporter, putative OS=Aspergillus clavatus (strain ATCC 1007 / CBS 513.65 / DSM 816 / NCTC 3887 / NRRL 1) GN=ACLA_087550 PE=3 SV=1	7e-102	ref|XP_001268475.1| MFS monosaccharide transporter, putative [Aspergillus clavatus NRRL 1] gb|EAW07049.1| MFS monosaccharide transporter, putative [Aspergillus clavatus NRRL 1]	7e-102	lcl|B6GWW0_PENCW/36-514 PF00083.19;Sugar_tr;	1e-92	-	GO:0016020,membrane;GO:0006810,transport;GO:0055085,transmembrane transport;GO:0016021,integral to membrane;GO:0022891,substrate-specific transmembrane transporter activity;GO:0022857,transmembrane transporter activity;GO:0005215,transporter activity	-	K08138	-
comp11655_c0_seq1	GBSQ01002789	comp11655_c0_seq1	down	0.66	0.25	-1.40054	1	0.499967	0.536296	1	1	0.999399	-	-	1333	-	-	-	-	tr|B8MJL7|B8MJL7_TALSN Melibiase subfamily, putative OS=Talaromyces stipitatus (strain ATCC 10500 / CBS 375.48 / QM 6759 / NRRL 1006) GN=TSTA_046700 PE=4 SV=1	0	ref|XP_002485170.1| Melibiase subfamily, putative [Talaromyces stipitatus ATCC 10500] gb|EED15217.1| Melibiase subfamily, putative [Talaromyces stipitatus ATCC 10500]	0	-	-	-	GO:0004553,hydrolase activity, hydrolyzing O-glycosyl compounds;GO:0016787,hydrolase activity;GO:0008152,metabolic process;GO:0005975,carbohydrate metabolic process;GO:0003824,catalytic activity;GO:0016798,hydrolase activity, acting on glycosyl bonds;GO:0004557,alpha-galactosidase activity	-	-	-
comp11657_c0_seq1	GBSQ01002032	comp11657_c0_seq1	down	0.45	0	#NAME?	1	1	NA	1	1	NA	-	-	342	-	-	-	-	-	-	-	-	-	-	-	-	-	-	-
comp11660_c0_seq1		comp11660_c0_seq1	down	0.96	0.18	-2.41504	1	0.499967	0.836809	1	1	0.999399	-	-	182	-	-	-	-	-	-	-	-	-	-	-	-	-	-	-
comp11660_c0_seq2		comp11660_c0_seq2	down	0.29	0	#NAME?	1	1	NA	1	1	NA	-	-	149	-	-	-	-	-	-	-	-	-	-	-	-	-	-	-
comp11667_c0_seq1	GBSQ01002357	comp11667_c0_seq1	down	0.35	0.05	-2.80735	1	1	0.2684	1	1	0.879573	-	-	697	-	-	-	-	-	-	-	-	-	-	-	-	-	-	-
comp11677_c0_seq1		comp11677_c0_seq1	down	0.18	0	#NAME?	1	1	NA	1	1	NA	-	-	123	-	-	-	-	-	-	-	-	-	-	-	-	-	-	-
comp1167_c0_seq1	GBSP01003303	comp1167_c0_seq1	down	31.05	4.72	-2.71773	0.999999	6.45016e-06	2.28094e-05	1	0.000774892	0.00116283	-	-	1481	-	-	-	-	-	-	-	-	-	-	-	-	-	-	-
comp11681_c0_seq1	GBSQ01002840	comp11681_c0_seq1	down	0.58	0	#NAME?	1	0.499967	NA	1	1	NA	-	-	569	-	-	-	-	-	-	-	-	-	-	-	-	-	-	-
comp11681_c0_seq2	GBSQ01002841	comp11681_c0_seq2	down	0.68	0	#NAME?	1	0.499967	NA	1	1	NA	-	-	512	-	-	-	-	-	-	-	-	-	-	-	-	-	-	-
comp11685_c0_seq1		comp11685_c0_seq1	down	0.18	0	#NAME?	1	1	NA	1	1	NA	-	-	124	-	-	-	-	-	-	-	-	-	-	-	-	-	-	-
comp11688_c0_seq1	GBSQ01001867	comp11688_c0_seq1	down	0.14	0.05	-1.48543	1	1	0.0368291	1	1	0.399765	-	-	648	-	-	-	-	-	-	-	-	-	-	-	-	-	-	-
comp11689_c0_seq1	GBSQ01002617	comp11689_c0_seq1	down	0.35	0.06	-2.54432	1	1	0.267521	1	1	0.879068	nuoL	NADH-quinone oxidoreductase subunit L	1004	sp|Q6QU67|NU5M_ASPNG NADH-ubiquinone oxidoreductase chain 5 OS=Aspergillus niger GN=nad5 PE=3 SV=1	0	gnl|CDD|164593 MTH00020, ND5, NADH dehydrogenase subunit 5; Reviewed.	6e-152	tr|G8I2R9|G8I2R9_9EURO NADH dehydrogenase subunit 5 OS=Penicillium solitum GN=nad5 PE=4 SV=1	0	ref|YP_004935035.1| NADH dehydrogenase subunit 5 (mitochondrion) [Penicillium solitum] gb|AER26659.1| NADH dehydrogenase subunit 5 [Penicillium solitum]	0	lcl|NU5M_CRYPA/130-399 PF00361.15;Oxidored_q1;	6e-142	C	GO:0016020,membrane;GO:0006810,transport;GO:0042773,ATP synthesis coupled electron transport;GO:0055114,oxidation-reduction process;GO:0022900,electron transport chain;GO:0005743,mitochondrial inner membrane;GO:0016021,integral to membrane;GO:0070469,respiratory chain;GO:0005739,mitochondrion;GO:0008137,NADH dehydrogenase (ubiquinone) activity;GO:0016491,oxidoreductase activity	EC:1.6.5.3	K00341	ko00190, Oxidative phosphorylation;ko00910, Nitrogen metabolism;
comp11690_c0_seq1	GBSQ01002253	comp11690_c0_seq1	down	0.69	0.25	-1.46467	1	0.499967	0.563581	1	1	0.999399	E1.14.-.-	-	1497	-	-	-	-	tr|Q5AWH1|Q5AWH1_EMENI Cytochrome P450, putative (Eurofung) OS=Emericella nidulans (strain FGSC A4 / ATCC 38163 / CBS 112.46 / NRRL 194 / M139) GN=AN7359.2 PE=3 SV=1	0	ref|XP_680628.1| hypothetical protein AN7359.2 [Aspergillus nidulans FGSC A4] gb|EAA61730.1| hypothetical protein AN7359.2 [Aspergillus nidulans FGSC A4] tpe|CBF78548.1| TPA: cytochrome P450, putative (Eurofung) [Aspergillus nidulans FGSC A4]	0	lcl|C8VCJ1_EMENI/42-508 PF00067.17;p450;	0	-	GO:0009055,electron carrier activity;GO:0020037,heme binding;GO:0008152,metabolic process;GO:0008168,methyltransferase activity;GO:0005506,iron ion binding;GO:0003824,catalytic activity;GO:0055114,oxidation-reduction process;GO:0016705,oxidoreductase activity, acting on paired donors, with incorporation or reduction of molecular oxygen;GO:0046872,metal ion binding;GO:0004497,monooxygenase activit…	-	K00517	ko00363, Bisphenol degradation;ko00624, Polycyclic aromatic hydrocarbon degradation;ko00627, Aminobenzoate degradation;ko00903, Limonene and pinene degradation;ko00945, Stilbenoid, diarylheptanoid and gingerol biosynthesis;
comp11692_c0_seq1		comp11692_c0_seq1	down	0.89	0.28	-1.66838	1	0.499967	0.718487	1	1	0.999399	-	-	173	-	-	-	-	-	-	-	-	-	-	-	-	-	-	-
comp11693_c0_seq1		comp11693_c0_seq1	down	0.53	0.13	-2.02748	1	0.499967	0.460214	1	1	0.999399	-	-	125	-	-	-	-	-	-	-	-	-	-	-	-	-	-	-
comp11697_c0_seq2	GBSQ01001956	comp11697_c0_seq2	down	0.3	0	#NAME?	1	1	NA	1	1	NA	-	-	222	-	-	-	-	-	-	-	-	-	-	-	-	-	-	-
comp11698_c0_seq1	GBSQ01001933	comp11698_c0_seq1	down	0.9	0	#NAME?	1	0.499967	NA	1	1	NA	-	-	363	-	-	-	-	-	-	-	-	-	-	-	-	-	-	-
comp116_c0_seq1	GBSP01006786	comp116_c0_seq1	down	167.39	8.06	-4.37629	1	4.13597e-40	6.35108e-33	1	4.10847e-37	3.80216e-30	hmp, YHB1	nitric oxide dioxygenase	12779	sp|Q7TTP2|HMP_BORPA Flavohemoprotein OS=Bordetella parapertussis GN=hmp PE=3 SV=1	1e-110	gnl|CDD|183952 PRK13289, PRK13289, bifunctional nitric oxide dioxygenase/dihydropteridine reductase 2; Provisional.	5e-166	tr|Q0CVX7|Q0CVX7_ASPTN Putative uncharacterized protein OS=Aspergillus terreus (strain NIH 2624 / FGSC A1156) GN=ATEG_02157 PE=4 SV=1	0	ref|XP_001211335.1| conserved hypothetical protein [Aspergillus terreus NIH2624] gb|EAU37119.1| conserved hypothetical protein [Aspergillus terreus NIH2624]	0	lcl|B6GWV6_PENCW/1-455 PF13520.1;AA_permease_2;	0	C	GO:0015671,oxygen transport;GO:0016020,membrane;GO:0005506,iron ion binding;GO:0055114,oxidation-reduction process;GO:0019825,oxygen binding;GO:0005737,cytoplasm;GO:0009636,response to toxin;GO:0003333,amino acid transmembrane transport;GO:0016021,integral to membrane;GO:0071949,FAD binding;GO:0016491,oxidoreductase activity;GO:0006810,transport;GO:0055085,transmembrane transport;GO:0020037,heme …	EC:1.14.12.17	K05916	ko05132, Salmonella infection;
comp116_c0_seq2	GBSP01006787	comp116_c0_seq2	down	167.5	8.11	-4.36832	1	2.16644e-40	6.42182e-33	1	2.21182e-37	3.80216e-30	hmp, YHB1	nitric oxide dioxygenase	12729	sp|Q7TTP2|HMP_BORPA Flavohemoprotein OS=Bordetella parapertussis GN=hmp PE=3 SV=1	1e-110	gnl|CDD|183952 PRK13289, PRK13289, bifunctional nitric oxide dioxygenase/dihydropteridine reductase 2; Provisional.	5e-166	tr|Q0CVX7|Q0CVX7_ASPTN Putative uncharacterized protein OS=Aspergillus terreus (strain NIH 2624 / FGSC A1156) GN=ATEG_02157 PE=4 SV=1	0	ref|XP_001211335.1| conserved hypothetical protein [Aspergillus terreus NIH2624] gb|EAU37119.1| conserved hypothetical protein [Aspergillus terreus NIH2624]	0	lcl|B6GWV6_PENCW/1-455 PF13520.1;AA_permease_2;	0	C	GO:0015671,oxygen transport;GO:0016020,membrane;GO:0005506,iron ion binding;GO:0055114,oxidation-reduction process;GO:0019825,oxygen binding;GO:0005737,cytoplasm;GO:0009636,response to toxin;GO:0003333,amino acid transmembrane transport;GO:0016021,integral to membrane;GO:0071949,FAD binding;GO:0016491,oxidoreductase activity;GO:0006810,transport;GO:0055085,transmembrane transport;GO:0020037,heme …	EC:1.14.12.17	K05916	ko05132, Salmonella infection;
comp116_c0_seq3	GBSP01006788	comp116_c0_seq3	down	238.37	11.55	-4.36724	1	5.77014e-56	2.8537e-46	1	1.32547e-52	3.37917e-43	hmp, YHB1	nitric oxide dioxygenase	6009	sp|Q7TTP2|HMP_BORPA Flavohemoprotein OS=Bordetella parapertussis GN=hmp PE=3 SV=1	1e-110	gnl|CDD|183952 PRK13289, PRK13289, bifunctional nitric oxide dioxygenase/dihydropteridine reductase 2; Provisional.	5e-166	tr|Q0CVX7|Q0CVX7_ASPTN Putative uncharacterized protein OS=Aspergillus terreus (strain NIH 2624 / FGSC A1156) GN=ATEG_02157 PE=4 SV=1	0	ref|XP_001211335.1| conserved hypothetical protein [Aspergillus terreus NIH2624] gb|EAU37119.1| conserved hypothetical protein [Aspergillus terreus NIH2624]	0	lcl|B6GWV6_PENCW/1-455 PF13520.1;AA_permease_2;	0	C	GO:0015671,oxygen transport;GO:0016020,membrane;GO:0005506,iron ion binding;GO:0055114,oxidation-reduction process;GO:0019825,oxygen binding;GO:0005737,cytoplasm;GO:0009636,response to toxin;GO:0003333,amino acid transmembrane transport;GO:0016021,integral to membrane;GO:0071949,FAD binding;GO:0016491,oxidoreductase activity;GO:0006810,transport;GO:0055085,transmembrane transport;GO:0020037,heme …	EC:1.14.12.17	K05916	ko05132, Salmonella infection;
comp116_c0_seq4	GBSP01006789	comp116_c0_seq4	down	239.2	11.69	-4.35487	1	3.03058e-56	2.27108e-46	1	7.42574e-53	2.81732e-43	hmp, YHB1	nitric oxide dioxygenase	5959	sp|Q7TTP2|HMP_BORPA Flavohemoprotein OS=Bordetella parapertussis GN=hmp PE=3 SV=1	1e-110	gnl|CDD|183952 PRK13289, PRK13289, bifunctional nitric oxide dioxygenase/dihydropteridine reductase 2; Provisional.	5e-166	tr|Q0CVX7|Q0CVX7_ASPTN Putative uncharacterized protein OS=Aspergillus terreus (strain NIH 2624 / FGSC A1156) GN=ATEG_02157 PE=4 SV=1	0	ref|XP_001211335.1| conserved hypothetical protein [Aspergillus terreus NIH2624] gb|EAU37119.1| conserved hypothetical protein [Aspergillus terreus NIH2624]	0	lcl|B6GWV6_PENCW/1-455 PF13520.1;AA_permease_2;	0	C	GO:0015671,oxygen transport;GO:0016020,membrane;GO:0005506,iron ion binding;GO:0055114,oxidation-reduction process;GO:0019825,oxygen binding;GO:0005737,cytoplasm;GO:0009636,response to toxin;GO:0003333,amino acid transmembrane transport;GO:0016021,integral to membrane;GO:0071949,FAD binding;GO:0016491,oxidoreductase activity;GO:0006810,transport;GO:0055085,transmembrane transport;GO:0020037,heme …	EC:1.14.12.17	K05916	ko05132, Salmonella infection;
comp11701_c0_seq1		comp11701_c0_seq1	down	0.21	0	#NAME?	1	1	NA	1	1	NA	-	-	105	-	-	-	-	-	-	-	-	-	-	-	-	-	-	-
comp11714_c0_seq1		comp11714_c0_seq1	down	0.2	0	#NAME?	1	1	NA	1	1	NA	-	-	107	-	-	-	-	-	-	-	-	-	-	-	-	-	-	-
comp11715_c0_seq1	GBSQ01002575	comp11715_c0_seq1	down	0.3	0.1	-1.58496	1	1	0.205919	1	1	0.798272	-	-	646	-	-	-	-	tr|C8V2G0|C8V2G0_EMENI Putative uncharacterized protein OS=Emericella nidulans (strain FGSC A4 / ATCC 38163 / CBS 112.46 / NRRL 194 / M139) GN=ANIA_06821 PE=4 SV=1	6e-44	tpe|CBF71527.1| TPA: hypothetical protein ANIA_06821 [Aspergillus nidulans FGSC A4]	5e-44	lcl|C8V2G0_EMENI/1-279 PB001943; Pfam-B_1943;	3e-45	-	-	-	-	-
comp11717_c0_seq1		comp11717_c0_seq1	down	0.42	0.2	-1.07039	1	1	0.321907	1	1	0.937143	-	-	158	-	-	-	-	-	-	-	-	-	-	-	-	-	-	-
comp11720_c0_seq1	GBSQ01002796	comp11720_c0_seq1	down	1.16	0.21	-2.46566	1	0.499967	0.965989	1	1	0.999399	HXT	MFS transporter, SP family, sugar:H+ symporter	1658	-	-	-	-	tr|F9F1L4|F9F1L4_FUSOF Putative uncharacterized protein OS=Fusarium oxysporum (strain Fo5176) GN=FOXB_00288 PE=4 SV=1	0	gb|EGU89194.1| hypothetical protein FOXB_00288 [Fusarium oxysporum Fo5176]	0	lcl|C7Z091_NECH7/23-479 PF00083.19;Sugar_tr;	0	-	GO:0016020,membrane;GO:0006810,transport;GO:0055085,transmembrane transport;GO:0016021,integral to membrane;GO:0022891,substrate-specific transmembrane transporter activity;GO:0022857,transmembrane transporter activity;GO:0005215,transporter activity	-	K08139	ko04113, Meiosis - yeast;
comp11726_c0_seq1		comp11726_c0_seq1	down	0.22	0	#NAME?	1	1	NA	1	1	NA	-	-	101	-	-	-	-	-	-	-	-	-	-	-	-	-	-	-
comp11727_c0_seq1	GBSQ01002048	comp11727_c0_seq1	down	0.34	0.09	-1.91754	1	1	0.25275	1	1	0.859451	-	-	1734	-	-	-	-	tr|G2YXW9|G2YXW9_BOTF4 Putative uncharacterized protein BofuT4_P146360.1 OS=Botryotinia fuckeliana (strain T4) GN=BofuT4_P146360.1 PE=4 SV=1	3e-109	emb|CCD56467.1| hypothetical protein [Botryotinia fuckeliana]	2e-109	lcl|Q2U8X0_ASPOR/1-489 PB004797; Pfam-B_4797;	3e-97	-	-	-	-	-
comp11728_c0_seq1	GBSQ01002627	comp11728_c0_seq1	down	0.53	0.21	-1.3356	1	0.499967	0.429279	1	1	0.999399	-	-	540	-	-	-	-	-	-	-	-	-	-	-	-	-	-	-
comp11730_c0_seq1		comp11730_c0_seq1	down	0.19	0	#NAME?	1	1	NA	1	1	NA	-	-	117	-	-	-	-	-	-	-	-	-	-	-	-	-	-	-
comp11739_c0_seq1		comp11739_c0_seq1	down	0.21	0	#NAME?	1	1	NA	1	1	NA	-	-	103	-	-	-	-	-	-	-	-	-	-	-	-	-	-	-
comp1173_c0_seq1	GBSP01000375	comp1173_c0_seq1	down	36.63	4.72	-2.95617	1	2.21456e-07	1.5316e-06	1	4.00955e-05	0.000111764	DARS, aspS	aspartyl-tRNA synthetase	4977	sp|O74407|SYDC_SCHPO Aspartate--tRNA ligase, cytoplasmic OS=Schizosaccharomyces pombe (strain 972 / ATCC 24843) GN=dps1 PE=1 SV=1	1e-127	gnl|CDD|178442 PLN02850, PLN02850, aspartate-tRNA ligase.	2e-172	tr|B6HSX6|B6HSX6_PENCW Pc22g21630 protein OS=Penicillium chrysogenum (strain ATCC 28089 / DSM 1075 / Wisconsin 54-1255) GN=Pc22g21630 PE=3 SV=1	0	ref|XP_002566059.1| Pc22g21630 [Penicillium chrysogenum Wisconsin 54-1255] emb|CAP99451.1| Pc22g21630 [Penicillium chrysogenum Wisconsin 54-1255]	0	lcl|B6HSX6_PENCW/281-609 PF00152.15;tRNA-synt_2;	0	J	GO:0006422,aspartyl-tRNA aminoacylation;GO:0005524,ATP binding;GO:0006418,tRNA aminoacylation for protein translation;GO:0000166,nucleotide binding;GO:0006412,translation;GO:0004815,aspartate-tRNA ligase activity;GO:0004812,aminoacyl-tRNA ligase activity;GO:0005737,cytoplasm;GO:0016874,ligase activity	EC:6.1.1.12	K01876	ko00970, Aminoacyl-tRNA biosynthesis;
comp11741_c0_seq1		comp11741_c0_seq1	down	0.33	0	#NAME?	1	1	NA	1	1	NA	-	-	134	-	-	-	-	-	-	-	-	-	-	-	-	-	-	-
comp11748_c0_seq1	GBSQ01002329	comp11748_c0_seq1	down	0.34	0.07	-2.28011	1	1	0.254276	1	1	0.860949	-	-	455	-	-	-	-	-	-	-	-	-	-	-	-	-	-	-
comp1174_c0_seq1	GBSP01006645	comp1174_c0_seq1	down	32.38	14.67	-1.14223	0.996033	0.0093036	0.0148326	1	0.409024	0.217815	-	-	1643	-	-	-	-	-	-	-	-	-	-	-	-	-	-	-
comp11755_c0_seq1		comp11755_c0_seq1	down	0.17	0	#NAME?	1	1	NA	1	1	NA	-	-	132	-	-	-	-	-	-	-	-	-	-	-	-	-	-	-
comp11757_c0_seq1		comp11757_c0_seq1	down	0.19	0	#NAME?	1	1	NA	1	1	NA	-	-	114	-	-	-	-	-	-	-	-	-	-	-	-	-	-	-
comp11762_c0_seq1		comp11762_c0_seq1	down	0.58	0	#NAME?	1	0.499967	NA	1	1	NA	-	-	113	-	-	-	-	-	-	-	-	-	-	-	-	-	-	-
comp11763_c0_seq1		comp11763_c0_seq1	down	0.16	0	#NAME?	1	1	NA	1	1	NA	-	-	133	-	-	-	-	-	-	-	-	-	-	-	-	-	-	-
comp11778_c0_seq1	GBSQ01002653	comp11778_c0_seq1	down	0.67	0.16	-2.06609	1	0.499967	0.590727	1	1	0.999399	-	-	390	-	-	-	-	-	-	-	-	-	-	-	-	-	-	-
comp11786_c0_seq1	GBSQ01002437	comp11786_c0_seq1	down	0.75	0.05	-3.90689	1	0.499967	0.737361	1	1	0.999399	-	-	1163	-	-	-	-	tr|G3Y8C3|G3Y8C3_ASPNA Putative uncharacterized protein (Fragment) OS=Aspergillus niger (strain ATCC 1015 / CBS 113.46 / FGSC A1144 / LSHB Ac4 / NCTC 3858a / NRRL 328 / USDA 3528.7) GN=ASPNIDRAFT_131829 PE=4 SV=1	2e-100	gb|EHA21032.1| hypothetical protein ASPNIDRAFT_131829 [Aspergillus niger ATCC 1015]	2e-100	lcl|A2QG42_ASPNC/42-426 PF07690.11;MFS_1;	2e-83	-	GO:0055085,transmembrane transport;GO:0016021,integral to membrane	-	-	-
comp11793_c0_seq1	GBSQ01002534	comp11793_c0_seq1	down	0.46	0.04	-3.52356	1	1	0.412104	1	1	0.999399	-	-	380	-	-	-	-	-	-	-	-	-	-	-	-	-	-	-
comp117_c0_seq1	GBSP01003486	comp117_c0_seq1	down	391.42	114.24	-1.77665	1	8.29201e-37	1.21183e-34	1	7.81447e-34	7.69983e-32	MIG	zinc-finger protein CreA/MIG	2145	sp|A2QCJ9|CREA_ASPNC Probable DNA-binding protein creA OS=Aspergillus niger (strain CBS 513.88 / FGSC A1513) GN=creA PE=3 SV=1	0	-	-	tr|C9WL73|C9WL73_9EURO Carbon catabolite repressor OS=Penicillium canescens GN=creA PE=4 SV=1	0	gb|ACN69087.1| carbon catabolite repressor [Penicillium canescens]	0	lcl|B0LKY6_9EURO/164-415 PB004362; Pfam-B_4362;	2e-144	-	GO:0005634,nucleus;GO:0003677,DNA binding;GO:0006355,regulation of transcription, DNA-dependent;GO:0005622,intracellular;GO:0006351,transcription, DNA-dependent;GO:0003676,nucleic acid binding;GO:0046872,metal ion binding;GO:0008270,zinc ion binding	-	K09467	-
comp11800_c0_seq1		comp11800_c0_seq1	down	0.15	0	#NAME?	1	1	NA	1	1	NA	-	-	146	-	-	-	-	-	-	-	-	-	-	-	-	-	-	-
comp11803_c0_seq2	GBSQ01002075	comp11803_c0_seq2	down	0.04	0	#NAME?	1	1	NA	1	1	NA	-	-	492	-	-	-	-	-	-	-	-	-	-	-	-	-	-	-
comp11805_c0_seq1		comp11805_c0_seq1	down	0.21	0	#NAME?	1	1	NA	1	1	NA	-	-	104	-	-	-	-	-	-	-	-	-	-	-	-	-	-	-
comp11806_c0_seq1		comp11806_c0_seq1	down	0.18	0	#NAME?	1	1	NA	1	1	NA	-	-	119	-	-	-	-	-	-	-	-	-	-	-	-	-	-	-
comp11809_c0_seq1		comp11809_c0_seq1	down	0.42	0.15	-1.48543	1	1	0.333615	1	1	0.950716	-	-	103	-	-	-	-	-	-	-	-	-	-	-	-	-	-	-
comp11814_c0_seq1		comp11814_c0_seq1	down	0.21	0	#NAME?	1	1	NA	1	1	NA	-	-	103	-	-	-	-	-	-	-	-	-	-	-	-	-	-	-
comp11821_c0_seq1		comp11821_c0_seq1	down	0.13	0	#NAME?	1	1	NA	1	1	NA	-	-	164	-	-	-	-	-	-	-	-	-	-	-	-	-	-	-
comp11824_c0_seq1		comp11824_c0_seq1	down	0.41	0.15	-1.45066	1	1	0.322753	1	1	0.937143	-	-	107	-	-	-	-	-	-	-	-	-	-	-	-	-	-	-
comp11828_c0_seq1		comp11828_c0_seq1	down	0.2	0	#NAME?	1	1	NA	1	1	NA	-	-	111	-	-	-	-	-	-	-	-	-	-	-	-	-	-	-
comp11830_c0_seq1	GBSQ01001887	comp11830_c0_seq1	down	0.15	0.01	-3.90689	1	1	0.0315574	1	1	0.370037	KLF1_2_4	krueppel-like factor 1/2/4	1304	-	-	-	-	-	-	-	-	lcl|B8M9C5_TALSN/100-125 PF13894.1;zf-C2H2_4;	2e-07	-	-	-	K09204	-
comp11830_c0_seq2	GBSQ01001888	comp11830_c0_seq2	down	0.18	0.02	-3.16993	1	1	0.0603447	1	1	0.510651	KLF1_2_4	krueppel-like factor 1/2/4	863	-	-	-	-	-	-	-	-	lcl|B8M9C5_TALSN/100-125 PF13894.1;zf-C2H2_4;	2e-07	-	-	-	K09204	-
comp11830_c0_seq3	GBSQ01001889	comp11830_c0_seq3	down	0.08	0	#NAME?	1	1	NA	1	1	NA	KLF1_2_4	krueppel-like factor 1/2/4	551	-	-	-	-	-	-	-	-	lcl|B8M9C5_TALSN/100-125 PF13894.1;zf-C2H2_4;	2e-07	-	-	-	K09204	-
comp11831_c0_seq1		comp11831_c0_seq1	down	0.19	0	#NAME?	1	1	NA	1	1	NA	-	-	113	-	-	-	-	-	-	-	-	-	-	-	-	-	-	-
comp11834_c0_seq1		comp11834_c0_seq1	down	0.14	0	#NAME?	1	1	NA	1	1	NA	-	-	162	-	-	-	-	-	-	-	-	-	-	-	-	-	-	-
comp11842_c0_seq1		comp11842_c0_seq1	down	0.2	0	#NAME?	1	1	NA	1	1	NA	-	-	110	-	-	-	-	-	-	-	-	-	-	-	-	-	-	-
comp11853_c0_seq1		comp11853_c0_seq1	down	0.19	0	#NAME?	1	1	NA	1	1	NA	-	-	114	-	-	-	-	-	-	-	-	-	-	-	-	-	-	-
comp11875_c0_seq1		comp11875_c0_seq1	down	0.2	0	#NAME?	1	1	NA	1	1	NA	-	-	111	-	-	-	-	-	-	-	-	-	-	-	-	-	-	-
comp11879_c0_seq1		comp11879_c0_seq1	down	0.16	0	#NAME?	1	1	NA	1	1	NA	-	-	139	-	-	-	-	-	-	-	-	-	-	-	-	-	-	-
comp11881_c0_seq2	GBSQ01002256	comp11881_c0_seq2	down	0.54	0.1	-2.43296	1	0.499967	0.483961	1	1	0.999399	-	-	648	-	-	-	-	-	-	-	-	-	-	-	-	-	-	-
comp11882_c0_seq1		comp11882_c0_seq1	down	0.39	0	#NAME?	1	1	NA	1	1	NA	-	-	167	-	-	-	-	-	-	-	-	-	-	-	-	-	-	-
comp11892_c0_seq1		comp11892_c0_seq1	down	0.41	0	#NAME?	1	1	NA	1	1	NA	-	-	108	-	-	-	-	-	-	-	-	-	-	-	-	-	-	-
comp11893_c0_seq1		comp11893_c0_seq1	down	0.9	0	#NAME?	1	0.499967	NA	1	1	NA	-	-	122	-	-	-	-	-	-	-	-	-	-	-	-	-	-	-
comp11894_c0_seq1	GBSQ01002734	comp11894_c0_seq1	down	0.28	0.1	-1.48543	1	1	0.183461	1	1	0.771211	-	-	312	-	-	-	-	-	-	-	-	-	-	-	-	-	-	-
comp11898_c0_seq1	GBSQ01001983	comp11898_c0_seq1	down	0.09	0	#NAME?	1	1	NA	1	1	NA	-	-	241	-	-	-	-	-	-	-	-	-	-	-	-	-	-	-
comp11899_c0_seq1		comp11899_c0_seq1	down	0.33	0.12	-1.45943	1	1	0.238949	1	1	0.83961	-	-	133	-	-	-	-	-	-	-	-	-	-	-	-	-	-	-
comp1189_c0_seq1	GBSP01001274	comp1189_c0_seq1	down	35.66	17.77	-1.00486	0.995468	0.00990795	0.0208319	1	0.431364	0.278165	-	-	2914	-	-	-	-	tr|B6HF77|B6HF77_PENCW Pc20g05670 protein (Precursor) OS=Penicillium chrysogenum (strain ATCC 28089 / DSM 1075 / Wisconsin 54-1255) GN=Pc20g05670 PE=4 SV=1	4e-108	ref|XP_002563100.1| Pc20g05670 [Penicillium chrysogenum Wisconsin 54-1255] emb|CAP85896.1| Pc20g05670 [Penicillium chrysogenum Wisconsin 54-1255]	3e-108	lcl|B6HF77_PENCW/12-261 PB040244; Pfam-B_40244;	1e-108	-	GO:0016831,carboxy-lyase activity;GO:0005488,binding	-	-	-
comp11903_c0_seq1		comp11903_c0_seq1	down	0.2	0	#NAME?	1	1	NA	1	1	NA	-	-	107	-	-	-	-	-	-	-	-	-	-	-	-	-	-	-
comp11909_c0_seq2		comp11909_c0_seq2	down	0.14	0	#NAME?	1	1	NA	1	1	NA	-	-	153	-	-	-	-	-	-	-	-	-	-	-	-	-	-	-
comp11919_c0_seq1		comp11919_c0_seq1	down	0.35	0	#NAME?	1	1	NA	1	1	NA	-	-	124	-	-	-	-	-	-	-	-	-	-	-	-	-	-	-
comp1191_c0_seq1	GBSP01005070	comp1191_c0_seq1	down	60.73	11.9	-2.35145	1	2.39952e-09	1.99495e-08	1	5.61732e-07	2.00658e-06	mtaD	5-methylthioadenosine/S-adenosylhomocysteine deaminase	2495	sp|Q92342|YDI4_SCHPO Uncharacterized protein C1F8.04c OS=Schizosaccharomyces pombe (strain 972 / ATCC 24843) GN=SPAC1F8.04c PE=2 SV=1	1e-109	gnl|CDD|30041 cd01298, ATZ_TRZ_like, TRZ/ATZ family contains enzymes from the atrazine degradation pathway and related hydrolases. Atrazine, a chlorinated herbizide, can be catabolized by a variety of different bacteria. The first three steps of the atrazine dehalogenation pathway are catalyzed by atrazine chlorohydrolase (AtzA), hydroxyatrazine ethylaminohydrolase (AtzB), and N-isopropylammelide…	1e-101	tr|B6H020|B6H020_PENCW Pc12g13650 protein OS=Penicillium chrysogenum (strain ATCC 28089 / DSM 1075 / Wisconsin 54-1255) GN=Pc12g13650 PE=4 SV=1	0	ref|XP_002558172.1| Pc12g13650 [Penicillium chrysogenum Wisconsin 54-1255] emb|CAP80992.1| Pc12g13650 [Penicillium chrysogenum Wisconsin 54-1255]	0	lcl|B6H020_PENCW/55-385 PF01979.15;Amidohydro_1;	4e-171	-	GO:0046872,metal ion binding;GO:0016814,hydrolase activity, acting on carbon-nitrogen (but not peptide) bonds, in cyclic amidines;GO:0016787,hydrolase activity;GO:0050270,S-adenosylhomocysteine deaminase activity;GO:0016810,hydrolase activity, acting on carbon-nitrogen (but not peptide) bonds	EC:3.5.4.31 3.5.4.28	K12960	-
comp1191_c0_seq2	GBSP01005071	comp1191_c0_seq2	down	63.59	12.8	-2.31266	1	1.51096e-09	1.2207e-08	1	3.58282e-07	1.2422e-06	mtaD	5-methylthioadenosine/S-adenosylhomocysteine deaminase	2448	sp|Q92342|YDI4_SCHPO Uncharacterized protein C1F8.04c OS=Schizosaccharomyces pombe (strain 972 / ATCC 24843) GN=SPAC1F8.04c PE=2 SV=1	1e-109	gnl|CDD|30041 cd01298, ATZ_TRZ_like, TRZ/ATZ family contains enzymes from the atrazine degradation pathway and related hydrolases. Atrazine, a chlorinated herbizide, can be catabolized by a variety of different bacteria. The first three steps of the atrazine dehalogenation pathway are catalyzed by atrazine chlorohydrolase (AtzA), hydroxyatrazine ethylaminohydrolase (AtzB), and N-isopropylammelide…	1e-101	tr|B6H020|B6H020_PENCW Pc12g13650 protein OS=Penicillium chrysogenum (strain ATCC 28089 / DSM 1075 / Wisconsin 54-1255) GN=Pc12g13650 PE=4 SV=1	0	ref|XP_002558172.1| Pc12g13650 [Penicillium chrysogenum Wisconsin 54-1255] emb|CAP80992.1| Pc12g13650 [Penicillium chrysogenum Wisconsin 54-1255]	0	lcl|B6H020_PENCW/55-385 PF01979.15;Amidohydro_1;	4e-171	-	GO:0046872,metal ion binding;GO:0016814,hydrolase activity, acting on carbon-nitrogen (but not peptide) bonds, in cyclic amidines;GO:0016787,hydrolase activity;GO:0050270,S-adenosylhomocysteine deaminase activity;GO:0016810,hydrolase activity, acting on carbon-nitrogen (but not peptide) bonds	EC:3.5.4.31 3.5.4.28	K12960	-
comp11925_c0_seq1		comp11925_c0_seq1	down	0.35	0	#NAME?	1	1	NA	1	1	NA	-	-	125	-	-	-	-	-	-	-	-	-	-	-	-	-	-	-
comp11936_c0_seq1	GBSQ01002108	comp11936_c0_seq1	down	0.38	0.03	-3.66297	1	1	0.310065	1	1	0.92496	-	-	1137	-	-	-	-	-	-	-	-	-	-	-	-	-	-	-
comp11937_c0_seq1		comp11937_c0_seq1	down	0.35	0.13	-1.42884	1	1	0.260256	1	1	0.870364	-	-	124	-	-	-	-	-	-	-	-	-	-	-	-	-	-	-
comp11938_c0_seq1	GBSQ01002782	comp11938_c0_seq1	down	0.65	0.24	-1.43741	1	0.499967	0.531751	1	1	0.999399	-	-	203	-	-	-	-	-	-	-	-	-	-	-	-	-	-	-
comp11949_c0_seq1	GBSQ01001896	comp11949_c0_seq1	down	0.53	0	#NAME?	1	0.499967	NA	1	1	NA	-	-	496	-	-	-	-	-	-	-	-	-	-	-	-	-	-	-
comp11954_c0_seq1	GBSQ01002550	comp11954_c0_seq1	down	1.23	0	#NAME?	1	0.499967	NA	1	1	NA	RSA4, NLE1	ribosome assembly protein 4	338	sp|Q00808|HETE1_PODAS Vegetative incompatibility protein HET-E-1 OS=Podospora anserina GN=HET-E1 PE=4 SV=1	3e-16	gnl|CDD|29257 cd00200, WD40, WD40 domain, found in a number of eukaryotic proteins that cover a wide variety of functions including adaptor/regulatory modules in signal transduction, pre-mRNA processing and cytoskeleton assembly; typically contains a GH dipeptide 11-24 residues from its N-terminus and the WD dipeptide at its C-terminus and is 40 residues long, hence the name WD40; between GH and …	3e-18	tr|B8NN35|B8NN35_ASPFN Vegetative incompatibility WD repeat protein, putative OS=Aspergillus flavus (strain ATCC 200026 / FGSC A1120 / NRRL 3357 / JCM 12722 / SRRC 167) GN=AFLA_124690 PE=4 SV=1	7e-34	ref|XP_002381662.1| vegetative incompatibility WD repeat protein, putative [Aspergillus flavus NRRL3357] gb|EED48246.1| vegetative incompatibility WD repeat protein, putative [Aspergillus flavus NRRL3357]	7e-34	lcl|B8MPL3_TALSN/1335-1373 PF00400.27;WD40;	1e-13	RBKS	GO:0016310,phosphorylation;GO:0005524,ATP binding;GO:0009116,nucleoside metabolic process;GO:0016301,kinase activity;GO:0006468,protein phosphorylation;GO:0003824,catalytic activity;GO:0006508,proteolysis;GO:0004674,protein serine/threonine kinase activity;GO:0004197,cysteine-type endopeptidase activity;GO:0000166,nucleotide binding;GO:0004672,protein kinase activity;GO:0005525,GTP binding;GO:001…	-	K14855	-
comp11956_c0_seq1		comp11956_c0_seq1	down	0.2	0	#NAME?	1	1	NA	1	1	NA	-	-	111	-	-	-	-	-	-	-	-	-	-	-	-	-	-	-
comp1195_c0_seq1	GBSP01000017	comp1195_c0_seq1	down	12.93	0.93	-3.79735	0.999939	0.000914925	0.00312782	1	0.0574823	0.0689187	-	-	2322	-	-	-	-	-	-	-	-	-	-	-	-	-	-	-
comp1195_c0_seq10	GBSP01000026	comp1195_c0_seq10	down	5.06	1.61	-1.65208	0.937522	0.22651	0.342717	1	1	0.960159	-	-	861	-	-	-	-	-	-	-	-	-	-	-	-	-	-	-
comp1195_c0_seq11	GBSP01000027	comp1195_c0_seq11	down	6.25	0.96	-2.70275	0.992191	0.0624797	0.110077	1	1	0.637811	-	-	861	-	-	-	-	-	-	-	-	-	-	-	-	-	-	-
comp1195_c0_seq12	GBSP01000028	comp1195_c0_seq12	down	7.43	0.09	-6.36729	1	0.00780923	0.0207708	1	0.352172	0.278165	-	-	745	-	-	-	-	-	-	-	-	-	-	-	-	-	-	-
comp1195_c0_seq13	GBSP01000029	comp1195_c0_seq13	down	7.35	0.8	-3.19967	0.996096	0.0351429	0.0518648	1	1	0.475473	-	-	697	-	-	-	-	-	-	-	-	-	-	-	-	-	-	-
comp1195_c0_seq14	GBSP01000030	comp1195_c0_seq14	down	8.92	0.07	-6.99354	1	0.00195211	0.008837	1	0.108381	0.148013	-	-	697	-	-	-	-	-	-	-	-	-	-	-	-	-	-	-
comp1195_c0_seq15	GBSP01000031	comp1195_c0_seq15	down	7.01	0.04	-7.45327	1	0.00780923	0.0245384	1	0.352172	0.312898	-	-	365	-	-	-	-	-	-	-	-	-	-	-	-	-	-	-
comp1195_c0_seq16	GBSP01000032	comp1195_c0_seq16	down	11.91	0.05	-7.89603	1	0.000243982	0.00168694	1	0.0180066	0.0419337	-	-	349	-	-	-	-	-	-	-	-	-	-	-	-	-	-	-
comp1195_c0_seq2	GBSP01000018	comp1195_c0_seq2	down	13.42	0.94	-3.83558	0.999939	0.000914925	0.00244828	1	0.0574823	0.0559474	-	-	2231	-	-	-	-	-	-	-	-	-	-	-	-	-	-	-
comp1195_c0_seq3	GBSP01000019	comp1195_c0_seq3	down	5.36	1.32	-2.0217	0.984381	0.109345	0.239445	1	1	0.840444	-	-	955	-	-	-	-	-	-	-	-	-	-	-	-	-	-	-
comp1195_c0_seq4	GBSP01000020	comp1195_c0_seq4	down	5.49	0.92	-2.5771	0.984381	0.109345	0.158473	1	1	0.730969	-	-	916	-	-	-	-	-	-	-	-	-	-	-	-	-	-	-
comp1195_c0_seq5	GBSP01000021	comp1195_c0_seq5	down	5.18	0.93	-2.47765	0.984381	0.109345	0.188521	1	1	0.782158	-	-	909	-	-	-	-	-	-	-	-	-	-	-	-	-	-	-
comp1195_c0_seq6	GBSP01000022	comp1195_c0_seq6	down	5.26	1.99	-1.40229	0.937522	0.22651	0.3991	1	1	0.999399	-	-	907	-	-	-	-	-	-	-	-	-	-	-	-	-	-	-
comp1195_c0_seq7	GBSP01000023	comp1195_c0_seq7	down	6.39	1.37	-2.22164	0.992191	0.0624797	0.148944	1	1	0.713394	-	-	907	-	-	-	-	-	-	-	-	-	-	-	-	-	-	-
comp1195_c0_seq8	GBSP01000024	comp1195_c0_seq8	down	6.58	0.96	-2.77698	0.996096	0.0351429	0.0924381	1	1	0.616041	-	-	868	-	-	-	-	-	-	-	-	-	-	-	-	-	-	-
comp1195_c0_seq9	GBSP01000025	comp1195_c0_seq9	down	5.4	1.6	-1.75489	0.937522	0.22651	0.289841	1	1	0.903993	-	-	868	-	-	-	-	-	-	-	-	-	-	-	-	-	-	-
comp11966_c0_seq1		comp11966_c0_seq1	down	0.2	0	#NAME?	1	1	NA	1	1	NA	-	-	109	-	-	-	-	-	-	-	-	-	-	-	-	-	-	-
comp11969_c0_seq1		comp11969_c0_seq1	down	0.19	0	#NAME?	1	1	NA	1	1	NA	-	-	115	-	-	-	-	-	-	-	-	-	-	-	-	-	-	-
comp11970_c0_seq1		comp11970_c0_seq1	down	0.21	0	#NAME?	1	1	NA	1	1	NA	-	-	104	-	-	-	-	-	-	-	-	-	-	-	-	-	-	-
comp11974_c0_seq1		comp11974_c0_seq1	down	0.16	0	#NAME?	1	1	NA	1	1	NA	-	-	134	-	-	-	-	-	-	-	-	-	-	-	-	-	-	-
comp11976_c0_seq1		comp11976_c0_seq1	down	0.2	0	#NAME?	1	1	NA	1	1	NA	-	-	110	-	-	-	-	-	-	-	-	-	-	-	-	-	-	-
comp11981_c0_seq1		comp11981_c0_seq1	down	0.71	0	#NAME?	1	0.499967	NA	1	1	NA	-	-	123	-	-	-	-	-	-	-	-	-	-	-	-	-	-	-
comp11988_c0_seq1		comp11988_c0_seq1	down	0.42	0	#NAME?	1	1	NA	1	1	NA	-	-	105	-	-	-	-	-	-	-	-	-	-	-	-	-	-	-
comp1198_c0_seq1		comp1198_c0_seq1	down	0.41	0	#NAME?	1	1	NA	1	1	NA	-	-	106	-	-	-	-	-	-	-	-	-	-	-	-	-	-	-
comp11994_c0_seq1		comp11994_c0_seq1	down	0.2	0	#NAME?	1	1	NA	1	1	NA	-	-	111	-	-	-	-	-	-	-	-	-	-	-	-	-	-	-
comp119_c0_seq1	GBSP01006340	comp119_c0_seq1	down	716.11	149.89	-2.25628	1	2.88414e-89	4.43914e-82	1	1.17782e-85	1.28493e-78	CDO1	cysteine dioxygenase	1006	sp|Q5RLY7|CDO_AJECG Cysteine dioxygenase OS=Ajellomyces capsulata (strain G186AR / H82 / ATCC MYA-2454 / RMSCC 2432) GN=CDO1 PE=2 SV=2	7e-59	gnl|CDD|203368 pfam05995, CDO_I, Cysteine dioxygenase type I. Cysteine dioxygenase type I (EC:1.13.11.20) converts cysteine to cysteinesulphinic acid and is the rate-limiting step in sulphate production.	9e-36	tr|Q0CJK6|Q0CJK6_ASPTN Cysteine dioxygenase OS=Aspergillus terreus (strain NIH 2624 / FGSC A1156) GN=ATEG_06128 PE=4 SV=1	3e-101	ref|XP_001215306.1| cysteine dioxygenase [Aspergillus terreus NIH2624] gb|EAU33889.1| cysteine dioxygenase [Aspergillus terreus NIH2624]	3e-101	lcl|Q0CJK6_ASPTN/21-198 PF05995.7;CDO_I;	2e-93	E	GO:0016702,oxidoreductase activity, acting on single donors with incorporation of molecular oxygen, incorporation of two atoms of oxygen;GO:0017172,cysteine dioxygenase activity;GO:0005506,iron ion binding;GO:0055114,oxidation-reduction process;GO:0046872,metal ion binding;GO:0005829,cytosol;GO:0005886,plasma membrane;GO:0046439,L-cysteine metabolic process;GO:0016491,oxidoreductase activity	EC:1.13.11.20	K00456	ko00270, Cysteine and methionine metabolism;ko00430, Taurine and hypotaurine metabolism;
comp12000_c0_seq1	GBSQ01003160	comp12000_c0_seq1	down	0.54	0.04	-3.75489	1	0.499967	0.511515	1	1	0.999399	-	-	446	-	-	-	-	-	-	-	-	-	-	-	-	-	-	-
comp12002_c0_seq1		comp12002_c0_seq1	down	0.16	0	#NAME?	1	1	NA	1	1	NA	-	-	133	-	-	-	-	-	-	-	-	-	-	-	-	-	-	-
comp12009_c0_seq1		comp12009_c0_seq1	down	0.18	0	#NAME?	1	1	NA	1	1	NA	-	-	125	-	-	-	-	-	-	-	-	-	-	-	-	-	-	-
comp12012_c0_seq1	GBSQ01003244	comp12012_c0_seq1	down	0.81	0.05	-4.01792	1	0.499967	0.795839	1	1	0.999399	-	-	296	-	-	-	-	tr|B6GWA2|B6GWA2_PENCW Pc06g02010 protein OS=Penicillium chrysogenum (strain ATCC 28089 / DSM 1075 / Wisconsin 54-1255) GN=Pc06g02010 PE=3 SV=1	3e-27	ref|XP_002556804.1| Pc06g02010 [Penicillium chrysogenum Wisconsin 54-1255] emb|CAP79194.1| Pc06g02010 [Penicillium chrysogenum Wisconsin 54-1255]	3e-27	lcl|B6HA94_PENCW/249-302 PF00319.13;SRF-TF;	2e-13	-	GO:0005634,nucleus;GO:0003677,DNA binding;GO:0005524,ATP binding;GO:0006355,regulation of transcription, DNA-dependent;GO:0043565,sequence-specific DNA binding;GO:0006351,transcription, DNA-dependent;GO:0003700,sequence-specific DNA binding transcription factor activity	-	-	-
comp12017_c0_seq1		comp12017_c0_seq1	down	0.19	0	#NAME?	1	1	NA	1	1	NA	-	-	118	-	-	-	-	-	-	-	-	-	-	-	-	-	-	-
comp12018_c0_seq1	GBSQ01002959	comp12018_c0_seq1	down	0.52	0	#NAME?	1	0.499967	NA	1	1	NA	-	-	295	-	-	-	-	-	-	-	-	-	-	-	-	-	-	-
comp12022_c0_seq1		comp12022_c0_seq1	down	0.2	0	#NAME?	1	1	NA	1	1	NA	-	-	110	-	-	-	-	-	-	-	-	-	-	-	-	-	-	-
comp12025_c0_seq1		comp12025_c0_seq1	down	0.19	0	#NAME?	1	1	NA	1	1	NA	-	-	114	-	-	-	-	-	-	-	-	-	-	-	-	-	-	-
comp12049_c0_seq1		comp12049_c0_seq1	down	0.24	0	#NAME?	1	1	NA	1	1	NA	-	-	180	-	-	-	-	-	-	-	-	-	-	-	-	-	-	-
comp1204_c0_seq1	GBSP01005633	comp1204_c0_seq1	down	59.98	12.22	-2.29524	1	4.02494e-09	3.72938e-08	1	9.18836e-07	3.62515e-06	E1.5.99.8	proline dehydrogenase	2172	-	-	-	-	tr|B6GYL5|B6GYL5_PENCW Pc12g08870 protein OS=Penicillium chrysogenum (strain ATCC 28089 / DSM 1075 / Wisconsin 54-1255) GN=Pc12g08870 PE=4 SV=1	0	ref|XP_002557716.1| Pc12g08870 [Penicillium chrysogenum Wisconsin 54-1255] emb|CAP80514.1| Pc12g08870 [Penicillium chrysogenum Wisconsin 54-1255]	0	lcl|B6GYL5_PENCW/104-461 PF01619.13;Pro_dh;	0	-	GO:0006562,proline catabolic process;GO:0006537,glutamate biosynthetic process;GO:0004657,proline dehydrogenase activity;GO:0055114,oxidation-reduction process;GO:0016491,oxidoreductase activity	EC:1.5.99.8	K00318	ko00330, Arginine and proline metabolism;
comp12050_c0_seq1	GBSQ01003232	comp12050_c0_seq1	down	0.91	0.22	-2.04836	1	0.499967	0.770629	1	1	0.999399	-	-	507	-	-	-	-	-	-	-	-	-	-	-	-	-	-	-
comp12055_c0_seq2	GBSQ01002941	comp12055_c0_seq2	down	0.13	0	#NAME?	1	1	NA	1	1	NA	-	-	345	-	-	-	-	-	-	-	-	lcl|B6H658_PENCW/99-223 PB048501; Pfam-B_48501;	2e-32	-	-	-	-	-
comp12055_c0_seq3	GBSQ01002942	comp12055_c0_seq3	down	0.13	0	#NAME?	1	1	NA	1	1	NA	-	-	345	-	-	-	-	-	-	-	-	lcl|B6H658_PENCW/99-223 PB048501; Pfam-B_48501;	2e-32	-	-	-	-	-
comp12061_c0_seq1		comp12061_c0_seq1	down	0.2	0	#NAME?	1	1	NA	1	1	NA	-	-	108	-	-	-	-	-	-	-	-	-	-	-	-	-	-	-
comp12068_c0_seq1	GBSQ01003541	comp12068_c0_seq1	down	0.63	0.23	-1.45372	1	0.499967	0.517675	1	1	0.999399	-	-	974	-	-	-	-	-	-	-	-	-	-	-	-	-	-	-
comp12071_c0_seq1	GBSQ01003632	comp12071_c0_seq1	down	0.23	0	#NAME?	1	1	NA	1	1	NA	-	-	373	-	-	-	-	-	-	-	-	-	-	-	-	-	-	-
comp12072_c0_seq1		comp12072_c0_seq1	down	0.15	0	#NAME?	1	1	NA	1	1	NA	-	-	146	-	-	-	-	-	-	-	-	-	-	-	-	-	-	-
comp12074_c0_seq1		comp12074_c0_seq1	down	0.12	0	#NAME?	1	1	NA	1	1	NA	-	-	177	-	-	-	-	-	-	-	-	-	-	-	-	-	-	-
comp12077_c0_seq1		comp12077_c0_seq1	down	0.21	0	#NAME?	1	1	NA	1	1	NA	-	-	104	-	-	-	-	-	-	-	-	-	-	-	-	-	-	-
comp1207_c2_seq1		comp1207_c2_seq1	down	0.21	0	#NAME?	1	1	NA	1	1	NA	-	-	103	-	-	-	-	-	-	-	-	-	-	-	-	-	-	-
comp12081_c0_seq1		comp12081_c0_seq1	down	0.6	0.15	-2	1	0.499967	0.525411	1	1	0.999399	-	-	109	-	-	-	-	-	-	-	-	-	-	-	-	-	-	-
comp12086_c0_seq1	GBSQ01003215	comp12086_c0_seq1	down	0.75	0	#NAME?	1	0.499967	NA	1	1	NA	-	-	321	-	-	-	-	tr|B6GWM9|B6GWM9_PENCW Pc09g00340 protein OS=Penicillium chrysogenum (strain ATCC 28089 / DSM 1075 / Wisconsin 54-1255) GN=Pc09g00340 PE=4 SV=1	1e-13	ref|XP_002556899.1| Pc09g00340 [Penicillium chrysogenum Wisconsin 54-1255] emb|CAP79281.1| Pc09g00340 [Penicillium chrysogenum Wisconsin 54-1255]	1e-13	-	-	-	-	-	-	-
comp12089_c0_seq1		comp12089_c0_seq1	down	0.21	0	#NAME?	1	1	NA	1	1	NA	-	-	105	-	-	-	-	-	-	-	-	-	-	-	-	-	-	-
comp12093_c0_seq1		comp12093_c0_seq1	down	0.25	0	#NAME?	1	1	NA	1	1	NA	-	-	172	-	-	-	-	-	-	-	-	-	-	-	-	-	-	-
comp12100_c0_seq1		comp12100_c0_seq1	down	0.21	0	#NAME?	1	1	NA	1	1	NA	-	-	106	-	-	-	-	-	-	-	-	-	-	-	-	-	-	-
comp12102_c0_seq1		comp12102_c0_seq1	down	0.75	0	#NAME?	1	0.499967	NA	1	1	NA	-	-	116	-	-	-	-	-	-	-	-	-	-	-	-	-	-	-
comp12103_c0_seq1	GBSQ01003111	comp12103_c0_seq1	down	0.73	0	#NAME?	1	0.499967	NA	1	1	NA	-	-	300	-	-	-	-	-	-	-	-	-	-	-	-	-	-	-
comp12120_c0_seq1	GBSP01009791	comp12120_c0_seq1	down	0.35	0.04	-3.12928	1	1	0.269228	1	1	0.88053	-	-	869	-	-	-	-	-	-	-	-	-	-	-	-	-	-	-
comp12131_c0_seq1		comp12131_c0_seq1	down	0.2	0	#NAME?	1	1	NA	1	1	NA	-	-	110	-	-	-	-	-	-	-	-	-	-	-	-	-	-	-
comp12134_c0_seq1	GBSQ01003178	comp12134_c0_seq1	down	0.64	0.08	-3	1	0.499967	0.604118	1	1	0.999399	-	-	1190	-	-	-	-	tr|G3XNM7|G3XNM7_ASPNA Putative uncharacterized protein OS=Aspergillus niger (strain ATCC 1015 / CBS 113.46 / FGSC A1144 / LSHB Ac4 / NCTC 3858a / NRRL 328 / USDA 3528.7) GN=ASPNIDRAFT_53757 PE=4 SV=1	1e-61	gb|EHA27633.1| hypothetical protein ASPNIDRAFT_53757 [Aspergillus niger ATCC 1015]	1e-61	lcl|A1CZ88_NEOFI/1-153 PB086289; Pfam-B_86289;	5e-61	-	-	-	-	-
comp12134_c0_seq2	GBSQ01003179	comp12134_c0_seq2	down	0.65	0.09	-2.85244	1	0.499967	0.609049	1	1	0.999399	-	-	1113	-	-	-	-	tr|G3XNM7|G3XNM7_ASPNA Putative uncharacterized protein OS=Aspergillus niger (strain ATCC 1015 / CBS 113.46 / FGSC A1144 / LSHB Ac4 / NCTC 3858a / NRRL 328 / USDA 3528.7) GN=ASPNIDRAFT_53757 PE=4 SV=1	1e-61	gb|EHA27633.1| hypothetical protein ASPNIDRAFT_53757 [Aspergillus niger ATCC 1015]	1e-61	lcl|A1CZ88_NEOFI/1-153 PB086289; Pfam-B_86289;	5e-61	-	-	-	-	-
comp1213_c0_seq1	GBSP01004441	comp1213_c0_seq1	down	29.45	7.72	-1.93159	0.999905	0.000376088	0.000672733	1	0.0258853	0.020029	-	-	2572	-	-	-	-	-	-	-	-	-	-	-	-	-	-	-
comp12140_c0_seq1	GBSQ01003438	comp12140_c0_seq1	down	0.16	0	#NAME?	1	1	NA	1	1	NA	-	-	276	-	-	-	-	-	-	-	-	-	-	-	-	-	-	-
comp12141_c0_seq1		comp12141_c0_seq1	down	0.53	0	#NAME?	1	0.499967	NA	1	1	NA	-	-	165	-	-	-	-	-	-	-	-	-	-	-	-	-	-	-
comp12142_c0_seq1		comp12142_c0_seq1	down	0.17	0	#NAME?	1	1	NA	1	1	NA	-	-	128	-	-	-	-	-	-	-	-	-	-	-	-	-	-	-
comp12144_c0_seq1	GBSQ01003411	comp12144_c0_seq1	down	0.16	0.05	-1.67807	1	1	0.052124	1	1	0.475473	ppsC	phenolpthiocerol synthesis type-I polyketide synthase C	1381	-	-	-	-	tr|E4V736|E4V736_ARTGP Fatty acid synthase S-acetyltransferase OS=Arthroderma gypseum (strain ATCC MYA-4604 / CBS 118893) GN=MGYG_08825 PE=4 SV=1	7e-87	ref|XP_003169279.1| fatty acid synthase S-acetyltransferase [Arthroderma gypseum CBS 118893] gb|EFQ96902.1| fatty acid synthase S-acetyltransferase [Arthroderma gypseum CBS 118893]	7e-87	lcl|B0Y051_ASPFC/1760-1865 PF08240.7;ADH_N;	4e-20	-	GO:0008152,metabolic process;GO:0003824,catalytic activity;GO:0055114,oxidation-reduction process;GO:0005488,binding;GO:0004043,L-aminoadipate-semialdehyde dehydrogenase activity;GO:0009058,biosynthetic process;GO:0008270,zinc ion binding;GO:0016747,transferase activity, transferring acyl groups other than amino-acyl groups;GO:0016740,transferase activity;GO:0000036,ACP phosphopantetheine attachm…	-	K12442	-
comp12146_c0_seq1		comp12146_c0_seq1	down	0.15	0	#NAME?	1	1	NA	1	1	NA	-	-	146	-	-	-	-	-	-	-	-	-	-	-	-	-	-	-
comp12148_c0_seq1		comp12148_c0_seq1	down	0.19	0	#NAME?	1	1	NA	1	1	NA	-	-	113	-	-	-	-	-	-	-	-	-	-	-	-	-	-	-
comp12150_c0_seq1		comp12150_c0_seq1	down	1.12	0	#NAME?	1	0.499967	NA	1	1	NA	-	-	137	-	-	-	-	-	-	-	-	-	-	-	-	-	-	-
comp12169_c0_seq1		comp12169_c0_seq1	down	0.51	0	#NAME?	1	0.499967	NA	1	1	NA	-	-	129	-	-	-	-	-	-	-	-	-	-	-	-	-	-	-
comp12175_c0_seq1	GBSQ01002895	comp12175_c0_seq1	down	0.45	0	#NAME?	1	1	NA	1	1	NA	-	-	292	-	-	-	-	-	-	-	-	-	-	-	-	-	-	-
comp12178_c0_seq1	GBSQ01003498	comp12178_c0_seq1	down	0.97	0.3	-1.69302	1	0.499967	0.769712	1	1	0.999399	-	-	587	-	-	-	-	tr|A6R8Y2|A6R8Y2_AJECN Predicted protein OS=Ajellomyces capsulata (strain NAm1 / WU24) GN=HCAG_06773 PE=4 SV=1	9e-89	ref|XP_001539168.1| predicted protein [Ajellomyces capsulatus NAm1] gb|EDN09606.1| predicted protein [Ajellomyces capsulatus NAm1]	9e-89	lcl|A6R8Y2_AJECN/1602-1744 PF00075.19;RNase_H;	6e-25	-	GO:0003964,RNA-directed DNA polymerase activity;GO:0003723,RNA binding;GO:0004523,ribonuclease H activity;GO:0008270,zinc ion binding;GO:0006278,RNA-dependent DNA replication;GO:0003676,nucleic acid binding	-	-	-
comp1217_c0_seq1	GBSP01003490	comp1217_c0_seq1	down	22.24	9.4	-1.24242	0.994668	0.0147137	0.0352728	1	0.604232	0.391603	-	-	5130	-	-	gnl|CDD|200925 pfam00010, HLH, Helix-loop-helix DNA-binding domain.	2e-11	tr|B6H3X7|B6H3X7_PENCW Pc13g11110 protein OS=Penicillium chrysogenum (strain ATCC 28089 / DSM 1075 / Wisconsin 54-1255) GN=Pc13g11110 PE=4 SV=1	1e-167	ref|XP_002559529.1| Pc13g11110 [Penicillium chrysogenum Wisconsin 54-1255] emb|CAP92180.1| Pc13g11110 [Penicillium chrysogenum Wisconsin 54-1255]	1e-167	lcl|B6H3X7_PENCW/177-389 PF04082.13;Fungal_trans;	4e-62	-	GO:0046872,metal ion binding;GO:0005634,nucleus;GO:0003677,DNA binding;GO:0006355,regulation of transcription, DNA-dependent;GO:0008270,zinc ion binding;GO:0006351,transcription, DNA-dependent;GO:0003700,sequence-specific DNA binding transcription factor activity	-	-	-
comp1217_c0_seq2	GBSP01003491	comp1217_c0_seq2	down	22.71	9.81	-1.211	0.99324	0.0175279	0.0368825	1	0.687533	0.400177	-	-	5031	-	-	gnl|CDD|200925 pfam00010, HLH, Helix-loop-helix DNA-binding domain.	2e-11	tr|B6H3X7|B6H3X7_PENCW Pc13g11110 protein OS=Penicillium chrysogenum (strain ATCC 28089 / DSM 1075 / Wisconsin 54-1255) GN=Pc13g11110 PE=4 SV=1	1e-167	ref|XP_002559529.1| Pc13g11110 [Penicillium chrysogenum Wisconsin 54-1255] emb|CAP92180.1| Pc13g11110 [Penicillium chrysogenum Wisconsin 54-1255]	1e-167	lcl|B6H3X7_PENCW/177-389 PF04082.13;Fungal_trans;	4e-62	-	GO:0046872,metal ion binding;GO:0005634,nucleus;GO:0003677,DNA binding;GO:0006355,regulation of transcription, DNA-dependent;GO:0008270,zinc ion binding;GO:0006351,transcription, DNA-dependent;GO:0003700,sequence-specific DNA binding transcription factor activity	-	-	-
comp12181_c0_seq1		comp12181_c0_seq1	down	0.21	0	#NAME?	1	1	NA	1	1	NA	-	-	105	-	-	-	-	-	-	-	-	-	-	-	-	-	-	-
comp12186_c0_seq1	GBSQ01003247	comp12186_c0_seq1	down	0.11	0	#NAME?	1	1	NA	1	1	NA	-	-	208	-	-	-	-	-	-	-	-	-	-	-	-	-	-	-
comp12191_c0_seq1		comp12191_c0_seq1	down	0.19	0	#NAME?	1	1	NA	1	1	NA	-	-	118	-	-	-	-	-	-	-	-	-	-	-	-	-	-	-
comp12194_c0_seq2		comp12194_c0_seq2	down	0.25	0.09	-1.47393	1	1	0.149712	1	1	0.714576	TUBA	tubulin alpha	173	sp|Q6VAF9|TBA4_GOSHI Tubulin alpha-4 chain OS=Gossypium hirsutum PE=2 SV=1	0	gnl|CDD|177802 PLN00221, PLN00221, tubulin alpha chain; Provisional.	0	tr|Q84TK6|Q84TK6_POPTM Alpha-tubulin 1 OS=Populus tremuloides PE=2 SV=1	0	ref|XP_002301128.1| tubulin alpha-1 chain [Populus trichocarpa] gb|AAO63781.1| alpha-tubulin 1 [Populus tremuloides] gb|ABK96001.1| unknown [Populus trichocarpa] gb|EEE80401.1| tubulin alpha-1 chain [Populus trichocarpa]	0	lcl|TBA1_ARATH/3-226 PF00091.20;Tubulin;	1e-127	Z	GO:0005856,cytoskeleton;GO:0007018,microtubule-based movement;GO:0005874,microtubule;GO:0006184,GTP catabolic process;GO:0005737,cytoplasm;GO:0003924,GTPase activity;GO:0051258,protein polymerization;GO:0043234,protein complex;GO:0000166,nucleotide binding;GO:0007017,microtubule-based process;GO:0005198,structural molecule activity;GO:0005525,GTP binding	-	K07374	ko04145, Phagosome;ko04540, Gap junction;ko05130, Pathogenic Escherichia coli infection;
comp121_c0_seq1	GBSP01003034	comp121_c0_seq1	down	176.98	19.06	-3.21497	1	1.35058e-33	3.81311e-29	1	1.12817e-30	1.98671e-26	-	-	4071	-	-	-	-	tr|Q2USN4|Q2USN4_ASPOR Putative uncharacterized protein AO090005000358 OS=Aspergillus oryzae (strain ATCC 42149 / RIB 40) GN=AO090005000358 PE=4 SV=1	5e-126	ref|XP_001817433.1| hypothetical protein AOR_1_630174 [Aspergillus oryzae RIB40] ref|XP_002372507.1| conserved hypothetical protein [Aspergillus flavus NRRL3357] dbj|BAE55431.1| unnamed protein product [Aspergillus oryzae RIB40] gb|EED56895.1| conserved hypothetical protein [Aspergillus flavus NRRL3357]	4e-126	-	-	-	GO:0016020,membrane;GO:0008152,metabolic process;GO:0016021,integral to membrane;GO:0055114,oxidation-reduction process;GO:0016491,oxidoreductase activity	-	-	-
comp12200_c0_seq1		comp12200_c0_seq1	down	0.18	0	#NAME?	1	1	NA	1	1	NA	-	-	125	-	-	-	-	-	-	-	-	-	-	-	-	-	-	-
comp12201_c0_seq1		comp12201_c0_seq1	down	0.74	0	#NAME?	1	0.499967	NA	1	1	NA	-	-	118	-	-	-	-	-	-	-	-	-	-	-	-	-	-	-
comp12208_c0_seq1		comp12208_c0_seq1	down	0.19	0	#NAME?	1	1	NA	1	1	NA	-	-	113	-	-	-	-	-	-	-	-	-	-	-	-	-	-	-
comp12218_c0_seq1		comp12218_c0_seq1	down	0.49	0	#NAME?	1	1	NA	1	1	NA	-	-	134	-	-	-	-	-	-	-	-	-	-	-	-	-	-	-
comp12219_c0_seq1	GBSP01009788	comp12219_c0_seq1	down	0.39	0.14	-1.47805	1	1	0.302937	1	1	0.916056	-	-	225	-	-	-	-	-	-	-	-	-	-	-	-	-	-	-
comp12236_c0_seq1		comp12236_c0_seq1	down	0.43	0	#NAME?	1	1	NA	1	1	NA	-	-	102	-	-	-	-	-	-	-	-	-	-	-	-	-	-	-
comp12240_c0_seq1		comp12240_c0_seq1	down	0.33	0	#NAME?	1	1	NA	1	1	NA	-	-	133	-	-	-	-	-	-	-	-	-	-	-	-	-	-	-
comp12241_c0_seq1		comp12241_c0_seq1	down	0.38	0	#NAME?	1	1	NA	1	1	NA	-	-	116	-	-	-	-	-	-	-	-	-	-	-	-	-	-	-
comp12245_c0_seq1		comp12245_c0_seq1	down	0.2	0	#NAME?	1	1	NA	1	1	NA	-	-	108	-	-	-	-	-	-	-	-	-	-	-	-	-	-	-
comp12248_c0_seq1		comp12248_c0_seq1	down	0.38	0	#NAME?	1	1	NA	1	1	NA	-	-	115	-	-	-	-	-	-	-	-	-	-	-	-	-	-	-
comp1224_c0_seq1	GBSP01005941	comp1224_c0_seq1	down	42.72	17.03	-1.32683	0.999803	0.000532324	0.00140106	1	0.035	0.0360306	GRPE	molecular chaperone GrpE	1212	sp|Q9P5U4|GRPE_NEUCR GrpE protein homolog, mitochondrial OS=Neurospora crassa (strain ATCC 24698 / 74-OR23-1A / CBS 708.71 / DSM 1257 / FGSC 987) GN=mge-1 PE=3 SV=1	4e-54	gnl|CDD|201556 pfam01025, GrpE, GrpE.	5e-44	tr|A1C6Y2|A1C6Y2_ASPCL GrpE protein homolog OS=Aspergillus clavatus (strain ATCC 1007 / CBS 513.65 / DSM 816 / NCTC 3887 / NRRL 1) GN=ACLA_071860 PE=3 SV=1	1e-90	ref|XP_001275579.1| mitochondrial co-chaperone GrpE, putative [Aspergillus clavatus NRRL 1] gb|EAW14153.1| mitochondrial co-chaperone GrpE, putative [Aspergillus clavatus NRRL 1]	1e-90	lcl|B6GX13_PENCW/56-242 PF01025.14;GrpE;	2e-78	O	GO:0006457,protein folding;GO:0005759,mitochondrial matrix;GO:0051087,chaperone binding;GO:0005739,mitochondrion;GO:0000774,adenyl-nucleotide exchange factor activity;GO:0042803,protein homodimerization activity;GO:0005737,cytoplasm	-	K03687	-
comp12254_c0_seq1		comp12254_c0_seq1	down	0.47	0.11	-2.09516	1	1	0.400735	1	1	0.999399	-	-	141	-	-	-	-	-	-	-	-	-	-	-	-	-	-	-
comp12256_c0_seq1		comp12256_c0_seq1	down	0.17	0	#NAME?	1	1	NA	1	1	NA	-	-	131	-	-	-	-	-	-	-	-	-	-	-	-	-	-	-
comp12271_c0_seq1		comp12271_c0_seq1	down	0.21	0	#NAME?	1	1	NA	1	1	NA	-	-	102	-	-	-	-	-	-	-	-	-	-	-	-	-	-	-
comp12276_c0_seq1	GBSQ01003471	comp12276_c0_seq1	down	0.2	0	#NAME?	1	1	NA	1	1	NA	-	-	219	-	-	-	-	-	-	-	-	-	-	-	-	-	-	-
comp12279_c0_seq1		comp12279_c0_seq1	down	0.75	0	#NAME?	1	0.499967	NA	1	1	NA	-	-	117	-	-	-	-	-	-	-	-	-	-	-	-	-	-	-
comp1227_c0_seq1	GBSP01001043	comp1227_c0_seq1	down	9.26	1.17	-2.9845	0.999024	0.010737	0.0281247	1	0.455166	0.342532	GOT1	aspartate aminotransferase, cytoplasmic	10851	sp|P23542|AATC_YEAST Aspartate aminotransferase, cytoplasmic OS=Saccharomyces cerevisiae (strain ATCC 204508 / S288c) GN=AAT2 PE=1 SV=3	5e-78	gnl|CDD|185584 PTZ00376, PTZ00376, aspartate aminotransferase; Provisional.	9e-102	tr|G7Y1D2|G7Y1D2_ASPKW Hydrolase OS=Aspergillus kawachii (strain NBRC 4308) GN=AKAW_11103 PE=4 SV=1	0	-	-	lcl|B6HCY8_PENCW/16-474 PF00171.17;Aldedh;	0	E	GO:0016620,oxidoreductase activity, acting on the aldehyde or oxo group of donors, NAD or NADP as acceptor;GO:0008152,metabolic process;GO:0003824,catalytic activity;GO:0055114,oxidation-reduction process;GO:0016798,hydrolase activity, acting on glycosyl bonds;GO:0004553,hydrolase activity, hydrolyzing O-glycosyl compounds;GO:0043169,cation binding;GO:0016787,hydrolase activity;GO:0005975,carbohy…	EC:2.6.1.1	K14454	ko00250, Alanine, aspartate and glutamate metabolism;ko00270, Cysteine and methionine metabolism;ko00330, Arginine and proline metabolism;ko00350, Tyrosine metabolism;ko00360, Phenylalanine metabolism;ko00400, Phenylalanine, tyrosine and tryptophan biosynthesis;ko00710, Carbon fixation in photosynthetic organisms;ko00950, Isoquinoline alkaloid biosynthesis;ko00960, Tropane, piperidine and pyridin…
comp1227_c0_seq10	GBSP01001052	comp1227_c0_seq10	down	9.47	1.48	-2.67777	0.999024	0.010737	0.0346379	1	0.455166	0.386446	GOT1	aspartate aminotransferase, cytoplasmic	5193	sp|P23542|AATC_YEAST Aspartate aminotransferase, cytoplasmic OS=Saccharomyces cerevisiae (strain ATCC 204508 / S288c) GN=AAT2 PE=1 SV=3	5e-78	gnl|CDD|185584 PTZ00376, PTZ00376, aspartate aminotransferase; Provisional.	9e-102	tr|G7Y1D2|G7Y1D2_ASPKW Hydrolase OS=Aspergillus kawachii (strain NBRC 4308) GN=AKAW_11103 PE=4 SV=1	0	-	-	lcl|B6HCY8_PENCW/16-474 PF00171.17;Aldedh;	0	E	GO:0016620,oxidoreductase activity, acting on the aldehyde or oxo group of donors, NAD or NADP as acceptor;GO:0008152,metabolic process;GO:0003824,catalytic activity;GO:0055114,oxidation-reduction process;GO:0016798,hydrolase activity, acting on glycosyl bonds;GO:0004553,hydrolase activity, hydrolyzing O-glycosyl compounds;GO:0043169,cation binding;GO:0016787,hydrolase activity;GO:0005975,carbohy…	EC:2.6.1.1	K14454	ko00250, Alanine, aspartate and glutamate metabolism;ko00270, Cysteine and methionine metabolism;ko00330, Arginine and proline metabolism;ko00350, Tyrosine metabolism;ko00360, Phenylalanine metabolism;ko00400, Phenylalanine, tyrosine and tryptophan biosynthesis;ko00710, Carbon fixation in photosynthetic organisms;ko00950, Isoquinoline alkaloid biosynthesis;ko00960, Tropane, piperidine and pyridin…
comp1227_c0_seq11	GBSP01001053	comp1227_c0_seq11	down	10.24	1.44	-2.83007	0.999512	0.00585628	0.0224597	1	0.283586	0.294315	GOT1	aspartate aminotransferase, cytoplasmic	5186	sp|P23542|AATC_YEAST Aspartate aminotransferase, cytoplasmic OS=Saccharomyces cerevisiae (strain ATCC 204508 / S288c) GN=AAT2 PE=1 SV=3	5e-78	gnl|CDD|185584 PTZ00376, PTZ00376, aspartate aminotransferase; Provisional.	9e-102	tr|G7Y1D2|G7Y1D2_ASPKW Hydrolase OS=Aspergillus kawachii (strain NBRC 4308) GN=AKAW_11103 PE=4 SV=1	0	-	-	lcl|B6HCY8_PENCW/16-474 PF00171.17;Aldedh;	0	E	GO:0016620,oxidoreductase activity, acting on the aldehyde or oxo group of donors, NAD or NADP as acceptor;GO:0008152,metabolic process;GO:0003824,catalytic activity;GO:0055114,oxidation-reduction process;GO:0016798,hydrolase activity, acting on glycosyl bonds;GO:0004553,hydrolase activity, hydrolyzing O-glycosyl compounds;GO:0043169,cation binding;GO:0016787,hydrolase activity;GO:0005975,carbohy…	EC:2.6.1.1	K14454	ko00250, Alanine, aspartate and glutamate metabolism;ko00270, Cysteine and methionine metabolism;ko00330, Arginine and proline metabolism;ko00350, Tyrosine metabolism;ko00360, Phenylalanine metabolism;ko00400, Phenylalanine, tyrosine and tryptophan biosynthesis;ko00710, Carbon fixation in photosynthetic organisms;ko00950, Isoquinoline alkaloid biosynthesis;ko00960, Tropane, piperidine and pyridin…
comp1227_c0_seq12	GBSP01001054	comp1227_c0_seq12	down	10.36	1.51	-2.7784	0.996828	0.0192777	0.0226863	1	0.737454	0.296093	GOT1	aspartate aminotransferase, cytoplasmic	5133	sp|P23542|AATC_YEAST Aspartate aminotransferase, cytoplasmic OS=Saccharomyces cerevisiae (strain ATCC 204508 / S288c) GN=AAT2 PE=1 SV=3	5e-78	gnl|CDD|185584 PTZ00376, PTZ00376, aspartate aminotransferase; Provisional.	9e-102	tr|G7Y1D2|G7Y1D2_ASPKW Hydrolase OS=Aspergillus kawachii (strain NBRC 4308) GN=AKAW_11103 PE=4 SV=1	0	-	-	lcl|B6HCY8_PENCW/16-474 PF00171.17;Aldedh;	0	E	GO:0016620,oxidoreductase activity, acting on the aldehyde or oxo group of donors, NAD or NADP as acceptor;GO:0008152,metabolic process;GO:0003824,catalytic activity;GO:0055114,oxidation-reduction process;GO:0016798,hydrolase activity, acting on glycosyl bonds;GO:0004553,hydrolase activity, hydrolyzing O-glycosyl compounds;GO:0043169,cation binding;GO:0016787,hydrolase activity;GO:0005975,carbohy…	EC:2.6.1.1	K14454	ko00250, Alanine, aspartate and glutamate metabolism;ko00270, Cysteine and methionine metabolism;ko00330, Arginine and proline metabolism;ko00350, Tyrosine metabolism;ko00360, Phenylalanine metabolism;ko00400, Phenylalanine, tyrosine and tryptophan biosynthesis;ko00710, Carbon fixation in photosynthetic organisms;ko00950, Isoquinoline alkaloid biosynthesis;ko00960, Tropane, piperidine and pyridin…
comp1227_c0_seq2	GBSP01001044	comp1227_c0_seq2	down	9.31	1.2	-2.95575	0.999024	0.010737	0.0282828	1	0.455166	0.344282	GOT1	aspartate aminotransferase, cytoplasmic	10798	sp|P23542|AATC_YEAST Aspartate aminotransferase, cytoplasmic OS=Saccharomyces cerevisiae (strain ATCC 204508 / S288c) GN=AAT2 PE=1 SV=3	5e-78	gnl|CDD|185584 PTZ00376, PTZ00376, aspartate aminotransferase; Provisional.	9e-102	tr|G7Y1D2|G7Y1D2_ASPKW Hydrolase OS=Aspergillus kawachii (strain NBRC 4308) GN=AKAW_11103 PE=4 SV=1	0	-	-	lcl|B6HCY8_PENCW/16-474 PF00171.17;Aldedh;	0	E	GO:0016620,oxidoreductase activity, acting on the aldehyde or oxo group of donors, NAD or NADP as acceptor;GO:0008152,metabolic process;GO:0003824,catalytic activity;GO:0055114,oxidation-reduction process;GO:0016798,hydrolase activity, acting on glycosyl bonds;GO:0004553,hydrolase activity, hydrolyzing O-glycosyl compounds;GO:0043169,cation binding;GO:0016787,hydrolase activity;GO:0005975,carbohy…	EC:2.6.1.1	K14454	ko00250, Alanine, aspartate and glutamate metabolism;ko00270, Cysteine and methionine metabolism;ko00330, Arginine and proline metabolism;ko00350, Tyrosine metabolism;ko00360, Phenylalanine metabolism;ko00400, Phenylalanine, tyrosine and tryptophan biosynthesis;ko00710, Carbon fixation in photosynthetic organisms;ko00950, Isoquinoline alkaloid biosynthesis;ko00960, Tropane, piperidine and pyridin…
comp1227_c0_seq3	GBSP01001045	comp1227_c0_seq3	down	9.3	1.18	-2.97844	0.999024	0.010737	0.0278377	1	0.455166	0.33969	GOT1	aspartate aminotransferase, cytoplasmic	10796	sp|P23542|AATC_YEAST Aspartate aminotransferase, cytoplasmic OS=Saccharomyces cerevisiae (strain ATCC 204508 / S288c) GN=AAT2 PE=1 SV=3	5e-78	gnl|CDD|185584 PTZ00376, PTZ00376, aspartate aminotransferase; Provisional.	9e-102	tr|G7Y1D2|G7Y1D2_ASPKW Hydrolase OS=Aspergillus kawachii (strain NBRC 4308) GN=AKAW_11103 PE=4 SV=1	0	-	-	lcl|B6HCY8_PENCW/16-474 PF00171.17;Aldedh;	0	E	GO:0016620,oxidoreductase activity, acting on the aldehyde or oxo group of donors, NAD or NADP as acceptor;GO:0008152,metabolic process;GO:0003824,catalytic activity;GO:0055114,oxidation-reduction process;GO:0016798,hydrolase activity, acting on glycosyl bonds;GO:0004553,hydrolase activity, hydrolyzing O-glycosyl compounds;GO:0043169,cation binding;GO:0016787,hydrolase activity;GO:0005975,carbohy…	EC:2.6.1.1	K14454	ko00250, Alanine, aspartate and glutamate metabolism;ko00270, Cysteine and methionine metabolism;ko00330, Arginine and proline metabolism;ko00350, Tyrosine metabolism;ko00360, Phenylalanine metabolism;ko00400, Phenylalanine, tyrosine and tryptophan biosynthesis;ko00710, Carbon fixation in photosynthetic organisms;ko00950, Isoquinoline alkaloid biosynthesis;ko00960, Tropane, piperidine and pyridin…
comp1227_c0_seq4	GBSP01001046	comp1227_c0_seq4	down	9.68	1.18	-3.03622	0.999512	0.00585628	0.0228426	1	0.283586	0.297536	GOT1	aspartate aminotransferase, cytoplasmic	10791	sp|P23542|AATC_YEAST Aspartate aminotransferase, cytoplasmic OS=Saccharomyces cerevisiae (strain ATCC 204508 / S288c) GN=AAT2 PE=1 SV=3	5e-78	gnl|CDD|185584 PTZ00376, PTZ00376, aspartate aminotransferase; Provisional.	9e-102	tr|G7Y1D2|G7Y1D2_ASPKW Hydrolase OS=Aspergillus kawachii (strain NBRC 4308) GN=AKAW_11103 PE=4 SV=1	0	-	-	lcl|B6HCY8_PENCW/16-474 PF00171.17;Aldedh;	0	E	GO:0016620,oxidoreductase activity, acting on the aldehyde or oxo group of donors, NAD or NADP as acceptor;GO:0008152,metabolic process;GO:0003824,catalytic activity;GO:0055114,oxidation-reduction process;GO:0016798,hydrolase activity, acting on glycosyl bonds;GO:0004553,hydrolase activity, hydrolyzing O-glycosyl compounds;GO:0043169,cation binding;GO:0016787,hydrolase activity;GO:0005975,carbohy…	EC:2.6.1.1	K14454	ko00250, Alanine, aspartate and glutamate metabolism;ko00270, Cysteine and methionine metabolism;ko00330, Arginine and proline metabolism;ko00350, Tyrosine metabolism;ko00360, Phenylalanine metabolism;ko00400, Phenylalanine, tyrosine and tryptophan biosynthesis;ko00710, Carbon fixation in photosynthetic organisms;ko00950, Isoquinoline alkaloid biosynthesis;ko00960, Tropane, piperidine and pyridin…
comp1227_c0_seq5	GBSP01001047	comp1227_c0_seq5	down	9.36	1.21	-2.9515	0.999024	0.010737	0.0278487	1	0.455166	0.33969	GOT1	aspartate aminotransferase, cytoplasmic	10743	sp|P23542|AATC_YEAST Aspartate aminotransferase, cytoplasmic OS=Saccharomyces cerevisiae (strain ATCC 204508 / S288c) GN=AAT2 PE=1 SV=3	5e-78	gnl|CDD|185584 PTZ00376, PTZ00376, aspartate aminotransferase; Provisional.	9e-102	tr|G7Y1D2|G7Y1D2_ASPKW Hydrolase OS=Aspergillus kawachii (strain NBRC 4308) GN=AKAW_11103 PE=4 SV=1	0	-	-	lcl|B6HCY8_PENCW/16-474 PF00171.17;Aldedh;	0	E	GO:0016620,oxidoreductase activity, acting on the aldehyde or oxo group of donors, NAD or NADP as acceptor;GO:0008152,metabolic process;GO:0003824,catalytic activity;GO:0055114,oxidation-reduction process;GO:0016798,hydrolase activity, acting on glycosyl bonds;GO:0004553,hydrolase activity, hydrolyzing O-glycosyl compounds;GO:0043169,cation binding;GO:0016787,hydrolase activity;GO:0005975,carbohy…	EC:2.6.1.1	K14454	ko00250, Alanine, aspartate and glutamate metabolism;ko00270, Cysteine and methionine metabolism;ko00330, Arginine and proline metabolism;ko00350, Tyrosine metabolism;ko00360, Phenylalanine metabolism;ko00400, Phenylalanine, tyrosine and tryptophan biosynthesis;ko00710, Carbon fixation in photosynthetic organisms;ko00950, Isoquinoline alkaloid biosynthesis;ko00960, Tropane, piperidine and pyridin…
comp1227_c0_seq6	GBSP01001048	comp1227_c0_seq6	down	9.74	1.21	-3.00891	0.999512	0.00585628	0.0228609	1	0.283586	0.297594	GOT1	aspartate aminotransferase, cytoplasmic	10738	sp|P23542|AATC_YEAST Aspartate aminotransferase, cytoplasmic OS=Saccharomyces cerevisiae (strain ATCC 204508 / S288c) GN=AAT2 PE=1 SV=3	5e-78	gnl|CDD|185584 PTZ00376, PTZ00376, aspartate aminotransferase; Provisional.	9e-102	tr|G7Y1D2|G7Y1D2_ASPKW Hydrolase OS=Aspergillus kawachii (strain NBRC 4308) GN=AKAW_11103 PE=4 SV=1	0	-	-	lcl|B6HCY8_PENCW/16-474 PF00171.17;Aldedh;	0	E	GO:0016620,oxidoreductase activity, acting on the aldehyde or oxo group of donors, NAD or NADP as acceptor;GO:0008152,metabolic process;GO:0003824,catalytic activity;GO:0055114,oxidation-reduction process;GO:0016798,hydrolase activity, acting on glycosyl bonds;GO:0004553,hydrolase activity, hydrolyzing O-glycosyl compounds;GO:0043169,cation binding;GO:0016787,hydrolase activity;GO:0005975,carbohy…	EC:2.6.1.1	K14454	ko00250, Alanine, aspartate and glutamate metabolism;ko00270, Cysteine and methionine metabolism;ko00330, Arginine and proline metabolism;ko00350, Tyrosine metabolism;ko00360, Phenylalanine metabolism;ko00400, Phenylalanine, tyrosine and tryptophan biosynthesis;ko00710, Carbon fixation in photosynthetic organisms;ko00950, Isoquinoline alkaloid biosynthesis;ko00960, Tropane, piperidine and pyridin…
comp1227_c0_seq7	GBSP01001049	comp1227_c0_seq7	down	9.73	1.19	-3.03148	0.999512	0.00585628	0.0224952	1	0.283586	0.294483	GOT1	aspartate aminotransferase, cytoplasmic	10736	sp|P23542|AATC_YEAST Aspartate aminotransferase, cytoplasmic OS=Saccharomyces cerevisiae (strain ATCC 204508 / S288c) GN=AAT2 PE=1 SV=3	5e-78	gnl|CDD|185584 PTZ00376, PTZ00376, aspartate aminotransferase; Provisional.	9e-102	tr|G7Y1D2|G7Y1D2_ASPKW Hydrolase OS=Aspergillus kawachii (strain NBRC 4308) GN=AKAW_11103 PE=4 SV=1	0	-	-	lcl|B6HCY8_PENCW/16-474 PF00171.17;Aldedh;	0	E	GO:0016620,oxidoreductase activity, acting on the aldehyde or oxo group of donors, NAD or NADP as acceptor;GO:0008152,metabolic process;GO:0003824,catalytic activity;GO:0055114,oxidation-reduction process;GO:0016798,hydrolase activity, acting on glycosyl bonds;GO:0004553,hydrolase activity, hydrolyzing O-glycosyl compounds;GO:0043169,cation binding;GO:0016787,hydrolase activity;GO:0005975,carbohy…	EC:2.6.1.1	K14454	ko00250, Alanine, aspartate and glutamate metabolism;ko00270, Cysteine and methionine metabolism;ko00330, Arginine and proline metabolism;ko00350, Tyrosine metabolism;ko00360, Phenylalanine metabolism;ko00400, Phenylalanine, tyrosine and tryptophan biosynthesis;ko00710, Carbon fixation in photosynthetic organisms;ko00950, Isoquinoline alkaloid biosynthesis;ko00960, Tropane, piperidine and pyridin…
comp1227_c0_seq8	GBSP01001050	comp1227_c0_seq8	down	9.78	1.22	-3.00295	0.999512	0.00585628	0.0226302	1	0.283586	0.295657	GOT1	aspartate aminotransferase, cytoplasmic	10683	sp|P23542|AATC_YEAST Aspartate aminotransferase, cytoplasmic OS=Saccharomyces cerevisiae (strain ATCC 204508 / S288c) GN=AAT2 PE=1 SV=3	5e-78	gnl|CDD|185584 PTZ00376, PTZ00376, aspartate aminotransferase; Provisional.	9e-102	tr|G7Y1D2|G7Y1D2_ASPKW Hydrolase OS=Aspergillus kawachii (strain NBRC 4308) GN=AKAW_11103 PE=4 SV=1	0	-	-	lcl|B6HCY8_PENCW/16-474 PF00171.17;Aldedh;	0	E	GO:0016620,oxidoreductase activity, acting on the aldehyde or oxo group of donors, NAD or NADP as acceptor;GO:0008152,metabolic process;GO:0003824,catalytic activity;GO:0055114,oxidation-reduction process;GO:0016798,hydrolase activity, acting on glycosyl bonds;GO:0004553,hydrolase activity, hydrolyzing O-glycosyl compounds;GO:0043169,cation binding;GO:0016787,hydrolase activity;GO:0005975,carbohy…	EC:2.6.1.1	K14454	ko00250, Alanine, aspartate and glutamate metabolism;ko00270, Cysteine and methionine metabolism;ko00330, Arginine and proline metabolism;ko00350, Tyrosine metabolism;ko00360, Phenylalanine metabolism;ko00400, Phenylalanine, tyrosine and tryptophan biosynthesis;ko00710, Carbon fixation in photosynthetic organisms;ko00950, Isoquinoline alkaloid biosynthesis;ko00960, Tropane, piperidine and pyridin…
comp1227_c0_seq9	GBSP01001051	comp1227_c0_seq9	down	9.36	1.41	-2.73081	0.999024	0.010737	0.0341788	1	0.455166	0.383844	GOT1	aspartate aminotransferase, cytoplasmic	5246	sp|P23542|AATC_YEAST Aspartate aminotransferase, cytoplasmic OS=Saccharomyces cerevisiae (strain ATCC 204508 / S288c) GN=AAT2 PE=1 SV=3	5e-78	gnl|CDD|185584 PTZ00376, PTZ00376, aspartate aminotransferase; Provisional.	9e-102	tr|G7Y1D2|G7Y1D2_ASPKW Hydrolase OS=Aspergillus kawachii (strain NBRC 4308) GN=AKAW_11103 PE=4 SV=1	0	-	-	lcl|B6HCY8_PENCW/16-474 PF00171.17;Aldedh;	0	E	GO:0016620,oxidoreductase activity, acting on the aldehyde or oxo group of donors, NAD or NADP as acceptor;GO:0008152,metabolic process;GO:0003824,catalytic activity;GO:0055114,oxidation-reduction process;GO:0016798,hydrolase activity, acting on glycosyl bonds;GO:0004553,hydrolase activity, hydrolyzing O-glycosyl compounds;GO:0043169,cation binding;GO:0016787,hydrolase activity;GO:0005975,carbohy…	EC:2.6.1.1	K14454	ko00250, Alanine, aspartate and glutamate metabolism;ko00270, Cysteine and methionine metabolism;ko00330, Arginine and proline metabolism;ko00350, Tyrosine metabolism;ko00360, Phenylalanine metabolism;ko00400, Phenylalanine, tyrosine and tryptophan biosynthesis;ko00710, Carbon fixation in photosynthetic organisms;ko00950, Isoquinoline alkaloid biosynthesis;ko00960, Tropane, piperidine and pyridin…
comp12289_c0_seq1		comp12289_c0_seq1	down	0.18	0	#NAME?	1	1	NA	1	1	NA	-	-	120	-	-	-	-	-	-	-	-	-	-	-	-	-	-	-
comp12299_c0_seq1		comp12299_c0_seq1	down	0.14	0	#NAME?	1	1	NA	1	1	NA	-	-	158	-	-	-	-	-	-	-	-	-	-	-	-	-	-	-
comp12308_c0_seq1		comp12308_c0_seq1	down	0.96	0	#NAME?	1	0.499967	NA	1	1	NA	-	-	159	-	-	-	-	-	-	-	-	-	-	-	-	-	-	-
comp12309_c0_seq1	GBSQ01003084	comp12309_c0_seq1	down	0.03	0	#NAME?	1	1	NA	1	1	NA	-	-	794	-	-	gnl|CDD|176680 cd07257, THT_oxygenase_C, The C-terminal domain of 2,4,5-Trihydroxytoluene (THT) oxygenase, which is an extradiol dioxygenease in the 2,4-dinitrotoluene (DNT) degradation pathway. This subfamily contains the C-terminal, catalytic, domain of THT oxygenase. THT oxygenase is an extradiol dioxygenase in the 2,4-dinitrotoluene (DNT) degradation pathway. It catalyzes the conversion of 2,…	9e-81	tr|B6HGM2|B6HGM2_PENCW Pc20g12810 protein OS=Penicillium chrysogenum (strain ATCC 28089 / DSM 1075 / Wisconsin 54-1255) GN=Pc20g12810 PE=4 SV=1	4e-104	ref|XP_002563766.1| Pc20g12810 [Penicillium chrysogenum Wisconsin 54-1255] emb|CAP86610.1| Pc20g12810 [Penicillium chrysogenum Wisconsin 54-1255]	4e-104	lcl|B6QJZ3_PENMQ/191-314 PF00903.20;Glyoxalase;	5e-58	-	GO:0055114,oxidation-reduction process;GO:0016491,oxidoreductase activity	-	-	-
comp1230_c0_seq1	GBSP01006731	comp1230_c0_seq1	down	67	12.39	-2.43498	1	1.02404e-10	1.77865e-09	1	2.78798e-08	1.99722e-07	E3.1.3.2	acid phosphatase	1457	sp|Q8X176|PHOA_ASPFU Acid phosphatase OS=Neosartorya fumigata (strain ATCC MYA-4609 / Af293 / CBS 101355 / FGSC A1100) GN=phoA PE=1 SV=1	3e-91	-	-	tr|Q0CDI2|Q0CDI2_ASPTN Phosphate-repressible acid phosphatase OS=Aspergillus terreus (strain NIH 2624 / FGSC A1156) GN=ATEG_08252 PE=4 SV=1	2e-170	ref|XP_001216873.1| phosphate-repressible acid phosphatase precursor [Aspergillus terreus NIH2624] gb|EAU31425.1| phosphate-repressible acid phosphatase precursor [Aspergillus terreus NIH2624]	2e-170	lcl|Q0CDI2_ASPTN/69-245 PF04185.9;Phosphoesterase;	4e-112	-	GO:0016020,membrane;GO:0008152,metabolic process;GO:0003993,acid phosphatase activity;GO:0003824,catalytic activity;GO:0031225,anchored to membrane;GO:0007047,cellular cell wall organization;GO:0016788,hydrolase activity, acting on ester bonds;GO:0016787,hydrolase activity;GO:0005576,extracellular region;GO:0005886,plasma membrane	EC:3.1.3.2	K01078	ko00627, Aminobenzoate degradation;ko00740, Riboflavin metabolism;ko05152, Tuberculosis;
comp12311_c0_seq1		comp12311_c0_seq1	down	0.37	0.13	-1.50901	1	1	0.282485	1	1	0.894712	-	-	119	-	-	-	-	-	-	-	-	-	-	-	-	-	-	-
comp12314_c0_seq1		comp12314_c0_seq1	down	0.46	0.11	-2.06413	1	1	0.389296	1	1	0.999399	-	-	144	-	-	-	-	-	-	-	-	-	-	-	-	-	-	-
comp1231_c0_seq1	GBSP01004519	comp1231_c0_seq1	down	125.49	13.71	-3.19427	1	9.50458e-24	6.06718e-21	1	4.99045e-21	1.95131e-18	-	-	6099	sp|P25600|YCH4_YEAST Putative transposon Ty5-1 protein YCL074W OS=Saccharomyces cerevisiae (strain ATCC 204508 / S288c) GN=TY5A PE=5 SV=2	5e-45	gnl|CDD|149018 pfam07727, RVT_2, Reverse transcriptase (RNA-dependent DNA polymerase). A reverse transcriptase gene is usually indicative of a mobile element such as a retrotransposon or retrovirus. Reverse transcriptases occur in a variety of mobile elements, including retrotransposons, retroviruses, group II introns, bacterial msDNAs, hepadnaviruses, and caulimoviruses. This Pfam entry includes…	6e-62	tr|A6RD94|A6RD94_AJECN Putative uncharacterized protein OS=Ajellomyces capsulata (strain NAm1 / WU24) GN=HCAG_07602 PE=4 SV=1	0	ref|XP_001537293.1| hypothetical protein HCAG_07602 [Ajellomyces capsulatus NAm1] gb|EDN11149.1| hypothetical protein HCAG_07602 [Ajellomyces capsulatus NAm1]	0	lcl|B6HWY1_PENCW/201-499 PB118326; Pfam-B_118326;	1e-136	-	GO:0015074,DNA integration;GO:0003677,DNA binding;GO:0003676,nucleic acid binding	-	-	-
comp12323_c0_seq1		comp12323_c0_seq1	down	0.2	0	#NAME?	1	1	NA	1	1	NA	-	-	108	-	-	-	-	-	-	-	-	-	-	-	-	-	-	-
comp12327_c0_seq1		comp12327_c0_seq1	down	0.19	0	#NAME?	1	1	NA	1	1	NA	-	-	113	-	-	-	-	-	-	-	-	-	-	-	-	-	-	-
comp12335_c0_seq1		comp12335_c0_seq1	down	0.21	0	#NAME?	1	1	NA	1	1	NA	-	-	102	-	-	-	-	-	-	-	-	-	-	-	-	-	-	-
comp12339_c0_seq1		comp12339_c0_seq1	down	0.19	0	#NAME?	1	1	NA	1	1	NA	-	-	113	-	-	-	-	-	-	-	-	-	-	-	-	-	-	-
comp12341_c0_seq1	GBSQ01003362	comp12341_c0_seq1	down	0.49	0.09	-2.44478	1	1	0.430821	1	1	0.999399	-	-	710	-	-	-	-	-	-	-	-	-	-	-	-	-	-	-
comp12341_c0_seq2	GBSQ01003363	comp12341_c0_seq2	down	0.64	0.09	-2.83007	1	0.499967	0.598452	1	1	0.999399	-	-	687	-	-	-	-	-	-	-	-	-	-	-	-	-	-	-
comp12349_c0_seq1		comp12349_c0_seq1	down	0.21	0	#NAME?	1	1	NA	1	1	NA	-	-	102	-	-	-	-	-	-	-	-	-	-	-	-	-	-	-
comp12361_c0_seq1	GBSQ01002889	comp12361_c0_seq1	down	0.16	0	#NAME?	1	1	NA	1	1	NA	-	-	838	-	-	-	-	-	-	-	-	-	-	-	-	-	-	-
comp12373_c0_seq1	GBSQ01003677	comp12373_c0_seq1	down	1.05	0.09	-3.54432	1	0.499967	0.970173	1	1	0.999399	-	-	708	-	-	-	-	-	-	-	-	-	-	-	-	-	-	-
comp12375_c0_seq1		comp12375_c0_seq1	down	0.9	0	#NAME?	1	0.499967	NA	1	1	NA	-	-	195	-	-	-	-	-	-	-	-	-	-	-	-	-	-	-
comp12394_c0_seq1		comp12394_c0_seq1	down	0.21	0	#NAME?	1	1	NA	1	1	NA	-	-	103	-	-	-	-	-	-	-	-	-	-	-	-	-	-	-
comp12402_c0_seq1	GBSP01009760	comp12402_c0_seq1	down	1.04	0	#NAME?	1	0.499967	NA	1	1	NA	-	-	317	-	-	-	-	-	-	-	-	-	-	-	-	-	-	-
comp12409_c0_seq1		comp12409_c0_seq1	down	0.19	0	#NAME?	1	1	NA	1	1	NA	-	-	114	-	-	-	-	-	-	-	-	-	-	-	-	-	-	-
comp12410_c0_seq1	GBSP01009761	comp12410_c0_seq1	down	0.59	0.07	-3.07529	1	0.499967	0.554665	1	1	0.999399	-	-	222	sp|P38364|PID6_FUSSO Pisatin demethylase OS=Fusarium solani subsp. pisi GN=PDA6-1 PE=3 SV=1	5e-13	-	-	tr|Q5AWH1|Q5AWH1_EMENI Cytochrome P450, putative (Eurofung) OS=Emericella nidulans (strain FGSC A4 / ATCC 38163 / CBS 112.46 / NRRL 194 / M139) GN=AN7359.2 PE=3 SV=1	3e-33	ref|XP_680628.1| hypothetical protein AN7359.2 [Aspergillus nidulans FGSC A4] gb|EAA61730.1| hypothetical protein AN7359.2 [Aspergillus nidulans FGSC A4] tpe|CBF78548.1| TPA: cytochrome P450, putative (Eurofung) [Aspergillus nidulans FGSC A4]	2e-33	lcl|C8VCJ1_EMENI/42-508 PF00067.17;p450;	3e-32	-	GO:0009055,electron carrier activity;GO:0020037,heme binding;GO:0008152,metabolic process;GO:0008168,methyltransferase activity;GO:0005506,iron ion binding;GO:0003824,catalytic activity;GO:0055114,oxidation-reduction process;GO:0016705,oxidoreductase activity, acting on paired donors, with incorporation or reduction of molecular oxygen;GO:0046872,metal ion binding;GO:0004497,monooxygenase activit…	-	-	-
comp12414_c0_seq1		comp12414_c0_seq1	down	0.2	0	#NAME?	1	1	NA	1	1	NA	-	-	112	-	-	-	-	-	-	-	-	-	-	-	-	-	-	-
comp12416_c0_seq1		comp12416_c0_seq1	down	0.3	0	#NAME?	1	1	NA	1	1	NA	-	-	146	-	-	-	-	-	-	-	-	-	-	-	-	-	-	-
comp12434_c0_seq1	GBSQ01003126	comp12434_c0_seq1	down	0.32	0.08	-2	1	1	0.22951	1	1	0.826766	-	-	2712	sp|Q0C8M3|LNKS_ASPTN Lovastatin nonaketide synthase OS=Aspergillus terreus (strain NIH 2624 / FGSC A1156) GN=lovB PE=3 SV=2	2e-107	gnl|CDD|33130 COG3321, COG3321, Polyketide synthase modules and related proteins [Secondary metabolites biosynthesis, transport, and catabolism].	9e-159	tr|F2SIK3|F2SIK3_TRIRC Polyketide synthase OS=Trichophyton rubrum (strain ATCC MYA-4607 / CBS 118892) GN=TERG_01872 PE=4 SV=1	0	ref|XP_003237151.1| polyketide synthase [Trichophyton rubrum CBS 118892] gb|EGD85602.1| polyketide synthase [Trichophyton rubrum CBS 118892]	0	lcl|D4D1W9_TRIVH/536-868 PF00698.16;Acyl_transf_1;	5e-89	I	GO:0008757,S-adenosylmethionine-dependent methyltransferase activity;GO:0031177,phosphopantetheine binding;GO:0008168,methyltransferase activity;GO:0055114,oxidation-reduction process;GO:0050637,lovastatin nonaketide synthase activity;GO:0009058,biosynthetic process;GO:0008270,zinc ion binding;GO:0006633,fatty acid biosynthetic process;GO:0048037,cofactor binding;GO:0016747,transferase activity, …	-	-	-
comp12441_c0_seq1	GBSQ01002966	comp12441_c0_seq1	down	0.53	0	#NAME?	1	0.499967	NA	1	1	NA	-	-	583	-	-	-	-	-	-	-	-	-	-	-	-	-	-	-
comp12442_c0_seq1	GBSQ01002977	comp12442_c0_seq1	down	0.6	0.16	-1.90689	1	0.499967	0.520675	1	1	0.999399	-	-	399	-	-	-	-	-	-	-	-	-	-	-	-	-	-	-
comp12443_c0_seq1	GBSQ01003030	comp12443_c0_seq1	down	1.08	0	#NAME?	1	0.499967	NA	1	1	NA	-	-	909	-	-	-	-	-	-	-	-	-	-	-	-	-	-	-
comp12444_c0_seq1		comp12444_c0_seq1	down	0.41	0	#NAME?	1	1	NA	1	1	NA	-	-	108	-	-	-	-	-	-	-	-	-	-	-	-	-	-	-
comp12445_c0_seq1	GBSQ01003381	comp12445_c0_seq1	down	0.51	0.03	-4.08746	1	0.499967	0.479206	1	1	0.999399	-	-	512	-	-	-	-	tr|B6HDD3|B6HDD3_PENCW Pc20g07080 protein OS=Penicillium chrysogenum (strain ATCC 28089 / DSM 1075 / Wisconsin 54-1255) GN=Pc20g07080 PE=4 SV=1	2e-12	ref|XP_002563233.1| Pc20g07080 [Penicillium chrysogenum Wisconsin 54-1255] emb|CAP86037.1| Pc20g07080 [Penicillium chrysogenum Wisconsin 54-1255]	2e-12	-	-	-	-	-	-	-
comp12450_c0_seq1		comp12450_c0_seq1	down	0.2	0	#NAME?	1	1	NA	1	1	NA	-	-	109	-	-	-	-	-	-	-	-	-	-	-	-	-	-	-
comp12455_c0_seq1		comp12455_c0_seq1	down	0.23	0	#NAME?	1	1	NA	1	1	NA	-	-	189	-	-	-	-	-	-	-	-	-	-	-	-	-	-	-
comp12456_c0_seq1		comp12456_c0_seq1	down	0.86	0.21	-2.03395	1	0.499967	0.735146	1	1	0.999399	-	-	152	-	-	-	-	tr|B6H432|B6H432_PENCW Pc13g09500 protein OS=Penicillium chrysogenum (strain ATCC 28089 / DSM 1075 / Wisconsin 54-1255) GN=Pc13g09500 PE=4 SV=1	1e-08	ref|XP_002559373.1| Pc13g09500 [Penicillium chrysogenum Wisconsin 54-1255] emb|CAP92019.1| Pc13g09500 [Penicillium chrysogenum Wisconsin 54-1255]	1e-08	lcl|B6H432_PENCW/561-629 PB214223; Pfam-B_214223;	4e-08	-	GO:0008270,zinc ion binding;GO:0005622,intracellular;GO:0003676,nucleic acid binding	-	-	-
comp12460_c0_seq1	GBSQ01003352	comp12460_c0_seq1	down	0.76	0.28	-1.44057	1	0.499967	0.610168	1	1	0.999399	E5.3.3.-	-	1088	-	-	-	-	tr|Q2TW88|Q2TW88_ASPOR Putative uncharacterized protein AO090010000659 OS=Aspergillus oryzae (strain ATCC 42149 / RIB 40) GN=AO090010000659 PE=4 SV=1	1e-117	ref|XP_001827618.1| fumarylacetoacetate hydrolase [Aspergillus oryzae RIB40] ref|XP_002384851.1| fumarylacetoacetate hydrolase, putative [Aspergillus flavus NRRL3357] dbj|BAE66485.1| unnamed protein product [Aspergillus oryzae RIB40] gb|EED45915.1| fumarylacetoacetate hydrolase, putative [Aspergillus flavus NRRL3357]	1e-117	lcl|B6QJZ2_PENMQ/75-283 PF01557.13;FAA_hydrolase;	2e-84	-	GO:0016787,hydrolase activity;GO:0008152,metabolic process;GO:0016853,isomerase activity;GO:0003824,catalytic activity	-	K01828	-
comp12463_c0_seq1		comp12463_c0_seq1	down	0.41	0	#NAME?	1	1	NA	1	1	NA	-	-	106	-	-	-	-	-	-	-	-	-	-	-	-	-	-	-
comp12465_c0_seq1	GBSQ01002882	comp12465_c0_seq1	down	0.58	0	#NAME?	1	0.499967	NA	1	1	NA	-	-	1202	-	-	-	-	tr|B0Y7X5|B0Y7X5_ASPFC Putative uncharacterized protein OS=Neosartorya fumigata (strain CEA10 / CBS 144.89 / FGSC A1163) GN=AFUB_075350 PE=4 SV=1	2e-65	gb|EDP49506.1| hypothetical protein AFUB_075350 [Aspergillus fumigatus A1163]	2e-65	lcl|B0Y7X5_ASPFC/97-249 PF00069.20;Pkinase;	1e-37	-	GO:0005524,ATP binding;GO:0004672,protein kinase activity;GO:0006468,protein phosphorylation;GO:0016772,transferase activity, transferring phosphorus-containing groups	-	-	-
comp12465_c0_seq2	GBSQ01002883	comp12465_c0_seq2	down	0.45	0	#NAME?	1	1	NA	1	1	NA	-	-	731	-	-	-	-	tr|B0Y7X5|B0Y7X5_ASPFC Putative uncharacterized protein OS=Neosartorya fumigata (strain CEA10 / CBS 144.89 / FGSC A1163) GN=AFUB_075350 PE=4 SV=1	2e-65	gb|EDP49506.1| hypothetical protein AFUB_075350 [Aspergillus fumigatus A1163]	2e-65	lcl|B0Y7X5_ASPFC/97-249 PF00069.20;Pkinase;	1e-37	-	GO:0005524,ATP binding;GO:0004672,protein kinase activity;GO:0006468,protein phosphorylation;GO:0016772,transferase activity, transferring phosphorus-containing groups	-	-	-
comp12466_c0_seq1	GBSQ01003173	comp12466_c0_seq1	down	0.4	0	#NAME?	1	1	NA	1	1	NA	-	-	332	-	-	-	-	tr|B6HSE4|B6HSE4_PENCW Pc22g17200 protein (Precursor) OS=Penicillium chrysogenum (strain ATCC 28089 / DSM 1075 / Wisconsin 54-1255) GN=Pc22g17200 PE=4 SV=1	1e-43	ref|XP_002565633.1| Pc22g17200 [Penicillium chrysogenum Wisconsin 54-1255] emb|CAP99008.1| Pc22g17200 [Penicillium chrysogenum Wisconsin 54-1255]	1e-43	-	-	-	-	-	-	-
comp12476_c0_seq1	GBSQ01003131	comp12476_c0_seq1	down	0.15	0	#NAME?	1	1	NA	1	1	NA	-	-	424	-	-	-	-	-	-	-	-	-	-	-	-	-	-	-
comp12486_c0_seq1		comp12486_c0_seq1	down	0.19	0	#NAME?	1	1	NA	1	1	NA	-	-	113	-	-	-	-	-	-	-	-	-	-	-	-	-	-	-
comp12486_c0_seq2		comp12486_c0_seq2	down	0.64	0	#NAME?	1	0.499967	NA	1	1	NA	-	-	103	-	-	-	-	-	-	-	-	-	-	-	-	-	-	-
comp12489_c0_seq1		comp12489_c0_seq1	down	0.21	0	#NAME?	1	1	NA	1	1	NA	-	-	105	-	-	-	-	-	-	-	-	-	-	-	-	-	-	-
comp12496_c0_seq1	GBSQ01003587	comp12496_c0_seq1	down	0.04	0	#NAME?	1	1	NA	1	1	NA	E3.2.1.24	alpha-mannosidase	1091	sp|Q9UT61|MAN1_SCHPO Alpha-mannosidase OS=Schizosaccharomyces pombe (strain 972 / ATCC 24843) GN=ams1 PE=2 SV=1	8e-84	gnl|CDD|203756 pfam07748, Glyco_hydro_38C, Glycosyl hydrolases family 38 C-terminal domain. Glycosyl hydrolases are key enzymes of carbohydrate metabolism.	1e-87	tr|E3Q4P7|E3Q4P7_COLGM Glycosyl hydrolase family 38 domain-containing protein OS=Colletotrichum graminicola (strain M1.001 / M2 / FGSC 10212) GN=GLRG_01206 PE=4 SV=1	2e-159	gb|EFQ26062.1| glycosyl hydrolase family 38 domain-containing protein [Glomerella graminicola M1.001]	2e-159	lcl|E3Q6B1_COLGM/662-1073 PF07748.8;Glyco_hydro_38C;	5e-166	G	GO:0015923,mannosidase activity;GO:0003824,catalytic activity;GO:0004559,alpha-mannosidase activity;GO:0004553,hydrolase activity, hydrolyzing O-glycosyl compounds;GO:0006013,mannose metabolic process;GO:0030246,carbohydrate binding;GO:0016787,hydrolase activity;GO:0005975,carbohydrate metabolic process;GO:0008270,zinc ion binding	EC:3.2.1.24	K01191	ko00511, Other glycan degradation;
comp12503_c0_seq1		comp12503_c0_seq1	down	0.18	0	#NAME?	1	1	NA	1	1	NA	-	-	124	-	-	-	-	-	-	-	-	-	-	-	-	-	-	-
comp12512_c0_seq1	GBSQ01003119	comp12512_c0_seq1	down	0.13	0.05	-1.37851	1	1	0.0301258	1	1	0.358991	-	-	697	-	-	-	-	tr|Q0CM82|Q0CM82_ASPTN Predicted protein OS=Aspergillus terreus (strain NIH 2624 / FGSC A1156) GN=ATEG_05202 PE=4 SV=1	2e-74	ref|XP_001214380.1| predicted protein [Aspergillus terreus NIH2624] gb|EAU34271.1| predicted protein [Aspergillus terreus NIH2624]	1e-74	lcl|Q0CM82_ASPTN/1-482 PB027243; Pfam-B_27243;	4e-75	-	-	-	-	-
comp12527_c0_seq1		comp12527_c0_seq1	down	0.47	0.23	-1.03103	1	1	0.363711	1	1	0.97923	-	-	139	-	-	-	-	-	-	-	-	-	-	-	-	-	-	-
comp12528_c0_seq2	GBSQ01002893	comp12528_c0_seq2	down	0.29	0	#NAME?	1	1	NA	1	1	NA	-	-	299	-	-	-	-	-	-	-	-	-	-	-	-	-	-	-
comp12530_c0_seq1		comp12530_c0_seq1	down	0.41	0	#NAME?	1	1	NA	1	1	NA	-	-	108	-	-	-	-	-	-	-	-	-	-	-	-	-	-	-
comp12531_c0_seq1		comp12531_c0_seq1	down	0.35	0	#NAME?	1	1	NA	1	1	NA	-	-	124	-	-	-	-	-	-	-	-	-	-	-	-	-	-	-
comp12532_c0_seq1	GBSQ01003490	comp12532_c0_seq1	down	1.19	0.05	-4.57289	1	0.499967	0.899892	1	1	0.999399	-	-	626	-	-	-	-	-	-	-	-	-	-	-	-	-	-	-
comp12550_c0_seq1		comp12550_c0_seq1	down	0.5	0	#NAME?	1	1	NA	1	1	NA	-	-	176	-	-	-	-	-	-	-	-	-	-	-	-	-	-	-
comp12555_c0_seq1		comp12555_c0_seq1	down	0.39	0	#NAME?	1	1	NA	1	1	NA	-	-	112	-	-	-	-	-	-	-	-	-	-	-	-	-	-	-
comp12562_c0_seq1	GBSP01009795	comp12562_c0_seq1	down	0.16	0.08	-1	1	1	0.0603936	1	1	0.510651	-	-	418	-	-	-	-	-	-	-	-	-	-	-	-	-	-	-
comp12562_c0_seq2	GBSP01009796	comp12562_c0_seq2	down	0.12	0.04	-1.58496	1	1	0.0214498	1	1	0.282644	-	-	355	-	-	-	-	-	-	-	-	-	-	-	-	-	-	-
comp12563_c0_seq1		comp12563_c0_seq1	down	0.38	0	#NAME?	1	1	NA	1	1	NA	-	-	116	-	-	-	-	-	-	-	-	-	-	-	-	-	-	-
comp12568_c0_seq1	GBSQ01003190	comp12568_c0_seq1	down	0.47	0	#NAME?	1	1	NA	1	1	NA	-	-	281	-	-	-	-	-	-	-	-	-	-	-	-	-	-	-
comp12569_c0_seq1		comp12569_c0_seq1	down	0.2	0	#NAME?	1	1	NA	1	1	NA	-	-	108	-	-	-	-	-	-	-	-	-	-	-	-	-	-	-
comp12571_c0_seq1		comp12571_c0_seq1	down	0.19	0	#NAME?	1	1	NA	1	1	NA	-	-	113	-	-	-	-	-	-	-	-	-	-	-	-	-	-	-
comp12574_c0_seq1	GBSQ01003493	comp12574_c0_seq1	down	0.05	0	#NAME?	1	1	NA	1	1	NA	-	-	934	-	-	-	-	-	-	-	-	-	-	-	-	-	-	-
comp12576_c0_seq1		comp12576_c0_seq1	down	0.4	0	#NAME?	1	1	NA	1	1	NA	-	-	110	-	-	-	-	-	-	-	-	-	-	-	-	-	-	-
comp12577_c0_seq1		comp12577_c0_seq1	down	0.38	0	#NAME?	1	1	NA	1	1	NA	-	-	114	-	-	-	-	-	-	-	-	-	-	-	-	-	-	-
comp12581_c0_seq1	GBSQ01002890	comp12581_c0_seq1	down	0.54	0.05	-3.43296	1	0.499967	0.506747	1	1	0.999399	-	-	1184	-	-	-	-	-	-	-	-	-	-	-	-	-	-	-
comp12581_c0_seq2	GBSQ01002891	comp12581_c0_seq2	down	0.4	0.05	-3	1	1	0.332586	1	1	0.949606	-	-	705	-	-	-	-	-	-	-	-	-	-	-	-	-	-	-
comp12582_c0_seq1		comp12582_c0_seq1	down	0.19	0	#NAME?	1	1	NA	1	1	NA	-	-	118	-	-	-	-	-	-	-	-	-	-	-	-	-	-	-
comp12591_c0_seq1		comp12591_c0_seq1	down	0.18	0	#NAME?	1	1	NA	1	1	NA	-	-	119	-	-	-	-	-	-	-	-	-	-	-	-	-	-	-
comp12596_c0_seq1		comp12596_c0_seq1	down	0.19	0	#NAME?	1	1	NA	1	1	NA	-	-	116	-	-	-	-	-	-	-	-	-	-	-	-	-	-	-
comp12601_c0_seq1	GBSQ01003613	comp12601_c0_seq1	down	0.1	0.04	-1.32193	1	1	0.0119971	1	1	0.188843	-	-	443	-	-	-	-	-	-	-	-	-	-	-	-	-	-	-
comp12602_c0_seq1		comp12602_c0_seq1	down	0.52	0	#NAME?	1	0.499967	NA	1	1	NA	-	-	168	-	-	-	-	-	-	-	-	-	-	-	-	-	-	-
comp12613_c0_seq1		comp12613_c0_seq1	down	0.17	0	#NAME?	1	1	NA	1	1	NA	-	-	129	-	-	-	-	-	-	-	-	-	-	-	-	-	-	-
comp12615_c0_seq1	GBSQ01002854	comp12615_c0_seq1	down	0.94	0	#NAME?	1	0.499967	NA	1	1	NA	-	-	349	-	-	-	-	-	-	-	-	-	-	-	-	-	-	-
comp12625_c0_seq1		comp12625_c0_seq1	down	0.21	0	#NAME?	1	1	NA	1	1	NA	-	-	105	-	-	-	-	-	-	-	-	-	-	-	-	-	-	-
comp12630_c0_seq1	GBSQ01002972	comp12630_c0_seq1	down	0.7	0	#NAME?	1	0.499967	NA	1	1	NA	-	-	220	-	-	-	-	-	-	-	-	-	-	-	-	-	-	-
comp12636_c0_seq1		comp12636_c0_seq1	down	0.17	0	#NAME?	1	1	NA	1	1	NA	-	-	128	-	-	-	-	-	-	-	-	-	-	-	-	-	-	-
comp12637_c0_seq1	GBSQ01003365	comp12637_c0_seq1	down	0.36	0	#NAME?	1	1	NA	1	1	NA	-	-	608	-	-	-	-	-	-	-	-	-	-	-	-	-	-	-
comp12637_c0_seq2	GBSQ01003366	comp12637_c0_seq2	down	0.45	0	#NAME?	1	1	NA	1	1	NA	-	-	389	-	-	-	-	-	-	-	-	-	-	-	-	-	-	-
comp12644_c0_seq1	GBSQ01003661	comp12644_c0_seq1	down	0.38	0.03	-3.66297	1	1	0.310065	1	1	0.92496	-	-	933	-	-	-	-	-	-	-	-	-	-	-	-	-	-	-
comp12645_c0_seq1		comp12645_c0_seq1	down	0.16	0	#NAME?	1	1	NA	1	1	NA	-	-	140	-	-	-	-	-	-	-	-	-	-	-	-	-	-	-
comp12646_c0_seq1		comp12646_c0_seq1	down	0.48	0	#NAME?	1	1	NA	1	1	NA	-	-	136	-	-	-	-	-	-	-	-	-	-	-	-	-	-	-
comp12654_c0_seq1		comp12654_c0_seq1	down	0.65	0.12	-2.43741	1	0.499967	0.592266	1	1	0.999399	-	-	134	-	-	-	-	-	-	-	-	-	-	-	-	-	-	-
comp12670_c0_seq1	GBSQ01003209	comp12670_c0_seq1	down	0.05	0.02	-1.32193	1	1	0.000246145	1	1	0.00879607	-	-	952	-	-	-	-	-	-	-	-	-	-	-	-	-	-	-
comp12670_c0_seq2	GBSQ01003210	comp12670_c0_seq2	down	0.05	0	#NAME?	1	1	NA	1	1	NA	-	-	884	-	-	-	-	-	-	-	-	-	-	-	-	-	-	-
comp12679_c0_seq1		comp12679_c0_seq1	down	0.36	0.13	-1.46949	1	1	0.271353	1	1	0.881983	-	-	121	-	-	-	-	-	-	-	-	-	-	-	-	-	-	-
comp1268_c0_seq1	GBSP01000834	comp1268_c0_seq1	down	15.94	5.44	-1.55097	0.996404	0.0132933	0.0398959	1	0.550823	0.419788	E1.16.1.7	ferric-chelate reductase	9729	-	-	gnl|CDD|192290 pfam09427, DUF2014, Domain of unknown function (DUF2014). This domain is found at the C terminal of a family of ER membrane bound transcription factors called sterol regulatory element binding proteins (SREBP).	2e-96	tr|B6HFH0|B6HFH0_PENCW Pc20g05880 protein OS=Penicillium chrysogenum (strain ATCC 28089 / DSM 1075 / Wisconsin 54-1255) GN=Pc20g05880 PE=4 SV=1	0	ref|XP_002563117.1| Pc20g05880 [Penicillium chrysogenum Wisconsin 54-1255] emb|CAP85917.1| Pc20g05880 [Penicillium chrysogenum Wisconsin 54-1255]	0	lcl|B6HFH0_PENCW/507-774 PF09427.5;DUF2014;	2e-136	-	GO:0005634,nucleus;GO:0006355,regulation of transcription, DNA-dependent	EC:1.16.1.7	K00521	-
comp1268_c0_seq2	GBSP01000835	comp1268_c0_seq2	down	16.12	5.56	-1.53569	0.991556	0.0262233	0.0400291	1	0.934832	0.419788	E1.16.1.7	ferric-chelate reductase	9646	-	-	gnl|CDD|192290 pfam09427, DUF2014, Domain of unknown function (DUF2014). This domain is found at the C terminal of a family of ER membrane bound transcription factors called sterol regulatory element binding proteins (SREBP).	2e-96	tr|B6HFH0|B6HFH0_PENCW Pc20g05880 protein OS=Penicillium chrysogenum (strain ATCC 28089 / DSM 1075 / Wisconsin 54-1255) GN=Pc20g05880 PE=4 SV=1	0	ref|XP_002563117.1| Pc20g05880 [Penicillium chrysogenum Wisconsin 54-1255] emb|CAP85917.1| Pc20g05880 [Penicillium chrysogenum Wisconsin 54-1255]	0	lcl|B6HFH0_PENCW/507-774 PF09427.5;DUF2014;	2e-136	-	GO:0005634,nucleus;GO:0006355,regulation of transcription, DNA-dependent	EC:1.16.1.7	K00521	-
comp1268_c0_seq3	GBSP01000836	comp1268_c0_seq3	down	15.93	5.52	-1.52901	0.991556	0.0262233	0.0421498	1	0.934832	0.429997	E1.16.1.7	ferric-chelate reductase	9636	-	-	gnl|CDD|192290 pfam09427, DUF2014, Domain of unknown function (DUF2014). This domain is found at the C terminal of a family of ER membrane bound transcription factors called sterol regulatory element binding proteins (SREBP).	2e-96	tr|B6HFH0|B6HFH0_PENCW Pc20g05880 protein OS=Penicillium chrysogenum (strain ATCC 28089 / DSM 1075 / Wisconsin 54-1255) GN=Pc20g05880 PE=4 SV=1	0	ref|XP_002563117.1| Pc20g05880 [Penicillium chrysogenum Wisconsin 54-1255] emb|CAP85917.1| Pc20g05880 [Penicillium chrysogenum Wisconsin 54-1255]	0	lcl|B6HFH0_PENCW/507-774 PF09427.5;DUF2014;	2e-136	-	GO:0005634,nucleus;GO:0006355,regulation of transcription, DNA-dependent	EC:1.16.1.7	K00521	-
comp1268_c0_seq4	GBSP01000837	comp1268_c0_seq4	down	16.11	5.63	-1.51675	0.991556	0.0262233	0.0420065	1	0.934832	0.429213	E1.16.1.7	ferric-chelate reductase	9553	-	-	gnl|CDD|192290 pfam09427, DUF2014, Domain of unknown function (DUF2014). This domain is found at the C terminal of a family of ER membrane bound transcription factors called sterol regulatory element binding proteins (SREBP).	2e-96	tr|B6HFH0|B6HFH0_PENCW Pc20g05880 protein OS=Penicillium chrysogenum (strain ATCC 28089 / DSM 1075 / Wisconsin 54-1255) GN=Pc20g05880 PE=4 SV=1	0	ref|XP_002563117.1| Pc20g05880 [Penicillium chrysogenum Wisconsin 54-1255] emb|CAP85917.1| Pc20g05880 [Penicillium chrysogenum Wisconsin 54-1255]	0	lcl|B6HFH0_PENCW/507-774 PF09427.5;DUF2014;	2e-136	-	GO:0005634,nucleus;GO:0006355,regulation of transcription, DNA-dependent	EC:1.16.1.7	K00521	-
comp1268_c0_seq5	GBSP01000838	comp1268_c0_seq5	down	16.05	5.44	-1.56089	0.996404	0.0132933	0.0381454	1	0.550823	0.408959	E1.16.1.7	ferric-chelate reductase	9364	-	-	gnl|CDD|192290 pfam09427, DUF2014, Domain of unknown function (DUF2014). This domain is found at the C terminal of a family of ER membrane bound transcription factors called sterol regulatory element binding proteins (SREBP).	2e-96	tr|B6HFH0|B6HFH0_PENCW Pc20g05880 protein OS=Penicillium chrysogenum (strain ATCC 28089 / DSM 1075 / Wisconsin 54-1255) GN=Pc20g05880 PE=4 SV=1	0	ref|XP_002563117.1| Pc20g05880 [Penicillium chrysogenum Wisconsin 54-1255] emb|CAP85917.1| Pc20g05880 [Penicillium chrysogenum Wisconsin 54-1255]	0	lcl|B6HFH0_PENCW/507-774 PF09427.5;DUF2014;	2e-136	-	GO:0005634,nucleus;GO:0006355,regulation of transcription, DNA-dependent	EC:1.16.1.7	K00521	-
comp1268_c0_seq6	GBSP01000839	comp1268_c0_seq6	down	16.23	5.55	-1.5481	0.991556	0.0262233	0.0380382	1	0.934832	0.408801	E1.16.1.7	ferric-chelate reductase	9281	-	-	gnl|CDD|192290 pfam09427, DUF2014, Domain of unknown function (DUF2014). This domain is found at the C terminal of a family of ER membrane bound transcription factors called sterol regulatory element binding proteins (SREBP).	2e-96	tr|B6HFH0|B6HFH0_PENCW Pc20g05880 protein OS=Penicillium chrysogenum (strain ATCC 28089 / DSM 1075 / Wisconsin 54-1255) GN=Pc20g05880 PE=4 SV=1	0	ref|XP_002563117.1| Pc20g05880 [Penicillium chrysogenum Wisconsin 54-1255] emb|CAP85917.1| Pc20g05880 [Penicillium chrysogenum Wisconsin 54-1255]	0	lcl|B6HFH0_PENCW/507-774 PF09427.5;DUF2014;	2e-136	-	GO:0005634,nucleus;GO:0006355,regulation of transcription, DNA-dependent	EC:1.16.1.7	K00521	-
comp12690_c0_seq1	GBSQ01003465	comp12690_c0_seq1	down	0.5	0.21	-1.25154	1	1	0.399476	1	1	0.999399	-	-	928	-	-	-	-	-	-	-	-	-	-	-	-	-	-	-
comp12692_c0_seq1		comp12692_c0_seq1	down	0.39	0	#NAME?	1	1	NA	1	1	NA	-	-	112	-	-	-	-	-	-	-	-	-	-	-	-	-	-	-
comp12696_c0_seq1		comp12696_c0_seq1	down	0.19	0	#NAME?	1	1	NA	1	1	NA	-	-	113	-	-	-	-	-	-	-	-	-	-	-	-	-	-	-
comp12703_c0_seq1	GBSQ01003012	comp12703_c0_seq1	down	0.09	0	#NAME?	1	1	NA	1	1	NA	-	-	464	-	-	-	-	-	-	-	-	-	-	-	-	-	-	-
comp12704_c0_seq1	GBSQ01002903	comp12704_c0_seq1	down	0.7	0	#NAME?	1	0.499967	NA	1	1	NA	-	-	376	-	-	-	-	tr|A6R8Y2|A6R8Y2_AJECN Predicted protein OS=Ajellomyces capsulata (strain NAm1 / WU24) GN=HCAG_06773 PE=4 SV=1	2e-52	ref|XP_001539168.1| predicted protein [Ajellomyces capsulatus NAm1] gb|EDN09606.1| predicted protein [Ajellomyces capsulatus NAm1]	2e-52	-	-	-	GO:0003964,RNA-directed DNA polymerase activity;GO:0003723,RNA binding;GO:0004523,ribonuclease H activity;GO:0008270,zinc ion binding;GO:0006278,RNA-dependent DNA replication;GO:0003676,nucleic acid binding	-	-	-
comp12706_c0_seq1	GBSQ01003602	comp12706_c0_seq1	down	0.92	0.21	-2.13124	1	0.499967	0.785055	1	1	0.999399	-	-	309	-	-	-	-	-	-	-	-	-	-	-	-	-	-	-
comp12716_c0_seq1		comp12716_c0_seq1	down	0.19	0	#NAME?	1	1	NA	1	1	NA	-	-	117	-	-	-	-	-	-	-	-	-	-	-	-	-	-	-
comp12724_c0_seq1		comp12724_c0_seq1	down	0.87	0.13	-2.7425	1	0.499967	0.794916	1	1	0.999399	-	-	126	-	-	-	-	-	-	-	-	-	-	-	-	-	-	-
comp12727_c0_seq1	GBSQ01002983	comp12727_c0_seq1	down	0.95	0.12	-2.98489	1	0.499967	0.869514	1	1	0.999399	-	-	275	-	-	-	-	-	-	-	-	lcl|Q5AWS2_EMENI/149-217 PF04117.7;Mpv17_PMP22;	2e-07	-	-	-	-	-
comp12731_c0_seq1		comp12731_c0_seq1	down	0.41	0	#NAME?	1	1	NA	1	1	NA	-	-	108	-	-	-	-	-	-	-	-	-	-	-	-	-	-	-
comp12732_c0_seq8		comp12732_c0_seq8	down	0.16	0	#NAME?	1	1	NA	1	1	NA	-	-	135	-	-	-	-	tr|B6HEX0|B6HEX0_PENCW Pc20g08400 protein OS=Penicillium chrysogenum (strain ATCC 28089 / DSM 1075 / Wisconsin 54-1255) GN=Pc20g08400 PE=4 SV=1	2e-52	ref|XP_002563363.1| Pc20g08400 [Penicillium chrysogenum Wisconsin 54-1255] emb|CAP86169.1| Pc20g08400 [Penicillium chrysogenum Wisconsin 54-1255]	2e-52	lcl|B6HTE7_PENCW/71-209 PB023623; Pfam-B_23623;	1e-21	-	GO:0005634,nucleus;GO:0006355,regulation of transcription, DNA-dependent;GO:0008270,zinc ion binding;GO:0006351,transcription, DNA-dependent;GO:0003700,sequence-specific DNA binding transcription factor activity	-	-	-
comp12733_c0_seq1	GBSQ01003069	comp12733_c0_seq1	down	0.68	0.1	-2.76553	1	0.499967	0.634433	1	1	0.999399	-	-	323	-	-	-	-	-	-	-	-	-	-	-	-	-	-	-
comp12736_c0_seq1	GBSQ01003555	comp12736_c0_seq1	down	0.83	0	#NAME?	1	0.499967	NA	1	1	NA	-	-	420	-	-	-	-	-	-	-	-	-	-	-	-	-	-	-
comp12739_c0_seq1		comp12739_c0_seq1	down	0.17	0	#NAME?	1	1	NA	1	1	NA	-	-	132	-	-	-	-	-	-	-	-	-	-	-	-	-	-	-
comp12741_c0_seq1	GBSQ01002873	comp12741_c0_seq1	down	0.31	0	#NAME?	1	1	NA	1	1	NA	-	-	285	-	-	-	-	-	-	-	-	-	-	-	-	-	-	-
comp12746_c0_seq1	GBSQ01003250	comp12746_c0_seq1	down	0.58	0.12	-2.27302	1	0.499967	0.518689	1	1	0.999399	E3.1.3.2	acid phosphatase	2089	sp|P34755|PHYB_ASPAW 3-phytase B OS=Aspergillus awamori GN=phyB PE=1 SV=1	0	-	-	tr|D5HQ11|D5HQ11_ASPFI Phytase B (Fragment) OS=Aspergillus ficuum GN=phyB PE=2 SV=1	0	gb|ADF49635.1| phytase B [Aspergillus ficuum]	0	lcl|A2QSK3_ASPNC/72-404 PF00328.17;His_Phos_2;	7e-147	-	GO:0016787,hydrolase activity;GO:0006950,response to stress;GO:0003993,acid phosphatase activity;GO:0016311,dephosphorylation;GO:0016791,phosphatase activity;GO:0016158,3-phytase activity	EC:3.1.3.2	K01078	ko00627, Aminobenzoate degradation;ko00740, Riboflavin metabolism;ko05152, Tuberculosis;
comp12746_c0_seq2	GBSQ01003251	comp12746_c0_seq2	down	0.63	0.13	-2.27684	1	0.499967	0.566319	1	1	0.999399	E3.1.3.2	acid phosphatase	1990	sp|P34755|PHYB_ASPAW 3-phytase B OS=Aspergillus awamori GN=phyB PE=1 SV=1	0	-	-	tr|D5HQ11|D5HQ11_ASPFI Phytase B (Fragment) OS=Aspergillus ficuum GN=phyB PE=2 SV=1	0	gb|ADF49635.1| phytase B [Aspergillus ficuum]	0	lcl|A2QSK3_ASPNC/72-404 PF00328.17;His_Phos_2;	7e-147	-	GO:0016787,hydrolase activity;GO:0006950,response to stress;GO:0003993,acid phosphatase activity;GO:0016311,dephosphorylation;GO:0016791,phosphatase activity;GO:0016158,3-phytase activity	EC:3.1.3.2	K01078	ko00627, Aminobenzoate degradation;ko00740, Riboflavin metabolism;ko05152, Tuberculosis;
comp12748_c0_seq1	GBSQ01003147	comp12748_c0_seq1	down	0.1	0.04	-1.32193	1	1	0.0119971	1	1	0.188843	-	-	436	-	-	-	-	-	-	-	-	-	-	-	-	-	-	-
comp12751_c0_seq1		comp12751_c0_seq1	down	0.21	0	#NAME?	1	1	NA	1	1	NA	-	-	105	-	-	-	-	-	-	-	-	-	-	-	-	-	-	-
comp12757_c0_seq1		comp12757_c0_seq1	down	0.34	0	#NAME?	1	1	NA	1	1	NA	-	-	127	-	-	-	-	-	-	-	-	-	-	-	-	-	-	-
comp12762_c0_seq1	GBSP01009773	comp12762_c0_seq1	down	0.61	0.05	-3.60881	1	0.499967	0.58813	1	1	0.999399	-	-	686	-	-	-	-	-	-	-	-	-	-	-	-	-	-	-
comp12764_c0_seq1	GBSQ01003008	comp12764_c0_seq1	down	0.39	0	#NAME?	1	1	NA	1	1	NA	-	-	1011	-	-	-	-	-	-	-	-	-	-	-	-	-	-	-
comp12764_c0_seq2	GBSQ01003009	comp12764_c0_seq2	down	0.27	0	#NAME?	1	1	NA	1	1	NA	-	-	956	-	-	-	-	-	-	-	-	-	-	-	-	-	-	-
comp12765_c0_seq1		comp12765_c0_seq1	down	0.39	0.14	-1.47805	1	1	0.302937	1	1	0.916056	-	-	111	-	-	-	-	-	-	-	-	-	-	-	-	-	-	-
comp12766_c0_seq1		comp12766_c0_seq1	down	0.21	0	#NAME?	1	1	NA	1	1	NA	-	-	102	-	-	-	-	-	-	-	-	-	-	-	-	-	-	-
comp12769_c0_seq1		comp12769_c0_seq1	down	0.19	0	#NAME?	1	1	NA	1	1	NA	-	-	114	-	-	-	-	-	-	-	-	-	-	-	-	-	-	-
comp12773_c0_seq1	GBSQ01003652	comp12773_c0_seq1	down	0.2	0.07	-1.51457	1	1	0.0940755	1	1	0.616177	-	-	672	-	-	-	-	-	-	-	-	-	-	-	-	-	-	-
comp12776_c0_seq1		comp12776_c0_seq1	down	0.2	0	#NAME?	1	1	NA	1	1	NA	-	-	110	-	-	-	-	-	-	-	-	-	-	-	-	-	-	-
comp12780_c0_seq1	GBSQ01002988	comp12780_c0_seq1	down	0.71	0	#NAME?	1	0.499967	NA	1	1	NA	-	-	430	-	-	-	-	-	-	-	-	-	-	-	-	-	-	-
comp12780_c0_seq2	GBSQ01002989	comp12780_c0_seq2	down	0.87	0	#NAME?	1	0.499967	NA	1	1	NA	-	-	404	-	-	-	-	-	-	-	-	-	-	-	-	-	-	-
comp12788_c0_seq1		comp12788_c0_seq1	down	0.2	0	#NAME?	1	1	NA	1	1	NA	-	-	110	-	-	-	-	-	-	-	-	-	-	-	-	-	-	-
comp12791_c0_seq1	GBSQ01002868	comp12791_c0_seq1	down	0.24	0.09	-1.41504	1	1	0.138974	1	1	0.691316	-	-	551	sp|Q01886|HTS1_COCCA HC-toxin synthetase OS=Cochliobolus carbonum GN=HTS1 PE=1 SV=2	1e-21	-	-	tr|E3RWF0|E3RWF0_PYRTT Putative uncharacterized protein (Fragment) OS=Pyrenophora teres f. teres (strain 0-1) GN=PTT_13608 PE=4 SV=1	3e-29	-	-	-	-	-	GO:0005575,cellular_component;GO:0031177,phosphopantetheine binding;GO:0008152,metabolic process;GO:0009403,toxin biosynthetic process;GO:0016881,acid-amino acid ligase activity;GO:0048037,cofactor binding;GO:0003824,catalytic activity;GO:0000036,ACP phosphopantetheine attachment site binding involved in fatty acid biosynthetic process;GO:0016874,ligase activity	-	-	-
comp12794_c0_seq1	GBSP01009766	comp12794_c0_seq1	down	0.98	0.05	-4.29278	1	0.499967	0.945065	1	1	0.999399	-	-	600	-	-	-	-	-	-	-	-	-	-	-	-	-	-	-
comp12795_c0_seq1	GBSQ01003015	comp12795_c0_seq1	down	0.62	0.06	-3.36923	1	0.499967	0.593672	1	1	0.999399	-	-	1156	-	-	-	-	tr|Q2USL2|Q2USL2_ASPOR Predicted protein OS=Aspergillus oryzae (strain ATCC 42149 / RIB 40) GN=AO090005000383 PE=4 SV=1	2e-114	dbj|BAE55453.1| unnamed protein product [Aspergillus oryzae RIB40]	2e-114	lcl|B8ME36_TALSN/86-432 PF00144.19;Beta-lactamase;	9e-81	-	-	-	-	-
comp12796_c0_seq1	GBSQ01003267	comp12796_c0_seq1	down	0.14	0.05	-1.48543	1	1	0.0368291	1	1	0.399765	-	-	645	-	-	-	-	tr|B6HS92|B6HS92_PENCW Pc22g08270 protein OS=Penicillium chrysogenum (strain ATCC 28089 / DSM 1075 / Wisconsin 54-1255) GN=Pc22g08270 PE=4 SV=1	5e-49	ref|XP_002564840.1| Pc22g08270 [Penicillium chrysogenum Wisconsin 54-1255] emb|CAP98115.1| Pc22g08270 [Penicillium chrysogenum Wisconsin 54-1255]	5e-49	lcl|B6HS92_PENCW/1-336 PB002371; Pfam-B_2371;	7e-50	-	-	-	-	-
comp12816_c0_seq1	GBSQ01002850	comp12816_c0_seq1	down	0.41	0	#NAME?	1	1	NA	1	1	NA	-	-	427	-	-	-	-	-	-	-	-	-	-	-	-	-	-	-
comp12818_c0_seq1		comp12818_c0_seq1	down	0.2	0	#NAME?	1	1	NA	1	1	NA	-	-	109	-	-	-	-	-	-	-	-	-	-	-	-	-	-	-
comp1281_c0_seq1	GBSP01001853	comp1281_c0_seq1	down	36.92	0.41	-6.49263	1	7.26881e-12	6.16879e-09	1	2.1036e-09	6.5062e-07	LYS2	L-aminoadipate-semialdehyde dehydrogenase	3347	-	-	-	-	tr|B6HUF6|B6HUF6_PENCW Pc22g09430 protein OS=Penicillium chrysogenum (strain ATCC 28089 / DSM 1075 / Wisconsin 54-1255) GN=Pc22g09430 PE=4 SV=1	0	ref|XP_002564955.1| Pc22g09430 [Penicillium chrysogenum Wisconsin 54-1255] emb|CAP98231.1| Pc22g09430 [Penicillium chrysogenum Wisconsin 54-1255]	0	lcl|B6HUF6_PENCW/43-443 PF00501.23;AMP-binding;	3e-152	-	GO:0008152,metabolic process;GO:0048037,cofactor binding;GO:0003824,catalytic activity;GO:0005488,binding;GO:0000036,ACP phosphopantetheine attachment site binding involved in fatty acid biosynthetic process	EC:1.2.1.31	K00143	ko00300, Lysine biosynthesis;ko00310, Lysine degradation;
comp1281_c0_seq2	GBSP01001854	comp1281_c0_seq2	down	37.81	0.44	-6.42512	1	3.63446e-12	4.08176e-09	1	1.07727e-09	4.43058e-07	LYS2	L-aminoadipate-semialdehyde dehydrogenase	3285	-	-	-	-	tr|B6HUF6|B6HUF6_PENCW Pc22g09430 protein OS=Penicillium chrysogenum (strain ATCC 28089 / DSM 1075 / Wisconsin 54-1255) GN=Pc22g09430 PE=4 SV=1	0	ref|XP_002564955.1| Pc22g09430 [Penicillium chrysogenum Wisconsin 54-1255] emb|CAP98231.1| Pc22g09430 [Penicillium chrysogenum Wisconsin 54-1255]	0	lcl|B6HUF6_PENCW/43-443 PF00501.23;AMP-binding;	3e-152	-	GO:0008152,metabolic process;GO:0048037,cofactor binding;GO:0003824,catalytic activity;GO:0005488,binding;GO:0000036,ACP phosphopantetheine attachment site binding involved in fatty acid biosynthetic process	EC:1.2.1.31	K00143	ko00300, Lysine biosynthesis;ko00310, Lysine degradation;
comp1281_c0_seq3	GBSP01001855	comp1281_c0_seq3	down	33.97	0.6	-5.82315	1	1.04666e-09	3.67839e-08	1	2.53086e-07	3.58898e-06	LYS2	L-aminoadipate-semialdehyde dehydrogenase	3154	-	-	-	-	tr|B6HUF6|B6HUF6_PENCW Pc22g09430 protein OS=Penicillium chrysogenum (strain ATCC 28089 / DSM 1075 / Wisconsin 54-1255) GN=Pc22g09430 PE=4 SV=1	0	ref|XP_002564955.1| Pc22g09430 [Penicillium chrysogenum Wisconsin 54-1255] emb|CAP98231.1| Pc22g09430 [Penicillium chrysogenum Wisconsin 54-1255]	0	lcl|B6HUF6_PENCW/43-443 PF00501.23;AMP-binding;	3e-152	-	GO:0008152,metabolic process;GO:0048037,cofactor binding;GO:0003824,catalytic activity;GO:0005488,binding;GO:0000036,ACP phosphopantetheine attachment site binding involved in fatty acid biosynthetic process	EC:1.2.1.31	K00143	ko00300, Lysine biosynthesis;ko00310, Lysine degradation;
comp1281_c0_seq4	GBSP01001856	comp1281_c0_seq4	down	34.86	0.64	-5.76736	1	5.37873e-10	2.46535e-08	1	1.36338e-07	2.45133e-06	LYS2	L-aminoadipate-semialdehyde dehydrogenase	3092	-	-	-	-	tr|B6HUF6|B6HUF6_PENCW Pc22g09430 protein OS=Penicillium chrysogenum (strain ATCC 28089 / DSM 1075 / Wisconsin 54-1255) GN=Pc22g09430 PE=4 SV=1	0	ref|XP_002564955.1| Pc22g09430 [Penicillium chrysogenum Wisconsin 54-1255] emb|CAP98231.1| Pc22g09430 [Penicillium chrysogenum Wisconsin 54-1255]	0	lcl|B6HUF6_PENCW/43-443 PF00501.23;AMP-binding;	3e-152	-	GO:0008152,metabolic process;GO:0048037,cofactor binding;GO:0003824,catalytic activity;GO:0005488,binding;GO:0000036,ACP phosphopantetheine attachment site binding involved in fatty acid biosynthetic process	EC:1.2.1.31	K00143	ko00300, Lysine biosynthesis;ko00310, Lysine degradation;
comp12823_c0_seq1		comp12823_c0_seq1	down	0.63	0	#NAME?	1	0.499967	NA	1	1	NA	-	-	140	-	-	-	-	-	-	-	-	-	-	-	-	-	-	-
comp12833_c0_seq1		comp12833_c0_seq1	down	0.35	0.13	-1.42884	1	1	0.260256	1	1	0.870364	-	-	126	-	-	-	-	-	-	-	-	-	-	-	-	-	-	-
comp12837_c0_seq1		comp12837_c0_seq1	down	0.15	0	#NAME?	1	1	NA	1	1	NA	-	-	148	-	-	-	-	-	-	-	-	-	-	-	-	-	-	-
comp12838_c0_seq1	GBSQ01003450	comp12838_c0_seq1	down	0.08	0	#NAME?	1	1	NA	1	1	NA	-	-	572	-	-	-	-	-	-	-	-	-	-	-	-	-	-	-
comp12840_c0_seq1	GBSQ01003153	comp12840_c0_seq1	down	0.75	0.22	-1.76939	1	0.499967	0.633258	1	1	0.999399	-	-	437	-	-	-	-	-	-	-	-	-	-	-	-	-	-	-
comp12857_c0_seq1	GBSQ01003113	comp12857_c0_seq1	down	0.18	0.07	-1.36257	1	1	0.0750815	1	1	0.574603	-	-	1741	sp|O94343|YHMA_SCHPO Uncharacterized MFS-type transporter C1271.10c OS=Schizosaccharomyces pombe (strain 972 / ATCC 24843) GN=SPBC1271.10c PE=1 SV=1	2e-84	-	-	tr|B6H8N0|B6H8N0_PENCW Pc16g05960 protein OS=Penicillium chrysogenum (strain ATCC 28089 / DSM 1075 / Wisconsin 54-1255) GN=Pc16g05960 PE=4 SV=1	0	ref|XP_002560933.1| Pc16g05960 [Penicillium chrysogenum Wisconsin 54-1255] emb|CAP93266.1| Pc16g05960 [Penicillium chrysogenum Wisconsin 54-1255]	0	lcl|B6H8N0_PENCW/47-478 PF07690.11;MFS_1;	0	-	GO:0055085,transmembrane transport;GO:0016021,integral to membrane	-	-	-
comp1285_c0_seq1	GBSP01001260	comp1285_c0_seq1	down	7.74	3.39	-1.19105	0.967301	0.113241	0.315206	1	1	0.930165	-	-	4254	-	-	-	-	-	-	-	-	-	-	-	-	-	-	-
comp1285_c0_seq2	GBSP01001261	comp1285_c0_seq2	down	7.9	3.68	-1.10215	0.927034	0.193787	0.343916	1	1	0.961304	-	-	4199	-	-	-	-	-	-	-	-	-	-	-	-	-	-	-
comp12861_c0_seq3		comp12861_c0_seq3	down	0.18	0	#NAME?	1	1	NA	1	1	NA	-	-	125	-	-	-	-	-	-	-	-	-	-	-	-	-	-	-
comp12862_c0_seq1	GBSQ01003595	comp12862_c0_seq1	down	0.8	0.04	-4.32193	1	0.499967	0.793476	1	1	0.999399	-	-	384	-	-	-	-	-	-	-	-	-	-	-	-	-	-	-
comp12875_c0_seq1	GBSQ01002965	comp12875_c0_seq1	down	1.14	0.08	-3.83289	1	0.499967	0.95662	1	1	0.999399	-	-	423	-	-	-	-	-	-	-	-	-	-	-	-	-	-	-
comp12879_c0_seq1	GBSQ01003702	comp12879_c0_seq1	down	0.47	0.14	-1.74723	1	1	0.391006	1	1	0.999399	ATPeF0A, MTATP6	F-type H+-transporting ATPase subunit a	463	sp|Q36918|ATP6_PENCH ATP synthase subunit a OS=Penicillium chrysogenum GN=atp6 PE=3 SV=1	9e-63	gnl|CDD|162216 TIGR01131, ATP_synt_6_or_A, ATP synthase subunit 6 (eukaryotes),also subunit A (prokaryotes). Bacterial forms should be designated ATP synthase, F0 subunit A; eukaryotic (chloroplast and mitochondrial) forms should be designated ATP synthase, F0 subunit 6. The F1/F0 ATP synthase is a multisubunit, membrane associated enzyme found in bacteria and mitochondria and chloroplast. This e…	8e-52	tr|G8I2Q9|G8I2Q9_9EURO ATP synthase F0 subunit 6 OS=Penicillium solitum GN=atp6 PE=4 SV=1	3e-61	ref|YP_004935025.1| ATP synthase F0 subunit 6 (mitochondrion) [Penicillium solitum] gb|AER26649.1| ATP synthase F0 subunit 6 [Penicillium solitum]	3e-61	lcl|E9ND82_PENDI/30-252 PF00119.15;ATP-synt_A;	3e-62	C	GO:0016020,membrane;GO:0006810,transport;GO:0006811,ion transport;GO:0015986,ATP synthesis coupled proton transport;GO:0042777,plasma membrane ATP synthesis coupled proton transport;GO:0006754,ATP biosynthetic process;GO:0045263,proton-transporting ATP synthase complex, coupling factor F(o);GO:0016021,integral to membrane;GO:0005743,mitochondrial inner membrane;GO:0005739,mitochondrion;GO:0015078…	EC:3.6.3.14	K02126	ko00190, Oxidative phosphorylation;ko05010, Alzheimer's disease;ko05012, Parkinson's disease;ko05016, Huntington's disease;
comp12880_c0_seq1		comp12880_c0_seq1	down	0.21	0	#NAME?	1	1	NA	1	1	NA	-	-	102	-	-	-	-	-	-	-	-	-	-	-	-	-	-	-
comp12882_c0_seq1	GBSQ01003554	comp12882_c0_seq1	down	0.64	0.3	-1.09311	1	0.499967	0.496079	1	1	0.999399	-	-	375	-	-	-	-	-	-	-	-	-	-	-	-	-	-	-
comp12883_c0_seq1		comp12883_c0_seq1	down	0.21	0	#NAME?	1	1	NA	1	1	NA	-	-	106	-	-	-	-	-	-	-	-	-	-	-	-	-	-	-
comp12886_c0_seq1		comp12886_c0_seq1	down	0.45	0	#NAME?	1	1	NA	1	1	NA	-	-	145	-	-	-	-	-	-	-	-	-	-	-	-	-	-	-
comp12892_c0_seq1		comp12892_c0_seq1	down	0.2	0	#NAME?	1	1	NA	1	1	NA	-	-	110	-	-	-	-	-	-	-	-	-	-	-	-	-	-	-
comp12893_c0_seq1	GBSQ01003332	comp12893_c0_seq1	down	0.64	0.08	-3	1	0.499967	0.604118	1	1	0.999399	-	-	412	-	-	-	-	-	-	-	-	-	-	-	-	-	-	-
comp12894_c0_seq1	GBSQ01003052	comp12894_c0_seq1	down	0.05	0	#NAME?	1	1	NA	1	1	NA	-	-	859	sp|Q9UT59|YKJ7_SCHPO Putative uncharacterized oxidoreductase C513.07 OS=Schizosaccharomyces pombe (strain 972 / ATCC 24843) GN=SPAC513.07 PE=2 SV=1	3e-55	gnl|CDD|187538 cd05227, AR_SDR_e, aldehyde reductase, extended (e) SDRs. This subgroup contains aldehyde reductase of the extended SDR-type and related proteins. Aldehyde reductase I (aka carbonyl reductase) is an NADP-binding SDR; it has an NADP-binding motif consensus that is slightly different from the canonical SDR form and lacks the Asn of the extended SDR active site tetrad. Aldehyde reduct…	6e-74	tr|G3Y862|G3Y862_ASPNA Putative uncharacterized protein (Fragment) OS=Aspergillus niger (strain ATCC 1015 / CBS 113.46 / FGSC A1144 / LSHB Ac4 / NCTC 3858a / NRRL 328 / USDA 3528.7) GN=ASPNIDRAFT_214710 PE=4 SV=1	6e-140	gb|EHA20971.1| hypothetical protein ASPNIDRAFT_214710 [Aspergillus niger ATCC 1015]	6e-140	lcl|A2QFV2_ASPNC/10-280 PF01370.16;Epimerase;	8e-137	V	GO:0044237,cellular metabolic process;GO:0003824,catalytic activity;GO:0055114,oxidation-reduction process;GO:0005488,binding;GO:0016491,oxidoreductase activity;GO:0050662,coenzyme binding	-	-	-
comp128_c0_seq1	GBSP01005892	comp128_c0_seq1	down	106.86	3.05	-5.13077	1	1.71814e-28	1.06017e-22	1	1.26297e-25	3.8359e-20	-	-	7660	-	-	-	-	tr|B6GZT2|B6GZT2_PENCW Pc12g13330 protein OS=Penicillium chrysogenum (strain ATCC 28089 / DSM 1075 / Wisconsin 54-1255) GN=Pc12g13330 PE=4 SV=1	0	-	-	lcl|B6H1M1_PENCW/88-480 PF03659.9;Glyco_hydro_71;	7e-171	-	-	-	-	-
comp128_c0_seq2	GBSP01005893	comp128_c0_seq2	down	107.35	3.13	-5.10002	1	1.71814e-28	9.2581e-23	1	1.26297e-25	3.4127e-20	-	-	7602	-	-	-	-	tr|B6GZT2|B6GZT2_PENCW Pc12g13330 protein OS=Penicillium chrysogenum (strain ATCC 28089 / DSM 1075 / Wisconsin 54-1255) GN=Pc12g13330 PE=4 SV=1	0	-	-	lcl|B6H1M1_PENCW/88-480 PF03659.9;Glyco_hydro_71;	7e-171	-	-	-	-	-
comp128_c0_seq3	GBSP01005894	comp128_c0_seq3	down	111.16	3.29	-5.07841	1	1.19606e-29	1.70211e-23	1	9.35321e-27	6.8218e-21	-	-	7595	-	-	-	-	tr|B6GZT2|B6GZT2_PENCW Pc12g13330 protein OS=Penicillium chrysogenum (strain ATCC 28089 / DSM 1075 / Wisconsin 54-1255) GN=Pc12g13330 PE=4 SV=1	0	-	-	lcl|B6H1M1_PENCW/88-480 PF03659.9;Glyco_hydro_71;	7e-171	-	-	-	-	-
comp128_c0_seq4	GBSP01005895	comp128_c0_seq4	down	111.69	3.38	-5.04633	1	6.14009e-30	1.47686e-23	1	4.90593e-27	6.01151e-21	-	-	7537	-	-	-	-	tr|B6GZT2|B6GZT2_PENCW Pc12g13330 protein OS=Penicillium chrysogenum (strain ATCC 28089 / DSM 1075 / Wisconsin 54-1255) GN=Pc12g13330 PE=4 SV=1	0	-	-	lcl|B6H1M1_PENCW/88-480 PF03659.9;Glyco_hydro_71;	7e-171	-	-	-	-	-
comp12904_c0_seq1	GBSQ01003349	comp12904_c0_seq1	down	0.11	0.04	-1.45943	1	1	0.0163404	1	1	0.233474	-	-	396	-	-	-	-	tr|A1D520|A1D520_NEOFI Putative uncharacterized protein OS=Neosartorya fischeri (strain ATCC 1020 / DSM 3700 / FGSC A1164 / NRRL 181) GN=NFIA_022240 PE=4 SV=1	8e-63	ref|XP_001265410.1| hypothetical protein NFIA_022240 [Neosartorya fischeri NRRL 181] gb|EAW23513.1| conserved hypothetical protein [Neosartorya fischeri NRRL 181]	7e-63	lcl|A1CS45_ASPCL/4-115 PB015877; Pfam-B_15877;	3e-61	-	-	-	-	-
comp12913_c0_seq1		comp12913_c0_seq1	down	0.12	0	#NAME?	1	1	NA	1	1	NA	-	-	184	-	-	-	-	-	-	-	-	-	-	-	-	-	-	-
comp12915_c0_seq1		comp12915_c0_seq1	down	0.21	0	#NAME?	1	1	NA	1	1	NA	-	-	105	-	-	-	-	-	-	-	-	-	-	-	-	-	-	-
comp12927_c0_seq1		comp12927_c0_seq1	down	0.2	0	#NAME?	1	1	NA	1	1	NA	-	-	109	-	-	-	-	-	-	-	-	-	-	-	-	-	-	-
comp12930_c0_seq1		comp12930_c0_seq1	down	0.2	0	#NAME?	1	1	NA	1	1	NA	-	-	108	-	-	-	-	-	-	-	-	-	-	-	-	-	-	-
comp12934_c0_seq1		comp12934_c0_seq1	down	0.19	0	#NAME?	1	1	NA	1	1	NA	-	-	114	-	-	-	-	-	-	-	-	-	-	-	-	-	-	-
comp12935_c0_seq1		comp12935_c0_seq1	down	0.27	0.1	-1.43296	1	1	0.17242	1	1	0.755767	-	-	162	-	-	-	-	-	-	-	-	-	-	-	-	-	-	-
comp12941_c0_seq1	GBSQ01003090	comp12941_c0_seq1	down	0.88	0	#NAME?	1	0.499967	NA	1	1	NA	-	-	274	-	-	-	-	-	-	-	-	-	-	-	-	-	-	-
comp12944_c0_seq1		comp12944_c0_seq1	down	0.19	0	#NAME?	1	1	NA	1	1	NA	-	-	113	-	-	-	-	-	-	-	-	-	-	-	-	-	-	-
comp12947_c0_seq1		comp12947_c0_seq1	down	0.53	0	#NAME?	1	0.499967	NA	1	1	NA	-	-	125	-	-	-	-	-	-	-	-	-	-	-	-	-	-	-
comp1295_c0_seq1	GBSP01000947	comp1295_c0_seq1	down	41.91	20.87	-1.00586	0.997427	0.00556514	0.01142	1	0.273817	0.182629	-	-	1604	-	-	-	-	-	-	-	-	lcl|C8V4C2_EMENI/1131-1489 PB007013; Pfam-B_7013;	4e-26	-	-	-	-	-
comp12961_c0_seq1		comp12961_c0_seq1	down	0.84	0	#NAME?	1	0.499967	NA	1	1	NA	-	-	157	-	-	-	-	-	-	-	-	-	-	-	-	-	-	-
comp12969_c0_seq1		comp12969_c0_seq1	down	0.36	0	#NAME?	1	1	NA	1	1	NA	-	-	121	-	-	-	-	-	-	-	-	-	-	-	-	-	-	-
comp1296_c0_seq13	GBSP01004233	comp1296_c0_seq13	down	2.75	0.94	-1.5487	0.937517	0.312451	0.673174	1	1	0.999399	lldD	L-lactate dehydrogenase (cytochrome)	358	sp|Q24JJ8|GLO3_ARATH Peroxisomal (S)-2-hydroxy-acid oxidase GLO3 OS=Arabidopsis thaliana GN=GLO3 PE=2 SV=1	6e-59	gnl|CDD|73376 cd02922, FCB2_FMN, Flavocytochrome b2 (FCB2) FMN-binding domain. FCB2 (AKA L-lactate:cytochrome c oxidoreductase) is a respiratory enzyme located in the intermembrane space of fungal mitochondria which catalyzes the oxidation of L-lactate to pyruvate. FCB2 also participates in a short electron-transport chain involving cytochrome c and cytochrome oxidase which ultimately directs the…	2e-118	tr|B6HAK5|B6HAK5_PENCW Pc16g13140 protein OS=Penicillium chrysogenum (strain ATCC 28089 / DSM 1075 / Wisconsin 54-1255) GN=Pc16g13140 PE=4 SV=1	0	ref|XP_002561613.1| Pc16g13140 [Penicillium chrysogenum Wisconsin 54-1255] emb|CAP93984.1| Pc16g13140 [Penicillium chrysogenum Wisconsin 54-1255]	0	lcl|Q4WJ52_ASPFU/117-471 PF01070.13;FMN_dh;	8e-156	CM	GO:0016020,membrane;GO:0009854,oxidative photosynthetic carbon pathway;GO:0055085,transmembrane transport;GO:0046873,metal ion transmembrane transporter activity;GO:0008152,metabolic process;GO:0003973,(S)-2-hydroxy-acid oxidase activity;GO:0005777,peroxisome;GO:0003824,catalytic activity;GO:0055114,oxidation-reduction process;GO:0030001,metal ion transport;GO:0010181,FMN binding;GO:0009853,photo…	EC:1.1.2.3	K00101	ko00620, Pyruvate metabolism;
comp12977_c0_seq1		comp12977_c0_seq1	down	0.18	0	#NAME?	1	1	NA	1	1	NA	-	-	121	-	-	-	-	-	-	-	-	-	-	-	-	-	-	-
comp12984_c0_seq1	GBSQ01003369	comp12984_c0_seq1	down	0.73	0.03	-4.60486	1	0.499967	0.730797	1	1	0.999399	-	-	600	-	-	-	-	-	-	-	-	-	-	-	-	-	-	-
comp1298_c0_seq1	GBSP01003254	comp1298_c0_seq1	down	17.47	5.25	-1.73449	0.99783	0.00844448	0.0185644	1	0.375749	0.255633	-	-	2018	-	-	-	-	-	-	-	-	-	-	-	-	-	-	-
comp1298_c0_seq10	GBSP01003263	comp1298_c0_seq10	down	12.19	4.3	-1.50329	0.989371	0.0383868	0.089705	1	1	0.604899	-	-	1607	-	-	-	-	-	-	-	-	-	-	-	-	-	-	-
comp1298_c0_seq11	GBSP01003264	comp1298_c0_seq11	down	20.76	6.64	-1.64455	0.998142	0.00626566	0.0121857	1	0.2983	0.189547	-	-	1603	-	-	-	-	-	-	-	-	-	-	-	-	-	-	-
comp1298_c0_seq12	GBSP01003265	comp1298_c0_seq12	down	20.07	7.79	-1.36535	0.993735	0.0178365	0.032569	1	0.692252	0.376589	-	-	1593	-	-	-	-	-	-	-	-	-	-	-	-	-	-	-
comp1298_c0_seq13	GBSP01003266	comp1298_c0_seq13	down	20.89	6.43	-1.69992	0.999244	0.00295995	0.0100114	1	0.158817	0.164547	-	-	1582	-	-	-	-	-	-	-	-	-	-	-	-	-	-	-
comp1298_c0_seq14	GBSP01003267	comp1298_c0_seq14	down	17.94	7.32	-1.29326	0.992689	0.0216284	0.0555747	1	0.794929	0.493644	-	-	1581	-	-	-	-	-	-	-	-	-	-	-	-	-	-	-
comp1298_c0_seq15	GBSP01003268	comp1298_c0_seq15	down	13.85	6.6	-1.06935	0.960847	0.0945772	0.166864	1	1	0.745761	-	-	1406	-	-	-	-	-	-	-	-	-	-	-	-	-	-	-
comp1298_c0_seq16	GBSP01003269	comp1298_c0_seq16	down	14.57	5.07	-1.52294	0.994095	0.0206822	0.0550789	1	0.77173	0.490383	-	-	1395	-	-	-	-	-	-	-	-	-	-	-	-	-	-	-
comp1298_c0_seq18	GBSP01003271	comp1298_c0_seq18	down	21.11	8.79	-1.26399	0.991944	0.0213718	0.0384064	1	0.793433	0.4114	-	-	1390	-	-	-	-	-	-	-	-	-	-	-	-	-	-	-
comp1298_c0_seq19	GBSP01003272	comp1298_c0_seq19	down	21.2	8.63	-1.29663	0.991944	0.0213718	0.0341167	1	0.793433	0.383844	-	-	1369	-	-	-	-	-	-	-	-	-	-	-	-	-	-	-
comp1298_c0_seq2	GBSP01003255	comp1298_c0_seq2	down	12.43	4.08	-1.60719	0.989371	0.0383868	0.0704299	1	1	0.552309	-	-	1831	-	-	-	-	-	-	-	-	-	-	-	-	-	-	-
comp1298_c0_seq3	GBSP01003256	comp1298_c0_seq3	down	19.84	6.15	-1.68975	0.998754	0.00467408	0.0127937	1	0.233095	0.196514	-	-	1827	-	-	-	-	-	-	-	-	-	-	-	-	-	-	-
comp1298_c0_seq4	GBSP01003257	comp1298_c0_seq4	down	19.93	5.96	-1.74156	0.998754	0.00467408	0.0107942	1	0.233095	0.17401	-	-	1806	-	-	-	-	-	-	-	-	-	-	-	-	-	-	-
comp1298_c0_seq5	GBSP01003258	comp1298_c0_seq5	down	17.35	6.74	-1.36412	0.988681	0.0319375	0.0502017	1	1	0.46376	-	-	1805	-	-	-	-	-	-	-	-	-	-	-	-	-	-	-
comp1298_c0_seq6	GBSP01003259	comp1298_c0_seq6	down	18.01	5.58	-1.69046	0.996697	0.0113201	0.0185931	1	0.477131	0.255633	-	-	1794	-	-	-	-	-	-	-	-	-	-	-	-	-	-	-
comp1298_c0_seq7	GBSP01003260	comp1298_c0_seq7	down	14.52	4.71	-1.62424	0.994095	0.0206822	0.0445074	1	0.77173	0.439857	-	-	1619	-	-	-	-	-	-	-	-	-	-	-	-	-	-	-
comp1298_c0_seq8	GBSP01003261	comp1298_c0_seq8	down	11.63	5.58	-1.05951	0.951901	0.118891	0.22339	1	1	0.820808	-	-	1618	-	-	-	-	-	-	-	-	-	-	-	-	-	-	-
comp1298_c0_seq9	GBSP01003262	comp1298_c0_seq9	down	20.01	7.93	-1.33533	0.993735	0.0178365	0.0360415	1	0.692252	0.396	-	-	1614	-	-	-	-	-	-	-	-	-	-	-	-	-	-	-
comp12994_c0_seq1		comp12994_c0_seq1	down	0.19	0	#NAME?	1	1	NA	1	1	NA	-	-	113	-	-	-	-	-	-	-	-	-	-	-	-	-	-	-
comp13001_c0_seq1		comp13001_c0_seq1	down	0.21	0	#NAME?	1	1	NA	1	1	NA	-	-	103	-	-	-	-	-	-	-	-	-	-	-	-	-	-	-
comp13002_c0_seq1		comp13002_c0_seq1	down	0.19	0	#NAME?	1	1	NA	1	1	NA	-	-	116	-	-	-	-	-	-	-	-	-	-	-	-	-	-	-
comp13005_c0_seq1	GBSQ01002914	comp13005_c0_seq1	down	0.7	0	#NAME?	1	0.499967	NA	1	1	NA	-	-	497	-	-	-	-	tr|E9EYK8|E9EYK8_METAR Siderophore iron transporter, putative OS=Metarhizium robertsii (strain ARSEF 23 / ATCC MYA-3075) GN=MAA_05107 PE=4 SV=1	7e-26	gb|EFY99049.1| siderophore iron transporter, putative [Metarhizium anisopliae ARSEF 23]	7e-26	-	-	-	GO:0055085,transmembrane transport;GO:0016021,integral to membrane	-	-	-
comp13007_c0_seq1		comp13007_c0_seq1	down	0.12	0	#NAME?	1	1	NA	1	1	NA	-	-	180	-	-	-	-	-	-	-	-	-	-	-	-	-	-	-
comp13009_c0_seq1		comp13009_c0_seq1	down	0.24	0.09	-1.41504	1	1	0.138974	1	1	0.691316	-	-	181	-	-	-	-	-	-	-	-	-	-	-	-	-	-	-
comp13012_c0_seq1		comp13012_c0_seq1	down	0.35	0.13	-1.42884	1	1	0.260256	1	1	0.870364	-	-	125	-	-	-	-	-	-	-	-	-	-	-	-	-	-	-
comp13021_c0_seq1		comp13021_c0_seq1	down	0.31	0	#NAME?	1	1	NA	1	1	NA	-	-	139	-	-	-	-	-	-	-	-	-	-	-	-	-	-	-
comp13026_c0_seq1		comp13026_c0_seq1	down	0.2	0	#NAME?	1	1	NA	1	1	NA	-	-	109	-	-	-	-	-	-	-	-	-	-	-	-	-	-	-
comp13027_c0_seq1	GBSQ01002928	comp13027_c0_seq1	down	0.47	0	#NAME?	1	1	NA	1	1	NA	-	-	514	-	-	-	-	-	-	-	-	-	-	-	-	-	-	-
comp13038_c0_seq1	GBSQ01003109	comp13038_c0_seq1	down	0.2	0.09	-1.152	1	1	0.0984017	1	1	0.616177	SLC2A13, ITR	MFS transporter, SP family, solute carrier family 2 (myo-inositol transporter), member 13	534	sp|P07921|LACP_KLULA Lactose permease OS=Kluyveromyces lactis (strain ATCC 8585 / CBS 2359 / DSM 70799 / NBRC 1267 / NRRL Y-1140 / WM37) GN=LAC12 PE=3 SV=1	2e-19	gnl|CDD|200987 pfam00083, Sugar_tr, Sugar (and other) transporter.	1e-26	tr|B6QLF4|B6QLF4_PENMQ MFS sugar transporter protein, putative OS=Penicillium marneffei (strain ATCC 18224 / CBS 334.59 / QM 7333) GN=PMAA_057200 PE=4 SV=1	2e-84	ref|XP_002150540.1| MFS sugar transporter protein, putative [Penicillium marneffei ATCC 18224] gb|EEA21931.1| MFS sugar transporter protein, putative [Penicillium marneffei ATCC 18224]	2e-84	lcl|B6QLF4_PENMQ/59-511 PF00083.19;Sugar_tr;	5e-86	-	GO:0016020,membrane;GO:0006810,transport;GO:0055085,transmembrane transport;GO:0015293,symporter activity;GO:0008643,carbohydrate transport;GO:0016021,integral to membrane;GO:0022891,substrate-specific transmembrane transporter activity;GO:0022857,transmembrane transporter activity;GO:0005215,transporter activity	-	K08150	-
comp13046_c0_seq1	GBSQ01003241	comp13046_c0_seq1	down	0.55	0	#NAME?	1	0.499967	NA	1	1	NA	-	-	316	sp|Q6X2E0|DMAW1_CLAPU Tryptophan dimethylallyltransferase 1 OS=Claviceps purpurea GN=dmaW1 PE=3 SV=2	3e-08	gnl|CDD|204804 pfam11991, Trp_DMAT, Tryptophan dimethylallyltransferase. This family of proteins represents tryptophan dimethylallyltransferase (EC:2.5.1.34), which catalyzes the first step of ergot alkaloid biosynthesis. Ergot alkaloids, which are produced by endophyte fungi, can enhance plant host fitness, but also cause livestock toxicosis to host plants. This protein is found in bacteria and …	3e-23	tr|E9DG65|E9DG65_COCPS Putative uncharacterized protein OS=Coccidioides posadasii (strain RMSCC 757 / Silveira) GN=CPSG_08814 PE=4 SV=1	2e-21	ref|XP_003066904.1| tryptophan dimethylallyltransferase, putative [Coccidioides posadasii C735 delta SOWgp] gb|EER24759.1| tryptophan dimethylallyltransferase, putative [Coccidioides posadasii C735 delta SOWgp] gb|EFW14556.1| conserved hypothetical protein [Coccidioides posadasii str. Silveira]	2e-21	lcl|E9DG65_COCPS/25-377 PF11991.3;Trp_DMAT;	2e-22	-	GO:0050364,tryptophan dimethylallyltransferase activity;GO:0016740,transferase activity;GO:0009820,alkaloid metabolic process	-	-	-
comp13057_c0_seq1	GBSP01009781	comp13057_c0_seq1	down	0.35	0.08	-2.12928	1	1	0.265625	1	1	0.878331	MDR1	MFS transporter, DHA1 family, multidrug resistance protein	630	-	-	-	-	tr|B6HU00|B6HU00_PENCW Pc22g09270 protein OS=Penicillium chrysogenum (strain ATCC 28089 / DSM 1075 / Wisconsin 54-1255) GN=Pc22g09270 PE=4 SV=1	1e-113	ref|XP_002564939.1| Pc22g09270 [Penicillium chrysogenum Wisconsin 54-1255] emb|CAP98215.1| Pc22g09270 [Penicillium chrysogenum Wisconsin 54-1255]	1e-113	lcl|B6HU00_PENCW/30-398 PF07690.11;MFS_1;	2e-115	-	GO:0055085,transmembrane transport;GO:0016021,integral to membrane	-	K08158	-
comp13064_c0_seq1	GBSQ01003405	comp13064_c0_seq1	down	0.11	0	#NAME?	1	1	NA	1	1	NA	-	-	1014	-	-	-	-	tr|G7X4T8|G7X4T8_ASPKW Putative uncharacterized protein OS=Aspergillus kawachii (strain NBRC 4308) GN=AKAW_00225 PE=4 SV=1	2e-45	dbj|GAA82110.1| hypothetical protein AKAW_00225 [Aspergillus kawachii IFO 4308]	2e-45	-	-	-	-	-	-	-
comp13066_c0_seq1		comp13066_c0_seq1	down	0.21	0	#NAME?	1	1	NA	1	1	NA	-	-	106	-	-	-	-	-	-	-	-	-	-	-	-	-	-	-
comp13070_c0_seq1	GBSQ01003580	comp13070_c0_seq1	down	0.27	0.04	-2.75489	1	1	0.166688	1	1	0.745221	-	-	887	-	-	-	-	tr|Q0CSF6|Q0CSF6_ASPTN Predicted protein OS=Aspergillus terreus (strain NIH 2624 / FGSC A1156) GN=ATEG_03378 PE=4 SV=1	1e-98	ref|XP_001212556.1| predicted protein [Aspergillus terreus NIH2624] gb|EAU36652.1| predicted protein [Aspergillus terreus NIH2624]	1e-98	lcl|Q0CSF6_ASPTN/23-490 PF00135.23;COesterase;	4e-90	-	GO:0016787,hydrolase activity	-	-	-
comp13073_c0_seq1	GBSQ01003237	comp13073_c0_seq1	down	0.22	0.09	-1.28951	1	1	0.118164	1	1	0.649339	-	-	1770	-	-	-	-	-	-	-	-	-	-	-	-	-	-	-
comp13073_c0_seq2	GBSQ01003238	comp13073_c0_seq2	down	0.24	0.09	-1.41504	1	1	0.138974	1	1	0.691316	-	-	1707	-	-	-	-	-	-	-	-	-	-	-	-	-	-	-
comp13076_c0_seq1		comp13076_c0_seq1	down	0.2	0	#NAME?	1	1	NA	1	1	NA	-	-	109	-	-	-	-	-	-	-	-	-	-	-	-	-	-	-
comp13078_c0_seq1		comp13078_c0_seq1	down	0.2	0	#NAME?	1	1	NA	1	1	NA	-	-	111	-	-	-	-	-	-	-	-	-	-	-	-	-	-	-
comp1307_c1_seq1		comp1307_c1_seq1	down	0.48	0	#NAME?	1	1	NA	1	1	NA	-	-	138	-	-	-	-	-	-	-	-	-	-	-	-	-	-	-
comp13082_c0_seq1	GBSQ01003061	comp13082_c0_seq1	down	0.31	0.11	-1.49476	1	1	0.21706	1	1	0.810058	E4.2.1.20B, trpB	tryptophan synthase beta chain	842	-	-	-	-	tr|B6HPP8|B6HPP8_PENCW Pc22g00910 protein OS=Penicillium chrysogenum (strain ATCC 28089 / DSM 1075 / Wisconsin 54-1255) GN=Pc22g00910 PE=4 SV=1	5e-57	ref|XP_002564136.1| Pc22g00910 [Penicillium chrysogenum Wisconsin 54-1255] emb|CAP97379.1| Pc22g00910 [Penicillium chrysogenum Wisconsin 54-1255]	4e-57	-	-	-	GO:0008152,metabolic process;GO:0003824,catalytic activity;GO:0030170,pyridoxal phosphate binding	EC:4.2.1.20	K01696	ko00260, Glycine, serine and threonine metabolism;ko00400, Phenylalanine, tyrosine and tryptophan biosynthesis;
comp13092_c0_seq1		comp13092_c0_seq1	down	0.51	0	#NAME?	1	0.499967	NA	1	1	NA	-	-	129	-	-	-	-	-	-	-	-	-	-	-	-	-	-	-
comp13093_c0_seq1		comp13093_c0_seq1	down	0.18	0	#NAME?	1	1	NA	1	1	NA	-	-	123	-	-	-	-	-	-	-	-	-	-	-	-	-	-	-
comp13099_c0_seq1	GBSQ01003288	comp13099_c0_seq1	down	1.01	0.07	-3.85086	1	0.499967	0.954015	1	1	0.999399	-	-	434	-	-	-	-	-	-	-	-	-	-	-	-	-	-	-
comp13110_c0_seq1		comp13110_c0_seq1	down	0.19	0	#NAME?	1	1	NA	1	1	NA	-	-	114	-	-	-	-	-	-	-	-	-	-	-	-	-	-	-
comp13114_c0_seq1		comp13114_c0_seq1	down	0.51	0.12	-2.08746	1	0.499967	0.442206	1	1	0.999399	-	-	130	-	-	-	-	-	-	-	-	-	-	-	-	-	-	-
comp13118_c0_seq1	GBSQ01003120	comp13118_c0_seq1	down	0.25	0.12	-1.05889	1	1	0.152651	1	1	0.722907	-	-	258	-	-	-	-	-	-	-	-	-	-	-	-	-	-	-
comp13119_c0_seq1	GBSQ01003071	comp13119_c0_seq1	down	0.75	0	#NAME?	1	0.499967	NA	1	1	NA	-	-	232	-	-	-	-	tr|A6RES2|A6RES2_AJECN Predicted protein OS=Ajellomyces capsulata (strain NAm1 / WU24) GN=HCAG_08137 PE=4 SV=1	3e-26	ref|XP_001537028.1| predicted protein [Ajellomyces capsulatus NAm1] gb|EDN04471.1| predicted protein [Ajellomyces capsulatus NAm1]	3e-26	lcl|A6RES2_AJECN/489-702 PF03372.18;Exo_endo_phos;	5e-29	-	GO:0003964,RNA-directed DNA polymerase activity;GO:0003723,RNA binding;GO:0004523,ribonuclease H activity;GO:0008270,zinc ion binding;GO:0006278,RNA-dependent DNA replication;GO:0003676,nucleic acid binding	-	-	-
comp13125_c0_seq1		comp13125_c0_seq1	down	0.21	0	#NAME?	1	1	NA	1	1	NA	-	-	105	-	-	-	-	-	-	-	-	-	-	-	-	-	-	-
comp13126_c0_seq1	GBSQ01003448	comp13126_c0_seq1	down	0.14	0	#NAME?	1	1	NA	1	1	NA	-	-	307	-	-	-	-	-	-	-	-	-	-	-	-	-	-	-
comp1312_c1_seq1	GBSP01006618	comp1312_c1_seq1	down	28.37	8.66	-1.71193	0.999624	0.00128043	0.00210545	1	0.0766462	0.0495027	PFKFB	6-phosphofructo-2-kinase / fructose-2,6-bisphosphatase	2785	sp|P32604|F26_YEAST Fructose-2,6-bisphosphatase OS=Saccharomyces cerevisiae (strain ATCC 204508 / S288c) GN=FBP26 PE=1 SV=2	1e-160	gnl|CDD|201876 pfam01591, 6PF2K, 6-phosphofructo-2-kinase. This enzyme occurs as a bifunctional enzyme with fructose-2,6-bisphosphatase. The bifunctional enzyme catalyzes both the synthesis and degradation of fructose-2,6-bisphosphate, a potent regulator of glycolysis. This enzyme contains a P-loop motif.	7e-71	tr|B6HDG2|B6HDG2_PENCW Pc20g01550 protein OS=Penicillium chrysogenum (strain ATCC 28089 / DSM 1075 / Wisconsin 54-1255) GN=Pc20g01550 PE=4 SV=1	0	ref|XP_002562714.1| Pc20g01550 [Penicillium chrysogenum Wisconsin 54-1255] emb|CAP85484.1| Pc20g01550 [Penicillium chrysogenum Wisconsin 54-1255]	0	lcl|B6HDG2_PENCW/4-222 PF01591.13;6PF2K;	4e-116	G	GO:0016310,phosphorylation;GO:0004331,fructose-2,6-bisphosphate 2-phosphatase activity;GO:0008152,metabolic process;GO:0005524,ATP binding;GO:0016301,kinase activity;GO:0006000,fructose metabolic process;GO:0003824,catalytic activity;GO:0003873,6-phosphofructo-2-kinase activity;GO:0006003,fructose 2,6-bisphosphate metabolic process;GO:0016787,hydrolase activity;GO:0000166,nucleotide binding;GO:00…	EC:2.7.1.105 3.1.3.46	K01103	ko00051, Fructose and mannose metabolism;
comp1312_c1_seq2	GBSP01006619	comp1312_c1_seq2	down	34.88	11.18	-1.64148	0.999922	0.000267521	0.00082272	1	0.0193552	0.0234493	PFKFB	6-phosphofructo-2-kinase / fructose-2,6-bisphosphatase	1989	sp|P32604|F26_YEAST Fructose-2,6-bisphosphatase OS=Saccharomyces cerevisiae (strain ATCC 204508 / S288c) GN=FBP26 PE=1 SV=2	1e-160	gnl|CDD|201876 pfam01591, 6PF2K, 6-phosphofructo-2-kinase. This enzyme occurs as a bifunctional enzyme with fructose-2,6-bisphosphatase. The bifunctional enzyme catalyzes both the synthesis and degradation of fructose-2,6-bisphosphate, a potent regulator of glycolysis. This enzyme contains a P-loop motif.	7e-71	tr|B6HDG2|B6HDG2_PENCW Pc20g01550 protein OS=Penicillium chrysogenum (strain ATCC 28089 / DSM 1075 / Wisconsin 54-1255) GN=Pc20g01550 PE=4 SV=1	0	ref|XP_002562714.1| Pc20g01550 [Penicillium chrysogenum Wisconsin 54-1255] emb|CAP85484.1| Pc20g01550 [Penicillium chrysogenum Wisconsin 54-1255]	0	lcl|B6HDG2_PENCW/4-222 PF01591.13;6PF2K;	4e-116	G	GO:0016310,phosphorylation;GO:0004331,fructose-2,6-bisphosphate 2-phosphatase activity;GO:0008152,metabolic process;GO:0005524,ATP binding;GO:0016301,kinase activity;GO:0006000,fructose metabolic process;GO:0003824,catalytic activity;GO:0003873,6-phosphofructo-2-kinase activity;GO:0006003,fructose 2,6-bisphosphate metabolic process;GO:0016787,hydrolase activity;GO:0000166,nucleotide binding;GO:00…	EC:2.7.1.105 3.1.3.46	K01103	ko00051, Fructose and mannose metabolism;
comp13138_c0_seq1		comp13138_c0_seq1	down	0.14	0	#NAME?	1	1	NA	1	1	NA	-	-	152	-	-	-	-	-	-	-	-	-	-	-	-	-	-	-
comp13147_c0_seq1	GBSP01009790	comp13147_c0_seq1	down	0.8	0	#NAME?	1	0.499967	NA	1	1	NA	-	-	1128	-	-	-	-	-	-	-	-	-	-	-	-	-	-	-
comp13149_c0_seq1		comp13149_c0_seq1	down	0.22	0	#NAME?	1	1	NA	1	1	NA	-	-	101	-	-	-	-	-	-	-	-	-	-	-	-	-	-	-
comp13150_c0_seq1		comp13150_c0_seq1	down	0.21	0	#NAME?	1	1	NA	1	1	NA	-	-	105	-	-	-	-	-	-	-	-	-	-	-	-	-	-	-
comp13153_c0_seq2		comp13153_c0_seq2	down	0.19	0	#NAME?	1	1	NA	1	1	NA	-	-	114	-	-	-	-	-	-	-	-	-	-	-	-	-	-	-
comp13158_c0_seq1		comp13158_c0_seq1	down	0.18	0	#NAME?	1	1	NA	1	1	NA	-	-	120	-	-	-	-	-	-	-	-	-	-	-	-	-	-	-
comp13159_c0_seq1		comp13159_c0_seq1	down	0.21	0	#NAME?	1	1	NA	1	1	NA	-	-	104	-	-	-	-	-	-	-	-	-	-	-	-	-	-	-
comp13164_c0_seq1	GBSQ01003156	comp13164_c0_seq1	down	0.2	0.07	-1.51457	1	1	0.0940755	1	1	0.616177	-	-	218	-	-	-	-	-	-	-	-	-	-	-	-	-	-	-
comp13169_c0_seq1	GBSQ01003420	comp13169_c0_seq1	down	0.51	0	#NAME?	1	0.499967	NA	1	1	NA	-	-	216	-	-	-	-	-	-	-	-	-	-	-	-	-	-	-
comp13172_c0_seq1		comp13172_c0_seq1	down	0.2	0	#NAME?	1	1	NA	1	1	NA	-	-	109	-	-	-	-	-	-	-	-	-	-	-	-	-	-	-
comp13177_c0_seq3	GBSP01009799	comp13177_c0_seq3	down	0.09	0	#NAME?	1	1	NA	1	1	NA	-	-	239	-	-	-	-	-	-	-	-	-	-	-	-	-	-	-
comp13179_c0_seq1	GBSQ01003383	comp13179_c0_seq1	down	1.02	0	#NAME?	1	0.499967	NA	1	1	NA	-	-	385	-	-	-	-	-	-	-	-	-	-	-	-	-	-	-
comp1317_c0_seq1	GBSP01005739	comp1317_c0_seq1	down	23.22	4.06	-2.51582	0.999975	0.000155235	0.000506762	1	0.0125672	0.0159633	-	-	2377	-	-	-	-	-	-	-	-	-	-	-	-	-	-	-
comp1317_c0_seq2	GBSP01005740	comp1317_c0_seq2	down	25.04	4.15	-2.59305	0.999992	5.18089e-05	0.0002317	1	0.00499786	0.00842071	-	-	2351	-	-	-	-	-	-	-	-	-	-	-	-	-	-	-
comp1317_c0_seq3	GBSP01005741	comp1317_c0_seq3	down	27.6	5.91	-2.22344	0.999981	9.74682e-05	0.00035102	1	0.00848897	0.0117893	-	-	2319	-	-	-	-	-	-	-	-	-	-	-	-	-	-	-
comp1317_c0_seq4	GBSP01005742	comp1317_c0_seq4	down	23.95	3.93	-2.60742	0.999986	8.99125e-05	0.000315278	1	0.00807981	0.0108498	-	-	2316	-	-	-	-	-	-	-	-	-	-	-	-	-	-	-
comp1317_c0_seq5	GBSP01005743	comp1317_c0_seq5	down	25.83	4.02	-2.68378	0.999996	2.97094e-05	0.000139449	1	0.00303317	0.0053899	-	-	2290	-	-	-	-	-	-	-	-	-	-	-	-	-	-	-
comp1317_c0_seq6	GBSP01005744	comp1317_c0_seq6	down	28.21	6.01	-2.23077	0.999981	9.74682e-05	0.000289725	1	0.00848897	0.0100904	-	-	2233	-	-	-	-	-	-	-	-	-	-	-	-	-	-	-
comp1317_c0_seq7	GBSP01005745	comp1317_c0_seq7	down	29.37	6.2	-2.244	0.999989	5.83633e-05	0.000201188	1	0.00553827	0.00742373	-	-	2217	-	-	-	-	-	-	-	-	-	-	-	-	-	-	-
comp1317_c0_seq8	GBSP01005746	comp1317_c0_seq8	down	5.33	0.76	-2.81006	0.984381	0.109345	0.147955	1	1	0.712135	-	-	230	-	-	-	-	-	-	-	-	-	-	-	-	-	-	-
comp1317_c0_seq9	GBSP01005747	comp1317_c0_seq9	down	8.64	1.29	-2.74366	0.999024	0.010737	0.0438732	1	0.455166	0.437071	-	-	223	-	-	-	-	-	-	-	-	-	-	-	-	-	-	-
comp13191_c0_seq1	GBSQ01003275	comp13191_c0_seq1	down	0.13	0.05	-1.37851	1	1	0.0301258	1	1	0.358991	COX3	cytochrome c oxidase subunit 3	330	sp|P00421|COX3_EMEND Cytochrome c oxidase subunit 3 OS=Emericella nidulans GN=cox3 PE=3 SV=1	2e-49	gnl|CDD|109561 pfam00510, COX3, Cytochrome c oxidase subunit III.	1e-57	tr|E9ND84|E9ND84_PENDI Cytochrome c oxidase subunit 3 OS=Penicillium digitatum GN=PDMT_p0140 PE=4 SV=1	2e-48	ref|YP_004221874.1| cytochrome c oxidase subunit 3 (mitochondrion) [Penicillium digitatum] gb|ADU57310.1| cytochrome c oxidase subunit 3 [Penicillium digitatum]	2e-48	lcl|E9ND84_PENDI/12-269 PF00510.13;COX3;	3e-49	C	GO:0016020,membrane;GO:0022904,respiratory electron transport chain;GO:0006123,mitochondrial electron transport, cytochrome c to oxygen;GO:0004129,cytochrome-c oxidase activity;GO:0005743,mitochondrial inner membrane;GO:0016021,integral to membrane;GO:0005739,mitochondrion;GO:0055114,oxidation-reduction process;GO:0016491,oxidoreductase activity	-	K02262	ko00190, Oxidative phosphorylation;ko04260, Cardiac muscle contraction;ko05010, Alzheimer's disease;ko05012, Parkinson's disease;ko05016, Huntington's disease;
comp13192_c0_seq1		comp13192_c0_seq1	down	0.38	0	#NAME?	1	1	NA	1	1	NA	-	-	115	-	-	-	-	-	-	-	-	-	-	-	-	-	-	-
comp13199_c0_seq3	GBSQ01003505	comp13199_c0_seq3	down	0.1	0	#NAME?	1	1	NA	1	1	NA	-	-	210	-	-	-	-	-	-	-	-	-	-	-	-	-	-	-
comp13211_c0_seq1	GBSQ01002951	comp13211_c0_seq1	down	0.28	0.07	-2	1	1	0.181777	1	1	0.771211	-	-	467	-	-	-	-	-	-	-	-	-	-	-	-	-	-	-
comp13214_c0_seq1		comp13214_c0_seq1	down	0.36	0	#NAME?	1	1	NA	1	1	NA	-	-	121	-	-	-	-	tr|B6GW98|B6GW98_PENCW Pc06g01970 protein OS=Penicillium chrysogenum (strain ATCC 28089 / DSM 1075 / Wisconsin 54-1255) GN=Pc06g01970 PE=4 SV=1	1e-14	ref|XP_002556800.1| Pc06g01970 [Penicillium chrysogenum Wisconsin 54-1255] emb|CAP79190.1| Pc06g01970 [Penicillium chrysogenum Wisconsin 54-1255]	1e-14	-	-	-	GO:0005524,ATP binding;GO:0000166,nucleotide binding;GO:0017111,nucleoside-triphosphatase activity	-	-	-
comp13216_c0_seq1		comp13216_c0_seq1	down	0.63	0	#NAME?	1	0.499967	NA	1	1	NA	-	-	139	-	-	-	-	-	-	-	-	-	-	-	-	-	-	-
comp13223_c0_seq1		comp13223_c0_seq1	down	0.18	0	#NAME?	1	1	NA	1	1	NA	-	-	123	-	-	-	-	-	-	-	-	-	-	-	-	-	-	-
comp13225_c0_seq1	GBSP01009777	comp13225_c0_seq1	down	0.53	0.24	-1.14296	1	0.499967	0.41848	1	1	0.999399	-	-	331	-	-	-	-	-	-	-	-	-	-	-	-	-	-	-
comp13228_c0_seq1		comp13228_c0_seq1	down	0.19	0	#NAME?	1	1	NA	1	1	NA	-	-	118	-	-	-	-	-	-	-	-	-	-	-	-	-	-	-
comp13232_c0_seq1	GBSQ01003377	comp13232_c0_seq1	down	0.1	0	#NAME?	1	1	NA	1	1	NA	-	-	455	-	-	-	-	-	-	-	-	-	-	-	-	-	-	-
comp13236_c0_seq1	GBSQ01003552	comp13236_c0_seq1	down	0.21	0	#NAME?	1	1	NA	1	1	NA	-	-	509	-	-	-	-	-	-	-	-	-	-	-	-	-	-	-
comp13237_c0_seq1	GBSQ01003482	comp13237_c0_seq1	down	0.45	0	#NAME?	1	1	NA	1	1	NA	-	-	490	-	-	-	-	-	-	-	-	-	-	-	-	-	-	-
comp13238_c0_seq1	GBSP01009800	comp13238_c0_seq1	down	0.14	0	#NAME?	1	1	NA	1	1	NA	-	-	303	-	-	-	-	-	-	-	-	-	-	-	-	-	-	-
comp13242_c0_seq1	GBSQ01003665	comp13242_c0_seq1	down	0.41	0	#NAME?	1	1	NA	1	1	NA	-	-	746	-	-	-	-	-	-	-	-	-	-	-	-	-	-	-
comp13248_c0_seq1	GBSQ01003656	comp13248_c0_seq1	down	0.5	0.16	-1.64386	1	1	0.416591	1	1	0.999399	-	-	609	-	-	-	-	-	-	-	-	-	-	-	-	-	-	-
comp13251_c0_seq1		comp13251_c0_seq1	down	0.21	0	#NAME?	1	1	NA	1	1	NA	-	-	105	-	-	-	-	-	-	-	-	-	-	-	-	-	-	-
comp13266_c0_seq1		comp13266_c0_seq1	down	0.32	0	#NAME?	1	1	NA	1	1	NA	-	-	135	-	-	-	-	-	-	-	-	-	-	-	-	-	-	-
comp13275_c0_seq1		comp13275_c0_seq1	down	0.15	0	#NAME?	1	1	NA	1	1	NA	-	-	143	-	-	-	-	-	-	-	-	-	-	-	-	-	-	-
comp13279_c0_seq1	GBSQ01002930	comp13279_c0_seq1	down	0.42	0.08	-2.39232	1	1	0.350648	1	1	0.9674	-	-	413	-	-	-	-	-	-	-	-	-	-	-	-	-	-	-
comp13280_c0_seq1		comp13280_c0_seq1	down	0.17	0	#NAME?	1	1	NA	1	1	NA	-	-	129	-	-	-	-	-	-	-	-	-	-	-	-	-	-	-
comp13283_c0_seq1	GBSQ01003056	comp13283_c0_seq1	down	0.23	0.04	-2.52356	1	1	0.119041	1	1	0.65109	-	-	385	-	-	-	-	-	-	-	-	-	-	-	-	-	-	-
comp13287_c0_seq1	GBSQ01003211	comp13287_c0_seq1	down	0.26	0.1	-1.37851	1	1	0.161526	1	1	0.739916	K06978	-	920	-	-	-	-	tr|Q5AV91|Q5AV91_EMENI Putative uncharacterized protein OS=Emericella nidulans (strain FGSC A4 / ATCC 38163 / CBS 112.46 / NRRL 194 / M139) GN=AN7789.2 PE=4 SV=1	9e-124	ref|XP_681058.1| hypothetical protein AN7789.2 [Aspergillus nidulans FGSC A4] gb|EAA61577.1| hypothetical protein AN7789.2 [Aspergillus nidulans FGSC A4] tpe|CBF80110.1| TPA: conserved hypothetical protein [Aspergillus nidulans FGSC A4]	9e-124	lcl|C8VDQ9_EMENI/340-584 PF08530.5;PepX_C;	5e-126	-	GO:0016787,hydrolase activity;GO:0008152,metabolic process;GO:0006508,proteolysis;GO:0004177,aminopeptidase activity;GO:0008239,dipeptidyl-peptidase activity	-	K06978	-
comp13290_c0_seq1	GBSQ01003691	comp13290_c0_seq1	down	0.11	0.04	-1.45943	1	1	0.0163404	1	1	0.233474	-	-	794	-	-	-	-	-	-	-	-	-	-	-	-	-	-	-
comp13300_c0_seq1		comp13300_c0_seq1	down	0.17	0	#NAME?	1	1	NA	1	1	NA	-	-	127	-	-	-	-	-	-	-	-	-	-	-	-	-	-	-
comp13306_c0_seq1		comp13306_c0_seq1	down	0.17	0	#NAME?	1	1	NA	1	1	NA	-	-	126	-	-	-	-	-	-	-	-	-	-	-	-	-	-	-
comp13308_c0_seq1		comp13308_c0_seq1	down	0.14	0	#NAME?	1	1	NA	1	1	NA	-	-	154	-	-	-	-	-	-	-	-	-	-	-	-	-	-	-
comp13316_c0_seq1	GBSQ01002963	comp13316_c0_seq1	down	0.36	0.13	-1.46949	1	1	0.271353	1	1	0.881983	-	-	242	-	-	-	-	-	-	-	-	-	-	-	-	-	-	-
comp13317_c0_seq1		comp13317_c0_seq1	down	0.75	0.22	-1.76939	1	0.499967	0.633258	1	1	0.999399	-	-	146	-	-	-	-	-	-	-	-	-	-	-	-	-	-	-
comp13323_c0_seq1	GBSQ01003187	comp13323_c0_seq1	down	0.28	0	#NAME?	1	1	NA	1	1	NA	-	-	311	-	-	-	-	-	-	-	-	-	-	-	-	-	-	-
comp13326_c0_seq3	GBSQ01003515	comp13326_c0_seq3	down	0.47	0	#NAME?	1	1	NA	1	1	NA	-	-	376	-	-	-	-	-	-	-	-	-	-	-	-	-	-	-
comp13329_c0_seq1		comp13329_c0_seq1	down	0.38	0	#NAME?	1	1	NA	1	1	NA	-	-	114	-	-	-	-	-	-	-	-	-	-	-	-	-	-	-
comp13333_c0_seq1	GBSQ01003510	comp13333_c0_seq1	down	0.69	0	#NAME?	1	0.499967	NA	1	1	NA	nuoM	NADH-quinone oxidoreductase subunit M	665	sp|P03914|NU4M_EMEND NADH-ubiquinone oxidoreductase chain 4 (Fragment) OS=Emericella nidulans GN=nd4 PE=3 SV=1	1e-119	gnl|CDD|164762 MTH00217, ND4, NADH dehydrogenase subunit 4; Provisional.	2e-74	tr|E9ND80|E9ND80_PENDI NADH dehydrogenase subunit 4 OS=Penicillium digitatum GN=PDMT_p0100 PE=4 SV=1	7e-121	ref|YP_004221870.1| NADH dehydrogenase subunit 4 (mitochondrion) [Penicillium digitatum] gb|ADU57306.1| NADH dehydrogenase subunit 4 [Penicillium digitatum]	6e-121	lcl|NU4M_EMENI/1-134 PF00361.15;Oxidored_q1;	3e-68	C	GO:0016020,membrane;GO:0006810,transport;GO:0042773,ATP synthesis coupled electron transport;GO:0055114,oxidation-reduction process;GO:0022900,electron transport chain;GO:0016021,integral to membrane;GO:0070469,respiratory chain;GO:0005739,mitochondrion;GO:0031966,mitochondrial membrane;GO:0008137,NADH dehydrogenase (ubiquinone) activity;GO:0016491,oxidoreductase activity	EC:1.6.5.3	K00342	ko00190, Oxidative phosphorylation;ko00910, Nitrogen metabolism;
comp13339_c0_seq1	GBSQ01003088	comp13339_c0_seq1	down	0.25	0.05	-2.32193	1	1	0.144137	1	1	0.706609	-	-	350	-	-	-	-	tr|A6RES2|A6RES2_AJECN Predicted protein OS=Ajellomyces capsulata (strain NAm1 / WU24) GN=HCAG_08137 PE=4 SV=1	4e-52	ref|XP_001537028.1| predicted protein [Ajellomyces capsulatus NAm1] gb|EDN04471.1| predicted protein [Ajellomyces capsulatus NAm1]	4e-52	lcl|A6RES2_AJECN/983-1237 PF00078.22;RVT_1;	8e-41	-	GO:0003964,RNA-directed DNA polymerase activity;GO:0003723,RNA binding;GO:0004523,ribonuclease H activity;GO:0008270,zinc ion binding;GO:0006278,RNA-dependent DNA replication;GO:0003676,nucleic acid binding	-	-	-
comp13350_c0_seq1	GBSQ01003287	comp13350_c0_seq1	down	0.07	0	#NAME?	1	1	NA	1	1	NA	-	-	299	-	-	-	-	-	-	-	-	-	-	-	-	-	-	-
comp13352_c0_seq1	GBSQ01003525	comp13352_c0_seq1	down	0.48	0	#NAME?	1	1	NA	1	1	NA	-	-	321	-	-	-	-	-	-	-	-	-	-	-	-	-	-	-
comp13358_c0_seq1	GBSQ01003038	comp13358_c0_seq1	down	0.33	0	#NAME?	1	1	NA	1	1	NA	-	-	461	-	-	gnl|CDD|29261 cd00204, ANK, ankyrin repeats; ankyrin repeats mediate protein-protein interactions in very diverse families of proteins. The number of ANK repeats in a protein can range from 2 to over 20 (ankyrins, for example). ANK repeats may occur in combinations with other types of domains. The structural repeat unit contains two antiparallel helices and a beta-hairpin, repeats are stacked in …	3e-11	tr|A1DCX0|A1DCX0_NEOFI Ankyrin repeat protein OS=Neosartorya fischeri (strain ATCC 1020 / DSM 3700 / FGSC A1164 / NRRL 181) GN=NFIA_027540 PE=4 SV=1	1e-58	ref|XP_001825655.2| hypothetical protein AOR_1_248064 [Aspergillus oryzae RIB40]	1e-59	lcl|A2QXG9_ASPNC/1052-1178 PF12796.2;Ank_2;	7e-24	-	GO:0009116,nucleoside metabolic process;GO:0003824,catalytic activity	-	-	-
comp13360_c0_seq1	GBSQ01003458	comp13360_c0_seq1	down	0.39	0	#NAME?	1	1	NA	1	1	NA	-	-	333	-	-	-	-	-	-	-	-	-	-	-	-	-	-	-
comp13368_c0_seq1		comp13368_c0_seq1	down	0.6	0	#NAME?	1	0.499967	NA	1	1	NA	-	-	110	-	-	-	-	-	-	-	-	-	-	-	-	-	-	-
comp13387_c0_seq1	GBSQ01003687	comp13387_c0_seq1	down	0.59	0	#NAME?	1	0.499967	NA	1	1	NA	-	-	443	-	-	-	-	-	-	-	-	-	-	-	-	-	-	-
comp1339_c0_seq1	GBSP01002911	comp1339_c0_seq1	down	23.58	0.03	-9.61839	1	5.95461e-08	3.46618e-06	1	1.17035e-05	0.000244709	-	-	2118	-	-	-	-	tr|B6GWN0|B6GWN0_PENCW Putative uncharacterized protein Pc09g00350 OS=Penicillium chrysogenum (strain ATCC 28089 / DSM 1075 / Wisconsin 54-1255) GN=Pc09g00350 PE=4 SV=1	1e-32	ref|XP_002556900.1| hypothetical protein [Penicillium chrysogenum Wisconsin 54-1255] emb|CAP79282.1| hypothetical protein Pc09g00350 [Penicillium chrysogenum Wisconsin 54-1255]	1e-32	lcl|B6GWN0_PENCW/1-252 PB103900; Pfam-B_103900;	3e-33	-	-	-	-	-
comp133_c0_seq1	GBSP01005447	comp133_c0_seq1	down	387.23	79.89	-2.2771	1	1.33203e-49	1.44501e-45	1	2.22534e-46	1.6367e-42	-	-	2889	sp|Q10347|YDA5_SCHPO Uncharacterized protein C1F12.05 OS=Schizosaccharomyces pombe (strain 972 / ATCC 24843) GN=SPAC1F12.05 PE=2 SV=1	1e-71	gnl|CDD|193475 pfam13002, LDB19, Arrestin_N terminal like. This is a family of proteins related to the Arrestin_N terminal family.	3e-62	tr|A1DDU0|A1DDU0_NEOFI Putative uncharacterized protein OS=Neosartorya fischeri (strain ATCC 1020 / DSM 3700 / FGSC A1164 / NRRL 181) GN=NFIA_074670 PE=4 SV=1	0	ref|XP_001259444.1| hypothetical protein NFIA_074670 [Neosartorya fischeri NRRL 181] gb|EAW17547.1| conserved hypothetical protein [Neosartorya fischeri NRRL 181]	0	lcl|B6HMA3_PENCW/145-321 PF13002.2;LDB19;	2e-96	-	-	-	-	-
comp13404_c0_seq1	GBSQ01003404	comp13404_c0_seq1	down	0.13	0.05	-1.37851	1	1	0.0301258	1	1	0.358991	-	-	675	sp|Q9UT60|YKJ6_SCHPO Uncharacterized oxidoreductase C513.06c OS=Schizosaccharomyces pombe (strain 972 / ATCC 24843) GN=SPAC513.06c PE=2 SV=1	3e-25	-	-	tr|C7Z154|C7Z154_NECH7 Putative uncharacterized protein OS=Nectria haematococca (strain 77-13-4 / ATCC MYA-4622 / FGSC 9596 / MPVI) GN=NECHADRAFT_80118 PE=4 SV=1	2e-75	ref|XP_003048223.1| hypothetical protein NECHADRAFT_80118 [Nectria haematococca mpVI 77-13-4] gb|EEU42510.1| hypothetical protein NECHADRAFT_80118 [Nectria haematococca mpVI 77-13-4]	1e-75	lcl|D6X860_STRPR/143-242 PF02894.12;GFO_IDH_MocA_C;	1e-09	-	GO:0055114,oxidation-reduction process;GO:0005488,binding;GO:0016491,oxidoreductase activity	-	-	-
comp13406_c0_seq1		comp13406_c0_seq1	down	0.2	0	#NAME?	1	1	NA	1	1	NA	-	-	110	-	-	-	-	-	-	-	-	-	-	-	-	-	-	-
comp13413_c0_seq4	GBSQ01002911	comp13413_c0_seq4	down	0.44	0.08	-2.45943	1	1	0.374825	1	1	0.990952	-	-	400	-	-	-	-	-	-	-	-	-	-	-	-	-	-	-
comp13413_c0_seq5		comp13413_c0_seq5	down	0.3	0	#NAME?	1	1	NA	1	1	NA	-	-	146	-	-	-	-	-	-	-	-	-	-	-	-	-	-	-
comp13415_c0_seq1	GBSQ01003016	comp13415_c0_seq1	down	0.71	0.03	-4.56478	1	0.499967	0.709942	1	1	0.999399	-	-	464	-	-	-	-	-	-	-	-	-	-	-	-	-	-	-
comp13417_c0_seq1		comp13417_c0_seq1	down	0.45	0.11	-2.03242	1	1	0.377825	1	1	0.99341	-	-	145	-	-	-	-	-	-	-	-	-	-	-	-	-	-	-
comp13419_c0_seq1		comp13419_c0_seq1	down	0.36	0	#NAME?	1	1	NA	1	1	NA	-	-	120	-	-	-	-	-	-	-	-	-	-	-	-	-	-	-
comp13423_c0_seq1	GBSQ01003037	comp13423_c0_seq1	down	0.34	0.1	-1.76553	1	1	0.25192	1	1	0.858889	-	-	1626	-	-	-	-	-	-	-	-	-	-	-	-	-	-	-
comp1342_c0_seq1		comp1342_c0_seq1	down	0.22	0	#NAME?	1	1	NA	1	1	NA	-	-	101	-	-	-	-	-	-	-	-	-	-	-	-	-	-	-
comp13430_c0_seq1		comp13430_c0_seq1	down	0.35	0	#NAME?	1	1	NA	1	1	NA	-	-	124	-	-	-	-	-	-	-	-	-	-	-	-	-	-	-
comp13435_c0_seq1	GBSQ01003096	comp13435_c0_seq1	down	0.23	0.11	-1.06413	1	1	0.131261	1	1	0.67592	-	-	565	-	-	-	-	-	-	-	-	-	-	-	-	-	-	-
comp13451_c0_seq1	GBSQ01003099	comp13451_c0_seq1	down	0.62	0	#NAME?	1	0.499967	NA	1	1	NA	-	-	673	-	-	-	-	tr|A1D8M5|A1D8M5_NEOFI Putative uncharacterized protein OS=Neosartorya fischeri (strain ATCC 1020 / DSM 3700 / FGSC A1164 / NRRL 181) GN=NFIA_112600 PE=4 SV=1	8e-74	ref|XP_001262633.1| hypothetical protein NFIA_112600 [Neosartorya fischeri NRRL 181] gb|EAW20736.1| conserved hypothetical protein [Neosartorya fischeri NRRL 181]	7e-74	lcl|C7Z654_NECH7/7-405 PB034088; Pfam-B_34088;	8e-46	-	-	-	-	-
comp13461_c0_seq1	GBSQ01003222	comp13461_c0_seq1	down	0.38	0.14	-1.44057	1	1	0.291937	1	1	0.904741	-	-	463	-	-	-	-	-	-	-	-	-	-	-	-	-	-	-
comp13467_c0_seq1	GBSQ01003425	comp13467_c0_seq1	down	0.51	0	#NAME?	1	0.499967	NA	1	1	NA	nuoH	NADH-quinone oxidoreductase subunit H	823	sp|Q9ZZ38|NU1M_TRIRU NADH-ubiquinone oxidoreductase chain 1 OS=Trichophyton rubrum GN=ND1 PE=3 SV=1	6e-102	gnl|CDD|180386 PRK06076, PRK06076, NADH:ubiquinone oxidoreductase subunit H; Provisional.	4e-93	tr|G8I2S2|G8I2S2_9EURO NADH dehydrogenase subunit 1 OS=Penicillium solitum GN=nad1 PE=4 SV=1	1e-112	ref|YP_004935038.1| NADH dehydrogenase subunit 1 (mitochondrion) [Penicillium solitum] gb|AER26662.1| NADH dehydrogenase subunit 1 [Penicillium solitum]	1e-112	lcl|E9ND79_PENDI/5-340 PF00146.16;NADHdh;	6e-113	C	GO:0006810,transport;GO:0016020,membrane;GO:0055114,oxidation-reduction process;GO:0022900,electron transport chain;GO:0016021,integral to membrane;GO:0005743,mitochondrial inner membrane;GO:0070469,respiratory chain;GO:0005739,mitochondrion;GO:0008137,NADH dehydrogenase (ubiquinone) activity;GO:0016491,oxidoreductase activity	EC:1.6.5.3	K00337	ko00190, Oxidative phosphorylation;ko00910, Nitrogen metabolism;
comp13473_c0_seq1		comp13473_c0_seq1	down	0.18	0	#NAME?	1	1	NA	1	1	NA	-	-	120	-	-	-	-	-	-	-	-	-	-	-	-	-	-	-
comp13481_c0_seq1	GBSQ01003685	comp13481_c0_seq1	down	1.15	0.11	-3.38606	1	0.499967	0.971514	1	1	0.999399	-	-	878	-	-	-	-	tr|F2RP74|F2RP74_TRIT1 Putative uncharacterized protein OS=Trichophyton tonsurans (strain CBS 112818) GN=TESG_00684 PE=4 SV=1	9e-98	gb|EGD93130.1| hypothetical protein TESG_00684 [Trichophyton tonsurans CBS 112818]	8e-98	lcl|C5FHR4_ARTOC/17-214 PF13469.1;Sulfotransfer_3;	3e-87	-	-	-	-	-
comp13485_c0_seq1		comp13485_c0_seq1	down	0.21	0	#NAME?	1	1	NA	1	1	NA	-	-	106	-	-	-	-	-	-	-	-	-	-	-	-	-	-	-
comp13487_c0_seq2		comp13487_c0_seq2	down	0.23	0.08	-1.52356	1	1	0.126859	1	1	0.666587	-	-	188	-	-	-	-	-	-	-	-	-	-	-	-	-	-	-
comp13488_c0_seq1	GBSQ01003271	comp13488_c0_seq1	down	0.17	0.06	-1.5025	1	1	0.0634898	1	1	0.526981	-	-	1038	-	-	-	-	tr|B8NAL5|B8NAL5_ASPFN AMP-binding enzyme family protein OS=Aspergillus flavus (strain ATCC 200026 / FGSC A1120 / NRRL 3357 / JCM 12722 / SRRC 167) GN=AFLA_042400 PE=4 SV=1	3e-47	ref|XP_002377702.1| AMP-binding enzyme family protein [Aspergillus flavus NRRL3357] gb|EED52538.1| AMP-binding enzyme family protein [Aspergillus flavus NRRL3357]	3e-47	-	-	-	GO:0008152,metabolic process;GO:0003824,catalytic activity;GO:0000036,ACP phosphopantetheine attachment site binding involved in fatty acid biosynthetic process	-	-	-
comp13497_c0_seq1		comp13497_c0_seq1	down	0.16	0	#NAME?	1	1	NA	1	1	NA	-	-	134	-	-	-	-	-	-	-	-	-	-	-	-	-	-	-
comp13504_c0_seq1		comp13504_c0_seq1	down	0.21	0	#NAME?	1	1	NA	1	1	NA	-	-	106	-	-	-	-	-	-	-	-	-	-	-	-	-	-	-
comp13508_c0_seq2	GBSQ01003256	comp13508_c0_seq2	down	0.26	0.1	-1.37851	1	1	0.161526	1	1	0.739916	-	-	832	-	-	-	-	-	-	-	-	-	-	-	-	-	-	-
comp13513_c0_seq1		comp13513_c0_seq1	down	0.2	0	#NAME?	1	1	NA	1	1	NA	-	-	109	-	-	-	-	-	-	-	-	-	-	-	-	-	-	-
comp13516_c0_seq1	GBSQ01003397	comp13516_c0_seq1	down	0.06	0	#NAME?	1	1	NA	1	1	NA	-	-	1476	sp|Q2TA51|KRA55_MOUSE Keratin-associated protein 5-5 OS=Mus musculus GN=Krtap5-5 PE=2 SV=1	4e-18	-	-	tr|B8LZY8|B8LZY8_TALSN Extracellular cysteine-rich protein, putative OS=Talaromyces stipitatus (strain ATCC 10500 / CBS 375.48 / QM 6759 / NRRL 1006) GN=TSTA_081530 PE=4 SV=1	4e-45	-	-	-	-	WT	-	-	-	-
comp13516_c0_seq2	GBSQ01003398	comp13516_c0_seq2	down	0.04	0	#NAME?	1	1	NA	1	1	NA	-	-	1246	sp|Q2TA51|KRA55_MOUSE Keratin-associated protein 5-5 OS=Mus musculus GN=Krtap5-5 PE=2 SV=1	4e-18	-	-	tr|B8LZY8|B8LZY8_TALSN Extracellular cysteine-rich protein, putative OS=Talaromyces stipitatus (strain ATCC 10500 / CBS 375.48 / QM 6759 / NRRL 1006) GN=TSTA_081530 PE=4 SV=1	4e-45	-	-	-	-	WT	-	-	-	-
comp13516_c0_seq5	GBSQ01003401	comp13516_c0_seq5	down	0.23	0	#NAME?	1	1	NA	1	1	NA	-	-	376	sp|Q2TA51|KRA55_MOUSE Keratin-associated protein 5-5 OS=Mus musculus GN=Krtap5-5 PE=2 SV=1	4e-18	-	-	tr|B8LZY8|B8LZY8_TALSN Extracellular cysteine-rich protein, putative OS=Talaromyces stipitatus (strain ATCC 10500 / CBS 375.48 / QM 6759 / NRRL 1006) GN=TSTA_081530 PE=4 SV=1	4e-45	-	-	-	-	WT	-	-	-	-
comp13520_c0_seq1		comp13520_c0_seq1	down	0.21	0	#NAME?	1	1	NA	1	1	NA	-	-	104	-	-	-	-	-	-	-	-	-	-	-	-	-	-	-
comp13523_c0_seq1		comp13523_c0_seq1	down	0.19	0	#NAME?	1	1	NA	1	1	NA	-	-	113	-	-	-	-	-	-	-	-	-	-	-	-	-	-	-
comp13526_c0_seq1	GBSQ01003692	comp13526_c0_seq1	down	0.69	0.33	-1.06413	1	0.499967	0.526325	1	1	0.999399	MDR1	MFS transporter, DHA1 family, multidrug resistance protein	1625	-	-	-	-	tr|Q4WQW3|Q4WQW3_ASPFU MFS transporter, putative OS=Neosartorya fumigata (strain ATCC MYA-4609 / Af293 / CBS 101355 / FGSC A1100) GN=AFUA_4G14230 PE=4 SV=1	0	ref|XP_751409.1| MFS transporter [Aspergillus fumigatus Af293] gb|EAL89371.1| MFS transporter, putative [Aspergillus fumigatus Af293]	0	lcl|A1CVS0_NEOFI/51-432 PF07690.11;MFS_1;	0	-	GO:0055085,transmembrane transport;GO:0016021,integral to membrane	-	K08158	-
comp13533_c0_seq1		comp13533_c0_seq1	down	0.53	0.13	-2.02748	1	0.499967	0.460214	1	1	0.999399	-	-	123	-	-	-	-	-	-	-	-	-	-	-	-	-	-	-
comp13535_c0_seq1		comp13535_c0_seq1	down	0.23	0	#NAME?	1	1	NA	1	1	NA	-	-	190	-	-	-	-	tr|A6RES2|A6RES2_AJECN Predicted protein OS=Ajellomyces capsulata (strain NAm1 / WU24) GN=HCAG_08137 PE=4 SV=1	4e-25	ref|XP_001537028.1| predicted protein [Ajellomyces capsulatus NAm1] gb|EDN04471.1| predicted protein [Ajellomyces capsulatus NAm1]	4e-25	lcl|A6RES2_AJECN/489-702 PF03372.18;Exo_endo_phos;	2e-26	-	GO:0003964,RNA-directed DNA polymerase activity;GO:0003723,RNA binding;GO:0004523,ribonuclease H activity;GO:0008270,zinc ion binding;GO:0006278,RNA-dependent DNA replication;GO:0003676,nucleic acid binding	-	-	-
comp13546_c0_seq1	GBSQ01003549	comp13546_c0_seq1	down	0.08	0.01	-3	1	1	0.00193534	1	1	0.0466274	-	-	1111	-	-	-	-	tr|Q5AQK4|Q5AQK4_EMENI Putative uncharacterized protein OS=Emericella nidulans (strain FGSC A4 / ATCC 38163 / CBS 112.46 / NRRL 194 / M139) GN=AN9426.2 PE=4 SV=1	8e-66	-	-	-	-	-	-	-	-	-
comp13562_c0_seq1		comp13562_c0_seq1	down	0.68	0.2	-1.76553	1	0.499967	0.579402	1	1	0.999399	-	-	161	-	-	-	-	-	-	-	-	-	-	-	-	-	-	-
comp1356_c0_seq1	GBSP01006647	comp1356_c0_seq1	down	35.8	8.69	-2.04253	0.999992	3.28392e-05	9.04986e-05	1	0.00328415	0.00368948	ARG81, ARGR2	arginine metabolism regulation protein II	2376	-	-	-	-	-	-	-	-	-	-	-	-	-	K09246	-
comp13577_c0_seq1		comp13577_c0_seq1	down	0.41	0.15	-1.45066	1	1	0.322753	1	1	0.937143	-	-	106	-	-	-	-	-	-	-	-	-	-	-	-	-	-	-
comp13580_c0_seq1	GBSQ01003379	comp13580_c0_seq1	down	0.43	0.2	-1.10434	1	1	0.332019	1	1	0.949106	-	-	404	-	-	-	-	-	-	-	-	-	-	-	-	-	-	-
comp13583_c0_seq1	GBSQ01003386	comp13583_c0_seq1	down	0.34	0.02	-4.08746	1	1	0.257091	1	1	0.865457	-	-	646	-	-	-	-	-	-	-	-	-	-	-	-	-	-	-
comp13585_c0_seq1	GBSQ01003694	comp13585_c0_seq1	down	0.28	0.07	-2	1	1	0.181777	1	1	0.771211	nuoN	NADH-quinone oxidoreductase subunit N	463	sp|Q35140|NU2M_NEUCR NADH-ubiquinone oxidoreductase chain 2 OS=Neurospora crassa (strain ATCC 24698 / 74-OR23-1A / CBS 708.71 / DSM 1257 / FGSC 987) GN=ndh-2 PE=3 SV=2	3e-51	gnl|CDD|180252 PRK05777, PRK05777, NADH:ubiquinone oxidoreductase subunit N; Provisional.	5e-36	tr|G8I2S0|G8I2S0_9EURO NADH dehydrogenase subunit 2 OS=Penicillium solitum GN=nad2 PE=4 SV=1	1e-76	ref|YP_004935036.1| NADH dehydrogenase subunit 2 (mitochondrion) [Penicillium solitum] gb|AER26660.1| NADH dehydrogenase subunit 2 [Penicillium solitum]	1e-76	lcl|E9ND77_PENDI/148-450 PF00361.15;Oxidored_q1;	6e-45	-	GO:0016020,membrane;GO:0006810,transport;GO:0042773,ATP synthesis coupled electron transport;GO:0055114,oxidation-reduction process;GO:0022900,electron transport chain;GO:0019684,photosynthesis, light reaction;GO:0016021,integral to membrane;GO:0005743,mitochondrial inner membrane;GO:0070469,respiratory chain;GO:0005739,mitochondrion;GO:0008137,NADH dehydrogenase (ubiquinone) activity;GO:0016491,…	EC:1.6.5.3	K00343	ko00190, Oxidative phosphorylation;ko00910, Nitrogen metabolism;
comp13592_c0_seq1	GBSQ01003470	comp13592_c0_seq1	down	0.7	0.2	-1.80735	1	0.499967	0.598206	1	1	0.999399	BCS1	mitochondrial chaperone BCS1	625	-	-	-	-	-	-	-	-	lcl|B8LXT5_TALSN/52-214 PF08740.6;BCS1_N;	4e-27	-	-	-	K08900	-
comp13600_c0_seq1	GBSQ01003145	comp13600_c0_seq1	down	0.81	0.4	-1.01792	1	0.499967	0.591759	1	1	0.999399	ACTB_G1	actin beta/gamma 1	403	sp|P24902|ACT_PINCO Actin (Fragment) OS=Pinus contorta PE=3 SV=1	7e-42	gnl|CDD|173506 PTZ00281, PTZ00281, actin; Provisional.	1e-46	tr|Q93XI7|Q93XI7_IPONI Actin (Fragment) OS=Ipomoea nil GN=InACT4 PE=4 SV=1	2e-42	dbj|BAB60900.1| actin [Ipomoea nil]	2e-42	lcl|F1LI15_ASCSU/1-107 PF00022.14;Actin;	7e-40	Z	GO:0005856,cytoskeleton;GO:0005524,ATP binding;GO:0000166,nucleotide binding;GO:0005737,cytoplasm	-	K05692	ko04145, Phagosome;ko04510, Focal adhesion;ko04520, Adherens junction;ko04530, Tight junction;ko04670, Leukocyte transendothelial migration;ko04745, Phototransduction - fly;ko04810, Regulation of actin cytoskeleton;ko05100, Bacterial invasion of epithelial cells;ko05110, Vibrio cholerae infection;ko05130, Pathogenic Escherichia coli infection;ko05131, Shigellosis;ko05132, Salmonella infection;ko0…
comp13602_c0_seq1		comp13602_c0_seq1	down	0.41	0.15	-1.45066	1	1	0.322753	1	1	0.937143	-	-	107	-	-	-	-	-	-	-	-	-	-	-	-	-	-	-
comp13608_c0_seq1	GBSQ01003655	comp13608_c0_seq1	down	0.2	0.1	-1	1	1	0.100356	1	1	0.624104	CYP12	cytochrome P450, family 12	652	-	-	-	-	tr|B8NHD8|B8NHD8_ASPFN Cytochrome P450, putative OS=Aspergillus flavus (strain ATCC 200026 / FGSC A1120 / NRRL 3357 / JCM 12722 / SRRC 167) GN=AFLA_135430 PE=3 SV=1	1e-72	ref|XP_001821848.2| cytochrome P450 [Aspergillus oryzae RIB40]	5e-73	lcl|B8NHD8_ASPFN/120-520 PF00067.17;p450;	8e-64	-	GO:0009055,electron carrier activity;GO:0046872,metal ion binding;GO:0020037,heme binding;GO:0016705,oxidoreductase activity, acting on paired donors, with incorporation or reduction of molecular oxygen;GO:0005506,iron ion binding;GO:0004497,monooxygenase activity;GO:0055114,oxidation-reduction process;GO:0016491,oxidoreductase activity	EC:1.14.-.-	K15004	-
comp13610_c0_seq1	GBSQ01003382	comp13610_c0_seq1	down	0.4	0	#NAME?	1	1	NA	1	1	NA	-	-	595	-	-	-	-	tr|A1CPA3|A1CPA3_ASPCL Putative uncharacterized protein OS=Aspergillus clavatus (strain ATCC 1007 / CBS 513.65 / DSM 816 / NCTC 3887 / NRRL 1) GN=ACLA_021880 PE=4 SV=1	8e-63	ref|XP_001268900.1| conserved hypothetical protein [Aspergillus clavatus NRRL 1] gb|EAW07474.1| conserved hypothetical protein [Aspergillus clavatus NRRL 1]	8e-63	lcl|A1CPA3_ASPCL/1-140 PB014072; Pfam-B_14072;	7e-63	-	-	-	-	-
comp13615_c0_seq1		comp13615_c0_seq1	down	0.41	0	#NAME?	1	1	NA	1	1	NA	-	-	108	-	-	-	-	-	-	-	-	-	-	-	-	-	-	-
comp13616_c0_seq1	GBSQ01003508	comp13616_c0_seq1	down	0.38	0	#NAME?	1	1	NA	1	1	NA	SLC30A1, ZNT1	solute carrier family 30 (zinc transporter), member 1	854	sp|P20107|ZRC1_YEAST Zinc/cadmium resistance protein OS=Saccharomyces cerevisiae (strain ATCC 204508 / S288c) GN=ZRC1 PE=1 SV=2	1e-33	-	-	tr|B6H3F6|B6H3F6_PENCW Pc13g06290 protein OS=Penicillium chrysogenum (strain ATCC 28089 / DSM 1075 / Wisconsin 54-1255) GN=Pc13g06290 PE=4 SV=1	4e-87	ref|XP_002559063.1| Pc13g06290 [Penicillium chrysogenum Wisconsin 54-1255] emb|CAP91698.1| Pc13g06290 [Penicillium chrysogenum Wisconsin 54-1255]	4e-87	lcl|A2R2G7_ASPNC/70-371 PF01545.16;Cation_efflux;	1e-78	-	GO:0055085,transmembrane transport;GO:0016021,integral to membrane;GO:0006812,cation transport;GO:0008324,cation transmembrane transporter activity	-	K14688	ko04978, Mineral absorption;
comp13616_c0_seq2	GBSQ01003509	comp13616_c0_seq2	down	0.38	0	#NAME?	1	1	NA	1	1	NA	SLC30A1, ZNT1	solute carrier family 30 (zinc transporter), member 1	743	sp|P20107|ZRC1_YEAST Zinc/cadmium resistance protein OS=Saccharomyces cerevisiae (strain ATCC 204508 / S288c) GN=ZRC1 PE=1 SV=2	1e-33	-	-	tr|B6H3F6|B6H3F6_PENCW Pc13g06290 protein OS=Penicillium chrysogenum (strain ATCC 28089 / DSM 1075 / Wisconsin 54-1255) GN=Pc13g06290 PE=4 SV=1	4e-87	ref|XP_002559063.1| Pc13g06290 [Penicillium chrysogenum Wisconsin 54-1255] emb|CAP91698.1| Pc13g06290 [Penicillium chrysogenum Wisconsin 54-1255]	4e-87	lcl|A2R2G7_ASPNC/70-371 PF01545.16;Cation_efflux;	1e-78	-	GO:0055085,transmembrane transport;GO:0016021,integral to membrane;GO:0006812,cation transport;GO:0008324,cation transmembrane transporter activity	-	K14688	ko04978, Mineral absorption;
comp1362_c0_seq1	GBSP01002786	comp1362_c0_seq1	down	6.8	3.08	-1.1426	0.945335	0.171823	0.386738	1	1	0.999399	gadB, gadA, GAD	glutamate decarboxylase	3057	sp|Q07346|DCE_PETHY Glutamate decarboxylase OS=Petunia hybrida GN=GAD PE=1 SV=1	2e-160	gnl|CDD|130848 TIGR01788, Glu-decarb-GAD, glutamate decarboxylase. This model represents the pyridoxal phosphate-dependent glutamate (alpha) decarboxylase found in bacteria (low and hi-GC gram positive, proteobacteria and cyanobacteria), plants, fungi and at least one archaon (Methanosarcina). The product of the enzyme is gamma-aminobutyrate (GABA).	0	tr|B6HPQ4|B6HPQ4_PENCW Pc22g00970 protein OS=Penicillium chrysogenum (strain ATCC 28089 / DSM 1075 / Wisconsin 54-1255) GN=Pc22g00970 PE=3 SV=1	0	ref|XP_002564142.1| Pc22g00970 [Penicillium chrysogenum Wisconsin 54-1255] emb|CAP97385.1| Pc22g00970 [Penicillium chrysogenum Wisconsin 54-1255]	0	lcl|B6HPQ4_PENCW/50-397 PF00282.14;Pyridoxal_deC;	0	E	GO:0004351,glutamate decarboxylase activity;GO:0003824,catalytic activity;GO:0006536,glutamate metabolic process;GO:0016831,carboxy-lyase activity;GO:0019752,carboxylic acid metabolic process;GO:0016829,lyase activity;GO:0005516,calmodulin binding;GO:0030170,pyridoxal phosphate binding	EC:4.1.1.15	K01580	ko00250, Alanine, aspartate and glutamate metabolism;ko00410, beta-Alanine metabolism;ko00430, Taurine and hypotaurine metabolism;ko00650, Butanoate metabolism;ko04727, GABAergic synapse;ko04940, Type I diabetes mellitus;
comp13638_c0_seq1	GBSQ01002927	comp13638_c0_seq1	down	0.96	0	#NAME?	1	0.499967	NA	1	1	NA	-	-	227	-	-	-	-	-	-	-	-	-	-	-	-	-	-	-
comp13640_c0_seq1	GBSQ01003408	comp13640_c0_seq1	down	0.24	0	#NAME?	1	1	NA	1	1	NA	-	-	363	-	-	-	-	-	-	-	-	-	-	-	-	-	-	-
comp13647_c0_seq1		comp13647_c0_seq1	down	0.27	0	#NAME?	1	1	NA	1	1	NA	-	-	164	-	-	-	-	-	-	-	-	-	-	-	-	-	-	-
comp13651_c0_seq1		comp13651_c0_seq1	down	0.16	0	#NAME?	1	1	NA	1	1	NA	-	-	136	-	-	-	-	-	-	-	-	-	-	-	-	-	-	-
comp13653_c0_seq1	GBSQ01002999	comp13653_c0_seq1	down	0.63	0	#NAME?	1	0.499967	NA	1	1	NA	-	-	901	-	-	-	-	-	-	-	-	-	-	-	-	-	-	-
comp1365_c0_seq14		comp1365_c0_seq14	down	1.26	0.5	-1.33342	1	0.499967	0.856511	1	1	0.999399	YCS4, CNAP1, CAPD2	condensin complex subunit 1	191	sp|O94679|CND1_SCHPO Condensin complex subunit 1 OS=Schizosaccharomyces pombe (strain 972 / ATCC 24843) GN=cnd1 PE=1 SV=1	0	-	-	tr|B6HEQ3|B6HEQ3_PENCW Condensin complex subunit 1 OS=Penicillium chrysogenum (strain ATCC 28089 / DSM 1075 / Wisconsin 54-1255) GN=Pc20g08210 PE=3 SV=1	0	ref|XP_002563344.1| Pc20g08210 [Penicillium chrysogenum Wisconsin 54-1255] emb|CAP86150.1| Pc20g08210 [Penicillium chrysogenum Wisconsin 54-1255]	0	lcl|B6HEQ2_PENCW/5-387 PF01237.13;Oxysterol_BP;	0	-	GO:0030261,chromosome condensation;GO:0005634,nucleus;GO:0051301,cell division;GO:0007049,cell cycle;GO:0005488,binding;GO:0007067,mitosis	-	K06677	ko04111, Cell cycle - yeast;
comp13661_c0_seq1		comp13661_c0_seq1	down	0.2	0	#NAME?	1	1	NA	1	1	NA	-	-	108	-	-	-	-	-	-	-	-	-	-	-	-	-	-	-
comp13662_c0_seq1		comp13662_c0_seq1	down	0.21	0	#NAME?	1	1	NA	1	1	NA	-	-	104	-	-	-	-	-	-	-	-	-	-	-	-	-	-	-
comp13664_c0_seq1		comp13664_c0_seq1	down	0.2	0	#NAME?	1	1	NA	1	1	NA	-	-	112	-	-	-	-	-	-	-	-	-	-	-	-	-	-	-
comp1366_c0_seq7	GBSP01000954	comp1366_c0_seq7	down	0.51	0	#NAME?	1	0.499967	NA	1	1	NA	PSMA6	20S proteasome subunit alpha 1	257	sp|Q9QUM9|PSA6_MOUSE Proteasome subunit alpha type-6 OS=Mus musculus GN=Psma6 PE=1 SV=1	4e-59	gnl|CDD|48452 cd03754, proteasome_alpha_type_6, proteasome_alpha_type_6. The 20S proteasome, multisubunit proteolytic complex, is the central enzyme of nonlysosomal protein degradation in both the cytosol and nucleus. It is composed of 28 subunits arranged as four homoheptameric rings that stack on top of one another forming an elongated alpha-beta-beta-alpha cylinder with a central cavity. The p…	5e-41	tr|B6H436|B6H436_PENCW Proteasome subunit alpha type OS=Penicillium chrysogenum (strain ATCC 28089 / DSM 1075 / Wisconsin 54-1255) GN=Pc13g09540 PE=3 SV=1	1e-107	ref|XP_002559377.1| Pc13g09540 [Penicillium chrysogenum Wisconsin 54-1255] emb|CAP92023.1| Pc13g09540 [Penicillium chrysogenum Wisconsin 54-1255]	1e-107	lcl|B6H436_PENCW/30-219 PF00227.21;Proteasome;	5e-88	O	GO:0004175,endopeptidase activity;GO:0019773,proteasome core complex, alpha-subunit complex;GO:0005634,nucleus;GO:0008233,peptidase activity;GO:0051603,proteolysis involved in cellular protein catabolic process;GO:0004298,threonine-type endopeptidase activity;GO:0000502,proteasome complex;GO:0005737,cytoplasm;GO:0005839,proteasome core complex;GO:0016787,hydrolase activity;GO:0006511,ubiquitin-de…	EC:3.4.25.1	K02730	ko03050, Proteasome;
comp13673_c0_seq1	GBSQ01003426	comp13673_c0_seq1	down	1.18	0	#NAME?	1	0.499967	NA	1	1	NA	-	-	222	-	-	-	-	tr|Q2UF21|Q2UF21_ASPOR Predicted protein OS=Aspergillus oryzae (strain ATCC 42149 / RIB 40) GN=AO090026000382 PE=4 SV=1	4e-17	ref|XP_002379558.1| trichodiene synthase, putative [Aspergillus flavus NRRL3357] gb|EED50782.1| trichodiene synthase, putative [Aspergillus flavus NRRL3357]	4e-17	lcl|B8NHE0_ASPFN/3-378 PF06330.6;TRI5;	8e-18	-	GO:0045482,trichodiene synthase activity;GO:0016106,sesquiterpenoid biosynthetic process	-	-	-
comp13680_c0_seq1	GBSQ01003116	comp13680_c0_seq1	down	0.63	0	#NAME?	1	0.499967	NA	1	1	NA	-	-	762	-	-	-	-	tr|E9DG65|E9DG65_COCPS Putative uncharacterized protein OS=Coccidioides posadasii (strain RMSCC 757 / Silveira) GN=CPSG_08814 PE=4 SV=1	2e-80	ref|XP_003066904.1| tryptophan dimethylallyltransferase, putative [Coccidioides posadasii C735 delta SOWgp] gb|EER24759.1| tryptophan dimethylallyltransferase, putative [Coccidioides posadasii C735 delta SOWgp] gb|EFW14556.1| conserved hypothetical protein [Coccidioides posadasii str. Silveira]	2e-80	lcl|C4JZR2_UNCRE/89-338 PF11991.3;Trp_DMAT;	3e-58	-	GO:0050364,tryptophan dimethylallyltransferase activity;GO:0016740,transferase activity;GO:0009820,alkaloid metabolic process	-	-	-
comp13683_c0_seq1		comp13683_c0_seq1	down	0.34	0.12	-1.5025	1	1	0.250143	1	1	0.854699	-	-	128	-	-	-	-	-	-	-	-	-	-	-	-	-	-	-
comp13698_c0_seq1	GBSQ01003231	comp13698_c0_seq1	down	0.5	0.12	-2.05889	1	1	0.431078	1	1	0.999399	-	-	262	-	-	-	-	-	-	-	-	-	-	-	-	-	-	-
comp13700_c0_seq1		comp13700_c0_seq1	down	0.19	0	#NAME?	1	1	NA	1	1	NA	-	-	116	-	-	-	-	-	-	-	-	-	-	-	-	-	-	-
comp13703_c0_seq1		comp13703_c0_seq1	down	0.2	0	#NAME?	1	1	NA	1	1	NA	-	-	108	-	-	-	-	-	-	-	-	-	-	-	-	-	-	-
comp13708_c0_seq1	GBSQ01003137	comp13708_c0_seq1	down	0.14	0	#NAME?	1	1	NA	1	1	NA	-	-	480	-	-	-	-	-	-	-	-	-	-	-	-	-	-	-
comp13708_c0_seq2	GBSQ01003138	comp13708_c0_seq2	down	0.11	0	#NAME?	1	1	NA	1	1	NA	-	-	385	-	-	-	-	-	-	-	-	-	-	-	-	-	-	-
comp13710_c0_seq1	GBSQ01003670	comp13710_c0_seq1	down	0.77	0	#NAME?	1	0.499967	NA	1	1	NA	-	-	228	-	-	-	-	-	-	-	-	-	-	-	-	-	-	-
comp13711_c0_seq1	GBSQ01003273	comp13711_c0_seq1	down	0.35	0	#NAME?	1	1	NA	1	1	NA	-	-	249	-	-	-	-	tr|A6RES2|A6RES2_AJECN Predicted protein OS=Ajellomyces capsulata (strain NAm1 / WU24) GN=HCAG_08137 PE=4 SV=1	3e-38	ref|XP_001537028.1| predicted protein [Ajellomyces capsulatus NAm1] gb|EDN04471.1| predicted protein [Ajellomyces capsulatus NAm1]	2e-38	-	-	-	GO:0003964,RNA-directed DNA polymerase activity;GO:0003723,RNA binding;GO:0004523,ribonuclease H activity;GO:0008270,zinc ion binding;GO:0006278,RNA-dependent DNA replication;GO:0003676,nucleic acid binding	-	-	-
comp13715_c0_seq1	GBSQ01003239	comp13715_c0_seq1	down	0.5	0.12	-2.05889	1	1	0.431078	1	1	0.999399	-	-	264	-	-	-	-	-	-	-	-	-	-	-	-	-	-	-
comp13724_c0_seq1	GBSQ01003480	comp13724_c0_seq1	down	0.28	0.07	-2	1	1	0.181777	1	1	0.771211	-	-	471	-	-	-	-	-	-	-	-	-	-	-	-	-	-	-
comp13744_c0_seq1	GBSQ01003517	comp13744_c0_seq1	down	0.61	0	#NAME?	1	0.499967	NA	1	1	NA	-	-	359	-	-	-	-	-	-	-	-	-	-	-	-	-	-	-
comp13747_c0_seq1	GBSQ01003507	comp13747_c0_seq1	down	0.59	0	#NAME?	1	0.499967	NA	1	1	NA	-	-	295	-	-	-	-	-	-	-	-	-	-	-	-	-	-	-
comp13755_c0_seq1	GBSQ01003351	comp13755_c0_seq1	down	0.44	0.06	-2.87447	1	1	0.380615	1	1	0.996544	-	-	501	-	-	-	-	-	-	-	-	-	-	-	-	-	-	-
comp13762_c0_seq1	GBSQ01003103	comp13762_c0_seq1	down	0.27	0.03	-3.16993	1	1	0.165281	1	1	0.743675	-	-	987	-	-	-	-	tr|B8NIF7|B8NIF7_ASPFN Metapyrocatechase, putative OS=Aspergillus flavus (strain ATCC 200026 / FGSC A1120 / NRRL 3357 / JCM 12722 / SRRC 167) GN=AFLA_066530 PE=4 SV=1	2e-100	ref|XP_002380212.1| metapyrocatechase, putative [Aspergillus flavus NRRL3357] gb|EED49831.1| metapyrocatechase, putative [Aspergillus flavus NRRL3357]	2e-100	lcl|Q2UNS9_ASPOR/121-244 PF00903.20;Glyoxalase;	1e-44	-	-	-	-	-
comp13762_c0_seq2	GBSQ01003104	comp13762_c0_seq2	down	0.24	0.03	-3	1	1	0.12843	1	1	0.670325	-	-	927	-	-	-	-	tr|B8NIF7|B8NIF7_ASPFN Metapyrocatechase, putative OS=Aspergillus flavus (strain ATCC 200026 / FGSC A1120 / NRRL 3357 / JCM 12722 / SRRC 167) GN=AFLA_066530 PE=4 SV=1	2e-100	ref|XP_002380212.1| metapyrocatechase, putative [Aspergillus flavus NRRL3357] gb|EED49831.1| metapyrocatechase, putative [Aspergillus flavus NRRL3357]	2e-100	lcl|Q2UNS9_ASPOR/121-244 PF00903.20;Glyoxalase;	1e-44	-	-	-	-	-
comp13765_c0_seq1	GBSQ01003097	comp13765_c0_seq1	down	0.47	0.07	-2.74723	1	1	0.414245	1	1	0.999399	-	-	233	-	-	-	-	-	-	-	-	-	-	-	-	-	-	-
comp1376_c0_seq16	GBSP01000583	comp1376_c0_seq16	down	4.47	1.76	-1.3447	0.890657	0.343689	0.49318	1	1	0.999399	NDUFS1	NADH dehydrogenase (ubiquinone) Fe-S protein 1	245	sp|P24918|NDUS1_NEUCR NADH-ubiquinone oxidoreductase 78 kDa subunit, mitochondrial OS=Neurospora crassa (strain ATCC 24698 / 74-OR23-1A / CBS 708.71 / DSM 1257 / FGSC 987) GN=nuo-78 PE=1 SV=2	0	gnl|CDD|181665 PRK09130, PRK09130, NADH dehydrogenase subunit G; Validated.	0	tr|B6HPX0|B6HPX0_PENCW Pc22g11120 protein OS=Penicillium chrysogenum (strain ATCC 28089 / DSM 1075 / Wisconsin 54-1255) GN=Pc22g11120 PE=3 SV=1	0	ref|XP_002565061.1| Pc22g11120 [Penicillium chrysogenum Wisconsin 54-1255] emb|CAP98400.1| Pc22g11120 [Penicillium chrysogenum Wisconsin 54-1255]	0	lcl|B6HPX0_PENCW/304-630 PF00384.17;Molybdopterin;	0	C	GO:0046034,ATP metabolic process;GO:0016020,membrane;GO:0051537,2 iron, 2 sulfur cluster binding;GO:0016651,oxidoreductase activity, acting on NADH or NADPH;GO:0042773,ATP synthesis coupled electron transport;GO:0055114,oxidation-reduction process;GO:0005747,mitochondrial respiratory chain complex I;GO:0051539,4 iron, 4 sulfur cluster binding;GO:0045333,cellular respiration;GO:0005739,mitochondri…	EC:1.6.5.3 1.6.99.3	K03934	ko00190, Oxidative phosphorylation;ko05010, Alzheimer's disease;ko05012, Parkinson's disease;ko05016, Huntington's disease;
comp13771_c0_seq1	GBSQ01002973	comp13771_c0_seq1	down	0.33	0.12	-1.45943	1	1	0.238949	1	1	0.83961	-	-	267	-	-	-	-	-	-	-	-	-	-	-	-	-	-	-
comp13772_c0_seq1	GBSQ01003298	comp13772_c0_seq1	down	0.08	0	#NAME?	1	1	NA	1	1	NA	-	-	581	-	-	-	-	-	-	-	-	-	-	-	-	-	-	-
comp13776_c0_seq1		comp13776_c0_seq1	down	0.41	0.15	-1.45066	1	1	0.322753	1	1	0.937143	-	-	108	-	-	-	-	-	-	-	-	-	-	-	-	-	-	-
comp13781_c0_seq1	GBSQ01003633	comp13781_c0_seq1	down	0.36	0	#NAME?	1	1	NA	1	1	NA	-	-	246	-	-	-	-	-	-	-	-	-	-	-	-	-	-	-
comp13783_c0_seq1		comp13783_c0_seq1	down	0.42	0	#NAME?	1	1	NA	1	1	NA	-	-	105	-	-	-	-	-	-	-	-	-	-	-	-	-	-	-
comp13788_c0_seq1		comp13788_c0_seq1	down	0.27	0.1	-1.43296	1	1	0.17242	1	1	0.755767	-	-	163	-	-	-	-	-	-	-	-	-	-	-	-	-	-	-
comp13791_c0_seq1		comp13791_c0_seq1	down	0.74	0	#NAME?	1	0.499967	NA	1	1	NA	-	-	119	-	-	-	-	-	-	-	-	-	-	-	-	-	-	-
comp13792_c0_seq1	GBSQ01003214	comp13792_c0_seq1	down	0.52	0.07	-2.89308	1	0.499967	0.473999	1	1	0.999399	-	-	460	-	-	-	-	-	-	-	-	-	-	-	-	-	-	-
comp13797_c0_seq1		comp13797_c0_seq1	down	0.21	0	#NAME?	1	1	NA	1	1	NA	-	-	103	-	-	-	-	-	-	-	-	-	-	-	-	-	-	-
comp13803_c0_seq1		comp13803_c0_seq1	down	0.18	0	#NAME?	1	1	NA	1	1	NA	-	-	120	-	-	-	-	-	-	-	-	-	-	-	-	-	-	-
comp13804_c0_seq2		comp13804_c0_seq2	down	0.54	0	#NAME?	1	0.499967	NA	1	1	NA	-	-	122	-	-	-	-	tr|B6HAV1|B6HAV1_PENCW Putative uncharacterized protein Pc17g00190 OS=Penicillium chrysogenum (strain ATCC 28089 / DSM 1075 / Wisconsin 54-1255) GN=Pc17g00190 PE=4 SV=1	2e-77	ref|XP_002566981.1| hypothetical protein [Penicillium chrysogenum Wisconsin 54-1255] emb|CAP79306.1| hypothetical protein Pc17g00190 [Penicillium chrysogenum Wisconsin 54-1255]	2e-77	lcl|B6HX37_PENCW/1-403 PB290329; Pfam-B_290329;	9e-77	-	-	-	-	-
comp13807_c0_seq2	GBSQ01003048	comp13807_c0_seq2	down	0.25	0.12	-1.05889	1	1	0.152651	1	1	0.722907	-	-	692	-	-	-	-	-	-	-	-	-	-	-	-	-	-	-
comp13809_c0_seq1	GBSQ01003590	comp13809_c0_seq1	down	0.29	0.11	-1.39855	1	1	0.194806	1	1	0.785032	-	-	595	-	-	-	-	-	-	-	-	-	-	-	-	-	-	-
comp13811_c0_seq1	GBSQ01003218	comp13811_c0_seq1	down	0.16	0	#NAME?	1	1	NA	1	1	NA	-	-	270	-	-	-	-	-	-	-	-	-	-	-	-	-	-	-
comp13817_c0_seq1	GBSQ01003543	comp13817_c0_seq1	down	0.42	0.13	-1.69188	1	1	0.338409	1	1	0.957559	K15665, ppsB, fenD	fengycin family lipopeptide synthetase B	984	sp|Q01886|HTS1_COCCA HC-toxin synthetase OS=Cochliobolus carbonum GN=HTS1 PE=1 SV=2	2e-54	gnl|CDD|200126 TIGR01733, AA-adenyl-dom, amino acid adenylation domain. This model represents a domain responsible for the specific recognition of amino acids and activation as adenylyl amino acids. The reaction catalyzed is aa + ATP -> aa-AMP + PPi. These domains are usually found as components of multi-domain non-ribosomal peptide synthetases and are usually called "A-domains" in that context (…	2e-69	tr|Q2U1G0|Q2U1G0_ASPOR Non-ribosomal peptide synthetase modules and related proteins OS=Aspergillus oryzae (strain ATCC 42149 / RIB 40) GN=AO090011000043 PE=4 SV=1	1e-65	ref|XP_001825738.1| nonribosomal peptide synthase [Aspergillus oryzae RIB40] dbj|BAE64605.1| unnamed protein product [Aspergillus oryzae RIB40]	1e-65	lcl|Q2U1G0_ASPOR/281-681 PF00501.23;AMP-binding;	4e-71	-	GO:0016310,phosphorylation;GO:0031177,phosphopantetheine binding;GO:0008168,methyltransferase activity;GO:0016874,ligase activity;GO:0009058,biosynthetic process;GO:0016881,acid-amino acid ligase activity;GO:0043042,amino acid adenylylation by nonribosomal peptide synthase;GO:0048037,cofactor binding;GO:0032259,methylation;GO:0005575,cellular_component;GO:0008152,metabolic process;GO:0016853,isom…	-	K15665	-
comp13820_c0_seq1	GBSQ01003461	comp13820_c0_seq1	down	0.09	0.03	-1.58496	1	1	0.0066572	1	1	0.120855	-	-	514	-	-	-	-	-	-	-	-	-	-	-	-	-	-	-
comp1382_c0_seq1	GBSP01005851	comp1382_c0_seq1	down	25.53	2.29	-3.47877	1	1.51469e-06	2.47834e-05	1	0.000241	0.00123366	-	-	2284	-	-	-	-	tr|B6HPP9|B6HPP9_PENCW Pc22g00920 protein OS=Penicillium chrysogenum (strain ATCC 28089 / DSM 1075 / Wisconsin 54-1255) GN=Pc22g00920 PE=4 SV=1	1e-53	ref|XP_002564137.1| Pc22g00920 [Penicillium chrysogenum Wisconsin 54-1255] emb|CAP97380.1| Pc22g00920 [Penicillium chrysogenum Wisconsin 54-1255]	1e-53	lcl|B6HPP9_PENCW/1-204 PB013055; Pfam-B_13055;	1e-53	-	-	-	-	-
comp13830_c0_seq1		comp13830_c0_seq1	down	0.64	0	#NAME?	1	0.499967	NA	1	1	NA	-	-	171	-	-	-	-	-	-	-	-	-	-	-	-	-	-	-
comp13831_c0_seq1	GBSQ01003409	comp13831_c0_seq1	down	0.63	0.04	-3.97728	1	0.499967	0.616484	1	1	0.999399	-	-	451	-	-	-	-	-	-	-	-	-	-	-	-	-	-	-
comp13838_c0_seq1		comp13838_c0_seq1	down	0.17	0	#NAME?	1	1	NA	1	1	NA	-	-	128	-	-	-	-	-	-	-	-	-	-	-	-	-	-	-
comp13839_c0_seq1	GBSQ01003335	comp13839_c0_seq1	down	0.21	0	#NAME?	1	1	NA	1	1	NA	-	-	205	-	-	-	-	-	-	-	-	-	-	-	-	-	-	-
comp13841_c0_seq1	GBSQ01003277	comp13841_c0_seq1	down	0.26	0	#NAME?	1	1	NA	1	1	NA	-	-	580	-	-	-	-	-	-	-	-	-	-	-	-	-	-	-
comp13846_c0_seq1		comp13846_c0_seq1	down	0.72	0	#NAME?	1	0.499967	NA	1	1	NA	-	-	151	-	-	-	-	-	-	-	-	-	-	-	-	-	-	-
comp13860_c0_seq1		comp13860_c0_seq1	down	0.21	0	#NAME?	1	1	NA	1	1	NA	-	-	103	-	-	-	-	-	-	-	-	-	-	-	-	-	-	-
comp13861_c0_seq1		comp13861_c0_seq1	down	0.44	0.11	-2	1	1	0.366326	1	1	0.981822	-	-	148	-	-	-	-	-	-	-	-	-	-	-	-	-	-	-
comp13863_c0_seq1		comp13863_c0_seq1	down	0.14	0	#NAME?	1	1	NA	1	1	NA	-	-	153	-	-	-	-	-	-	-	-	-	-	-	-	-	-	-
comp13867_c0_seq1	GBSQ01003703	comp13867_c0_seq1	down	0.48	0	#NAME?	1	1	NA	1	1	NA	-	-	590	-	-	-	-	-	-	-	-	-	-	-	-	-	-	-
comp13867_c0_seq2	GBSQ01003704	comp13867_c0_seq2	down	0.32	0	#NAME?	1	1	NA	1	1	NA	-	-	409	-	-	-	-	-	-	-	-	-	-	-	-	-	-	-
comp13867_c0_seq3	GBSQ01003705	comp13867_c0_seq3	down	0.38	0	#NAME?	1	1	NA	1	1	NA	-	-	401	-	-	-	-	-	-	-	-	-	-	-	-	-	-	-
comp13868_c0_seq1		comp13868_c0_seq1	down	0.22	0	#NAME?	1	1	NA	1	1	NA	-	-	195	-	-	-	-	-	-	-	-	-	-	-	-	-	-	-
comp13873_c0_seq1		comp13873_c0_seq1	down	0.19	0	#NAME?	1	1	NA	1	1	NA	-	-	113	-	-	-	-	-	-	-	-	-	-	-	-	-	-	-
comp13879_c0_seq1		comp13879_c0_seq1	down	0.2	0	#NAME?	1	1	NA	1	1	NA	-	-	108	-	-	-	-	-	-	-	-	-	-	-	-	-	-	-
comp13882_c0_seq1		comp13882_c0_seq1	down	0.2	0	#NAME?	1	1	NA	1	1	NA	-	-	108	-	-	-	-	-	-	-	-	-	-	-	-	-	-	-
comp13888_c0_seq1	GBSQ01003152	comp13888_c0_seq1	down	0.1	0	#NAME?	1	1	NA	1	1	NA	-	-	460	-	-	-	-	-	-	-	-	-	-	-	-	-	-	-
comp13890_c0_seq1	GBSQ01003021	comp13890_c0_seq1	down	0.59	0.05	-3.56071	1	0.499967	0.565328	1	1	0.999399	mycA	myosin-crossreactive antigen	1821	-	-	gnl|CDD|184432 PRK13977, PRK13977, myosin-cross-reactive antigen; Provisional.	6e-111	tr|Q0CR61|Q0CR61_ASPTN Predicted protein OS=Aspergillus terreus (strain NIH 2624 / FGSC A1156) GN=ATEG_03823 PE=4 SV=1	3e-169	ref|XP_001213001.1| predicted protein [Aspergillus terreus NIH2624] gb|EAU35625.1| predicted protein [Aspergillus terreus NIH2624]	3e-169	lcl|Q0CR61_ASPTN/13-511 PF06100.6;Strep_67kDa_ant;	4e-167	-	-	-	K10254	-
comp13897_c0_seq1		comp13897_c0_seq1	down	0.18	0	#NAME?	1	1	NA	1	1	NA	-	-	123	-	-	-	-	-	-	-	-	-	-	-	-	-	-	-
comp138_c0_seq1	GBSP01001590	comp138_c0_seq1	down	55.88	1.14	-5.61523	1	4.02309e-16	1.10426e-12	1	1.34422e-13	1.71232e-10	-	-	5540	sp|P16000|ATP9_EMENI ATP synthase subunit 9, mitochondrial OS=Emericella nidulans (strain FGSC A4 / ATCC 38163 / CBS 112.46 / NRRL 194 / M139) GN=atp9 PE=3 SV=2	4e-29	-	-	tr|Q2YFD7|Q2YFD7_PENCH Putative ATP synthase protein 9 OS=Penicillium chrysogenum GN=GA69LF PE=2 SV=1	2e-41	ref|XP_002568929.1| Pc21g19380 [Penicillium chrysogenum Wisconsin 54-1255] gb|AAY23173.1| putative ATP synthase protein 9 [Penicillium chrysogenum] emb|CAP96835.1| Pc21g19380 [Penicillium chrysogenum Wisconsin 54-1255]	2e-41	lcl|Q2YFD7_PENCH/82-150 PF00137.16;ATP-synt_C;	3e-16	-	GO:0016020,membrane;GO:0006810,transport;GO:0006811,ion transport;GO:0008289,lipid binding;GO:0015986,ATP synthesis coupled proton transport;GO:0015991,ATP hydrolysis coupled proton transport;GO:0045263,proton-transporting ATP synthase complex, coupling factor F(o);GO:0016021,integral to membrane;GO:0033177,proton-transporting two-sector ATPase complex, proton-transporting domain;GO:0031966,mitoc…	-	-	-
comp13902_c0_seq1	GBSQ01003534	comp13902_c0_seq1	down	0.76	0	#NAME?	1	0.499967	NA	1	1	NA	-	-	716	-	-	-	-	-	-	-	-	-	-	-	-	-	-	-
comp13903_c0_seq1		comp13903_c0_seq1	down	0.12	0	#NAME?	1	1	NA	1	1	NA	-	-	185	-	-	-	-	-	-	-	-	lcl|A2QA08_ASPNC/381-420 PF00172.13;Zn_clus;	8e-06	-	-	-	-	-
comp13907_c0_seq1	GBSQ01003158	comp13907_c0_seq1	down	0.4	0	#NAME?	1	1	NA	1	1	NA	-	-	651	-	-	-	-	-	-	-	-	-	-	-	-	-	-	-
comp13908_c0_seq1	GBSQ01003522	comp13908_c0_seq1	down	0.65	0	#NAME?	1	0.499967	NA	1	1	NA	-	-	270	-	-	-	-	-	-	-	-	-	-	-	-	-	-	-
comp1390_c0_seq6	GBSP01001478	comp1390_c0_seq6	down	4.54	1.69	-1.42567	0.937522	0.22651	0.458482	1	1	0.999399	-	-	709	-	-	-	-	-	-	-	-	lcl|Q0CEW0_ASPTN/25-296 PF00999.16;Na_H_Exchanger;	2e-92	-	-	-	-	-
comp1390_c0_seq7	GBSP01001479	comp1390_c0_seq7	down	4.58	1.84	-1.31564	0.937522	0.22651	0.492153	1	1	0.999399	-	-	703	-	-	-	-	-	-	-	-	lcl|Q0CEW0_ASPTN/25-296 PF00999.16;Na_H_Exchanger;	2e-92	-	-	-	-	-
comp1390_c0_seq8	GBSP01001480	comp1390_c0_seq8	down	3.55	1.14	-1.63879	0.96876	0.18746	0.514905	1	1	0.999399	-	-	253	-	-	-	-	-	-	-	-	lcl|Q0CEW0_ASPTN/25-296 PF00999.16;Na_H_Exchanger;	2e-92	-	-	-	-	-
comp1390_c0_seq9		comp1390_c0_seq9	down	1.87	0.88	-1.08746	0.875026	0.49995	0.995277	1	1	0.999399	-	-	199	-	-	-	-	-	-	-	-	lcl|Q0CEW0_ASPTN/25-296 PF00999.16;Na_H_Exchanger;	2e-92	-	-	-	-	-
comp13910_c0_seq1	GBSQ01003603	comp13910_c0_seq1	down	0.07	0	#NAME?	1	1	NA	1	1	NA	-	-	316	-	-	-	-	tr|F7VZD1|F7VZD1_SORMK Putative uncharacterized protein SMAC_04110 OS=Sordaria macrospora (strain ATCC MYA-333 / DSM 997 / K(L3346) / K-hell) GN=SMAC_04110 PE=4 SV=1	5e-31	ref|XP_003346677.1| hypothetical protein SMAC_04110 [Sordaria macrospora k-hell] emb|CBI56997.1| unnamed protein product [Sordaria macrospora]	5e-31	-	-	-	GO:0016705,oxidoreductase activity, acting on paired donors, with incorporation or reduction of molecular oxygen;GO:0004497,monooxygenase activity;GO:0055114,oxidation-reduction process	-	-	-
comp13914_c0_seq1	GBSP01009763	comp13914_c0_seq1	down	0.94	0	#NAME?	1	0.499967	NA	1	1	NA	-	-	350	-	-	-	-	-	-	-	-	-	-	-	-	-	-	-
comp13917_c0_seq1		comp13917_c0_seq1	down	0.2	0	#NAME?	1	1	NA	1	1	NA	-	-	108	-	-	-	-	-	-	-	-	-	-	-	-	-	-	-
comp13920_c0_seq1		comp13920_c0_seq1	down	0.16	0	#NAME?	1	1	NA	1	1	NA	-	-	141	-	-	-	-	-	-	-	-	-	-	-	-	-	-	-
comp13921_c0_seq1	GBSQ01003378	comp13921_c0_seq1	down	0.04	0	#NAME?	1	1	NA	1	1	NA	-	-	530	-	-	-	-	-	-	-	-	-	-	-	-	-	-	-
comp13933_c0_seq1	GBSQ01003183	comp13933_c0_seq1	down	0.53	0	#NAME?	1	0.499967	NA	1	1	NA	-	-	290	-	-	-	-	-	-	-	-	-	-	-	-	-	-	-
comp13943_c0_seq1		comp13943_c0_seq1	down	0.19	0	#NAME?	1	1	NA	1	1	NA	-	-	116	-	-	-	-	-	-	-	-	-	-	-	-	-	-	-
comp13948_c0_seq1		comp13948_c0_seq1	down	0.2	0	#NAME?	1	1	NA	1	1	NA	-	-	111	-	-	-	-	-	-	-	-	-	-	-	-	-	-	-
comp13950_c0_seq1		comp13950_c0_seq1	down	0.19	0	#NAME?	1	1	NA	1	1	NA	-	-	116	-	-	-	-	-	-	-	-	-	-	-	-	-	-	-
comp13954_c0_seq1	GBSQ01003230	comp13954_c0_seq1	down	0.18	0	#NAME?	1	1	NA	1	1	NA	-	-	247	-	-	-	-	tr|C8V6K4|C8V6K4_EMENI Transposase Tan1-Aspergillus niger (ANG_orthologue; An07g09460) OS=Emericella nidulans (strain FGSC A4 / ATCC 38163 / CBS 112.46 / NRRL 194 / M139) GN=ANIA_11044 PE=4 SV=1	2e-26	tpe|CBF73878.1| TPA: transposase Tan1-Aspergillus niger (ANG_orthologue; An07g09460) [Aspergillus nidulans FGSC A4]	2e-26	-	-	-	GO:0003677,DNA binding;GO:0008270,zinc ion binding;GO:0003676,nucleic acid binding	-	-	-
comp13960_c0_seq1	GBSQ01003570	comp13960_c0_seq1	down	0.14	0	#NAME?	1	1	NA	1	1	NA	-	-	317	-	-	-	-	-	-	-	-	-	-	-	-	-	-	-
comp13993_c0_seq1	GBSQ01003324	comp13993_c0_seq1	down	0.5	0	#NAME?	1	1	NA	1	1	NA	-	-	350	-	-	-	-	tr|B8LY35|B8LY35_TALSN Putative uncharacterized protein OS=Talaromyces stipitatus (strain ATCC 10500 / CBS 375.48 / QM 6759 / NRRL 1006) GN=TSTA_067210 PE=4 SV=1	7e-21	ref|XP_002340667.1| hypothetical protein TSTA_067210 [Talaromyces stipitatus ATCC 10500] gb|EED23280.1| hypothetical protein TSTA_067210 [Talaromyces stipitatus ATCC 10500]	7e-21	lcl|A6QXM0_AJECN/1-469 PB001512; Pfam-B_1512;	9e-19	-	GO:0015074,DNA integration;GO:0003677,DNA binding;GO:0008152,metabolic process;GO:0055114,oxidation-reduction process;GO:0006310,DNA recombination;GO:0005488,binding;GO:0016491,oxidoreductase activity	-	-	-
comp13995_c0_seq1	GBSQ01003459	comp13995_c0_seq1	down	0.62	0.14	-2.14684	1	0.499967	0.550893	1	1	0.999399	-	-	461	-	-	-	-	-	-	-	-	-	-	-	-	-	-	-
comp13998_c0_seq1		comp13998_c0_seq1	down	0.64	0.09	-2.83007	1	0.499967	0.598452	1	1	0.999399	-	-	170	-	-	-	-	-	-	-	-	-	-	-	-	-	-	-
comp14003_c0_seq1		comp14003_c0_seq1	down	0.9	0	#NAME?	1	0.499967	NA	1	1	NA	-	-	122	-	-	-	-	-	-	-	-	-	-	-	-	-	-	-
comp14013_c0_seq1		comp14013_c0_seq1	down	0.39	0.1	-1.96347	1	1	0.310469	1	1	0.925086	-	-	168	-	-	-	-	-	-	-	-	-	-	-	-	-	-	-
comp14017_c0_seq1		comp14017_c0_seq1	down	0.2	0	#NAME?	1	1	NA	1	1	NA	-	-	110	-	-	-	-	-	-	-	-	-	-	-	-	-	-	-
comp14026_c0_seq1	GBSP01010536	comp14026_c0_seq1	down	0.08	0	#NAME?	1	1	NA	1	1	NA	-	-	553	sp|P71864|3O1D1_MYCTU 3-oxosteroid 1-dehydrogenase OS=Mycobacterium tuberculosis GN=kstD PE=1 SV=3	1e-08	gnl|CDD|180419 PRK06134, PRK06134, putative FAD-binding dehydrogenase; Reviewed.	2e-51	tr|C7YV66|C7YV66_NECH7 Putative uncharacterized protein OS=Nectria haematococca (strain 77-13-4 / ATCC MYA-4622 / FGSC 9596 / MPVI) GN=NECHADRAFT_85168 PE=4 SV=1	5e-54	ref|XP_003050240.1| hypothetical protein NECHADRAFT_85168 [Nectria haematococca mpVI 77-13-4] gb|EEU44527.1| hypothetical protein NECHADRAFT_85168 [Nectria haematococca mpVI 77-13-4]	5e-54	lcl|C7YV66_NECH7/42-566 PF00890.19;FAD_binding_2;	5e-55	-	GO:0008202,steroid metabolic process;GO:0009055,electron carrier activity;GO:0016042,lipid catabolic process;GO:0006707,cholesterol catabolic process;GO:0047571,3-oxosteroid 1-dehydrogenase activity;GO:0005886,plasma membrane;GO:0055114,oxidation-reduction process;GO:0006629,lipid metabolic process;GO:0016491,oxidoreductase activity	-	-	-
comp14027_c0_seq1	GBSP01010497	comp14027_c0_seq1	down	0.46	0	#NAME?	1	1	NA	1	1	NA	CYP3A	cytochrome P450, family 3, subfamily A	859	-	-	-	-	tr|D4QC78|D4QC78_ASPOZ Cytochrome P450 monooxygenase OS=Aspergillus oryzae GN=CYP628C1 PE=2 SV=1	1e-58	dbj|BAJ04426.1| cytochrome P450 monooxygenase [Aspergillus oryzae]	1e-58	lcl|C7ZIV4_NECH7/103-535 PF00067.17;p450;	1e-52	-	GO:0009055,electron carrier activity;GO:0046872,metal ion binding;GO:0020037,heme binding;GO:0016705,oxidoreductase activity, acting on paired donors, with incorporation or reduction of molecular oxygen;GO:0005506,iron ion binding;GO:0004497,monooxygenase activity;GO:0055114,oxidation-reduction process;GO:0016491,oxidoreductase activity	EC:1.14.14.1	K07424	ko00140, Steroid hormone biosynthesis;ko00591, Linoleic acid metabolism;ko00627, Aminobenzoate degradation;ko00830, Retinol metabolism;ko00980, Metabolism of xenobiotics by cytochrome P450;ko00982, Drug metabolism - cytochrome P450;ko00983, Drug metabolism - other enzymes;
comp14031_c0_seq1	GBSP01010559	comp14031_c0_seq1	down	0.11	0	#NAME?	1	1	NA	1	1	NA	-	-	805	-	-	-	-	tr|B6HA35|B6HA35_PENCW Pc16g14890 protein (Precursor) OS=Penicillium chrysogenum (strain ATCC 28089 / DSM 1075 / Wisconsin 54-1255) GN=Pc16g14890 PE=4 SV=1	9e-103	ref|XP_002561786.1| Pc16g14890 [Penicillium chrysogenum Wisconsin 54-1255] emb|CAP94159.1| Pc16g14890 [Penicillium chrysogenum Wisconsin 54-1255]	9e-103	lcl|B6HA35_PENCW/421-466 PF01476.15;LysM;	5e-18	-	GO:0016998,cell wall macromolecule catabolic process	-	-	-
comp14033_c0_seq1	GBSP01010110	comp14033_c0_seq1	down	0.74	0	#NAME?	1	0.499967	NA	1	1	NA	-	-	803	-	-	-	-	-	-	-	-	-	-	-	-	-	-	-
comp1404_c0_seq1	GBSP01003295	comp1404_c0_seq1	down	14.92	0.64	-4.54303	0.999985	0.000259209	0.000760404	1	0.0190539	0.0219615	-	-	1680	-	-	-	-	-	-	-	-	-	-	-	-	-	-	-
comp14058_c0_seq1		comp14058_c0_seq1	down	0.18	0	#NAME?	1	1	NA	1	1	NA	-	-	122	-	-	-	-	-	-	-	-	-	-	-	-	-	-	-
comp14060_c0_seq1	GBSP01009846	comp14060_c0_seq1	down	0.15	0	#NAME?	1	1	NA	1	1	NA	-	-	291	-	-	-	-	tr|F7VKM6|F7VKM6_SORMK Putative uncharacterized protein SMAC_00271 OS=Sordaria macrospora (strain ATCC MYA-333 / DSM 997 / K(L3346) / K-hell) GN=SMAC_00271 PE=4 SV=1	1e-13	ref|XP_003351727.1| hypothetical protein SMAC_00271 [Sordaria macrospora k-hell] emb|CBI52084.1| unnamed protein product [Sordaria macrospora]	1e-13	lcl|D1Z784_SORMK/79-431 PF00144.19;Beta-lactamase;	1e-14	-	-	-	-	-
comp14067_c0_seq1	GBSP01010141	comp14067_c0_seq1	down	0.36	0	#NAME?	1	1	NA	1	1	NA	-	-	243	-	-	-	-	-	-	-	-	-	-	-	-	-	-	-
comp14068_c0_seq1		comp14068_c0_seq1	down	0.19	0	#NAME?	1	1	NA	1	1	NA	-	-	113	-	-	-	-	-	-	-	-	-	-	-	-	-	-	-
comp14081_c0_seq1		comp14081_c0_seq1	down	0.12	0	#NAME?	1	1	NA	1	1	NA	-	-	185	-	-	-	-	-	-	-	-	-	-	-	-	-	-	-
comp14082_c0_seq1		comp14082_c0_seq1	down	0.2	0	#NAME?	1	1	NA	1	1	NA	-	-	110	-	-	-	-	-	-	-	-	-	-	-	-	-	-	-
comp14084_c0_seq1	GBSP01009841	comp14084_c0_seq1	down	1.06	0	#NAME?	1	0.499967	NA	1	1	NA	-	-	228	-	-	-	-	-	-	-	-	-	-	-	-	-	-	-
comp14086_c0_seq1	GBSP01010192	comp14086_c0_seq1	down	0.09	0	#NAME?	1	1	NA	1	1	NA	E1.14.13.-	-	502	sp|Q00730|STCW_EMENI Putative sterigmatocystin biosynthesis monooxygenase stcW OS=Emericella nidulans (strain FGSC A4 / ATCC 38163 / CBS 112.46 / NRRL 194 / M139) GN=stcW PE=3 SV=2	6e-21	-	-	tr|B6H2Q4|B6H2Q4_PENCW Pc13g14930 protein OS=Penicillium chrysogenum (strain ATCC 28089 / DSM 1075 / Wisconsin 54-1255) GN=Pc13g14930 PE=4 SV=1	7e-95	ref|XP_002559895.1| Pc13g14930 [Penicillium chrysogenum Wisconsin 54-1255] emb|CAP92562.1| Pc13g14930 [Penicillium chrysogenum Wisconsin 54-1255]	7e-95	-	-	-	GO:0050661,NADP binding;GO:0050660,flavin adenine dinucleotide binding;GO:0004499,N,N-dimethylaniline monooxygenase activity;GO:0004497,monooxygenase activity;GO:0055114,oxidation-reduction process	-	K00492	ko00340, Histidine metabolism;ko00361, Chlorocyclohexane and chlorobenzene degradation;ko00363, Bisphenol degradation;ko00623, Toluene degradation;ko00624, Polycyclic aromatic hydrocarbon degradation;ko00626, Naphthalene degradation;ko00627, Aminobenzoate degradation;ko00903, Limonene and pinene degradation;
comp14094_c0_seq1	GBSP01010656	comp14094_c0_seq1	down	0.07	0	#NAME?	1	1	NA	1	1	NA	-	-	334	-	-	-	-	-	-	-	-	-	-	-	-	-	-	-
comp14097_c0_seq1		comp14097_c0_seq1	down	0.22	0	#NAME?	1	1	NA	1	1	NA	-	-	101	-	-	-	-	-	-	-	-	-	-	-	-	-	-	-
comp14098_c0_seq1	GBSP01010574	comp14098_c0_seq1	down	0.48	0.21	-1.19265	1	1	0.379531	1	1	0.995787	ATOX1, ATX1, copZ	copper chaperone	457	sp|Q9TT99|ATOX1_CANFA Copper transport protein ATOX1 OS=Canis familiaris GN=ATOX1 PE=3 SV=1	2e-08	gnl|CDD|201210 pfam00403, HMA, Heavy-metal-associated domain.	2e-13	tr|C5YSH7|C5YSH7_SORBI Putative uncharacterized protein Sb08g022260 OS=Sorghum bicolor GN=Sb08g022260 PE=4 SV=1	2e-32	ref|XP_002443602.1| hypothetical protein SORBIDRAFT_08g022260 [Sorghum bicolor] gb|EES17440.1| hypothetical protein SORBIDRAFT_08g022260 [Sorghum bicolor]	2e-32	lcl|O82089_ARATH/5-63 PF00403.21;HMA;	2e-26	P	GO:0006810,transport;GO:0046872,metal ion binding;GO:0006811,ion transport;GO:0030001,metal ion transport;GO:0006825,copper ion transport	-	K07213	ko04978, Mineral absorption;
comp14104_c0_seq1		comp14104_c0_seq1	down	0.18	0	#NAME?	1	1	NA	1	1	NA	-	-	122	-	-	-	-	-	-	-	-	-	-	-	-	-	-	-
comp14119_c0_seq1	GBSP01010140	comp14119_c0_seq1	down	0.09	0.03	-1.58496	1	1	0.0066572	1	1	0.120855	-	-	465	-	-	-	-	-	-	-	-	-	-	-	-	-	-	-
comp14122_c0_seq1	GBSP01010012	comp14122_c0_seq1	down	0.14	0	#NAME?	1	1	NA	1	1	NA	-	-	315	-	-	-	-	tr|C4JIJ5|C4JIJ5_UNCRE Predicted protein OS=Uncinocarpus reesii (strain UAMH 1704) GN=UREG_01532 PE=4 SV=1	1e-28	ref|XP_002542016.1| predicted protein [Uncinocarpus reesii 1704] gb|EEP76683.1| predicted protein [Uncinocarpus reesii 1704]	1e-28	lcl|C4JIJ5_UNCRE/171-248 PF00107.21;ADH_zinc_N;	2e-17	-	GO:0008270,zinc ion binding;GO:0055114,oxidation-reduction process;GO:0005488,binding;GO:0016491,oxidoreductase activity	-	-	-
comp14123_c0_seq1		comp14123_c0_seq1	down	0.2	0	#NAME?	1	1	NA	1	1	NA	-	-	108	-	-	-	-	-	-	-	-	-	-	-	-	-	-	-
comp14129_c0_seq1	GBSP01010445	comp14129_c0_seq1	down	0.51	0.06	-3.08746	1	0.499967	0.466343	1	1	0.999399	-	-	256	-	-	-	-	-	-	-	-	-	-	-	-	-	-	-
comp14136_c0_seq1		comp14136_c0_seq1	down	0.16	0	#NAME?	1	1	NA	1	1	NA	-	-	134	-	-	-	-	-	-	-	-	-	-	-	-	-	-	-
comp14138_c0_seq1	GBSP01010181	comp14138_c0_seq1	down	0.54	0	#NAME?	1	0.499967	NA	1	1	NA	-	-	241	-	-	-	-	-	-	-	-	-	-	-	-	-	-	-
comp14139_c0_seq1		comp14139_c0_seq1	down	0.17	0	#NAME?	1	1	NA	1	1	NA	-	-	130	-	-	-	-	-	-	-	-	-	-	-	-	-	-	-
comp14140_c0_seq1	GBSP01009881	comp14140_c0_seq1	down	0.27	0.13	-1.05445	1	1	0.173913	1	1	0.755767	-	-	479	-	-	-	-	-	-	-	-	-	-	-	-	-	-	-
comp14144_c0_seq1	GBSP01010552	comp14144_c0_seq1	down	0.32	0.06	-2.41504	1	1	0.229985	1	1	0.826766	-	-	544	-	-	-	-	tr|B6HRE9|B6HRE9_PENCW Pc22g07760 protein (Precursor) OS=Penicillium chrysogenum (strain ATCC 28089 / DSM 1075 / Wisconsin 54-1255) GN=Pc22g07760 PE=4 SV=1	7e-29	ref|XP_002564792.1| Pc22g07760 [Penicillium chrysogenum Wisconsin 54-1255] emb|CAP98064.1| Pc22g07760 [Penicillium chrysogenum Wisconsin 54-1255]	7e-29	lcl|B8MX27_ASPFN/69-201 PF00144.19;Beta-lactamase;	1e-19	-	-	-	-	-
comp14146_c0_seq1	GBSP01010259	comp14146_c0_seq1	down	0.57	0.03	-4.24793	1	0.499967	0.552642	1	1	0.999399	TC.AAT	amino acid transporter, AAT family	1182	sp|P53388|DIP5_YEAST Dicarboxylic amino acid permease OS=Saccharomyces cerevisiae (strain ATCC 204508 / S288c) GN=DIP5 PE=1 SV=1	2e-71	gnl|CDD|31175 COG0833, LysP, Amino acid transporters [Amino acid transport and metabolism].	9e-123	tr|B6H028|B6H028_PENCW Pc12g02500 protein OS=Penicillium chrysogenum (strain ATCC 28089 / DSM 1075 / Wisconsin 54-1255) GN=Pc12g02500 PE=4 SV=1	0	ref|XP_002557138.1| Pc12g02500 [Penicillium chrysogenum Wisconsin 54-1255] emb|CAP79877.1| Pc12g02500 [Penicillium chrysogenum Wisconsin 54-1255]	0	lcl|B6H028_PENCW/63-527 PF00324.16;AA_permease;	1e-177	E	GO:0016020,membrane;GO:0006810,transport;GO:0055085,transmembrane transport;GO:0016021,integral to membrane;GO:0003333,amino acid transmembrane transport;GO:0015171,amino acid transmembrane transporter activity	-	K03293	-
comp14147_c0_seq1		comp14147_c0_seq1	down	0.2	0	#NAME?	1	1	NA	1	1	NA	-	-	109	-	-	-	-	-	-	-	-	-	-	-	-	-	-	-
comp14154_c0_seq1		comp14154_c0_seq1	down	0.19	0	#NAME?	1	1	NA	1	1	NA	-	-	115	-	-	-	-	-	-	-	-	-	-	-	-	-	-	-
comp14155_c0_seq1	GBSP01010195	comp14155_c0_seq1	down	0.64	0	#NAME?	1	0.499967	NA	1	1	NA	-	-	204	-	-	-	-	-	-	-	-	-	-	-	-	-	-	-
comp14157_c0_seq1		comp14157_c0_seq1	down	0.2	0	#NAME?	1	1	NA	1	1	NA	-	-	110	-	-	-	-	-	-	-	-	-	-	-	-	-	-	-
comp1416_c0_seq1	GBSP01006355	comp1416_c0_seq1	down	16.39	7.98	-1.03836	0.968064	0.0757537	0.133272	1	1	0.682632	E3.2.1.10	oligo-1,6-glucosidase	6850	sp|Q9P6J3|MALT_SCHPO Alpha-glucosidase OS=Schizosaccharomyces pombe (strain 972 / ATCC 24843) GN=mal1 PE=2 SV=1	0	gnl|CDD|200472 cd11333, AmyAc_SI_OligoGlu_DGase, Alpha amylase catalytic domain found in Sucrose isomerases, oligo-1,6-glucosidase (also called isomaltase; sucrase-isomaltase; alpha-limit dextrinase), dextran glucosidase (also called glucan 1,6-alpha-glucosidase), and related proteins. The sucrose isomerases (SIs) Isomaltulose synthase (EC 5.4.99.11) and Trehalose synthase (EC 5.4.99.16) catalyze…	0	tr|F0XA15|F0XA15_GROCL Oligo-glucosidase OS=Grosmannia clavigera (strain kw1407 / UAMH 11150) GN=CMQ_4085 PE=4 SV=1	0	gb|EFX06016.1| oligo-glucosidase [Grosmannia clavigera kw1407]	0	lcl|C7YK96_NECH7/34-389 PF00128.19;Alpha-amylase;	0	CG	GO:0008152,metabolic process;GO:0003824,catalytic activity;GO:0005737,cytoplasm;GO:0016798,hydrolase activity, acting on glycosyl bonds;GO:0043169,cation binding;GO:0016787,hydrolase activity;GO:0005975,carbohydrate metabolic process;GO:0004574,oligo-1,6-glucosidase activity	EC:3.2.1.10	K01182	ko00052, Galactose metabolism;ko00500, Starch and sucrose metabolism;
comp1416_c0_seq2	GBSP01006356	comp1416_c0_seq2	down	16.58	8.05	-1.04238	0.978373	0.0538445	0.129125	1	1	0.673003	E3.2.1.10	oligo-1,6-glucosidase	6764	sp|Q9P6J3|MALT_SCHPO Alpha-glucosidase OS=Schizosaccharomyces pombe (strain 972 / ATCC 24843) GN=mal1 PE=2 SV=1	0	gnl|CDD|200472 cd11333, AmyAc_SI_OligoGlu_DGase, Alpha amylase catalytic domain found in Sucrose isomerases, oligo-1,6-glucosidase (also called isomaltase; sucrase-isomaltase; alpha-limit dextrinase), dextran glucosidase (also called glucan 1,6-alpha-glucosidase), and related proteins. The sucrose isomerases (SIs) Isomaltulose synthase (EC 5.4.99.11) and Trehalose synthase (EC 5.4.99.16) catalyze…	0	tr|F0XA15|F0XA15_GROCL Oligo-glucosidase OS=Grosmannia clavigera (strain kw1407 / UAMH 11150) GN=CMQ_4085 PE=4 SV=1	0	gb|EFX06016.1| oligo-glucosidase [Grosmannia clavigera kw1407]	0	lcl|C7YK96_NECH7/34-389 PF00128.19;Alpha-amylase;	0	CG	GO:0008152,metabolic process;GO:0003824,catalytic activity;GO:0005737,cytoplasm;GO:0016798,hydrolase activity, acting on glycosyl bonds;GO:0043169,cation binding;GO:0016787,hydrolase activity;GO:0005975,carbohydrate metabolic process;GO:0004574,oligo-1,6-glucosidase activity	EC:3.2.1.10	K01182	ko00052, Galactose metabolism;ko00500, Starch and sucrose metabolism;
comp14175_c0_seq1	GBSP01010404	comp14175_c0_seq1	down	0.42	0	#NAME?	1	1	NA	1	1	NA	-	-	210	-	-	-	-	-	-	-	-	-	-	-	-	-	-	-
comp14176_c0_seq1		comp14176_c0_seq1	down	0.51	0	#NAME?	1	0.499967	NA	1	1	NA	-	-	129	-	-	-	-	-	-	-	-	-	-	-	-	-	-	-
comp14186_c0_seq1		comp14186_c0_seq1	down	0.13	0	#NAME?	1	1	NA	1	1	NA	-	-	168	-	-	-	-	-	-	-	-	-	-	-	-	-	-	-
comp14197_c0_seq1	GBSP01010126	comp14197_c0_seq1	down	0.25	0	#NAME?	1	1	NA	1	1	NA	-	-	354	-	-	-	-	-	-	-	-	-	-	-	-	-	-	-
comp14207_c0_seq1		comp14207_c0_seq1	down	0.18	0	#NAME?	1	1	NA	1	1	NA	-	-	125	-	-	-	-	-	-	-	-	-	-	-	-	-	-	-
comp14208_c0_seq1		comp14208_c0_seq1	down	0.21	0	#NAME?	1	1	NA	1	1	NA	-	-	103	-	-	-	-	-	-	-	-	-	-	-	-	-	-	-
comp14225_c0_seq1	GBSP01009918	comp14225_c0_seq1	down	0.14	0	#NAME?	1	1	NA	1	1	NA	-	-	624	-	-	-	-	-	-	-	-	-	-	-	-	-	-	-
comp14225_c0_seq2	GBSP01009919	comp14225_c0_seq2	down	0.15	0	#NAME?	1	1	NA	1	1	NA	-	-	600	-	-	-	-	-	-	-	-	-	-	-	-	-	-	-
comp14241_c0_seq1		comp14241_c0_seq1	down	0.19	0	#NAME?	1	1	NA	1	1	NA	-	-	114	-	-	-	-	-	-	-	-	-	-	-	-	-	-	-
comp14251_c0_seq1	GBSP01009891	comp14251_c0_seq1	down	0.22	0	#NAME?	1	1	NA	1	1	NA	-	-	487	sp|P27138|TFDB_CUPPJ 2,4-dichlorophenol 6-monooxygenase OS=Cupriavidus pinatubonensis (strain JMP134 / LMG 1197) GN=tfdB PE=3 SV=1	1e-20	-	-	tr|B8NSC1|B8NSC1_ASPFN 2,4-dichlorophenol 6-monooxygenase, putative OS=Aspergillus flavus (strain ATCC 200026 / FGSC A1120 / NRRL 3357 / JCM 12722 / SRRC 167) GN=AFLA_054430 PE=4 SV=1	5e-43	gb|EHK25592.1| hypothetical protein TRIVIDRAFT_189361 [Trichoderma virens Gv29-8]	1e-45	-	-	-	GO:0019439,aromatic compound catabolic process;GO:0008152,metabolic process;GO:0004497,monooxygenase activity;GO:0018666,2,4-dichlorophenol 6-monooxygenase activity;GO:0055114,oxidation-reduction process;GO:0046300,2,4-dichlorophenoxyacetic acid catabolic process;GO:0016491,oxidoreductase activity	-	-	-
comp14253_c0_seq1	GBSP01010614	comp14253_c0_seq1	down	0.38	0	#NAME?	1	1	NA	1	1	NA	-	-	228	-	-	-	-	-	-	-	-	-	-	-	-	-	-	-
comp14277_c0_seq1		comp14277_c0_seq1	down	0.18	0	#NAME?	1	1	NA	1	1	NA	-	-	123	-	-	-	-	-	-	-	-	-	-	-	-	-	-	-
comp14278_c0_seq1	GBSP01010382	comp14278_c0_seq1	down	0.5	0.13	-1.94342	1	1	0.427387	1	1	0.999399	-	-	479	sp|P19807|HNM1_YEAST Choline transport protein OS=Saccharomyces cerevisiae (strain ATCC 204508 / S288c) GN=HNM1 PE=1 SV=1	2e-31	gnl|CDD|162100 TIGR00907, 2A0304, amino acid permease (GABA permease).	4e-43	tr|B6HB69|B6HB69_PENCW Pc18g03010 protein OS=Penicillium chrysogenum (strain ATCC 28089 / DSM 1075 / Wisconsin 54-1255) GN=Pc18g03010 PE=4 SV=1	4e-94	ref|XP_002562141.1| Pc18g03010 [Penicillium chrysogenum Wisconsin 54-1255] emb|CAP94525.1| Pc18g03010 [Penicillium chrysogenum Wisconsin 54-1255]	4e-94	lcl|B6HB69_PENCW/40-488 PF13520.1;AA_permease_2;	7e-96	E	GO:0016020,membrane;GO:0006810,transport;GO:0055085,transmembrane transport;GO:0006865,amino acid transport;GO:0016021,integral to membrane;GO:0003333,amino acid transmembrane transport;GO:0015171,amino acid transmembrane transporter activity	-	-	-
comp14285_c0_seq1		comp14285_c0_seq1	down	0.59	0	#NAME?	1	0.499967	NA	1	1	NA	-	-	111	-	-	-	-	-	-	-	-	-	-	-	-	-	-	-
comp14286_c0_seq1	GBSP01010116	comp14286_c0_seq1	down	1.23	0	#NAME?	1	0.499967	NA	1	1	NA	MX1	interferon-induced GTP-binding protein Mx1	373	sp|P09922|MX1_MOUSE Interferon-induced GTP-binding protein Mx1 OS=Mus musculus GN=Mx1 PE=1 SV=1	2e-13	-	-	tr|B0XME9|B0XME9_ASPFC Dynamin family GTPase, putative OS=Neosartorya fumigata (strain CEA10 / CBS 144.89 / FGSC A1163) GN=AFUB_000010 PE=3 SV=1	1e-51	gb|EDP55311.1| dynamin family GTPase, putative [Aspergillus fumigatus A1163]	1e-51	lcl|B0XME9_ASPFC/43-232 PF00350.18;Dynamin_N;	9e-28	-	GO:0006184,GTP catabolic process;GO:0000166,nucleotide binding;GO:0005525,GTP binding;GO:0003924,GTPase activity	-	K14754	ko05162, Measles;ko05164, Influenza A;
comp14286_c0_seq2	GBSP01010117	comp14286_c0_seq2	down	0.43	0.21	-1.03395	1	1	0.329587	1	1	0.946228	MX1	interferon-induced GTP-binding protein Mx1	304	sp|P09922|MX1_MOUSE Interferon-induced GTP-binding protein Mx1 OS=Mus musculus GN=Mx1 PE=1 SV=1	2e-13	-	-	tr|B0XME9|B0XME9_ASPFC Dynamin family GTPase, putative OS=Neosartorya fumigata (strain CEA10 / CBS 144.89 / FGSC A1163) GN=AFUB_000010 PE=3 SV=1	1e-51	gb|EDP55311.1| dynamin family GTPase, putative [Aspergillus fumigatus A1163]	1e-51	lcl|B0XME9_ASPFC/43-232 PF00350.18;Dynamin_N;	9e-28	-	GO:0006184,GTP catabolic process;GO:0000166,nucleotide binding;GO:0005525,GTP binding;GO:0003924,GTPase activity	-	K14754	ko05162, Measles;ko05164, Influenza A;
comp1428_c0_seq1	GBSP01000884	comp1428_c0_seq1	down	22.81	11.17	-1.03004	0.987857	0.0287856	0.06791	1	1	0.546026	NFYB	nuclear transcription Y subunit beta	6487	sp|Q06157|AMDR_ASPOR Acetamidase regulatory protein OS=Aspergillus oryzae (strain ATCC 42149 / RIB 40) GN=amdR PE=2 SV=2	0	gnl|CDD|201453 pfam00808, CBFD_NFYB_HMF, Histone-like transcription factor (CBF/NF-Y) and archaeal histone. This family includes archaebacterial histones and histone like transcription factors from eukaryotes.	3e-27	tr|B6H825|B6H825_PENCW Pc16g08250 protein OS=Penicillium chrysogenum (strain ATCC 28089 / DSM 1075 / Wisconsin 54-1255) GN=Pc16g08250 PE=4 SV=1	0	ref|XP_002561146.1| Pc16g08250 [Penicillium chrysogenum Wisconsin 54-1255] emb|CAP93495.1| Pc16g08250 [Penicillium chrysogenum Wisconsin 54-1255]	0	lcl|B6H826_PENCW/14-393 PF01026.16;TatD_DNase;	1e-162	K	GO:0046872,metal ion binding;GO:0005634,nucleus;GO:0003677,DNA binding;GO:0006355,regulation of transcription, DNA-dependent;GO:0008270,zinc ion binding;GO:0006351,transcription, DNA-dependent;GO:0003700,sequence-specific DNA binding transcription factor activity	-	K08065	ko04612, Antigen processing and presentation;ko05152, Tuberculosis;ko05166, HTLV-I infection;
comp1428_c0_seq2	GBSP01000885	comp1428_c0_seq2	down	23.06	11.49	-1.00501	0.987857	0.0287856	0.0720854	1	1	0.561236	NFYB	nuclear transcription Y subunit beta	6438	sp|Q06157|AMDR_ASPOR Acetamidase regulatory protein OS=Aspergillus oryzae (strain ATCC 42149 / RIB 40) GN=amdR PE=2 SV=2	0	gnl|CDD|201453 pfam00808, CBFD_NFYB_HMF, Histone-like transcription factor (CBF/NF-Y) and archaeal histone. This family includes archaebacterial histones and histone like transcription factors from eukaryotes.	3e-27	tr|B6H825|B6H825_PENCW Pc16g08250 protein OS=Penicillium chrysogenum (strain ATCC 28089 / DSM 1075 / Wisconsin 54-1255) GN=Pc16g08250 PE=4 SV=1	0	ref|XP_002561146.1| Pc16g08250 [Penicillium chrysogenum Wisconsin 54-1255] emb|CAP93495.1| Pc16g08250 [Penicillium chrysogenum Wisconsin 54-1255]	0	lcl|B6H826_PENCW/14-393 PF01026.16;TatD_DNase;	1e-162	K	GO:0046872,metal ion binding;GO:0005634,nucleus;GO:0003677,DNA binding;GO:0006355,regulation of transcription, DNA-dependent;GO:0008270,zinc ion binding;GO:0006351,transcription, DNA-dependent;GO:0003700,sequence-specific DNA binding transcription factor activity	-	K08065	ko04612, Antigen processing and presentation;ko05152, Tuberculosis;ko05166, HTLV-I infection;
comp1428_c0_seq3	GBSP01000886	comp1428_c0_seq3	down	24.92	11.39	-1.12954	0.99434	0.014397	0.0375513	1	0.594547	0.404569	NFYB	nuclear transcription Y subunit beta	5835	sp|Q06157|AMDR_ASPOR Acetamidase regulatory protein OS=Aspergillus oryzae (strain ATCC 42149 / RIB 40) GN=amdR PE=2 SV=2	0	gnl|CDD|201453 pfam00808, CBFD_NFYB_HMF, Histone-like transcription factor (CBF/NF-Y) and archaeal histone. This family includes archaebacterial histones and histone like transcription factors from eukaryotes.	3e-27	tr|B6H825|B6H825_PENCW Pc16g08250 protein OS=Penicillium chrysogenum (strain ATCC 28089 / DSM 1075 / Wisconsin 54-1255) GN=Pc16g08250 PE=4 SV=1	0	ref|XP_002561146.1| Pc16g08250 [Penicillium chrysogenum Wisconsin 54-1255] emb|CAP93495.1| Pc16g08250 [Penicillium chrysogenum Wisconsin 54-1255]	0	lcl|B6H826_PENCW/14-393 PF01026.16;TatD_DNase;	1e-162	K	GO:0046872,metal ion binding;GO:0005634,nucleus;GO:0003677,DNA binding;GO:0006355,regulation of transcription, DNA-dependent;GO:0008270,zinc ion binding;GO:0006351,transcription, DNA-dependent;GO:0003700,sequence-specific DNA binding transcription factor activity	-	K08065	ko04612, Antigen processing and presentation;ko05152, Tuberculosis;ko05166, HTLV-I infection;
comp1428_c0_seq4	GBSP01000887	comp1428_c0_seq4	down	25.22	11.74	-1.10314	0.989972	0.0234976	0.0400597	1	0.857628	0.419788	NFYB	nuclear transcription Y subunit beta	5786	sp|Q06157|AMDR_ASPOR Acetamidase regulatory protein OS=Aspergillus oryzae (strain ATCC 42149 / RIB 40) GN=amdR PE=2 SV=2	0	gnl|CDD|201453 pfam00808, CBFD_NFYB_HMF, Histone-like transcription factor (CBF/NF-Y) and archaeal histone. This family includes archaebacterial histones and histone like transcription factors from eukaryotes.	3e-27	tr|B6H825|B6H825_PENCW Pc16g08250 protein OS=Penicillium chrysogenum (strain ATCC 28089 / DSM 1075 / Wisconsin 54-1255) GN=Pc16g08250 PE=4 SV=1	0	ref|XP_002561146.1| Pc16g08250 [Penicillium chrysogenum Wisconsin 54-1255] emb|CAP93495.1| Pc16g08250 [Penicillium chrysogenum Wisconsin 54-1255]	0	lcl|B6H826_PENCW/14-393 PF01026.16;TatD_DNase;	1e-162	K	GO:0046872,metal ion binding;GO:0005634,nucleus;GO:0003677,DNA binding;GO:0006355,regulation of transcription, DNA-dependent;GO:0008270,zinc ion binding;GO:0006351,transcription, DNA-dependent;GO:0003700,sequence-specific DNA binding transcription factor activity	-	K08065	ko04612, Antigen processing and presentation;ko05152, Tuberculosis;ko05166, HTLV-I infection;
comp14294_c0_seq1		comp14294_c0_seq1	down	0.17	0	#NAME?	1	1	NA	1	1	NA	-	-	132	-	-	-	-	tr|B8M7B5|B8M7B5_TALSN Putative uncharacterized protein OS=Talaromyces stipitatus (strain ATCC 10500 / CBS 375.48 / QM 6759 / NRRL 1006) GN=TSTA_035610 PE=4 SV=1	4e-11	ref|XP_002480769.1| hypothetical protein TSTA_035610 [Talaromyces stipitatus ATCC 10500] gb|EED20335.1| hypothetical protein TSTA_035610 [Talaromyces stipitatus ATCC 10500]	4e-11	-	-	-	GO:0003964,RNA-directed DNA polymerase activity;GO:0003723,RNA binding;GO:0004523,ribonuclease H activity;GO:0006278,RNA-dependent DNA replication;GO:0003676,nucleic acid binding	-	-	-
comp14296_c0_seq1	GBSP01010171	comp14296_c0_seq1	down	0.29	0.04	-2.85798	1	1	0.191708	1	1	0.785032	-	-	742	-	-	-	-	tr|Q0CK03|Q0CK03_ASPTN Putative uncharacterized protein OS=Aspergillus terreus (strain NIH 2624 / FGSC A1156) GN=ATEG_05981 PE=4 SV=1	6e-46	ref|XP_001819519.2| hypothetical protein AOR_1_554154 [Aspergillus oryzae RIB40]	3e-46	lcl|Q0CK03_ASPTN/1-256 PB104132; Pfam-B_104132;	1e-46	-	-	-	-	-
comp14298_c0_seq1	GBSP01010487	comp14298_c0_seq1	down	0.35	0	#NAME?	1	1	NA	1	1	NA	-	-	247	-	-	-	-	tr|A6RES2|A6RES2_AJECN Predicted protein OS=Ajellomyces capsulata (strain NAm1 / WU24) GN=HCAG_08137 PE=4 SV=1	1e-27	ref|XP_001537028.1| predicted protein [Ajellomyces capsulatus NAm1] gb|EDN04471.1| predicted protein [Ajellomyces capsulatus NAm1]	9e-28	lcl|A6RES2_AJECN/489-702 PF03372.18;Exo_endo_phos;	1e-30	-	GO:0003964,RNA-directed DNA polymerase activity;GO:0003723,RNA binding;GO:0004523,ribonuclease H activity;GO:0008270,zinc ion binding;GO:0006278,RNA-dependent DNA replication;GO:0003676,nucleic acid binding	-	-	-
comp14301_c0_seq1		comp14301_c0_seq1	down	0.53	0	#NAME?	1	0.499967	NA	1	1	NA	-	-	124	-	-	-	-	-	-	-	-	-	-	-	-	-	-	-
comp14308_c0_seq1	GBSP01010115	comp14308_c0_seq1	down	0.19	0	#NAME?	1	1	NA	1	1	NA	-	-	464	-	-	-	-	tr|G7X4T8|G7X4T8_ASPKW Putative uncharacterized protein OS=Aspergillus kawachii (strain NBRC 4308) GN=AKAW_00225 PE=4 SV=1	4e-50	dbj|GAA82110.1| hypothetical protein AKAW_00225 [Aspergillus kawachii IFO 4308]	4e-50	lcl|Q0CZV1_ASPTN/1-229 PB292383; Pfam-B_292383;	6e-37	-	-	-	-	-
comp14310_c0_seq1		comp14310_c0_seq1	down	0.16	0	#NAME?	1	1	NA	1	1	NA	-	-	133	-	-	-	-	-	-	-	-	-	-	-	-	-	-	-
comp14312_c0_seq1		comp14312_c0_seq1	down	0.26	0	#NAME?	1	1	NA	1	1	NA	-	-	166	-	-	-	-	-	-	-	-	-	-	-	-	-	-	-
comp14315_c0_seq1		comp14315_c0_seq1	down	0.18	0	#NAME?	1	1	NA	1	1	NA	-	-	125	-	-	-	-	-	-	-	-	-	-	-	-	-	-	-
comp14318_c0_seq1		comp14318_c0_seq1	down	0.36	0	#NAME?	1	1	NA	1	1	NA	-	-	123	-	-	-	-	-	-	-	-	-	-	-	-	-	-	-
comp14320_c0_seq1	GBSP01010158	comp14320_c0_seq1	down	0.07	0	#NAME?	1	1	NA	1	1	NA	-	-	604	-	-	-	-	tr|G0RF83|G0RF83_HYPJQ Predicted protein OS=Hypocrea jecorina (strain QM6a) GN=TRIREDRAFT_105288 PE=4 SV=1	4e-64	gb|EGR50094.1| predicted protein [Trichoderma reesei QM6a]	4e-64	lcl|B9XQP3_9BACT/371-778 PB002505; Pfam-B_2505;	3e-22	-	GO:0004553,hydrolase activity, hydrolyzing O-glycosyl compounds;GO:0005975,carbohydrate metabolic process	-	-	-
comp14323_c0_seq1	GBSP01010396	comp14323_c0_seq1	down	0.28	0	#NAME?	1	1	NA	1	1	NA	-	-	474	-	-	-	-	-	-	-	-	-	-	-	-	-	-	-
comp14338_c0_seq1	GBSP01009826	comp14338_c0_seq1	down	0.26	0	#NAME?	1	1	NA	1	1	NA	-	-	248	-	-	-	-	-	-	-	-	-	-	-	-	-	-	-
comp1434_c0_seq1	GBSP01005721	comp1434_c0_seq1	down	9.23	2.24	-2.04283	0.994144	0.0327004	0.076916	1	1	0.575033	ERCC1	DNA excision repair protein ERCC-1	3067	sp|Q06182|SWI10_SCHPO Mating-type switching protein swi10 OS=Schizosaccharomyces pombe (strain 972 / ATCC 24843) GN=swi10 PE=2 SV=1	1e-63	gnl|CDD|129685 TIGR00597, rad10, DNA repair protein rad10. All proteins in this family for which functions are known are components in a multiprotein endonuclease complex (usually made up of Rad1 and Rad10 homologs). This complex is used primarily for nucleotide excision repair but also for some aspects of recombination repair. This family is based on the phylogenomic analysis of JA Eisen (1999, …	3e-41	tr|B6HS00|B6HS00_PENCW Pc22g16900 protein OS=Penicillium chrysogenum (strain ATCC 28089 / DSM 1075 / Wisconsin 54-1255) GN=Pc22g16900 PE=4 SV=1	7e-148	ref|XP_002565603.1| Pc22g16900 [Penicillium chrysogenum Wisconsin 54-1255] emb|CAP98978.1| Pc22g16900 [Penicillium chrysogenum Wisconsin 54-1255]	7e-148	lcl|C8VKG2_EMENI/59-194 PF04681.7;Bys1;	8e-44	L	GO:0005634,nucleus;GO:0006281,DNA repair;GO:0003684,damaged DNA binding;GO:0004519,endonuclease activity	-	K10849	ko03420, Nucleotide excision repair;ko03460, Fanconi anemia pathway;
comp14354_c0_seq1	GBSP01009954	comp14354_c0_seq1	down	0.38	0	#NAME?	1	1	NA	1	1	NA	-	-	229	-	-	-	-	-	-	-	-	-	-	-	-	-	-	-
comp14355_c0_seq1		comp14355_c0_seq1	down	0.19	0	#NAME?	1	1	NA	1	1	NA	-	-	116	-	-	-	-	-	-	-	-	-	-	-	-	-	-	-
comp14367_c0_seq1		comp14367_c0_seq1	down	0.21	0	#NAME?	1	1	NA	1	1	NA	-	-	105	-	-	-	-	-	-	-	-	-	-	-	-	-	-	-
comp14377_c0_seq1	GBSP01010595	comp14377_c0_seq1	down	0.31	0.06	-2.36923	1	1	0.217594	1	1	0.810058	-	-	282	-	-	-	-	-	-	-	-	-	-	-	-	-	-	-
comp14379_c0_seq1		comp14379_c0_seq1	down	0.2	0	#NAME?	1	1	NA	1	1	NA	-	-	107	-	-	-	-	-	-	-	-	-	-	-	-	-	-	-
comp14380_c0_seq1		comp14380_c0_seq1	down	0.21	0	#NAME?	1	1	NA	1	1	NA	-	-	105	-	-	-	-	-	-	-	-	-	-	-	-	-	-	-
comp14381_c0_seq1	GBSP01010162	comp14381_c0_seq1	down	0.85	0.16	-2.40939	1	0.499967	0.757783	1	1	0.999399	-	-	205	-	-	-	-	-	-	-	-	-	-	-	-	-	-	-
comp14386_c0_seq1	GBSP01010200	comp14386_c0_seq1	down	0.98	0	#NAME?	1	0.499967	NA	1	1	NA	-	-	981	sp|O31680|YKVO_BACSU Uncharacterized oxidoreductase ykvO OS=Bacillus subtilis GN=ykvO PE=3 SV=1	4e-24	gnl|CDD|180804 PRK07041, PRK07041, short chain dehydrogenase; Provisional.	5e-43	tr|B8M2B0|B8M2B0_TALSN Oxidoreductase, short chain dehydrogenase/reductase family OS=Talaromyces stipitatus (strain ATCC 10500 / CBS 375.48 / QM 6759 / NRRL 1006) GN=TSTA_088100 PE=4 SV=1	3e-66	ref|XP_002478537.1| oxidoreductase, short chain dehydrogenase/reductase family [Talaromyces stipitatus ATCC 10500] gb|EED21574.1| oxidoreductase, short chain dehydrogenase/reductase family [Talaromyces stipitatus ATCC 10500]	3e-66	lcl|B8M2B0_TALSN/22-272 PF13561.1;adh_short_C2;	2e-62	-	GO:0008152,metabolic process;GO:0055114,oxidation-reduction process;GO:0005488,binding;GO:0016491,oxidoreductase activity	-	-	-
comp14387_c0_seq1	GBSP01010638	comp14387_c0_seq1	down	0.22	0.08	-1.45943	1	1	0.116392	1	1	0.647009	-	-	403	-	-	-	-	tr|B8N0L0|B8N0L0_ASPFN ABC multidrug transporter, putative OS=Aspergillus flavus (strain ATCC 200026 / FGSC A1120 / NRRL 3357 / JCM 12722 / SRRC 167) GN=AFLA_024530 PE=3 SV=1	2e-32	ref|XP_002373964.1| ABC multidrug transporter, putative [Aspergillus flavus NRRL3357] gb|EED55182.1| ABC multidrug transporter, putative [Aspergillus flavus NRRL3357]	2e-32	lcl|Q9P8K1_BOTFU/102-163 PF06422.7;PDR_CDR;	3e-15	-	GO:0016020,membrane;GO:0006810,transport;GO:0005524,ATP binding;GO:0042626,ATPase activity, coupled to transmembrane movement of substances;GO:0000166,nucleotide binding;GO:0006200,ATP catabolic process;GO:0016021,integral to membrane;GO:0017111,nucleoside-triphosphatase activity;GO:0016887,ATPase activity	-	-	-
comp14398_c0_seq1	GBSP01010576	comp14398_c0_seq1	down	0.09	0	#NAME?	1	1	NA	1	1	NA	SMPD1, ASM	sphingomyelin phosphodiesterase	935	-	-	-	-	tr|G7XB42|G7XB42_ASPKW Acid sphingomyelinase OS=Aspergillus kawachii (strain NBRC 4308) GN=AKAW_02239 PE=4 SV=1	1e-94	dbj|GAA84124.1| acid sphingomyelinase [Aspergillus kawachii IFO 4308]	1e-94	-	-	-	GO:0006685,sphingomyelin catabolic process;GO:0055085,transmembrane transport;GO:0016787,hydrolase activity;GO:0004767,sphingomyelin phosphodiesterase activity;GO:0006812,cation transport;GO:0008324,cation transmembrane transporter activity	EC:3.1.4.12	K12350	ko00600, Sphingolipid metabolism;ko04142, Lysosome;
comp14398_c0_seq2	GBSP01010577	comp14398_c0_seq2	down	0.1	0	#NAME?	1	1	NA	1	1	NA	SMPD1, ASM	sphingomyelin phosphodiesterase	869	-	-	-	-	tr|G7XB42|G7XB42_ASPKW Acid sphingomyelinase OS=Aspergillus kawachii (strain NBRC 4308) GN=AKAW_02239 PE=4 SV=1	1e-94	dbj|GAA84124.1| acid sphingomyelinase [Aspergillus kawachii IFO 4308]	1e-94	-	-	-	GO:0006685,sphingomyelin catabolic process;GO:0055085,transmembrane transport;GO:0016787,hydrolase activity;GO:0004767,sphingomyelin phosphodiesterase activity;GO:0006812,cation transport;GO:0008324,cation transmembrane transporter activity	EC:3.1.4.12	K12350	ko00600, Sphingolipid metabolism;ko04142, Lysosome;
comp143_c0_seq1	GBSP01002359	comp143_c0_seq1	down	34.49	17.02	-1.01895	0.994519	0.0120356	0.0217236	1	0.506128	0.285964	-	-	2671	-	-	-	-	-	-	-	-	-	-	-	-	-	-	-
comp143_c0_seq2	GBSP01002360	comp143_c0_seq2	down	35.08	16.86	-1.05704	0.99611	0.0087585	0.0168618	1	0.387377	0.239257	-	-	2611	-	-	-	-	-	-	-	-	-	-	-	-	-	-	-
comp143_c0_seq3	GBSP01002361	comp143_c0_seq3	down	227.02	113.13	-1.00484	1	3.11611e-10	9.36338e-10	1	8.06546e-08	1.07932e-07	-	-	2067	-	-	-	-	-	-	-	-	-	-	-	-	-	-	-
comp143_c0_seq4	GBSP01002362	comp143_c0_seq4	down	242.87	119.45	-1.02378	1	3.35906e-11	1.27515e-10	1	9.57045e-09	1.62043e-08	-	-	2056	-	-	-	-	-	-	-	-	-	-	-	-	-	-	-
comp14400_c0_seq1	GBSP01009921	comp14400_c0_seq1	down	0.2	0	#NAME?	1	1	NA	1	1	NA	-	-	214	-	-	-	-	-	-	-	-	-	-	-	-	-	-	-
comp14405_c0_seq1	GBSP01010156	comp14405_c0_seq1	down	0.31	0.11	-1.49476	1	1	0.21706	1	1	0.810058	-	-	283	-	-	-	-	-	-	-	-	-	-	-	-	-	-	-
comp14421_c0_seq1		comp14421_c0_seq1	down	0.13	0	#NAME?	1	1	NA	1	1	NA	-	-	175	-	-	-	-	-	-	-	-	-	-	-	-	-	-	-
comp14428_c0_seq1	GBSP01010212	comp14428_c0_seq1	down	0.46	0	#NAME?	1	1	NA	1	1	NA	-	-	471	-	-	-	-	-	-	-	-	-	-	-	-	-	-	-
comp14434_c0_seq1	GBSP01010460	comp14434_c0_seq1	down	0.41	0	#NAME?	1	1	NA	1	1	NA	-	-	212	-	-	-	-	-	-	-	-	-	-	-	-	-	-	-
comp14437_c0_seq1	GBSP01009965	comp14437_c0_seq1	down	0.19	0	#NAME?	1	1	NA	1	1	NA	-	-	229	-	-	-	-	tr|A1CKB8|A1CKB8_ASPCL C6 transcription factor, putative OS=Aspergillus clavatus (strain ATCC 1007 / CBS 513.65 / DSM 816 / NCTC 3887 / NRRL 1) GN=ACLA_038020 PE=4 SV=1	1e-21	ref|XP_001271018.1| C6 transcription factor, putative [Aspergillus clavatus NRRL 1] gb|EAW09592.1| C6 transcription factor, putative [Aspergillus clavatus NRRL 1]	1e-21	lcl|A1CKB8_ASPCL/306-604 PF04082.13;Fungal_trans;	3e-23	-	GO:0046872,metal ion binding;GO:0005634,nucleus;GO:0003677,DNA binding;GO:0006355,regulation of transcription, DNA-dependent;GO:0008270,zinc ion binding;GO:0006351,transcription, DNA-dependent;GO:0003700,sequence-specific DNA binding transcription factor activity	-	-	-
comp14439_c0_seq1	GBSP01010617	comp14439_c0_seq1	down	1.31	0	#NAME?	1	0.499967	NA	1	1	NA	-	-	201	-	-	-	-	tr|B6H182|B6H182_PENCW Pc13g00370 protein (Fragment) OS=Penicillium chrysogenum (strain ATCC 28089 / DSM 1075 / Wisconsin 54-1255) GN=Pc13g00370 PE=4 SV=1	3e-13	ref|XP_002558486.1| Pc13g00370 [Penicillium chrysogenum Wisconsin 54-1255] emb|CAP91106.1| Pc13g00370 [Penicillium chrysogenum Wisconsin 54-1255]	3e-13	lcl|B6H182_PENCW/6-158 PF06687.7;SUR7;	6e-14	-	-	-	-	-
comp14444_c0_seq1	GBSP01010010	comp14444_c0_seq1	down	0.18	0.08	-1.16993	1	1	0.077562	1	1	0.575033	LYS2	L-aminoadipate-semialdehyde dehydrogenase	2115	-	-	-	-	tr|Q5AUZ6|Q5AUZ6_EMENI Nonribosomal peptide synthase, putative (JCVI) OS=Emericella nidulans (strain FGSC A4 / ATCC 38163 / CBS 112.46 / NRRL 194 / M139) GN=AN7884.2 PE=4 SV=1	2e-87	ref|XP_681153.1| hypothetical protein AN7884.2 [Aspergillus nidulans FGSC A4] gb|EAA59538.1| hypothetical protein AN7884.2 [Aspergillus nidulans FGSC A4] tpe|CBF73453.1| TPA: nonribosomal peptide synthase, putative (JCVI) [Aspergillus nidulans FGSC A4]	2e-87	lcl|Q5AUZ6_EMENI/6816-7068 PF07993.7;NAD_binding_4;	1e-43	-	-	EC:1.2.1.31	K00143	ko00300, Lysine biosynthesis;ko00310, Lysine degradation;
comp14450_c0_seq1	GBSP01010193	comp14450_c0_seq1	down	0.8	0	#NAME?	1	0.499967	NA	1	1	NA	-	-	385	-	-	-	-	-	-	-	-	-	-	-	-	-	-	-
comp14457_c0_seq1	GBSP01010014	comp14457_c0_seq1	down	0.1	0.04	-1.32193	1	1	0.0119971	1	1	0.188843	-	-	442	sp|Q0C7L4|BGLM_ASPTN Probable beta-glucosidase M OS=Aspergillus terreus (strain NIH 2624 / FGSC A1156) GN=bglM PE=3 SV=1	3e-35	-	-	tr|G0SE64|G0SE64_CHATD Putative uncharacterized protein OS=Chaetomium thermophilum (strain DSM 1495 / CBS 144.50 / IMI 039719) GN=CTHT_0062590 PE=4 SV=1	1e-38	gb|EGS18241.1| hypothetical protein CTHT_0062590 [Chaetomium thermophilum var. thermophilum DSM 1495]	1e-38	-	-	-	GO:0008152,metabolic process;GO:0016798,hydrolase activity, acting on glycosyl bonds;GO:0008422,beta-glucosidase activity;GO:0004553,hydrolase activity, hydrolyzing O-glycosyl compounds;GO:0016787,hydrolase activity;GO:0000272,polysaccharide catabolic process;GO:0005576,extracellular region;GO:0005975,carbohydrate metabolic process;GO:0030245,cellulose catabolic process	-	-	-
comp14463_c0_seq1		comp14463_c0_seq1	down	0.19	0	#NAME?	1	1	NA	1	1	NA	-	-	114	-	-	-	-	-	-	-	-	-	-	-	-	-	-	-
comp14468_c0_seq1		comp14468_c0_seq1	down	0.16	0	#NAME?	1	1	NA	1	1	NA	-	-	134	-	-	-	-	-	-	-	-	-	-	O	-	-	-	-
comp14470_c0_seq1	GBSP01010483	comp14470_c0_seq1	down	0.51	0	#NAME?	1	0.499967	NA	1	1	NA	-	-	214	-	-	-	-	tr|B6HN24|B6HN24_PENCW Pc21g00130 protein OS=Penicillium chrysogenum (strain ATCC 28089 / DSM 1075 / Wisconsin 54-1255) GN=Pc21g00130 PE=4 SV=1	6e-12	ref|XP_002567088.1| Pc21g00130 [Penicillium chrysogenum Wisconsin 54-1255] emb|CAP94910.1| Pc21g00130 [Penicillium chrysogenum Wisconsin 54-1255]	5e-12	-	-	-	-	-	-	-
comp1447_c0_seq1	GBSP01003045	comp1447_c0_seq1	down	16.31	3.9	-2.06421	0.998713	0.00590496	0.011139	1	0.2837	0.179112	LAP4	aminopeptidase I	6536	sp|P14904|AMPL_YEAST Vacuolar aminopeptidase 1 OS=Saccharomyces cerevisiae (strain ATCC 204508 / S288c) GN=LAP4 PE=1 SV=2	5e-121	gnl|CDD|193534 cd05658, M18_DAP, M18 Peptidase Aspartyl aminopeptidase. Peptidase M18 family, Aspartyl aminopeptidase (DAP; EC 3.4.11.21) subfamily. DAP is widely distributed in bacteria and eukaryotes, but only the mammalian aspartyl aminopeptidase has been characterized to date. DAP cleaves only unblocked N-terminal acidic amino-acid residues. It is a cytosolic enzyme and is highly conserved; f…	1e-159	tr|B6HU25|B6HU25_PENCW Pc22g13950 protein OS=Penicillium chrysogenum (strain ATCC 28089 / DSM 1075 / Wisconsin 54-1255) GN=Pc22g13950 PE=3 SV=1	0	ref|XP_002565319.1| Pc22g13950 [Penicillium chrysogenum Wisconsin 54-1255] emb|CAP98683.1| Pc22g13950 [Penicillium chrysogenum Wisconsin 54-1255]	0	lcl|B6HU25_PENCW/59-501 PF02127.10;Peptidase_M18;	0	E	GO:0046872,metal ion binding;GO:0016787,hydrolase activity;GO:0008237,metallopeptidase activity;GO:0008233,peptidase activity;GO:0006508,proteolysis;GO:0004177,aminopeptidase activity;GO:0008270,zinc ion binding	EC:3.4.11.22	K01268	-
comp14498_c0_seq1	GBSP01010009	comp14498_c0_seq1	down	0.31	0.15	-1.04731	1	1	0.215543	1	1	0.810058	-	-	422	-	-	-	-	-	-	-	-	-	-	-	-	-	-	-
comp14500_c0_seq1	GBSP01009999	comp14500_c0_seq1	down	0.08	0	#NAME?	1	1	NA	1	1	NA	-	-	552	-	-	-	-	tr|A2QSN8|A2QSN8_ASPNC Putative uncharacterized protein An08g11390 OS=Aspergillus niger (strain CBS 513.88 / FGSC A1513) GN=An08g11390 PE=4 SV=1	3e-34	emb|CAK45810.1| unnamed protein product [Aspergillus niger]	3e-34	-	-	-	-	-	-	-
comp14505_c0_seq1		comp14505_c0_seq1	down	0.33	0	#NAME?	1	1	NA	1	1	NA	-	-	133	-	-	-	-	-	-	-	-	-	-	-	-	-	-	-
comp14512_c0_seq1		comp14512_c0_seq1	down	0.14	0	#NAME?	1	1	NA	1	1	NA	-	-	159	-	-	-	-	-	-	-	-	-	-	-	-	-	-	-
comp14513_c0_seq1	GBSP01010324	comp14513_c0_seq1	down	0.53	0.06	-3.14296	1	0.499967	0.490226	1	1	0.999399	-	-	575	-	-	-	-	tr|B6HU00|B6HU00_PENCW Pc22g09270 protein OS=Penicillium chrysogenum (strain ATCC 28089 / DSM 1075 / Wisconsin 54-1255) GN=Pc22g09270 PE=4 SV=1	1e-73	ref|XP_002564939.1| Pc22g09270 [Penicillium chrysogenum Wisconsin 54-1255] emb|CAP98215.1| Pc22g09270 [Penicillium chrysogenum Wisconsin 54-1255]	1e-73	lcl|B6HU00_PENCW/30-398 PF07690.11;MFS_1;	9e-45	-	GO:0055085,transmembrane transport;GO:0016021,integral to membrane	-	-	-
comp14522_c0_seq1		comp14522_c0_seq1	down	0.45	0	#NAME?	1	1	NA	1	1	NA	-	-	147	-	-	-	-	-	-	-	-	-	-	-	-	-	-	-
comp14523_c0_seq1	GBSP01009847	comp14523_c0_seq1	down	0.14	0.05	-1.48543	1	1	0.0368291	1	1	0.399765	-	-	308	-	-	-	-	tr|Q8NJM4|Q8NJM4_ASPFM Putative lysine-specific permease OS=Neosartorya fumigata GN=AfA12H2.07 PE=4 SV=1	3e-13	emb|CAD37145.1| putative lysine-specific permease [Aspergillus fumigatus]	3e-13	-	-	-	GO:0016020,membrane;GO:0006810,transport;GO:0055085,transmembrane transport;GO:0006865,amino acid transport;GO:0016021,integral to membrane;GO:0003333,amino acid transmembrane transport;GO:0015171,amino acid transmembrane transporter activity	-	-	-
comp14524_c0_seq1		comp14524_c0_seq1	down	0.23	0	#NAME?	1	1	NA	1	1	NA	-	-	193	-	-	-	-	-	-	-	-	-	-	-	-	-	-	-
comp14525_c0_seq1	GBSP01010544	comp14525_c0_seq1	down	0.41	0	#NAME?	1	1	NA	1	1	NA	-	-	423	-	-	-	-	tr|B6QJV7|B6QJV7_PENMQ Zinc knuckle domain protein OS=Penicillium marneffei (strain ATCC 18224 / CBS 334.59 / QM 7333) GN=PMAA_101020 PE=4 SV=1	3e-32	ref|XP_002149682.1| zinc knuckle domain protein [Penicillium marneffei ATCC 18224] gb|EEA23515.1| zinc knuckle domain protein [Penicillium marneffei ATCC 18224]	3e-32	-	-	-	GO:0003964,RNA-directed DNA polymerase activity;GO:0003677,DNA binding;GO:0003723,RNA binding;GO:0004523,ribonuclease H activity;GO:0008270,zinc ion binding;GO:0006278,RNA-dependent DNA replication;GO:0003676,nucleic acid binding	-	-	-
comp14532_c0_seq1		comp14532_c0_seq1	down	0.19	0	#NAME?	1	1	NA	1	1	NA	-	-	116	-	-	-	-	-	-	-	-	-	-	-	-	-	-	-
comp14536_c0_seq1	GBSP01009837	comp14536_c0_seq1	down	0.41	0	#NAME?	1	1	NA	1	1	NA	-	-	215	-	-	-	-	-	-	-	-	-	-	-	-	-	-	-
comp14537_c0_seq1		comp14537_c0_seq1	down	0.49	0	#NAME?	1	1	NA	1	1	NA	-	-	134	-	-	-	-	-	-	-	-	-	-	-	-	-	-	-
comp14538_c0_seq1		comp14538_c0_seq1	down	0.11	0	#NAME?	1	1	NA	1	1	NA	-	-	195	-	-	-	-	-	-	-	-	-	-	-	-	-	-	-
comp14548_c0_seq1		comp14548_c0_seq1	down	0.32	0	#NAME?	1	1	NA	1	1	NA	-	-	138	-	-	-	-	-	-	-	-	-	-	-	-	-	-	-
comp14552_c0_seq1	GBSP01010538	comp14552_c0_seq1	down	0.88	0	#NAME?	1	0.499967	NA	1	1	NA	-	-	224	-	-	-	-	-	-	-	-	-	-	-	-	-	-	-
comp14576_c0_seq1	GBSP01009959	comp14576_c0_seq1	down	0.71	0	#NAME?	1	0.499967	NA	1	1	NA	-	-	677	-	-	-	-	-	-	-	-	-	-	-	-	-	-	-
comp14579_c0_seq1		comp14579_c0_seq1	down	0.14	0	#NAME?	1	1	NA	1	1	NA	-	-	154	-	-	-	-	-	-	-	-	-	-	-	-	-	-	-
comp14580_c0_seq1		comp14580_c0_seq1	down	0.39	0	#NAME?	1	1	NA	1	1	NA	-	-	113	-	-	-	-	-	-	-	-	-	-	-	-	-	-	-
comp14585_c0_seq1	GBSP01010390	comp14585_c0_seq1	down	0.47	0	#NAME?	1	1	NA	1	1	NA	-	-	282	-	-	-	-	-	-	-	-	-	-	-	-	-	-	-
comp14586_c0_seq6		comp14586_c0_seq6	down	0.23	0	#NAME?	1	1	NA	1	1	NA	-	-	191	-	-	-	-	-	-	-	-	-	-	-	-	-	-	-
comp145_c0_seq1	GBSP01004956	comp145_c0_seq1	down	45.87	20.53	-1.15982	0.999347	0.00153105	0.00281421	1	0.0897482	0.0629296	FBA, fbaA	fructose-bisphosphate aldolase, class II	24786	sp|P0CAQ1|UBP16_EMENI Ubiquitin carboxyl-terminal hydrolase 16 OS=Emericella nidulans (strain FGSC A4 / ATCC 38163 / CBS 112.46 / NRRL 194 / M139) GN=ubp16 PE=3 SV=1	0	gnl|CDD|130583 TIGR01520, FruBisAldo_II_A, fructose-bisphosphate aldolase, class II, yeast/E. coli subtype. Members of this family are class II examples of the glycolytic enzyme fructose-bisphosphate aldolase (FBA). This model represents one of two deeply split, architecturally distinct clades of the family that includes class II fructose-bisphosphate aldolases, tagatose-bisphosphate aldolases, a…	1e-148	tr|B6H4I6|B6H4I6_PENCW Pc13g08960 protein OS=Penicillium chrysogenum (strain ATCC 28089 / DSM 1075 / Wisconsin 54-1255) GN=Pc13g08960 PE=4 SV=1	0	ref|XP_002559321.1| Pc13g08960 [Penicillium chrysogenum Wisconsin 54-1255] emb|CAP91965.1| Pc13g08960 [Penicillium chrysogenum Wisconsin 54-1255]	0	lcl|B8N1M5_ASPFN/44-469 PF00443.24;UCH;	0	GE	GO:0016020,membrane;GO:0008152,metabolic process;GO:0004332,fructose-bisphosphate aldolase activity;GO:0006096,glycolysis;GO:0003824,catalytic activity;GO:0046872,metal ion binding;GO:0016829,lyase activity;GO:0005975,carbohydrate metabolic process;GO:0008270,zinc ion binding;GO:0016832,aldehyde-lyase activity	EC:4.1.2.13	K01624	ko00010, Glycolysis / Gluconeogenesis;ko00030, Pentose phosphate pathway;ko00051, Fructose and mannose metabolism;ko00680, Methane metabolism;ko00710, Carbon fixation in photosynthetic organisms;
comp145_c0_seq2	GBSP01004957	comp145_c0_seq2	down	46.01	20.89	-1.13913	0.999347	0.00153105	0.00318538	1	0.0897482	0.0698815	FBA, fbaA	fructose-bisphosphate aldolase, class II	24721	sp|P0CAQ1|UBP16_EMENI Ubiquitin carboxyl-terminal hydrolase 16 OS=Emericella nidulans (strain FGSC A4 / ATCC 38163 / CBS 112.46 / NRRL 194 / M139) GN=ubp16 PE=3 SV=1	0	gnl|CDD|130583 TIGR01520, FruBisAldo_II_A, fructose-bisphosphate aldolase, class II, yeast/E. coli subtype. Members of this family are class II examples of the glycolytic enzyme fructose-bisphosphate aldolase (FBA). This model represents one of two deeply split, architecturally distinct clades of the family that includes class II fructose-bisphosphate aldolases, tagatose-bisphosphate aldolases, a…	1e-148	tr|B6H4I6|B6H4I6_PENCW Pc13g08960 protein OS=Penicillium chrysogenum (strain ATCC 28089 / DSM 1075 / Wisconsin 54-1255) GN=Pc13g08960 PE=4 SV=1	0	ref|XP_002559321.1| Pc13g08960 [Penicillium chrysogenum Wisconsin 54-1255] emb|CAP91965.1| Pc13g08960 [Penicillium chrysogenum Wisconsin 54-1255]	0	lcl|B8N1M5_ASPFN/44-469 PF00443.24;UCH;	0	GE	GO:0016020,membrane;GO:0008152,metabolic process;GO:0004332,fructose-bisphosphate aldolase activity;GO:0006096,glycolysis;GO:0003824,catalytic activity;GO:0046872,metal ion binding;GO:0016829,lyase activity;GO:0005975,carbohydrate metabolic process;GO:0008270,zinc ion binding;GO:0016832,aldehyde-lyase activity	EC:4.1.2.13	K01624	ko00010, Glycolysis / Gluconeogenesis;ko00030, Pentose phosphate pathway;ko00051, Fructose and mannose metabolism;ko00680, Methane metabolism;ko00710, Carbon fixation in photosynthetic organisms;
comp145_c0_seq5	GBSP01004960	comp145_c0_seq5	down	68.67	28.9	-1.24861	0.999987	3.28297e-05	8.66508e-05	1	0.00328415	0.00355487	FBA, fbaA	fructose-bisphosphate aldolase, class II	16097	sp|P0CAQ1|UBP16_EMENI Ubiquitin carboxyl-terminal hydrolase 16 OS=Emericella nidulans (strain FGSC A4 / ATCC 38163 / CBS 112.46 / NRRL 194 / M139) GN=ubp16 PE=3 SV=1	0	gnl|CDD|130583 TIGR01520, FruBisAldo_II_A, fructose-bisphosphate aldolase, class II, yeast/E. coli subtype. Members of this family are class II examples of the glycolytic enzyme fructose-bisphosphate aldolase (FBA). This model represents one of two deeply split, architecturally distinct clades of the family that includes class II fructose-bisphosphate aldolases, tagatose-bisphosphate aldolases, a…	1e-148	tr|B6H4I6|B6H4I6_PENCW Pc13g08960 protein OS=Penicillium chrysogenum (strain ATCC 28089 / DSM 1075 / Wisconsin 54-1255) GN=Pc13g08960 PE=4 SV=1	0	ref|XP_002559321.1| Pc13g08960 [Penicillium chrysogenum Wisconsin 54-1255] emb|CAP91965.1| Pc13g08960 [Penicillium chrysogenum Wisconsin 54-1255]	0	lcl|B8N1M5_ASPFN/44-469 PF00443.24;UCH;	0	GE	GO:0016020,membrane;GO:0008152,metabolic process;GO:0004332,fructose-bisphosphate aldolase activity;GO:0006096,glycolysis;GO:0003824,catalytic activity;GO:0046872,metal ion binding;GO:0016829,lyase activity;GO:0005975,carbohydrate metabolic process;GO:0008270,zinc ion binding;GO:0016832,aldehyde-lyase activity	EC:4.1.2.13	K01624	ko00010, Glycolysis / Gluconeogenesis;ko00030, Pentose phosphate pathway;ko00051, Fructose and mannose metabolism;ko00680, Methane metabolism;ko00710, Carbon fixation in photosynthetic organisms;
comp145_c0_seq6	GBSP01004961	comp145_c0_seq6	down	68.98	29.48	-1.22644	0.999987	3.28297e-05	0.000104356	1	0.00328415	0.00420183	FBA, fbaA	fructose-bisphosphate aldolase, class II	16032	sp|P0CAQ1|UBP16_EMENI Ubiquitin carboxyl-terminal hydrolase 16 OS=Emericella nidulans (strain FGSC A4 / ATCC 38163 / CBS 112.46 / NRRL 194 / M139) GN=ubp16 PE=3 SV=1	0	gnl|CDD|130583 TIGR01520, FruBisAldo_II_A, fructose-bisphosphate aldolase, class II, yeast/E. coli subtype. Members of this family are class II examples of the glycolytic enzyme fructose-bisphosphate aldolase (FBA). This model represents one of two deeply split, architecturally distinct clades of the family that includes class II fructose-bisphosphate aldolases, tagatose-bisphosphate aldolases, a…	1e-148	tr|B6H4I6|B6H4I6_PENCW Pc13g08960 protein OS=Penicillium chrysogenum (strain ATCC 28089 / DSM 1075 / Wisconsin 54-1255) GN=Pc13g08960 PE=4 SV=1	0	ref|XP_002559321.1| Pc13g08960 [Penicillium chrysogenum Wisconsin 54-1255] emb|CAP91965.1| Pc13g08960 [Penicillium chrysogenum Wisconsin 54-1255]	0	lcl|B8N1M5_ASPFN/44-469 PF00443.24;UCH;	0	GE	GO:0016020,membrane;GO:0008152,metabolic process;GO:0004332,fructose-bisphosphate aldolase activity;GO:0006096,glycolysis;GO:0003824,catalytic activity;GO:0046872,metal ion binding;GO:0016829,lyase activity;GO:0005975,carbohydrate metabolic process;GO:0008270,zinc ion binding;GO:0016832,aldehyde-lyase activity	EC:4.1.2.13	K01624	ko00010, Glycolysis / Gluconeogenesis;ko00030, Pentose phosphate pathway;ko00051, Fructose and mannose metabolism;ko00680, Methane metabolism;ko00710, Carbon fixation in photosynthetic organisms;
comp145_c0_seq7	GBSP01004962	comp145_c0_seq7	down	67.36	29.05	-1.21335	0.999973	6.60449e-05	0.000144648	1	0.00614535	0.0055743	FBA, fbaA	fructose-bisphosphate aldolase, class II	16024	sp|P0CAQ1|UBP16_EMENI Ubiquitin carboxyl-terminal hydrolase 16 OS=Emericella nidulans (strain FGSC A4 / ATCC 38163 / CBS 112.46 / NRRL 194 / M139) GN=ubp16 PE=3 SV=1	0	gnl|CDD|130583 TIGR01520, FruBisAldo_II_A, fructose-bisphosphate aldolase, class II, yeast/E. coli subtype. Members of this family are class II examples of the glycolytic enzyme fructose-bisphosphate aldolase (FBA). This model represents one of two deeply split, architecturally distinct clades of the family that includes class II fructose-bisphosphate aldolases, tagatose-bisphosphate aldolases, a…	1e-148	tr|B6H4I6|B6H4I6_PENCW Pc13g08960 protein OS=Penicillium chrysogenum (strain ATCC 28089 / DSM 1075 / Wisconsin 54-1255) GN=Pc13g08960 PE=4 SV=1	0	ref|XP_002559321.1| Pc13g08960 [Penicillium chrysogenum Wisconsin 54-1255] emb|CAP91965.1| Pc13g08960 [Penicillium chrysogenum Wisconsin 54-1255]	0	lcl|B8N1M5_ASPFN/44-469 PF00443.24;UCH;	0	GE	GO:0016020,membrane;GO:0008152,metabolic process;GO:0004332,fructose-bisphosphate aldolase activity;GO:0006096,glycolysis;GO:0003824,catalytic activity;GO:0046872,metal ion binding;GO:0016829,lyase activity;GO:0005975,carbohydrate metabolic process;GO:0008270,zinc ion binding;GO:0016832,aldehyde-lyase activity	EC:4.1.2.13	K01624	ko00010, Glycolysis / Gluconeogenesis;ko00030, Pentose phosphate pathway;ko00051, Fructose and mannose metabolism;ko00680, Methane metabolism;ko00710, Carbon fixation in photosynthetic organisms;
comp145_c0_seq8	GBSP01004963	comp145_c0_seq8	down	67.67	29.64	-1.19097	0.999967	7.80009e-05	0.000173973	1	0.00716665	0.00660666	FBA, fbaA	fructose-bisphosphate aldolase, class II	15959	sp|P0CAQ1|UBP16_EMENI Ubiquitin carboxyl-terminal hydrolase 16 OS=Emericella nidulans (strain FGSC A4 / ATCC 38163 / CBS 112.46 / NRRL 194 / M139) GN=ubp16 PE=3 SV=1	0	gnl|CDD|130583 TIGR01520, FruBisAldo_II_A, fructose-bisphosphate aldolase, class II, yeast/E. coli subtype. Members of this family are class II examples of the glycolytic enzyme fructose-bisphosphate aldolase (FBA). This model represents one of two deeply split, architecturally distinct clades of the family that includes class II fructose-bisphosphate aldolases, tagatose-bisphosphate aldolases, a…	1e-148	tr|B6H4I6|B6H4I6_PENCW Pc13g08960 protein OS=Penicillium chrysogenum (strain ATCC 28089 / DSM 1075 / Wisconsin 54-1255) GN=Pc13g08960 PE=4 SV=1	0	ref|XP_002559321.1| Pc13g08960 [Penicillium chrysogenum Wisconsin 54-1255] emb|CAP91965.1| Pc13g08960 [Penicillium chrysogenum Wisconsin 54-1255]	0	lcl|B8N1M5_ASPFN/44-469 PF00443.24;UCH;	0	GE	GO:0016020,membrane;GO:0008152,metabolic process;GO:0004332,fructose-bisphosphate aldolase activity;GO:0006096,glycolysis;GO:0003824,catalytic activity;GO:0046872,metal ion binding;GO:0016829,lyase activity;GO:0005975,carbohydrate metabolic process;GO:0008270,zinc ion binding;GO:0016832,aldehyde-lyase activity	EC:4.1.2.13	K01624	ko00010, Glycolysis / Gluconeogenesis;ko00030, Pentose phosphate pathway;ko00051, Fructose and mannose metabolism;ko00680, Methane metabolism;ko00710, Carbon fixation in photosynthetic organisms;
comp145_c0_seq9	GBSP01004964	comp145_c0_seq9	down	74.5	36.79	-1.01793	0.999864	0.000284766	0.000501238	1	0.020482	0.0158084	FBA, fbaA	fructose-bisphosphate aldolase, class II	13475	sp|P0CAQ1|UBP16_EMENI Ubiquitin carboxyl-terminal hydrolase 16 OS=Emericella nidulans (strain FGSC A4 / ATCC 38163 / CBS 112.46 / NRRL 194 / M139) GN=ubp16 PE=3 SV=1	0	gnl|CDD|130583 TIGR01520, FruBisAldo_II_A, fructose-bisphosphate aldolase, class II, yeast/E. coli subtype. Members of this family are class II examples of the glycolytic enzyme fructose-bisphosphate aldolase (FBA). This model represents one of two deeply split, architecturally distinct clades of the family that includes class II fructose-bisphosphate aldolases, tagatose-bisphosphate aldolases, a…	1e-148	tr|B6H4I6|B6H4I6_PENCW Pc13g08960 protein OS=Penicillium chrysogenum (strain ATCC 28089 / DSM 1075 / Wisconsin 54-1255) GN=Pc13g08960 PE=4 SV=1	0	ref|XP_002559321.1| Pc13g08960 [Penicillium chrysogenum Wisconsin 54-1255] emb|CAP91965.1| Pc13g08960 [Penicillium chrysogenum Wisconsin 54-1255]	0	lcl|B8N1M5_ASPFN/44-469 PF00443.24;UCH;	0	GE	GO:0016020,membrane;GO:0008152,metabolic process;GO:0004332,fructose-bisphosphate aldolase activity;GO:0006096,glycolysis;GO:0003824,catalytic activity;GO:0046872,metal ion binding;GO:0016829,lyase activity;GO:0005975,carbohydrate metabolic process;GO:0008270,zinc ion binding;GO:0016832,aldehyde-lyase activity	EC:4.1.2.13	K01624	ko00010, Glycolysis / Gluconeogenesis;ko00030, Pentose phosphate pathway;ko00051, Fructose and mannose metabolism;ko00680, Methane metabolism;ko00710, Carbon fixation in photosynthetic organisms;
comp14604_c0_seq1	GBSP01010400	comp14604_c0_seq1	down	0.33	0.03	-3.45943	1	1	0.243361	1	1	0.845195	-	-	1007	-	-	-	-	-	-	-	-	-	-	-	-	-	-	-
comp14604_c0_seq2	GBSP01010401	comp14604_c0_seq2	down	0.32	0.03	-3.41504	1	1	0.230109	1	1	0.826766	-	-	946	-	-	-	-	-	-	-	-	-	-	-	-	-	-	-
comp14605_c0_seq1	GBSP01010543	comp14605_c0_seq1	down	0.48	0.09	-2.41504	1	1	0.41914	1	1	0.999399	-	-	366	-	-	-	-	tr|B8NNX9|B8NNX9_ASPFN Monooxygenase, putative OS=Aspergillus flavus (strain ATCC 200026 / FGSC A1120 / NRRL 3357 / JCM 12722 / SRRC 167) GN=AFLA_125850 PE=4 SV=1	7e-27	ref|XP_001825082.2| monooxygenase [Aspergillus oryzae RIB40]	2e-27	-	-	-	GO:0050661,NADP binding;GO:0050660,flavin adenine dinucleotide binding;GO:0004499,N,N-dimethylaniline monooxygenase activity;GO:0004497,monooxygenase activity;GO:0055114,oxidation-reduction process	-	-	-
comp14620_c0_seq1	GBSP01009893	comp14620_c0_seq1	down	0.2	0	#NAME?	1	1	NA	1	1	NA	-	-	219	-	-	-	-	-	-	-	-	-	-	-	-	-	-	-
comp14627_c0_seq1		comp14627_c0_seq1	down	0.2	0	#NAME?	1	1	NA	1	1	NA	-	-	107	-	-	-	-	-	-	-	-	-	-	-	-	-	-	-
comp14635_c0_seq1	GBSP01010268	comp14635_c0_seq1	down	0.71	0	#NAME?	1	0.499967	NA	1	1	NA	-	-	740	-	-	-	-	-	-	-	-	-	-	-	-	-	-	-
comp14637_c0_seq1	GBSP01010459	comp14637_c0_seq1	down	0.5	0	#NAME?	1	1	NA	1	1	NA	-	-	435	-	-	-	-	-	-	-	-	-	-	-	-	-	-	-
comp14641_c0_seq1		comp14641_c0_seq1	down	0.36	0	#NAME?	1	1	NA	1	1	NA	-	-	120	-	-	-	-	-	-	-	-	-	-	-	-	-	-	-
comp14643_c0_seq1	GBSP01010386	comp14643_c0_seq1	down	0.2	0.07	-1.51457	1	1	0.0940755	1	1	0.616177	-	-	446	-	-	-	-	-	-	-	-	-	-	-	-	-	-	-
comp14644_c0_seq1		comp14644_c0_seq1	down	0.22	0	#NAME?	1	1	NA	1	1	NA	-	-	101	-	-	-	-	-	-	-	-	-	-	-	-	-	-	-
comp14646_c0_seq1		comp14646_c0_seq1	down	0.19	0	#NAME?	1	1	NA	1	1	NA	-	-	113	-	-	-	-	-	-	-	-	-	-	-	-	-	-	-
comp14662_c0_seq1		comp14662_c0_seq1	down	0.14	0	#NAME?	1	1	NA	1	1	NA	-	-	160	-	-	-	-	-	-	-	-	-	-	-	-	-	-	-
comp14665_c0_seq1		comp14665_c0_seq1	down	0.17	0	#NAME?	1	1	NA	1	1	NA	-	-	126	-	-	-	-	-	-	-	-	-	-	-	-	-	-	-
comp14685_c0_seq1	GBSP01010456	comp14685_c0_seq1	down	0.31	0.1	-1.63227	1	1	0.217304	1	1	0.810058	PABPC	polyadenylate-binding protein	784	sp|P42731|PABP2_ARATH Polyadenylate-binding protein 2 OS=Arabidopsis thaliana GN=PAB2 PE=1 SV=1	2e-109	gnl|CDD|130689 TIGR01628, PABP-1234, polyadenylate binding protein, human types 1, 2, 3, 4 family. These eukaryotic proteins recognize the poly-A of mRNA and consists of four tandem RNA recognition domains at the N-terminus (rrm: pfam00076) followed by a PABP-specific domain (pfam00658) at the C-terminus. The protein is involved in the transport of mRNA's from the nucleus to the cytoplasm. There …	3e-121	tr|Q6UUN6|Q6UUN6_ORYSJ Putative poly(A)-binding protein OS=Oryza sativa subsp. japonica GN=OsJ_26851 PE=4 SV=1	1e-119	gb|AAQ56342.1| putative poly(A)-binding protein [Oryza sativa Japonica Group] gb|EAZ06502.1| hypothetical protein OsI_28747 [Oryza sativa Indica Group] gb|EAZ42278.1| hypothetical protein OsJ_26851 [Oryza sativa Japonica Group]	1e-119	lcl|D7SVT7_VITVI/122-191 PF00076.17;RRM_1;	8e-36	AJ	GO:0003723,RNA binding;GO:0000166,nucleotide binding;GO:0003676,nucleic acid binding	-	K13126	ko03013, RNA transport;ko03015, mRNA surveillance pathway;ko03018, RNA degradation;
comp14688_c0_seq1	GBSP01010569	comp14688_c0_seq1	down	0.19	0.07	-1.44057	1	1	0.0843857	1	1	0.597388	-	-	226	-	-	-	-	-	-	-	-	-	-	-	-	-	-	-
comp14688_c0_seq2		comp14688_c0_seq2	down	0.22	0	#NAME?	1	1	NA	1	1	NA	-	-	198	-	-	-	-	-	-	-	-	-	-	-	-	-	-	-
comp14688_c0_seq5		comp14688_c0_seq5	down	0.15	0	#NAME?	1	1	NA	1	1	NA	-	-	148	-	-	-	-	-	-	-	-	-	-	-	-	-	-	-
comp14689_c0_seq1		comp14689_c0_seq1	down	0.21	0	#NAME?	1	1	NA	1	1	NA	-	-	105	-	-	-	-	-	-	-	-	-	-	-	-	-	-	-
comp1468_c0_seq9	GBSP01005367	comp1468_c0_seq9	down	15.87	6.28	-1.33747	0.991556	0.0262233	0.0679327	1	0.934832	0.54604	glgA	starch synthase	651	sp|Q9Y719|MOK13_SCHPO Cell wall alpha-1,3-glucan synthase mok13 OS=Schizosaccharomyces pombe (strain 972 / ATCC 24843) GN=mok13 PE=2 SV=2	0	gnl|CDD|200462 cd11323, AmyAc_AGS, Alpha amylase catalytic domain found in Alpha 1,3-glucan synthase (also called uridine diphosphoglucose-1,3-alpha-glucan glucosyltransferase and 1,3-alpha-D-glucan synthase). Alpha 1,3-glucan synthase (AGS, EC 2.4.1.183) is an enzyme that catalyzes the reversible chemical reaction of UDP-glucose and [alpha-D-glucosyl-(1-3)]n to form UDP and [alpha-D-glucosyl-(1-…	0	tr|G7XXF2|G7XXF2_ASPKW Alpha-1,3-glucan synthase OS=Aspergillus kawachii (strain NBRC 4308) GN=AKAW_09725 PE=4 SV=1	0	dbj|GAA91611.1| alpha-1,3-glucan synthase [Aspergillus kawachii IFO 4308]	0	lcl|Q2UIS4_ASPOR/101-499 PF00128.19;Alpha-amylase;	0	-	GO:0043169,cation binding;GO:0008152,metabolic process;GO:0016757,transferase activity, transferring glycosyl groups;GO:0009058,biosynthetic process;GO:0005975,carbohydrate metabolic process;GO:0016740,transferase activity;GO:0003824,catalytic activity;GO:0016798,hydrolase activity, acting on glycosyl bonds	EC:2.4.1.21	K00703	ko00500, Starch and sucrose metabolism;
comp14690_c0_seq1		comp14690_c0_seq1	down	0.18	0	#NAME?	1	1	NA	1	1	NA	-	-	125	-	-	-	-	-	-	-	-	-	-	-	-	-	-	-
comp14692_c0_seq1		comp14692_c0_seq1	down	0.37	0	#NAME?	1	1	NA	1	1	NA	-	-	118	-	-	-	-	-	-	-	-	-	-	-	-	-	-	-
comp14704_c0_seq1		comp14704_c0_seq1	down	0.17	0	#NAME?	1	1	NA	1	1	NA	-	-	131	-	-	-	-	-	-	-	-	-	-	-	-	-	-	-
comp14706_c0_seq1	GBSP01009850	comp14706_c0_seq1	down	0.24	0	#NAME?	1	1	NA	1	1	NA	-	-	646	-	-	-	-	-	-	-	-	-	-	-	-	-	-	-
comp14718_c0_seq1	GBSP01010478	comp14718_c0_seq1	down	0.5	0.18	-1.47393	1	1	0.409618	1	1	0.999399	-	-	264	-	-	-	-	tr|B8MJS8|B8MJS8_TALSN Putative uncharacterized protein OS=Talaromyces stipitatus (strain ATCC 10500 / CBS 375.48 / QM 6759 / NRRL 1006) GN=TSTA_042200 PE=4 SV=1	4e-16	ref|XP_002484698.1| conserved hypothetical protein [Talaromyces stipitatus ATCC 10500] gb|EED14745.1| conserved hypothetical protein [Talaromyces stipitatus ATCC 10500]	4e-16	-	-	-	GO:0008270,zinc ion binding;GO:0003676,nucleic acid binding	-	-	-
comp14719_c0_seq1	GBSP01009922	comp14719_c0_seq1	down	0.27	0.07	-1.94753	1	1	0.170079	1	1	0.754168	-	-	483	-	-	-	-	tr|B8NHD8|B8NHD8_ASPFN Cytochrome P450, putative OS=Aspergillus flavus (strain ATCC 200026 / FGSC A1120 / NRRL 3357 / JCM 12722 / SRRC 167) GN=AFLA_135430 PE=3 SV=1	1e-65	ref|XP_001821848.2| cytochrome P450 [Aspergillus oryzae RIB40]	6e-66	lcl|B8NHD8_ASPFN/120-520 PF00067.17;p450;	2e-67	-	GO:0009055,electron carrier activity;GO:0046872,metal ion binding;GO:0020037,heme binding;GO:0016705,oxidoreductase activity, acting on paired donors, with incorporation or reduction of molecular oxygen;GO:0005506,iron ion binding;GO:0004497,monooxygenase activity;GO:0055114,oxidation-reduction process;GO:0016491,oxidoreductase activity	-	-	-
comp14724_c0_seq1	GBSP01010580	comp14724_c0_seq1	down	0.24	0.11	-1.12553	1	1	0.141419	1	1	0.697617	-	-	278	-	-	-	-	-	-	-	-	-	-	-	-	-	-	-
comp14727_c0_seq1		comp14727_c0_seq1	down	0.42	0	#NAME?	1	1	NA	1	1	NA	-	-	105	-	-	-	-	-	-	-	-	-	-	-	-	-	-	-
comp14737_c0_seq1		comp14737_c0_seq1	down	0.21	0	#NAME?	1	1	NA	1	1	NA	-	-	102	-	-	-	-	-	-	-	-	-	-	-	-	-	-	-
comp14740_c0_seq1	GBSP01010131	comp14740_c0_seq1	down	0.11	0	#NAME?	1	1	NA	1	1	NA	-	-	201	-	-	-	-	-	-	-	-	-	-	-	-	-	-	-
comp14744_c0_seq1	GBSP01009986	comp14744_c0_seq1	down	0.56	0	#NAME?	1	0.499967	NA	1	1	NA	-	-	393	-	-	-	-	-	-	-	-	-	-	-	-	-	-	-
comp14747_c0_seq1	GBSP01010282	comp14747_c0_seq1	down	0.63	0.18	-1.80735	1	0.499967	0.541166	1	1	0.999399	-	-	346	-	-	-	-	-	-	-	-	-	-	-	-	-	-	-
comp14751_c0_seq1		comp14751_c0_seq1	down	0.6	0	#NAME?	1	0.499967	NA	1	1	NA	-	-	110	-	-	-	-	-	-	-	-	-	-	-	-	-	-	-
comp14753_c0_seq1	GBSP01009949	comp14753_c0_seq1	down	0.15	0.06	-1.32193	1	1	0.0470609	1	1	0.456435	-	-	286	-	-	-	-	tr|A6RES2|A6RES2_AJECN Predicted protein OS=Ajellomyces capsulata (strain NAm1 / WU24) GN=HCAG_08137 PE=4 SV=1	7e-46	ref|XP_001248976.1| hypothetical protein CIMG_02747 [Coccidioides immitis RS]	3e-47	lcl|A6RES2_AJECN/983-1237 PF00078.22;RVT_1;	2e-50	-	GO:0003964,RNA-directed DNA polymerase activity;GO:0003723,RNA binding;GO:0004523,ribonuclease H activity;GO:0008270,zinc ion binding;GO:0006278,RNA-dependent DNA replication;GO:0003676,nucleic acid binding	-	-	-
comp14754_c0_seq1	GBSP01010378	comp14754_c0_seq1	down	0.34	0	#NAME?	1	1	NA	1	1	NA	-	-	261	-	-	-	-	-	-	-	-	-	-	-	-	-	-	-
comp14764_c0_seq1	GBSP01009951	comp14764_c0_seq1	down	0.27	0.12	-1.16993	1	1	0.173499	1	1	0.755767	xynA	endo-1,4-beta-xylanase	801	sp|P55329|XYNA_ASPNG Endo-1,4-beta-xylanase A OS=Aspergillus niger GN=xynA PE=1 SV=1	5e-105	gnl|CDD|201240 pfam00457, Glyco_hydro_11, Glycosyl hydrolases family 11.	1e-84	tr|E3UN71|E3UN71_ASPNG Endo-1,4-beta-xylanase OS=Aspergillus niger PE=3 SV=1	9e-104	gb|ADO66655.1| beta-1-4-endoxylanase [Aspergillus niger]	8e-104	lcl|XYN5_ASPNG/27-209 PF00457.12;Glyco_hydro_11;	3e-101	-	GO:0045493,xylan catabolic process;GO:0004553,hydrolase activity, hydrolyzing O-glycosyl compounds;GO:0016787,hydrolase activity;GO:0008152,metabolic process;GO:0005975,carbohydrate metabolic process;GO:0005576,extracellular region;GO:0031176,endo-1,4-beta-xylanase activity;GO:0016798,hydrolase activity, acting on glycosyl bonds	EC:3.2.1.8	K01181	-
comp14773_c0_seq1		comp14773_c0_seq1	down	0.52	0	#NAME?	1	0.499967	NA	1	1	NA	-	-	167	-	-	-	-	-	-	-	-	-	-	-	-	-	-	-
comp14775_c0_seq1	GBSP01010692	comp14775_c0_seq1	down	0.12	0	#NAME?	1	1	NA	1	1	NA	-	-	375	-	-	-	-	-	-	-	-	-	-	-	-	-	-	-
comp14779_c0_seq1	GBSP01009942	comp14779_c0_seq1	down	0.04	0.02	-1	1	1	6.31243e-05	1	1	0.00266956	-	-	1690	-	-	-	-	-	-	-	-	-	-	-	-	-	-	-
comp14779_c0_seq2	GBSP01009943	comp14779_c0_seq2	down	0.29	0	#NAME?	1	1	NA	1	1	NA	-	-	307	-	-	-	-	-	-	-	-	-	-	-	-	-	-	-
comp14784_c0_seq1	GBSP01010367	comp14784_c0_seq1	down	0.45	0	#NAME?	1	1	NA	1	1	NA	-	-	295	-	-	-	-	-	-	-	-	-	-	-	-	-	-	-
comp14794_c0_seq1		comp14794_c0_seq1	down	0.16	0	#NAME?	1	1	NA	1	1	NA	-	-	133	-	-	-	-	-	-	-	-	-	-	-	-	-	-	-
comp14797_c0_seq1	GBSP01010405	comp14797_c0_seq1	down	0.44	0.11	-2	1	1	0.366326	1	1	0.981822	-	-	296	-	-	-	-	-	-	-	-	-	-	-	-	-	-	-
comp14798_c0_seq1		comp14798_c0_seq1	down	0.85	0	#NAME?	1	0.499967	NA	1	1	NA	-	-	128	-	-	-	-	-	-	-	-	-	-	-	-	-	-	-
comp147_c0_seq1	GBSP01004096	comp147_c0_seq1	down	435.39	129.17	-1.75304	1	5.26016e-40	9.87949e-38	1	5.08769e-37	7.79911e-35	GDH2	glutamate dehydrogenase	4302	sp|P00365|DHE2_NEUCR NAD-specific glutamate dehydrogenase OS=Neurospora crassa (strain ATCC 24698 / 74-OR23-1A / CBS 708.71 / DSM 1257 / FGSC 987) GN=gdh-1 PE=1 SV=4	0	gnl|CDD|185555 PTZ00324, PTZ00324, glutamate dehydrogenase 2; Provisional.	0	tr|B6HS95|B6HS95_PENCW Pc22g08300 protein OS=Penicillium chrysogenum (strain ATCC 28089 / DSM 1075 / Wisconsin 54-1255) GN=Pc22g08300 PE=4 SV=1	0	ref|XP_002564843.1| Pc22g08300 [Penicillium chrysogenum Wisconsin 54-1255] emb|CAP98118.1| Pc22g08300 [Penicillium chrysogenum Wisconsin 54-1255]	0	lcl|B6Q389_PENMQ/442-786 PF05088.7;Bac_GDH;	0	-	GO:0006520,cellular amino acid metabolic process;GO:0004352,glutamate dehydrogenase (NAD+) activity;GO:0019551,glutamate catabolic process to 2-oxoglutarate;GO:0055114,oxidation-reduction process;GO:0005488,binding;GO:0016491,oxidoreductase activity	EC:1.4.1.2	K15371	ko00250, Alanine, aspartate and glutamate metabolism;ko00330, Arginine and proline metabolism;ko00430, Taurine and hypotaurine metabolism;ko00910, Nitrogen metabolism;
comp14800_c0_seq1		comp14800_c0_seq1	down	0.2	0	#NAME?	1	1	NA	1	1	NA	-	-	107	-	-	-	-	-	-	-	-	-	-	-	-	-	-	-
comp14803_c0_seq1		comp14803_c0_seq1	down	0.19	0	#NAME?	1	1	NA	1	1	NA	-	-	113	-	-	-	-	-	-	-	-	-	-	-	-	-	-	-
comp14810_c0_seq1		comp14810_c0_seq1	down	0.12	0	#NAME?	1	1	NA	1	1	NA	-	-	178	-	-	-	-	-	-	-	-	-	-	-	-	-	-	-
comp14818_c0_seq1		comp14818_c0_seq1	down	0.4	0	#NAME?	1	1	NA	1	1	NA	-	-	109	-	-	-	-	-	-	-	-	-	-	-	-	-	-	-
comp14821_c0_seq1	GBSP01010611	comp14821_c0_seq1	down	0.48	0	#NAME?	1	1	NA	1	1	NA	E1.2.1.3	aldehyde dehydrogenase (NAD+)	598	sp|P27463|AL1A1_CHICK Retinal dehydrogenase 1 OS=Gallus gallus GN=ALDH1A1 PE=2 SV=1	3e-39	gnl|CDD|201055 pfam00171, Aldedh, Aldehyde dehydrogenase family. This family of dehydrogenases act on aldehyde substrates. Members use NADP as a cofactor. The family includes the following members: The prototypical members are the aldehyde dehydrogenases EC:1.2.1.3. Succinate-semialdehyde dehydrogenase EC:1.2.1.16. Lactaldehyde dehydrogenase EC:1.2.1.22. Benzaldehyde dehydrogenase EC:1.2.1.28. Me…	7e-68	tr|F9F5W1|F9F5W1_FUSOF Putative uncharacterized protein OS=Fusarium oxysporum (strain Fo5176) GN=FOXB_01786 PE=3 SV=1	3e-69	gb|EGU87690.1| hypothetical protein FOXB_01786 [Fusarium oxysporum Fo5176]	2e-69	lcl|Q2GR72_CHAGB/17-477 PF00171.17;Aldedh;	1e-66	CF	GO:0016620,oxidoreductase activity, acting on the aldehyde or oxo group of donors, NAD or NADP as acceptor;GO:0008152,metabolic process;GO:0001758,retinal dehydrogenase activity;GO:0005737,cytoplasm;GO:0055114,oxidation-reduction process;GO:0004029,aldehyde dehydrogenase (NAD) activity;GO:0016491,oxidoreductase activity	EC:1.2.1.3	K00128	ko00010, Glycolysis / Gluconeogenesis;ko00040, Pentose and glucuronate interconversions;ko00053, Ascorbate and aldarate metabolism;ko00071, Fatty acid metabolism;ko00280, Valine, leucine and isoleucine degradation;ko00310, Lysine degradation;ko00330, Arginine and proline metabolism;ko00340, Histidine metabolism;ko00380, Tryptophan metabolism;ko00410, beta-Alanine metabolism;ko00561, Glycerolipid …
comp14831_c0_seq1		comp14831_c0_seq1	down	0.25	0.09	-1.47393	1	1	0.149712	1	1	0.714576	-	-	175	-	-	-	-	-	-	-	-	-	-	-	-	-	-	-
comp14847_c0_seq1	GBSP01010148	comp14847_c0_seq1	down	0.34	0.17	-1	1	1	0.245161	1	1	0.847823	-	-	386	-	-	-	-	-	-	-	-	-	-	-	-	-	-	-
comp14850_c0_seq1		comp14850_c0_seq1	down	0.4	0	#NAME?	1	1	NA	1	1	NA	-	-	109	-	-	-	-	-	-	-	-	-	-	-	-	-	-	-
comp14851_c0_seq1	GBSP01010524	comp14851_c0_seq1	down	0.71	0.09	-2.97982	1	0.499967	0.670988	1	1	0.999399	-	-	370	-	-	-	-	-	-	-	-	-	-	-	-	-	-	-
comp14852_c0_seq1	GBSP01010277	comp14852_c0_seq1	down	0.07	0	#NAME?	1	1	NA	1	1	NA	-	-	304	-	-	-	-	tr|C8V2U2|C8V2U2_EMENI Eukaryotic translation initiation factor subunit eIF-4F, putative (AFU_orthologue; AFUA_2G09490) OS=Emericella nidulans (strain FGSC A4 / ATCC 38163 / CBS 112.46 / NRRL 194 / M139) GN=ANIA_06060 PE=4 SV=1	1e-08	tpe|CBF70267.1| TPA: eukaryotic translation initiation factor subunit eIF-4F, putative (AFU_orthologue; AFUA_2G09490) [Aspergillus nidulans FGSC A4]	1e-08	-	-	-	GO:0016070,RNA metabolic process;GO:0006413,translational initiation;GO:0003743,translation initiation factor activity;GO:0005488,binding	-	-	-
comp14858_c0_seq1	GBSP01010661	comp14858_c0_seq1	down	0.04	0	#NAME?	1	1	NA	1	1	NA	-	-	514	-	-	-	-	tr|B8N323|B8N323_ASPFN Putative uncharacterized protein OS=Aspergillus flavus (strain ATCC 200026 / FGSC A1120 / NRRL 3357 / JCM 12722 / SRRC 167) GN=AFLA_025470 PE=4 SV=1	9e-34	ref|XP_002374058.1| conserved hypothetical protein [Aspergillus flavus NRRL3357] gb|EED55276.1| conserved hypothetical protein [Aspergillus flavus NRRL3357]	9e-34	lcl|B8N323_ASPFN/332-730 PF11951.3;Fungal_trans_2;	2e-34	-	GO:0005634,nucleus;GO:0006355,regulation of transcription, DNA-dependent;GO:0008270,zinc ion binding;GO:0006351,transcription, DNA-dependent;GO:0003700,sequence-specific DNA binding transcription factor activity	-	-	-
comp14864_c0_seq5		comp14864_c0_seq5	down	0.27	0.1	-1.43296	1	1	0.17242	1	1	0.755767	-	-	161	-	-	-	-	-	-	-	-	-	-	-	-	-	-	-
comp14865_c0_seq1		comp14865_c0_seq1	down	0.18	0	#NAME?	1	1	NA	1	1	NA	-	-	124	-	-	-	-	-	-	-	-	-	-	-	-	-	-	-
comp14888_c0_seq1		comp14888_c0_seq1	down	0.31	0	#NAME?	1	1	NA	1	1	NA	-	-	142	-	-	-	-	-	-	-	-	-	-	-	-	-	-	-
comp14896_c0_seq1		comp14896_c0_seq1	down	0.12	0	#NAME?	1	1	NA	1	1	NA	-	-	186	-	-	-	-	-	-	-	-	-	-	-	-	-	-	-
comp14898_c0_seq3		comp14898_c0_seq3	down	0.37	0	#NAME?	1	1	NA	1	1	NA	EPHX1	microsomal epoxide hydrolase	119	sp|Q06816|HYEP_STIAD Putative epoxide hydrolase OS=Stigmatella aurantiaca (strain DW4/3-1) GN=STAUR_4299 PE=3 SV=2	7e-15	gnl|CDD|203452 pfam06441, EHN, Epoxide hydrolase N terminus. This family represents the N-terminal region of the eukaryotic epoxide hydrolase protein. Epoxide hydrolases (EC:3.3.2.3) comprise a group of functionally related enzymes that catalyze the addition of water to oxirane compounds (epoxides), thereby usually generating vicinal trans-diols. EHs have been found in all types of living organis…	1e-34	tr|B6HTB2|B6HTB2_PENCW Pc22g21860 protein OS=Penicillium chrysogenum (strain ATCC 28089 / DSM 1075 / Wisconsin 54-1255) GN=Pc22g21860 PE=4 SV=1	2e-41	ref|XP_002566081.1| Pc22g21860 [Penicillium chrysogenum Wisconsin 54-1255] emb|CAP99474.1| Pc22g21860 [Penicillium chrysogenum Wisconsin 54-1255]	1e-41	lcl|B6HTB2_PENCW/6-122 PF06441.7;EHN;	6e-43	-	GO:0016020,membrane;GO:0019439,aromatic compound catabolic process;GO:0016787,hydrolase activity;GO:0033961,cis-stilbene-oxide hydrolase activity;GO:0008152,metabolic process;GO:0004301,epoxide hydrolase activity;GO:0003824,catalytic activity;GO:0009636,response to toxin	EC:3.3.2.9	K01253	ko00980, Metabolism of xenobiotics by cytochrome P450;ko04976, Bile secretion;
comp14899_c0_seq1	GBSP01010571	comp14899_c0_seq1	down	0.46	0	#NAME?	1	1	NA	1	1	NA	-	-	480	-	-	-	-	-	-	-	-	-	-	-	-	-	-	-
comp14900_c0_seq1		comp14900_c0_seq1	down	0.33	0	#NAME?	1	1	NA	1	1	NA	-	-	132	-	-	-	-	-	-	-	-	-	-	-	-	-	-	-
comp14904_c0_seq1	GBSP01010279	comp14904_c0_seq1	down	0.16	0	#NAME?	1	1	NA	1	1	NA	-	-	282	-	-	-	-	-	-	-	-	-	-	-	-	-	-	-
comp14906_c0_seq1	GBSP01010416	comp14906_c0_seq1	down	0.28	0	#NAME?	1	1	NA	1	1	NA	pks5	polyketide synthase 5	633	-	-	-	-	tr|E4V736|E4V736_ARTGP Fatty acid synthase S-acetyltransferase OS=Arthroderma gypseum (strain ATCC MYA-4604 / CBS 118893) GN=MGYG_08825 PE=4 SV=1	2e-64	ref|XP_003169279.1| fatty acid synthase S-acetyltransferase [Arthroderma gypseum CBS 118893] gb|EFQ96902.1| fatty acid synthase S-acetyltransferase [Arthroderma gypseum CBS 118893]	2e-64	-	-	-	GO:0008152,metabolic process;GO:0003824,catalytic activity;GO:0055114,oxidation-reduction process;GO:0005488,binding;GO:0004043,L-aminoadipate-semialdehyde dehydrogenase activity;GO:0009058,biosynthetic process;GO:0008270,zinc ion binding;GO:0016747,transferase activity, transferring acyl groups other than amino-acyl groups;GO:0016740,transferase activity;GO:0000036,ACP phosphopantetheine attachm…	-	K12433	-
comp14912_c0_seq1	GBSP01010225	comp14912_c0_seq1	down	0.35	0.07	-2.32193	1	1	0.266594	1	1	0.878865	-	-	432	-	-	-	-	-	-	-	-	-	-	-	-	-	-	-
comp14917_c0_seq1	GBSP01010335	comp14917_c0_seq1	down	0.16	0	#NAME?	1	1	NA	1	1	NA	-	-	275	-	-	-	-	tr|B8NAL5|B8NAL5_ASPFN AMP-binding enzyme family protein OS=Aspergillus flavus (strain ATCC 200026 / FGSC A1120 / NRRL 3357 / JCM 12722 / SRRC 167) GN=AFLA_042400 PE=4 SV=1	2e-14	ref|XP_002377702.1| AMP-binding enzyme family protein [Aspergillus flavus NRRL3357] gb|EED52538.1| AMP-binding enzyme family protein [Aspergillus flavus NRRL3357]	2e-14	lcl|B8NAL5_ASPFN/51-472 PF00501.23;AMP-binding;	2e-15	-	GO:0008152,metabolic process;GO:0003824,catalytic activity;GO:0000036,ACP phosphopantetheine attachment site binding involved in fatty acid biosynthetic process	-	-	-
comp14919_c0_seq1	GBSP01009905	comp14919_c0_seq1	down	0.05	0	#NAME?	1	1	NA	1	1	NA	-	-	449	-	-	-	-	-	-	-	-	-	-	-	-	-	-	-
comp14921_c0_seq1	GBSP01010696	comp14921_c0_seq1	down	0.24	0.09	-1.41504	1	1	0.138974	1	1	0.691316	-	-	370	-	-	-	-	tr|Q5AV90|Q5AV90_EMENI Putative uncharacterized protein OS=Emericella nidulans (strain FGSC A4 / ATCC 38163 / CBS 112.46 / NRRL 194 / M139) GN=AN7790.2 PE=4 SV=1	9e-42	ref|XP_681059.1| hypothetical protein AN7790.2 [Aspergillus nidulans FGSC A4] gb|EAA61578.1| hypothetical protein AN7790.2 [Aspergillus nidulans FGSC A4] tpe|CBF80112.1| TPA: conserved hypothetical protein [Aspergillus nidulans FGSC A4]	9e-42	lcl|Q5AV90_EMENI/56-442 PF07690.11;MFS_1;	2e-16	-	GO:0055085,transmembrane transport;GO:0016021,integral to membrane	-	-	-
comp14927_c0_seq1		comp14927_c0_seq1	down	0.21	0	#NAME?	1	1	NA	1	1	NA	-	-	102	-	-	-	-	-	-	-	-	-	-	-	-	-	-	-
comp14928_c0_seq1		comp14928_c0_seq1	down	0.56	0	#NAME?	1	0.499967	NA	1	1	NA	-	-	118	-	-	-	-	-	-	-	-	-	-	-	-	-	-	-
comp14936_c0_seq1	GBSP01010338	comp14936_c0_seq1	down	0.47	0.11	-2.09516	1	1	0.400735	1	1	0.999399	-	-	282	-	-	-	-	-	-	-	-	-	-	-	-	-	-	-
comp14937_c0_seq1		comp14937_c0_seq1	down	0.38	0.14	-1.44057	1	1	0.291937	1	1	0.904741	-	-	115	-	-	-	-	-	-	-	-	-	-	-	-	-	-	-
comp14944_c0_seq1		comp14944_c0_seq1	down	0.19	0	#NAME?	1	1	NA	1	1	NA	-	-	114	-	-	-	-	-	-	-	-	-	-	-	-	-	-	-
comp14948_c0_seq1		comp14948_c0_seq1	down	0.44	0	#NAME?	1	1	NA	1	1	NA	-	-	199	-	-	-	-	-	-	-	-	-	-	-	-	-	-	-
comp14952_c0_seq1	GBSP01010150	comp14952_c0_seq1	down	0.06	0.03	-1	1	1	0.00122363	1	1	0.0325275	TPO1	MFS transporter, DHA1 family, multidrug resistance protein	1039	sp|O59698|YN41_SCHPO Uncharacterized transporter C36.01c OS=Schizosaccharomyces pombe (strain 972 / ATCC 24843) GN=SPBC36.01c PE=1 SV=1	1e-47	-	-	tr|B6HMF8|B6HMF8_PENCW Pc21g13040 protein OS=Penicillium chrysogenum (strain ATCC 28089 / DSM 1075 / Wisconsin 54-1255) GN=Pc21g13040 PE=4 SV=1	0	ref|XP_002568329.1| Pc21g13040 [Penicillium chrysogenum Wisconsin 54-1255] emb|CAP96201.1| Pc21g13040 [Penicillium chrysogenum Wisconsin 54-1255]	0	lcl|B6HMF8_PENCW/108-492 PF07690.11;MFS_1;	4e-169	-	GO:0055085,transmembrane transport;GO:0016021,integral to membrane	-	K08157	-
comp1495_c0_seq1	GBSP01005748	comp1495_c0_seq1	down	31.75	5.53	-2.52141	0.999998	1.21588e-05	3.61533e-05	1	0.00129532	0.00166401	-	-	3641	sp|P47075|VTC4_YEAST Vacuolar transporter chaperone 4 OS=Saccharomyces cerevisiae (strain ATCC 204508 / S288c) GN=VTC4 PE=1 SV=2	0	gnl|CDD|34641 COG5036, COG5036, SPX domain-containing protein involved in vacuolar polyphosphate accumulation [Inorganic ion transport and metabolism].	0	tr|B6H855|B6H855_PENCW Pc16g10440 protein OS=Penicillium chrysogenum (strain ATCC 28089 / DSM 1075 / Wisconsin 54-1255) GN=Pc16g10440 PE=4 SV=1	0	ref|XP_002561354.1| Pc16g10440 [Penicillium chrysogenum Wisconsin 54-1255] emb|CAP93714.1| Pc16g10440 [Penicillium chrysogenum Wisconsin 54-1255]	0	lcl|B6H855_PENCW/216-489 PF09359.5;VTC;	1e-176	PUO	-	-	-	-
comp14964_c0_seq1	GBSP01009860	comp14964_c0_seq1	down	0.62	0.13	-2.25376	1	0.499967	0.555969	1	1	0.999399	MDR1	MFS transporter, DHA1 family, multidrug resistance protein	744	-	-	-	-	tr|B6HPH5|B6HPH5_PENCW Pc22g00620 protein OS=Penicillium chrysogenum (strain ATCC 28089 / DSM 1075 / Wisconsin 54-1255) GN=Pc22g00620 PE=4 SV=1	2e-107	ref|XP_002564107.1| Pc22g00620 [Penicillium chrysogenum Wisconsin 54-1255] emb|CAP97350.1| Pc22g00620 [Penicillium chrysogenum Wisconsin 54-1255]	2e-107	lcl|A1CUL7_ASPCL/86-471 PF07690.11;MFS_1;	6e-83	-	GO:0055085,transmembrane transport;GO:0016021,integral to membrane	-	K08158	-
comp14964_c0_seq2	GBSP01009861	comp14964_c0_seq2	down	0.57	0.14	-2.02554	1	0.499967	0.498781	1	1	0.999399	MDR1	MFS transporter, DHA1 family, multidrug resistance protein	688	-	-	-	-	tr|B6HPH5|B6HPH5_PENCW Pc22g00620 protein OS=Penicillium chrysogenum (strain ATCC 28089 / DSM 1075 / Wisconsin 54-1255) GN=Pc22g00620 PE=4 SV=1	2e-107	ref|XP_002564107.1| Pc22g00620 [Penicillium chrysogenum Wisconsin 54-1255] emb|CAP97350.1| Pc22g00620 [Penicillium chrysogenum Wisconsin 54-1255]	2e-107	lcl|A1CUL7_ASPCL/86-471 PF07690.11;MFS_1;	6e-83	-	GO:0055085,transmembrane transport;GO:0016021,integral to membrane	-	K08158	-
comp14968_c0_seq1		comp14968_c0_seq1	down	0.2	0	#NAME?	1	1	NA	1	1	NA	-	-	109	-	-	-	-	-	-	-	-	-	-	-	-	-	-	-
comp14972_c0_seq1		comp14972_c0_seq1	down	0.13	0	#NAME?	1	1	NA	1	1	NA	-	-	168	-	-	-	-	-	-	-	-	-	-	-	-	-	-	-
comp14973_c0_seq1		comp14973_c0_seq1	down	0.21	0	#NAME?	1	1	NA	1	1	NA	-	-	103	-	-	-	-	-	-	-	-	-	-	-	-	-	-	-
comp14976_c0_seq1		comp14976_c0_seq1	down	0.2	0	#NAME?	1	1	NA	1	1	NA	-	-	109	-	-	-	-	-	-	-	-	-	-	-	-	-	-	-
comp14977_c0_seq1	GBSP01010207	comp14977_c0_seq1	down	0.21	0	#NAME?	1	1	NA	1	1	NA	-	-	417	-	-	-	-	-	-	-	-	-	-	-	-	-	-	-
comp14980_c0_seq1		comp14980_c0_seq1	down	0.25	0	#NAME?	1	1	NA	1	1	NA	-	-	175	-	-	-	-	-	-	-	-	-	-	-	-	-	-	-
comp14982_c0_seq1	GBSP01010255	comp14982_c0_seq1	down	0.39	0	#NAME?	1	1	NA	1	1	NA	-	-	227	-	-	-	-	-	-	-	-	-	-	-	-	-	-	-
comp1498_c0_seq1	GBSP01000033	comp1498_c0_seq1	down	18.7	7.3	-1.35707	0.995326	0.0144695	0.0413612	1	0.596872	0.423879	-	-	4020	-	-	gnl|CDD|143389 cd05399, NT_Rel-Spo_like, Nucleotidyltransferase (NT) domain of RelA- and SpoT-like ppGpp synthetases and hydrolases. This family includes the catalytic domains of Escherichia coli ppGpp synthetase (RelA), ppGpp synthetase/hydrolase (SpoT), and related proteins. RelA synthesizes (p)ppGpp in response to amino-acid starvation and in association with ribosomes. (p)ppGpp triggers the b…	2e-14	-	-	-	-	-	-	-	-	-	-	-
comp1498_c0_seq2	GBSP01000034	comp1498_c0_seq2	down	17.65	6.89	-1.35709	0.992689	0.0216284	0.0487824	1	0.794929	0.462663	-	-	3972	-	-	gnl|CDD|143389 cd05399, NT_Rel-Spo_like, Nucleotidyltransferase (NT) domain of RelA- and SpoT-like ppGpp synthetases and hydrolases. This family includes the catalytic domains of Escherichia coli ppGpp synthetase (RelA), ppGpp synthetase/hydrolase (SpoT), and related proteins. RelA synthesizes (p)ppGpp in response to amino-acid starvation and in association with ribosomes. (p)ppGpp triggers the b…	2e-14	-	-	-	-	-	-	-	-	-	-	-
comp1498_c0_seq3	GBSP01000035	comp1498_c0_seq3	down	18.04	7.42	-1.28171	0.992689	0.0216284	0.0565434	1	0.794929	0.499834	-	-	3952	-	-	gnl|CDD|143389 cd05399, NT_Rel-Spo_like, Nucleotidyltransferase (NT) domain of RelA- and SpoT-like ppGpp synthetases and hydrolases. This family includes the catalytic domains of Escherichia coli ppGpp synthetase (RelA), ppGpp synthetase/hydrolase (SpoT), and related proteins. RelA synthesizes (p)ppGpp in response to amino-acid starvation and in association with ribosomes. (p)ppGpp triggers the b…	2e-14	-	-	-	-	-	-	-	-	-	-	-
comp1498_c0_seq4	GBSP01000036	comp1498_c0_seq4	down	16.97	7	-1.27756	0.988681	0.0319375	0.0668891	1	1	0.543676	-	-	3904	-	-	gnl|CDD|143389 cd05399, NT_Rel-Spo_like, Nucleotidyltransferase (NT) domain of RelA- and SpoT-like ppGpp synthetases and hydrolases. This family includes the catalytic domains of Escherichia coli ppGpp synthetase (RelA), ppGpp synthetase/hydrolase (SpoT), and related proteins. RelA synthesizes (p)ppGpp in response to amino-acid starvation and in association with ribosomes. (p)ppGpp triggers the b…	2e-14	-	-	-	-	-	-	-	-	-	-	-
comp1498_c0_seq5	GBSP01000037	comp1498_c0_seq5	down	18.4	7.14	-1.36571	0.992689	0.0216284	0.0423086	1	0.794929	0.430659	-	-	3895	-	-	gnl|CDD|143389 cd05399, NT_Rel-Spo_like, Nucleotidyltransferase (NT) domain of RelA- and SpoT-like ppGpp synthetases and hydrolases. This family includes the catalytic domains of Escherichia coli ppGpp synthetase (RelA), ppGpp synthetase/hydrolase (SpoT), and related proteins. RelA synthesizes (p)ppGpp in response to amino-acid starvation and in association with ribosomes. (p)ppGpp triggers the b…	2e-14	-	-	-	-	-	-	-	-	-	-	-
comp1498_c0_seq6	GBSP01000038	comp1498_c0_seq6	down	17.32	6.71	-1.36805	0.988681	0.0319375	0.0499159	1	1	0.462663	-	-	3847	-	-	gnl|CDD|143389 cd05399, NT_Rel-Spo_like, Nucleotidyltransferase (NT) domain of RelA- and SpoT-like ppGpp synthetases and hydrolases. This family includes the catalytic domains of Escherichia coli ppGpp synthetase (RelA), ppGpp synthetase/hydrolase (SpoT), and related proteins. RelA synthesizes (p)ppGpp in response to amino-acid starvation and in association with ribosomes. (p)ppGpp triggers the b…	2e-14	-	-	-	-	-	-	-	-	-	-	-
comp1498_c0_seq7	GBSP01000039	comp1498_c0_seq7	down	17.72	7.26	-1.28734	0.992689	0.0216284	0.0583526	1	0.794929	0.507627	-	-	3827	-	-	gnl|CDD|143389 cd05399, NT_Rel-Spo_like, Nucleotidyltransferase (NT) domain of RelA- and SpoT-like ppGpp synthetases and hydrolases. This family includes the catalytic domains of Escherichia coli ppGpp synthetase (RelA), ppGpp synthetase/hydrolase (SpoT), and related proteins. RelA synthesizes (p)ppGpp in response to amino-acid starvation and in association with ribosomes. (p)ppGpp triggers the b…	2e-14	-	-	-	-	-	-	-	-	-	-	-
comp1498_c0_seq8	GBSP01000040	comp1498_c0_seq8	down	16.6	6.83	-1.28123	0.988681	0.0319375	0.0699722	1	1	0.550044	-	-	3779	-	-	gnl|CDD|143389 cd05399, NT_Rel-Spo_like, Nucleotidyltransferase (NT) domain of RelA- and SpoT-like ppGpp synthetases and hydrolases. This family includes the catalytic domains of Escherichia coli ppGpp synthetase (RelA), ppGpp synthetase/hydrolase (SpoT), and related proteins. RelA synthesizes (p)ppGpp in response to amino-acid starvation and in association with ribosomes. (p)ppGpp triggers the b…	2e-14	-	-	-	-	-	-	-	-	-	-	-
comp14993_c0_seq1	GBSP01010258	comp14993_c0_seq1	down	0.55	0	#NAME?	1	0.499967	NA	1	1	NA	-	-	279	-	-	-	-	-	-	-	-	-	-	-	-	-	-	-
comp149_c1_seq1	GBSP01000093	comp149_c1_seq1	down	14.52	3.24	-2.16398	0.999344	0.00376639	0.0147047	1	0.192799	0.216059	-	-	2344	-	-	-	-	tr|A1D4L6|A1D4L6_NEOFI Putative uncharacterized protein OS=Neosartorya fischeri (strain ATCC 1020 / DSM 3700 / FGSC A1164 / NRRL 181) GN=NFIA_020670 PE=4 SV=1	5e-175	ref|XP_001388723.2| RNA polymerase I specific transcription initiation factor Rrn7 [Aspergillus niger CBS 513.88]	3e-179	lcl|B6H7X0_PENCW/1-465 PB000889; Pfam-B_889;	3e-140	-	GO:0006413,translational initiation;GO:0003743,translation initiation factor activity	-	-	-
comp15000_c0_seq1	GBSP01009835	comp15000_c0_seq1	down	0.14	0	#NAME?	1	1	NA	1	1	NA	-	-	318	-	-	-	-	-	-	-	-	-	-	-	-	-	-	-
comp15007_c0_seq1	GBSP01010393	comp15007_c0_seq1	down	0.44	0.22	-1	1	1	0.337026	1	1	0.955136	-	-	445	-	-	-	-	-	-	-	-	-	-	-	-	-	-	-
comp15012_c0_seq1	GBSP01010678	comp15012_c0_seq1	down	0.31	0	#NAME?	1	1	NA	1	1	NA	-	-	213	-	-	-	-	tr|G7ZYC4|G7ZYC4_MEDTR Cell wall-associated hydrolase (Fragment) OS=Medicago truncatula GN=MTR_069s1001 PE=4 SV=1	5e-10	ref|XP_003637074.1| Cell wall-associated hydrolase, partial [Medicago truncatula] gb|AES84212.1| Cell wall-associated hydrolase, partial [Medicago truncatula]	4e-10	lcl|A5ZQM1_9FIRM/35-159 PF14211.1;DUF4323;	1e-07	-	-	-	-	-
comp15020_c0_seq1	GBSP01009898	comp15020_c0_seq1	down	0.39	0	#NAME?	1	1	NA	1	1	NA	-	-	621	-	-	-	-	-	-	-	-	-	-	-	-	-	-	-
comp15025_c0_seq1	GBSP01009963	comp15025_c0_seq1	down	0.39	0.14	-1.47805	1	1	0.302937	1	1	0.916056	-	-	225	-	-	-	-	-	-	-	-	-	-	-	-	-	-	-
comp15031_c0_seq1		comp15031_c0_seq1	down	0.69	0.2	-1.7866	1	0.499967	0.588828	1	1	0.999399	-	-	158	-	-	-	-	-	-	-	-	-	-	-	-	-	-	-
comp15035_c0_seq1		comp15035_c0_seq1	down	0.18	0	#NAME?	1	1	NA	1	1	NA	-	-	120	-	-	-	-	-	-	-	-	-	-	-	-	-	-	-
comp15040_c0_seq1	GBSP01010288	comp15040_c0_seq1	down	0.57	0.25	-1.18903	1	0.499967	0.452729	1	1	0.999399	-	-	502	sp|Q9LIG0|Y3136_ARATH Clavaminate synthase-like protein At3g21360 OS=Arabidopsis thaliana GN=At3g21360 PE=1 SV=1	1e-20	gnl|CDD|165707 PLN00139, PLN00139, hypothetical protein; Provisional.	8e-25	tr|C0PQL6|C0PQL6_PICSI Putative uncharacterized protein OS=Picea sitchensis PE=2 SV=1	2e-29	gb|ACN40106.1| unknown [Picea sitchensis]	2e-29	lcl|C0PQL6_PICSI/2-234 PF02668.11;TauD;	4e-30	-	GO:0055114,oxidation-reduction process;GO:0016491,oxidoreductase activity	-	-	-
comp15041_c0_seq1	GBSP01010599	comp15041_c0_seq1	down	0.61	0.07	-3.12338	1	0.499967	0.576997	1	1	0.999399	-	-	647	-	-	-	-	-	-	-	-	-	-	-	-	-	-	-
comp15043_c0_seq1		comp15043_c0_seq1	down	0.5	0	#NAME?	1	1	NA	1	1	NA	-	-	174	sp|P11628|NU5M_EMEND NADH-ubiquinone oxidoreductase chain 5 OS=Emericella nidulans GN=nd5 PE=3 SV=2	9e-13	-	-	tr|Q5S591|Q5S591_ASPTU NADH dehydrogenase subunit 5 (Fragment) OS=Aspergillus tubingensis GN=nad5 PE=4 SV=1	7e-13	gb|AAV66908.1| NADH dehydrogenase subunit 5 [Aspergillus tubingensis]	6e-13	lcl|Q5S591_ASPTU/2-104 PF06455.6;NADH5_C;	1e-13	-	GO:0016020,membrane;GO:0006810,transport;GO:0042773,ATP synthesis coupled electron transport;GO:0055114,oxidation-reduction process;GO:0022900,electron transport chain;GO:0005743,mitochondrial inner membrane;GO:0016021,integral to membrane;GO:0070469,respiratory chain;GO:0005739,mitochondrion;GO:0008137,NADH dehydrogenase (ubiquinone) activity;GO:0016491,oxidoreductase activity	-	-	-
comp15055_c0_seq1	GBSP01010111	comp15055_c0_seq1	down	0.31	0.13	-1.25376	1	1	0.216402	1	1	0.810058	-	-	355	-	-	-	-	-	-	-	-	-	-	-	-	-	-	-
comp15056_c0_seq1	GBSP01010425	comp15056_c0_seq1	down	0.53	0	#NAME?	1	0.499967	NA	1	1	NA	-	-	622	-	-	-	-	-	-	-	-	-	-	-	-	-	-	-
comp15064_c0_seq1	GBSP01010360	comp15064_c0_seq1	down	0.23	0.08	-1.52356	1	1	0.126859	1	1	0.666587	-	-	383	-	-	-	-	-	-	-	-	-	-	-	-	-	-	-
comp15066_c0_seq1	GBSP01010663	comp15066_c0_seq1	down	0.54	0	#NAME?	1	0.499967	NA	1	1	NA	-	-	286	-	-	-	-	-	-	-	-	-	-	-	-	-	-	-
comp15073_c0_seq1		comp15073_c0_seq1	down	0.3	0.11	-1.44746	1	1	0.205884	1	1	0.798272	-	-	147	-	-	-	-	-	-	-	-	-	-	-	-	-	-	-
comp15074_c0_seq1	GBSP01009997	comp15074_c0_seq1	down	0.11	0	#NAME?	1	1	NA	1	1	NA	-	-	201	-	-	-	-	-	-	-	-	-	-	-	-	-	-	-
comp15077_c0_seq1	GBSP01010221	comp15077_c0_seq1	down	0.23	0.03	-2.9386	1	1	0.116673	1	1	0.647009	-	-	952	-	-	gnl|CDD|203177 pfam05141, DIT1_PvcA, Pyoverdine/dityrosine biosynthesis protein. This family includes DIT1 that is involved in synthesising dityrosine. Dityrosine is a sporulation-specific component of the yeast ascospore wall that is essential for the resistance of the spores to adverse environmental conditions. P. aeruginosa pvcA is involved in the biosynthesis of pyoverdine.	1e-109	tr|B6HJH3|B6HJH3_PENCW Pc21g15320 protein OS=Penicillium chrysogenum (strain ATCC 28089 / DSM 1075 / Wisconsin 54-1255) GN=Pc21g15320 PE=4 SV=1	8e-155	ref|XP_002568542.1| Pc21g15320 [Penicillium chrysogenum Wisconsin 54-1255] emb|CAP96429.1| Pc21g15320 [Penicillium chrysogenum Wisconsin 54-1255]	8e-155	lcl|B6HJH3_PENCW/115-395 PF05141.7;DIT1_PvcA;	1e-139	-	GO:0055114,oxidation-reduction process;GO:0016491,oxidoreductase activity	-	-	-
comp1507_c0_seq5	GBSP01004988	comp1507_c0_seq5	down	13.25	2.68	-2.30569	0.997911	0.0106291	0.016486	1	0.455166	0.234943	nadC	nicotinate-nucleotide pyrophosphorylase (carboxylating)	370	sp|O60039|APSB_EMENI Anucleate primary sterigmata protein B OS=Emericella nidulans (strain FGSC A4 / ATCC 38163 / CBS 112.46 / NRRL 194 / M139) GN=apsB PE=4 SV=2	0	gnl|CDD|161695 TIGR00078, nadC, nicotinate-nucleotide pyrophosphorylase. Synonym: quinolinate phosphoribosyltransferase (decarboxylating).	2e-63	tr|B6HEX3|B6HEX3_PENCW Pc20g08430 protein OS=Penicillium chrysogenum (strain ATCC 28089 / DSM 1075 / Wisconsin 54-1255) GN=Pc20g08430 PE=4 SV=1	0	ref|XP_002563366.1| Pc20g08430 [Penicillium chrysogenum Wisconsin 54-1255] emb|CAP86172.1| Pc20g08430 [Penicillium chrysogenum Wisconsin 54-1255]	0	lcl|E3QZH8_COLGM/924-1411 PB005224; Pfam-B_5224;	1e-119	FS	GO:0016763,transferase activity, transferring pentosyl groups;GO:0016757,transferase activity, transferring glycosyl groups;GO:0008152,metabolic process;GO:0019363,pyridine nucleotide biosynthetic process;GO:0004514,nicotinate-nucleotide diphosphorylase (carboxylating) activity;GO:0016740,transferase activity;GO:0003824,catalytic activity;GO:0009435,NAD biosynthetic process	EC:2.4.2.19	K00767	ko00760, Nicotinate and nicotinamide metabolism;
comp15082_c0_seq1	GBSP01010285	comp15082_c0_seq1	down	0.15	0.06	-1.32193	1	1	0.0470609	1	1	0.456435	-	-	287	-	-	-	-	-	-	-	-	-	-	-	-	-	-	-
comp15090_c0_seq1		comp15090_c0_seq1	down	0.19	0	#NAME?	1	1	NA	1	1	NA	-	-	117	-	-	-	-	-	-	-	-	-	-	-	-	-	-	-
comp15093_c0_seq1		comp15093_c0_seq1	down	0.16	0	#NAME?	1	1	NA	1	1	NA	-	-	135	-	-	-	-	-	-	-	-	-	-	-	-	-	-	-
comp15102_c0_seq1		comp15102_c0_seq1	down	0.4	0	#NAME?	1	1	NA	1	1	NA	-	-	109	-	-	-	-	-	-	-	-	-	-	-	-	-	-	-
comp15116_c0_seq1		comp15116_c0_seq1	down	0.27	0	#NAME?	1	1	NA	1	1	NA	-	-	163	-	-	-	-	-	-	-	-	-	-	-	-	-	-	-
comp15117_c0_seq1	GBSP01009890	comp15117_c0_seq1	down	0.4	0.02	-4.32193	1	1	0.338751	1	1	0.957559	fadD36	fatty acid CoA ligase FadD36	1475	-	-	-	-	-	-	-	-	-	-	-	-	-	K12429	-
comp15125_c0_seq1	GBSP01010562	comp15125_c0_seq1	down	0.31	0.11	-1.49476	1	1	0.21706	1	1	0.810058	-	-	286	-	-	-	-	tr|Q2GMR8|Q2GMR8_CHAGB Putative uncharacterized protein OS=Chaetomium globosum (strain ATCC 6205 / CBS 148.51 / DSM 1962 / NBRC 6347 / NRRL 1970) GN=CHGG_10736 PE=4 SV=1	2e-08	ref|XP_001226003.1| hypothetical protein CHGG_10736 [Chaetomium globosum CBS 148.51] gb|EAQ82918.1| hypothetical protein CHGG_10736 [Chaetomium globosum CBS 148.51]	2e-08	-	-	-	GO:0008152,metabolic process;GO:0003824,catalytic activity;GO:0055114,oxidation-reduction process;GO:0018580,nitronate monooxygenase activity	-	-	-
comp15131_c0_seq1		comp15131_c0_seq1	down	0.4	0	#NAME?	1	1	NA	1	1	NA	-	-	109	-	-	-	-	-	-	-	-	-	-	-	-	-	-	-
comp15134_c0_seq1	GBSP01010408	comp15134_c0_seq1	down	0.5	0	#NAME?	1	1	NA	1	1	NA	-	-	391	-	-	-	-	-	-	-	-	-	-	-	-	-	-	-
comp15135_c0_seq1	GBSP01010280	comp15135_c0_seq1	down	0.14	0.07	-1	1	1	0.0424181	1	1	0.430659	-	-	461	-	-	-	-	-	-	-	-	-	-	-	-	-	-	-
comp15136_c0_seq1		comp15136_c0_seq1	down	0.17	0	#NAME?	1	1	NA	1	1	NA	-	-	127	-	-	-	-	-	-	-	-	-	-	-	-	-	-	-
comp15143_c0_seq1		comp15143_c0_seq1	down	0.21	0	#NAME?	1	1	NA	1	1	NA	-	-	104	-	-	-	-	-	-	-	-	-	-	-	-	-	-	-
comp15146_c0_seq1	GBSP01010087	comp15146_c0_seq1	down	0.29	0	#NAME?	1	1	NA	1	1	NA	-	-	526	-	-	-	-	-	-	-	-	-	-	-	-	-	-	-
comp15152_c0_seq1		comp15152_c0_seq1	down	0.4	0	#NAME?	1	1	NA	1	1	NA	-	-	110	-	-	-	-	-	-	-	-	-	-	-	-	-	-	-
comp15153_c0_seq1		comp15153_c0_seq1	down	0.15	0	#NAME?	1	1	NA	1	1	NA	-	-	149	-	-	-	-	-	-	-	-	-	-	-	-	-	-	-
comp15160_c0_seq1	GBSP01010575	comp15160_c0_seq1	down	0.65	0	#NAME?	1	0.499967	NA	1	1	NA	-	-	305	-	-	-	-	-	-	-	-	-	-	-	-	-	-	-
comp15170_c0_seq1		comp15170_c0_seq1	down	0.18	0	#NAME?	1	1	NA	1	1	NA	-	-	125	-	-	-	-	-	-	-	-	-	-	-	-	-	-	-
comp15171_c0_seq1	GBSP01010296	comp15171_c0_seq1	down	0.5	0	#NAME?	1	1	NA	1	1	NA	-	-	263	-	-	-	-	tr|B6HV01|B6HV01_PENCW Pc22g14640 protein OS=Penicillium chrysogenum (strain ATCC 28089 / DSM 1075 / Wisconsin 54-1255) GN=Pc22g14640 PE=4 SV=1	3e-21	ref|XP_002565385.1| Pc22g14640 [Penicillium chrysogenum Wisconsin 54-1255] emb|CAP98752.1| Pc22g14640 [Penicillium chrysogenum Wisconsin 54-1255]	3e-21	lcl|B6HV01_PENCW/43-508 PF00083.19;Sugar_tr;	5e-22	-	GO:0055085,transmembrane transport;GO:0016021,integral to membrane;GO:0022857,transmembrane transporter activity	-	-	-
comp15180_c0_seq1	GBSP01010322	comp15180_c0_seq1	down	0.49	0.03	-4.02975	1	1	0.45398	1	1	0.999399	-	-	1120	-	-	-	-	tr|D4D5G9|D4D5G9_TRIVH Putative uncharacterized protein OS=Trichophyton verrucosum (strain HKI 0517) GN=TRV_02339 PE=4 SV=1	3e-49	-	-	-	-	-	-	-	-	-
comp15183_c0_seq1	GBSP01009902	comp15183_c0_seq1	down	0.44	0.21	-1.06711	1	1	0.339571	1	1	0.95766	-	-	596	-	-	-	-	-	-	-	-	-	-	-	-	-	-	-
comp15187_c0_seq1	GBSP01010503	comp15187_c0_seq1	down	0.33	0	#NAME?	1	1	NA	1	1	NA	-	-	535	-	-	-	-	-	-	-	-	-	-	-	-	-	-	-
comp1518_c0_seq1	GBSP01006148	comp1518_c0_seq1	down	2.14	1.07	-1	0.875026	0.49995	0.968739	1	1	0.999399	-	-	4473	sp|P41747|ADH1_ASPFN Alcohol dehydrogenase 1 OS=Aspergillus flavus (strain ATCC 200026 / FGSC A1120 / NRRL 3357 / JCM 12722 / SRRC 167) GN=adh1 PE=2 SV=2	0	gnl|CDD|176257 cd08297, CAD3, Cinnamyl alcohol dehydrogenases (CAD). These alcohol dehydrogenases are related to the cinnamyl alcohol dehydrogenases (CAD), members of the medium chain dehydrogenase/reductase family. NAD(P)(H)-dependent oxidoreductases are the major enzymes in the interconversion of alcohols and aldehydes, or ketones. Cinnamyl alcohol dehydrogenases (CAD) reduce cinnamaldehydes to…	3e-166	tr|B6H0Y6|B6H0Y6_PENCW Pc12g07090 protein OS=Penicillium chrysogenum (strain ATCC 28089 / DSM 1075 / Wisconsin 54-1255) GN=Pc12g07090 PE=4 SV=1	0	ref|XP_002557545.1| Pc12g07090 [Penicillium chrysogenum Wisconsin 54-1255] emb|CAP80336.1| Pc12g07090 [Penicillium chrysogenum Wisconsin 54-1255]	0	lcl|B6H0Y6_PENCW/47-485 PF13520.1;AA_permease_2;	0	EQ	GO:0006810,transport;GO:0016020,membrane;GO:0055085,transmembrane transport;GO:0055114,oxidation-reduction process;GO:0005737,cytoplasm;GO:0005488,binding;GO:0004022,alcohol dehydrogenase (NAD) activity;GO:0046872,metal ion binding;GO:0008270,zinc ion binding;GO:0003333,amino acid transmembrane transport;GO:0016021,integral to membrane;GO:0016491,oxidoreductase activity;GO:0015171,amino acid tran…	-	-	-
comp15198_c0_seq1		comp15198_c0_seq1	down	0.38	0	#NAME?	1	1	NA	1	1	NA	-	-	114	-	-	-	-	-	-	-	-	-	-	-	-	-	-	-
comp15206_c0_seq1		comp15206_c0_seq1	down	0.19	0	#NAME?	1	1	NA	1	1	NA	-	-	116	-	-	-	-	tr|B3D9T0|B3D9T0_BURM1 Putative uncharacterized protein OS=Burkholderia multivorans (strain ATCC 17616 / 249) GN=BMULJ_05098 PE=4 SV=1	1e-12	ref|YP_001949473.1| hypothetical protein BMULJ_05098 [Burkholderia multivorans ATCC 17616] dbj|BAG46937.1| conserved hypothetical protein [Burkholderia multivorans ATCC 17616]	1e-12	lcl|E1YDC6_9DELT/3-71 PB005710; Pfam-B_5710;	2e-11	-	-	-	-	-
comp15206_c0_seq2		comp15206_c0_seq2	down	0.19	0	#NAME?	1	1	NA	1	1	NA	-	-	114	-	-	-	-	tr|B3D9T0|B3D9T0_BURM1 Putative uncharacterized protein OS=Burkholderia multivorans (strain ATCC 17616 / 249) GN=BMULJ_05098 PE=4 SV=1	1e-12	ref|YP_001949473.1| hypothetical protein BMULJ_05098 [Burkholderia multivorans ATCC 17616] dbj|BAG46937.1| conserved hypothetical protein [Burkholderia multivorans ATCC 17616]	1e-12	lcl|E1YDC6_9DELT/3-71 PB005710; Pfam-B_5710;	2e-11	-	-	-	-	-
comp1520_c1_seq2	GBSP01001284	comp1520_c1_seq2	down	10.23	3.42	-1.58074	0.988776	0.0461217	0.115767	1	1	0.647009	-	-	751	-	-	-	-	-	-	-	-	-	-	-	-	-	-	-
comp15221_c0_seq1	GBSP01010687	comp15221_c0_seq1	down	0.16	0	#NAME?	1	1	NA	1	1	NA	-	-	275	-	-	-	-	-	-	-	-	-	-	-	-	-	-	-
comp15222_c0_seq1		comp15222_c0_seq1	down	0.2	0	#NAME?	1	1	NA	1	1	NA	-	-	109	-	-	-	-	-	-	-	-	-	-	-	-	-	-	-
comp15226_c0_seq1	GBSP01010235	comp15226_c0_seq1	down	0.15	0	#NAME?	1	1	NA	1	1	NA	-	-	589	-	-	-	-	-	-	-	-	-	-	-	-	-	-	-
comp15226_c0_seq2	GBSP01010236	comp15226_c0_seq2	down	0.15	0	#NAME?	1	1	NA	1	1	NA	-	-	441	-	-	-	-	-	-	-	-	-	-	-	-	-	-	-
comp15228_c0_seq1	GBSP01010275	comp15228_c0_seq1	down	0.05	0	#NAME?	1	1	NA	1	1	NA	-	-	410	-	-	-	-	-	-	-	-	-	-	-	-	-	-	-
comp15231_c0_seq1	GBSP01010291	comp15231_c0_seq1	down	0.53	0.06	-3.14296	1	0.499967	0.490226	1	1	0.999399	-	-	290	sp|Q43766|NLTP3_HORVU Non-specific lipid-transfer protein 3 OS=Hordeum vulgare GN=LTP3 PE=3 SV=1	2e-06	gnl|CDD|72939 cd01960, nsLTP1, nsLTP1: Non-specific lipid-transfer protein type 1 (nsLTP1) subfamily; Plant nsLTPs are small, soluble proteins that facilitate the transfer of fatty acids, phospholipids, glycolipids, and steroids between membranes. In addition to lipid transport and assembly, nsLTPs also play a key role in the defense of plants against pathogens. There are two closely-related type…	4e-10	tr|Q93YX9|Q93YX9_DAVIN Non-specific lipid-transfer protein OS=Davidia involucrata PE=2 SV=1	2e-06	gb|AAL27855.1| lipid transfer protein precursor [Davidia involucrata]	1e-06	lcl|Q93YX9_DAVIN/15-116 PF00234.17;Tryp_alpha_amyl;	7e-06	-	GO:0008289,lipid binding;GO:0006810,transport;GO:0006869,lipid transport	-	-	-
comp15239_c0_seq1		comp15239_c0_seq1	down	0.18	0	#NAME?	1	1	NA	1	1	NA	-	-	122	-	-	-	-	-	-	-	-	-	-	-	-	-	-	-
comp15240_c0_seq1	GBSP01010452	comp15240_c0_seq1	down	0.58	0	#NAME?	1	0.499967	NA	1	1	NA	-	-	453	-	-	-	-	tr|Q4WL81|Q4WL81_ASPFU Putative uncharacterized protein OS=Neosartorya fumigata (strain ATCC MYA-4609 / Af293 / CBS 101355 / FGSC A1100) GN=AFUA_6G14470 PE=4 SV=1	3e-45	ref|XP_001258576.1| hypothetical protein NFIA_060350 [Neosartorya fischeri NRRL 181] gb|EAW16679.1| conserved hypothetical protein [Neosartorya fischeri NRRL 181]	3e-45	-	-	-	-	-	-	-
comp15254_c0_seq1		comp15254_c0_seq1	down	0.23	0	#NAME?	1	1	NA	1	1	NA	-	-	193	-	-	-	-	-	-	-	-	-	-	-	-	-	-	-
comp15258_c0_seq1		comp15258_c0_seq1	down	0.42	0	#NAME?	1	1	NA	1	1	NA	-	-	105	-	-	-	-	-	-	-	-	-	-	-	-	-	-	-
comp15275_c0_seq1	GBSP01010310	comp15275_c0_seq1	down	0.45	0.04	-3.49185	1	1	0.399335	1	1	0.999399	-	-	433	-	-	-	-	-	-	-	-	-	-	-	-	-	-	-
comp15285_c0_seq1		comp15285_c0_seq1	down	0.2	0	#NAME?	1	1	NA	1	1	NA	-	-	112	-	-	-	-	-	-	-	-	-	-	-	-	-	-	-
comp15289_c0_seq1	GBSP01010023	comp15289_c0_seq1	down	0.31	0.11	-1.49476	1	1	0.21706	1	1	0.810058	YWHA	tyrosine 3-monooxygenase/tryptophan 5-monooxygenase activation protein	278	sp|P93207|14310_SOLLC 14-3-3 protein 10 OS=Solanum lycopersicum GN=TFT10 PE=2 SV=2	7e-35	gnl|CDD|201109 pfam00244, 14-3-3, 14-3-3 protein.	1e-46	tr|Q9SEC9|Q9SEC9_PIMBR 14-3-3 protein (Fragment) OS=Pimpinella brachycarpa PE=2 SV=1	8e-35	emb|CBI19238.3| unnamed protein product [Vitis vinifera]	5e-35	lcl|E0CRT4_VITVI/1-154 PF00244.15;14-3-3;	1e-35	O	GO:0019904,protein domain specific binding	-	K06630	ko04110, Cell cycle;ko04114, Oocyte meiosis;ko04722, Neurotrophin signaling pathway;ko05169, Epstein-Barr virus infection;
comp15295_c0_seq1		comp15295_c0_seq1	down	0.25	0	#NAME?	1	1	NA	1	1	NA	-	-	176	-	-	-	-	-	-	-	-	-	-	-	-	-	-	-
comp15297_c0_seq1	GBSP01010504	comp15297_c0_seq1	down	0.35	0	#NAME?	1	1	NA	1	1	NA	-	-	375	-	-	-	-	-	-	-	-	-	-	-	-	-	-	-
comp15302_c0_seq1	GBSP01010104	comp15302_c0_seq1	down	0.94	0.09	-3.38466	1	0.499967	0.882555	1	1	0.999399	-	-	348	-	-	-	-	tr|G7XI70|G7XI70_ASPKW Similar to D-glycerate 3-kinase OS=Aspergillus kawachii (strain NBRC 4308) GN=AKAW_04743 PE=4 SV=1	4e-17	dbj|GAA86629.1| similar to D-glycerate 3-kinase [Aspergillus kawachii IFO 4308]	4e-17	-	-	-	-	-	-	-
comp15304_c0_seq1		comp15304_c0_seq1	down	0.64	0.12	-2.41504	1	0.499967	0.58195	1	1	0.999399	-	-	137	-	-	-	-	-	-	-	-	-	-	-	-	-	-	-
comp15308_c0_seq1	GBSP01010398	comp15308_c0_seq1	down	0.11	0	#NAME?	1	1	NA	1	1	NA	-	-	412	-	-	-	-	-	-	-	-	-	-	-	-	-	-	-
comp15313_c0_seq1	GBSP01010545	comp15313_c0_seq1	down	0.02	0	#NAME?	1	1	NA	1	1	NA	E1.2.1.3	aldehyde dehydrogenase (NAD+)	1267	sp|O34660|ALDH4_BACSU Putative aldehyde dehydrogenase dhaS OS=Bacillus subtilis GN=dhaS PE=3 SV=1	3e-67	gnl|CDD|201055 pfam00171, Aldedh, Aldehyde dehydrogenase family. This family of dehydrogenases act on aldehyde substrates. Members use NADP as a cofactor. The family includes the following members: The prototypical members are the aldehyde dehydrogenases EC:1.2.1.3. Succinate-semialdehyde dehydrogenase EC:1.2.1.16. Lactaldehyde dehydrogenase EC:1.2.1.22. Benzaldehyde dehydrogenase EC:1.2.1.28. Me…	3e-131	tr|Q1ERI2|Q1ERI2_MONPU Dehydrogenase OS=Monascus purpureus PE=3 SV=1	1e-160	dbj|BAE95336.1| dehydrogenase [Monascus purpureus]	1e-160	lcl|Q1ERI2_MONPU/20-480 PF00171.17;Aldedh;	8e-155	C	GO:0016620,oxidoreductase activity, acting on the aldehyde or oxo group of donors, NAD or NADP as acceptor;GO:0008152,metabolic process;GO:0055114,oxidation-reduction process;GO:0004029,aldehyde dehydrogenase (NAD) activity;GO:0016491,oxidoreductase activity	EC:1.2.1.3	K00128	ko00010, Glycolysis / Gluconeogenesis;ko00040, Pentose and glucuronate interconversions;ko00053, Ascorbate and aldarate metabolism;ko00071, Fatty acid metabolism;ko00280, Valine, leucine and isoleucine degradation;ko00310, Lysine degradation;ko00330, Arginine and proline metabolism;ko00340, Histidine metabolism;ko00380, Tryptophan metabolism;ko00410, beta-Alanine metabolism;ko00561, Glycerolipid …
comp15316_c0_seq1	GBSP01010659	comp15316_c0_seq1	down	0.77	0.04	-4.26679	1	0.499967	0.764223	1	1	0.999399	-	-	739	sp|Q8NIH3|TRI5_FUSBO Trichodiene synthase OS=Fusarium boothii GN=TRI5 PE=3 SV=1	1e-68	gnl|CDD|148130 pfam06330, TRI5, Trichodiene synthase (TRI5). This family consists of several fungal trichodiene synthase proteins (EC:4.2.3.6). TRI5 encodes the enzyme trichodiene synthase, which has been shown to catalyze the first step in the trichothecene pathways of Fusarium and Trichothecium species.	2e-91	tr|B8NHE0|B8NHE0_ASPFN Trichodiene synthase, putative OS=Aspergillus flavus (strain ATCC 200026 / FGSC A1120 / NRRL 3357 / JCM 12722 / SRRC 167) GN=AFLA_135450 PE=4 SV=1	4e-125	ref|XP_002379558.1| trichodiene synthase, putative [Aspergillus flavus NRRL3357] gb|EED50782.1| trichodiene synthase, putative [Aspergillus flavus NRRL3357]	4e-125	lcl|B8NHE0_ASPFN/3-378 PF06330.6;TRI5;	6e-126	-	GO:0016829,lyase activity;GO:0045482,trichodiene synthase activity;GO:0016106,sesquiterpenoid biosynthetic process	-	-	-
comp15322_c0_seq1		comp15322_c0_seq1	down	0.21	0	#NAME?	1	1	NA	1	1	NA	-	-	104	-	-	-	-	-	-	-	-	-	-	-	-	-	-	-
comp15324_c0_seq1	GBSP01010211	comp15324_c0_seq1	down	0.74	0	#NAME?	1	0.499967	NA	1	1	NA	-	-	655	-	-	-	-	-	-	-	-	-	-	-	-	-	-	-
comp15327_c0_seq1	GBSP01010124	comp15327_c0_seq1	down	0.4	0.14	-1.51457	1	1	0.313953	1	1	0.928236	-	-	442	-	-	-	-	-	-	-	-	-	-	-	-	-	-	-
comp15333_c0_seq1		comp15333_c0_seq1	down	0.18	0	#NAME?	1	1	NA	1	1	NA	-	-	121	-	-	-	-	-	-	-	-	-	-	-	-	-	-	-
comp15338_c0_seq1		comp15338_c0_seq1	down	0.17	0	#NAME?	1	1	NA	1	1	NA	-	-	128	-	-	-	-	-	-	-	-	-	-	-	-	-	-	-
comp15360_c0_seq1	GBSP01010351	comp15360_c0_seq1	down	0.25	0	#NAME?	1	1	NA	1	1	NA	-	-	357	-	-	-	-	-	-	-	-	-	-	-	-	-	-	-
comp15362_c0_seq1		comp15362_c0_seq1	down	0.15	0	#NAME?	1	1	NA	1	1	NA	-	-	148	-	-	-	-	-	-	-	-	-	-	-	-	-	-	-
comp15367_c0_seq1		comp15367_c0_seq1	down	0.36	0	#NAME?	1	1	NA	1	1	NA	-	-	122	-	-	-	-	-	-	-	-	-	-	-	-	-	-	-
comp15372_c0_seq1	GBSP01010292	comp15372_c0_seq1	down	0.32	0.12	-1.41504	1	1	0.227817	1	1	0.826766	-	-	274	-	-	-	-	-	-	-	-	-	-	-	-	-	-	-
comp15375_c0_seq1	GBSP01010477	comp15375_c0_seq1	down	0.27	0	#NAME?	1	1	NA	1	1	NA	-	-	243	-	-	-	-	-	-	-	-	-	-	-	-	-	-	-
comp15378_c0_seq1	GBSP01009993	comp15378_c0_seq1	down	0.37	0	#NAME?	1	1	NA	1	1	NA	-	-	236	-	-	-	-	-	-	-	-	-	-	-	-	-	-	-
comp15379_c0_seq1	GBSP01009964	comp15379_c0_seq1	down	0.04	0	#NAME?	1	1	NA	1	1	NA	aguA	alpha-glucuronidase	1110	sp|Q4WW45|AGUA_ASPFU Probable alpha-glucuronidase A OS=Neosartorya fumigata (strain ATCC MYA-4609 / Af293 / CBS 101355 / FGSC A1100) GN=aguA PE=3 SV=1	2e-148	gnl|CDD|203647 pfam07488, Glyco_hydro_67M, Glycosyl hydrolase family 67 middle domain. Alpha-glucuronidases, components of an ensemble of enzymes central to the recycling of photosynthetic biomass, remove the alpha-1,2 linked 4-O-methyl glucuronic acid from xylans. This family represents the central catalytic domain of alpha-glucuronidase.	1e-105	tr|B8MQG1|B8MQG1_TALSN Alpha-glucuronidase OS=Talaromyces stipitatus (strain ATCC 10500 / CBS 375.48 / QM 6759 / NRRL 1006) GN=TSTA_058520 PE=4 SV=1	1e-174	gb|EHK46834.1| glycoside hydrolase family 67 protein [Trichoderma atroviride IMI 206040]	5e-175	lcl|B8MQG1_TALSN/133-460 PF07488.7;Glyco_hydro_67M;	3e-132	-	GO:0045493,xylan catabolic process;GO:0008152,metabolic process;GO:0003824,catalytic activity;GO:0046559,alpha-glucuronidase activity;GO:0016798,hydrolase activity, acting on glycosyl bonds;GO:0043169,cation binding;GO:0016787,hydrolase activity;GO:0005576,extracellular region;GO:0005975,carbohydrate metabolic process	EC:3.2.1.139	K01235	-
comp15380_c0_seq1	GBSP01010091	comp15380_c0_seq1	down	0.05	0	#NAME?	1	1	NA	1	1	NA	-	-	921	-	-	-	-	-	-	-	-	-	-	-	-	-	-	-
comp15380_c0_seq3	GBSP01010093	comp15380_c0_seq3	down	0.08	0	#NAME?	1	1	NA	1	1	NA	-	-	862	-	-	-	-	-	-	-	-	-	-	-	-	-	-	-
comp15390_c0_seq1		comp15390_c0_seq1	down	0.21	0	#NAME?	1	1	NA	1	1	NA	-	-	105	-	-	-	-	-	-	-	-	-	-	-	-	-	-	-
comp15391_c0_seq1		comp15391_c0_seq1	down	0.19	0	#NAME?	1	1	NA	1	1	NA	-	-	117	-	-	-	-	-	-	-	-	-	-	-	-	-	-	-
comp15399_c0_seq2	GBSP01010515	comp15399_c0_seq2	down	0.15	0	#NAME?	1	1	NA	1	1	NA	-	-	284	-	-	-	-	-	-	-	-	-	-	-	-	-	-	-
comp1539_c0_seq1	GBSP01005420	comp1539_c0_seq1	down	23.45	10.51	-1.15783	0.987857	0.0287856	0.0404414	1	1	0.419788	araE	MFS transporter, SP family, arabinose:H+ symporter	2200	-	-	-	-	tr|B6HBT1|B6HBT1_PENCW Pc18g00390 protein (Precursor) OS=Penicillium chrysogenum (strain ATCC 28089 / DSM 1075 / Wisconsin 54-1255) GN=Pc18g00390 PE=3 SV=1	0	ref|XP_002561886.1| Pc18g00390 [Penicillium chrysogenum Wisconsin 54-1255] emb|CAP94263.1| Pc18g00390 [Penicillium chrysogenum Wisconsin 54-1255]	0	lcl|B6HBT1_PENCW/9-461 PF00083.19;Sugar_tr;	3e-176	-	GO:0016020,membrane;GO:0006810,transport;GO:0055085,transmembrane transport;GO:0008643,carbohydrate transport;GO:0016021,integral to membrane;GO:0005215,transporter activity;GO:0022857,transmembrane transporter activity;GO:0022891,substrate-specific transmembrane transporter activity	-	K02100	-
comp1539_c0_seq2	GBSP01005421	comp1539_c0_seq2	down	23.74	10.58	-1.16598	0.99167	0.0204643	0.0378948	1	0.768279	0.408101	araE	MFS transporter, SP family, arabinose:H+ symporter	2138	-	-	-	-	tr|B6HBT1|B6HBT1_PENCW Pc18g00390 protein (Precursor) OS=Penicillium chrysogenum (strain ATCC 28089 / DSM 1075 / Wisconsin 54-1255) GN=Pc18g00390 PE=3 SV=1	0	ref|XP_002561886.1| Pc18g00390 [Penicillium chrysogenum Wisconsin 54-1255] emb|CAP94263.1| Pc18g00390 [Penicillium chrysogenum Wisconsin 54-1255]	0	lcl|B6HBT1_PENCW/9-461 PF00083.19;Sugar_tr;	3e-176	-	GO:0016020,membrane;GO:0006810,transport;GO:0055085,transmembrane transport;GO:0008643,carbohydrate transport;GO:0016021,integral to membrane;GO:0005215,transporter activity;GO:0022857,transmembrane transporter activity;GO:0022891,substrate-specific transmembrane transporter activity	-	K02100	-
comp15414_c0_seq1		comp15414_c0_seq1	down	0.19	0	#NAME?	1	1	NA	1	1	NA	-	-	113	-	-	-	-	-	-	-	-	-	-	-	-	-	-	-
comp15417_c0_seq1	GBSP01010573	comp15417_c0_seq1	down	0.13	0.05	-1.37851	1	1	0.0301258	1	1	0.358991	-	-	667	-	-	-	-	-	-	-	-	-	-	-	-	-	-	-
comp1542_c0_seq1	GBSP01006583	comp1542_c0_seq1	down	15.89	4.08	-1.96148	0.998713	0.00590496	0.0155525	1	0.2837	0.225841	gabD	succinate-semialdehyde dehydrogenase (NADP+)	6206	sp|Q9US47|SSDH1_SCHPO Putative succinate-semialdehyde dehydrogenase C1002.12c [NADP+] OS=Schizosaccharomyces pombe (strain 972 / ATCC 24843) GN=SPAC1002.12c PE=2 SV=1	1e-180	gnl|CDD|143421 cd07103, ALDH_F5_SSADH_GabD, Mitochondrial succinate-semialdehyde dehydrogenase and ALDH family members 5A1 and 5F1-like. Succinate-semialdehyde dehydrogenase, mitochondrial (SSADH, GabD, EC=1.2.1.24) catalyzes the NAD+-dependent oxidation of succinate semialdehyde (SSA) to succinate. This group includes the human aldehyde dehydrogenase family 5 member A1 (ALDH5A1) which is a mitoc…	0	tr|B6H474|B6H474_PENCW Pc13g07790 protein OS=Penicillium chrysogenum (strain ATCC 28089 / DSM 1075 / Wisconsin 54-1255) GN=Pc13g07790 PE=3 SV=1	0	ref|XP_002559208.1| Pc13g07790 [Penicillium chrysogenum Wisconsin 54-1255] emb|CAP91848.1| Pc13g07790 [Penicillium chrysogenum Wisconsin 54-1255]	0	lcl|B6H474_PENCW/58-521 PF00171.17;Aldedh;	0	C	GO:0016620,oxidoreductase activity, acting on the aldehyde or oxo group of donors, NAD or NADP as acceptor;GO:0051289,protein homotetramerization;GO:0008152,metabolic process;GO:0004777,succinate-semialdehyde dehydrogenase (NAD+) activity;GO:0007417,central nervous system development;GO:0005625,soluble fraction;GO:0055114,oxidation-reduction process;GO:0009450,gamma-aminobutyric acid catabolic pr…	EC:1.2.1.16	K00135	ko00250, Alanine, aspartate and glutamate metabolism;ko00350, Tyrosine metabolism;ko00650, Butanoate metabolism;
comp15430_c0_seq1	GBSP01009944	comp15430_c0_seq1	down	1.01	0	#NAME?	1	0.499967	NA	1	1	NA	mas	mycocerosic acid synthase	498	sp|Q03131|ERYA1_SACER Erythronolide synthase, modules 1 and 2 OS=Saccharopolyspora erythraea GN=eryA PE=1 SV=1	6e-29	gnl|CDD|29420 cd00833, PKS, polyketide synthases (PKSs) polymerize simple fatty acids into a large variety of different products, called polyketides, by successive decarboxylating Claisen condensations. PKSs can be divided into 2 groups, modular type I PKSs consisting of one or more large multifunctional proteins and iterative type II PKSs, complexes of several monofunctional subunits..	4e-51	tr|B6HN54|B6HN54_PENCW Pc21g04840 protein OS=Penicillium chrysogenum (strain ATCC 28089 / DSM 1075 / Wisconsin 54-1255) GN=Pc21g04840 PE=4 SV=1	3e-57	ref|XP_002567530.1| Pc21g04840 [Penicillium chrysogenum Wisconsin 54-1255] emb|CAP95381.1| Pc21g04840 [Penicillium chrysogenum Wisconsin 54-1255]	3e-57	lcl|B6HN54_PENCW/19-271 PF00109.21;ketoacyl-synt;	3e-63	-	GO:0016020,membrane;GO:0034081,polyketide synthase complex;GO:0031177,phosphopantetheine binding;GO:0055114,oxidation-reduction process;GO:0016874,ligase activity;GO:0016787,hydrolase activity;GO:0009058,biosynthetic process;GO:0006631,fatty acid metabolic process;GO:0005829,cytosol;GO:0004315,3-oxoacyl-[acyl-carrier-protein] synthase activity;GO:0008270,zinc ion binding;GO:0006633,fatty acid bio…	EC:2.3.1.111	K11628	-
comp15435_c0_seq1	GBSP01010107	comp15435_c0_seq1	down	0.39	0	#NAME?	1	1	NA	1	1	NA	-	-	225	-	-	-	-	-	-	-	-	-	-	-	-	-	-	-
comp15438_c0_seq1	GBSP01010475	comp15438_c0_seq1	down	0.82	0	#NAME?	1	0.499967	NA	1	1	NA	-	-	293	-	-	-	-	-	-	-	-	-	-	-	-	-	-	-
comp15446_c0_seq1		comp15446_c0_seq1	down	0.16	0	#NAME?	1	1	NA	1	1	NA	-	-	138	-	-	-	-	-	-	-	-	-	-	-	-	-	-	-
comp1544_c0_seq1	GBSP01005736	comp1544_c0_seq1	down	29.48	6.5	-2.18122	0.999989	5.83633e-05	0.000247719	1	0.00553827	0.00884016	-	-	2873	-	-	-	-	tr|B6HH26|B6HH26_PENCW Pc20g13890 protein OS=Penicillium chrysogenum (strain ATCC 28089 / DSM 1075 / Wisconsin 54-1255) GN=Pc20g13890 PE=4 SV=1	2e-72	ref|XP_002563867.1| Pc20g13890 [Penicillium chrysogenum Wisconsin 54-1255] emb|CAP86718.1| Pc20g13890 [Penicillium chrysogenum Wisconsin 54-1255]	2e-72	lcl|B6HH26_PENCW/171-355 PB012361; Pfam-B_12361;	2e-75	-	-	-	-	-
comp1544_c0_seq2	GBSP01005737	comp1544_c0_seq2	down	30.84	6.42	-2.26416	0.999996	2.06079e-05	0.000124537	1	0.00214567	0.00485677	-	-	2559	-	-	-	-	tr|B6HH26|B6HH26_PENCW Pc20g13890 protein OS=Penicillium chrysogenum (strain ATCC 28089 / DSM 1075 / Wisconsin 54-1255) GN=Pc20g13890 PE=4 SV=1	2e-72	ref|XP_002563867.1| Pc20g13890 [Penicillium chrysogenum Wisconsin 54-1255] emb|CAP86718.1| Pc20g13890 [Penicillium chrysogenum Wisconsin 54-1255]	2e-72	lcl|B6HH26_PENCW/171-355 PB012361; Pfam-B_12361;	2e-75	-	-	-	-	-
comp15454_c0_seq1		comp15454_c0_seq1	down	0.18	0	#NAME?	1	1	NA	1	1	NA	-	-	119	-	-	-	-	-	-	-	-	-	-	-	-	-	-	-
comp15457_c0_seq1	GBSP01009811	comp15457_c0_seq1	down	0.43	0	#NAME?	1	1	NA	1	1	NA	-	-	205	-	-	-	-	-	-	-	-	-	-	-	-	-	-	-
comp15458_c0_seq1		comp15458_c0_seq1	down	0.41	0	#NAME?	1	1	NA	1	1	NA	-	-	108	-	-	-	-	-	-	-	-	-	-	-	-	-	-	-
comp15460_c0_seq1	GBSP01010154	comp15460_c0_seq1	down	0.74	0.09	-3.03953	1	0.499967	0.700894	1	1	0.999399	-	-	353	-	-	-	-	-	-	-	-	-	-	-	-	-	-	-
comp15462_c0_seq1		comp15462_c0_seq1	down	0.19	0	#NAME?	1	1	NA	1	1	NA	-	-	116	-	-	-	-	-	-	-	-	-	-	-	-	-	-	-
comp15465_c0_seq1	GBSP01010149	comp15465_c0_seq1	down	0.32	0.12	-1.41504	1	1	0.227817	1	1	0.826766	-	-	276	sp|P15956|NU3M_EMEND NADH-ubiquinone oxidoreductase chain 3 OS=Emericella nidulans GN=nd3 PE=3 SV=2	6e-20	-	-	tr|G7DRZ6|G7DRZ6_ASPKW NADH dehydrogenase subunit 3 OS=Aspergillus kawachii (strain NBRC 4308) GN=nad3 PE=4 SV=1	4e-18	sp|P15956.2|NU3M_EMENI RecName: Full=NADH-ubiquinone oxidoreductase chain 3; AltName: Full=NADH dehydrogenase subunit 3 emb|CAA33480.1| unnamed protein product [Emericella nidulans]	2e-18	lcl|NU3M_EMENI/10-114 PF00507.14;Oxidored_q4;	3e-07	-	GO:0022900,electron transport chain;GO:0070469,respiratory chain;GO:0031966,mitochondrial membrane;GO:0005739,mitochondrion;GO:0055114,oxidation-reduction process;GO:0008137,NADH dehydrogenase (ubiquinone) activity;GO:0016491,oxidoreductase activity	-	-	-
comp15471_c0_seq1	GBSP01010249	comp15471_c0_seq1	down	0.08	0	#NAME?	1	1	NA	1	1	NA	-	-	515	-	-	-	-	-	-	-	-	-	-	-	-	-	-	-
comp15477_c0_seq1	GBSP01010332	comp15477_c0_seq1	down	0.18	0	#NAME?	1	1	NA	1	1	NA	-	-	718	-	-	-	-	-	-	-	-	-	-	-	-	-	-	-
comp15478_c0_seq1	GBSP01010219	comp15478_c0_seq1	down	0.67	0	#NAME?	1	0.499967	NA	1	1	NA	-	-	456	-	-	-	-	-	-	-	-	-	-	-	-	-	-	-
comp15480_c0_seq1		comp15480_c0_seq1	down	0.21	0	#NAME?	1	1	NA	1	1	NA	-	-	106	-	-	-	-	-	-	-	-	-	-	-	-	-	-	-
comp15488_c0_seq1	GBSP01010070	comp15488_c0_seq1	down	0.43	0.09	-2.25634	1	1	0.360083	1	1	0.976223	-	-	355	-	-	-	-	-	-	-	-	-	-	-	-	-	-	-
comp15496_c0_seq1	GBSP01010607	comp15496_c0_seq1	down	0.22	0.08	-1.45943	1	1	0.116392	1	1	0.647009	-	-	202	-	-	-	-	tr|A6QW78|A6QW78_AJECN Putative uncharacterized protein OS=Ajellomyces capsulata (strain NAm1 / WU24) GN=HCAG_01635 PE=4 SV=1	1e-23	ref|XP_001248977.1| hypothetical protein CIMG_02748 [Coccidioides immitis RS]	2e-24	-	-	-	GO:0015074,DNA integration;GO:0003677,DNA binding;GO:0003676,nucleic acid binding	-	-	-
comp15517_c0_seq1	GBSP01010395	comp15517_c0_seq1	down	0.1	0	#NAME?	1	1	NA	1	1	NA	-	-	217	-	-	-	-	-	-	-	-	-	-	-	-	-	-	-
comp15519_c0_seq1	GBSP01010086	comp15519_c0_seq1	down	0.29	0.11	-1.39855	1	1	0.194806	1	1	0.785032	-	-	303	-	-	-	-	-	-	-	-	-	-	-	-	-	-	-
comp15520_c0_seq1		comp15520_c0_seq1	down	0.27	0.1	-1.43296	1	1	0.17242	1	1	0.755767	-	-	161	-	-	-	-	-	-	-	-	-	-	-	-	-	-	-
comp15522_c0_seq1	GBSP01010176	comp15522_c0_seq1	down	0.43	0.18	-1.25634	1	1	0.336943	1	1	0.955136	-	-	357	-	-	-	-	-	-	-	-	-	-	-	-	-	-	-
comp15533_c0_seq1		comp15533_c0_seq1	down	0.19	0	#NAME?	1	1	NA	1	1	NA	-	-	116	-	-	-	-	-	-	-	-	-	-	-	-	-	-	-
comp15535_c0_seq1		comp15535_c0_seq1	down	0.44	0	#NAME?	1	1	NA	1	1	NA	-	-	148	-	-	-	-	-	-	-	-	-	-	-	-	-	-	-
comp15546_c0_seq1		comp15546_c0_seq1	down	0.2	0	#NAME?	1	1	NA	1	1	NA	-	-	112	-	-	-	-	-	-	-	-	-	-	-	-	-	-	-
comp15555_c0_seq1	GBSP01009930	comp15555_c0_seq1	down	0.42	0	#NAME?	1	1	NA	1	1	NA	-	-	412	-	-	-	-	-	-	-	-	-	-	-	-	-	-	-
comp15565_c0_seq1	GBSP01010227	comp15565_c0_seq1	down	0.82	0	#NAME?	1	0.499967	NA	1	1	NA	-	-	372	-	-	-	-	-	-	-	-	-	-	-	-	-	-	-
comp15566_c0_seq1	GBSP01010059	comp15566_c0_seq1	down	0.04	0	#NAME?	1	1	NA	1	1	NA	-	-	589	-	-	-	-	-	-	-	-	-	-	-	-	-	-	-
comp15570_c0_seq1		comp15570_c0_seq1	down	0.33	0.12	-1.45943	1	1	0.238949	1	1	0.83961	-	-	134	-	-	-	-	-	-	-	-	-	-	-	-	-	-	-
[truncated: 12,862 more rows]

## Sheet: Common transcripts under 3 mM
						Expression information under 3 mM Cu
[truncated: 14,210 more rows]

[truncated: 2 more sheets: Specific to 0.5 mM, Specific to 3 mM]
