# Supplementary material for: Paths and determinants for Penicillium janthinellum to resist low and high copper
Source: Sci Rep. 2015 Aug 12;5:10590. doi: 10.1038/srep10590 (PMC4642507; doi:10.1038/srep10590)
Supplement: Supplementary Table S2 [file srep10590-s2.xls]

## Sheet: Common transcripts under 0.5 mM
				Expression information under 0.5 mM Cu
GenBank Accession no.	Transcript	significance	EC.6.TY0	EC.6.TY0.5	fold.change(AB)	fisher.greater(AB)	fisher.less(AB)	chisq(AB)	fisher.greater.fdr(AB)	fisher.less.fdr(AB)	chisq.fdr(AB)	Name	Definition	Length	Swissprot_des	Swissprot_evalue	Cdd_des	Cdd_evalue	Trembl_des	Trembl_evalue	NR_des	NR_evalue	PFAM_des	PFAM_evalue	KOG	GO	EC	KO	Pathway
GBSP01013542	comp23353_c0_seq1	down	0.26	0.08	-1.70044	1	1	0.163551	1	1	0.747156	E1.11.1.7	peroxidase	216	sp|Q9SB81|PER42_ARATH Peroxidase 42 OS=Arabidopsis thaliana GN=PER42 PE=1 SV=2	7e-41	gnl|CDD|173827 cd00693, secretory_peroxidase, Horseradish peroxidase and related secretory plant peroxidases. Secretory peroxidases belong to class III of the plant heme-dependent peroxidase superfamily. All members of the superfamily share a heme prosthetic group and catalyze a multistep oxidative reaction involving hydrogen peroxide as the electron acceptor. Class III peroxidases are found in t…	3e-21	tr|C0KKI1|C0KKI1_9CARY Cationic peroxidase (Fragment) OS=Tamarix hispida GN=POD6 PE=2 SV=1	8e-43	gb|ACN60164.1| cationic peroxidase [Tamarix hispida]	7e-43	lcl|C0KKI1_9CARY/2-205 PF00141.18;peroxidase;	6e-44	-	GO:0006979,response to oxidative stress;GO:0046872,metal ion binding;GO:0020037,heme binding;GO:0004601,peroxidase activity;GO:0055114,oxidation-reduction process;GO:0016491,oxidoreductase activity	EC:1.11.1.7	K00430	ko00360, Phenylalanine metabolism;ko00680, Methane metabolism;ko00940, Phenylpropanoid biosynthesis;
	comp24099_c0_seq1	down	0.21	0	#NAME?	1	1	NA	1	1	NA	E1.11.1.7	peroxidase	181	sp|O23474|PER40_ARATH Peroxidase 40 OS=Arabidopsis thaliana GN=PER40 PE=2 SV=2	1e-14	gnl|CDD|173827 cd00693, secretory_peroxidase, Horseradish peroxidase and related secretory plant peroxidases. Secretory peroxidases belong to class III of the plant heme-dependent peroxidase superfamily. All members of the superfamily share a heme prosthetic group and catalyze a multistep oxidative reaction involving hydrogen peroxide as the electron acceptor. Class III peroxidases are found in t…	3e-22	tr|A8W7W1|A8W7W1_GOSHI Class III peroxidase OS=Gossypium hirsutum PE=3 SV=1	1e-16	gb|ABW82529.1| class III peroxidase [Gossypium hirsutum]	1e-16	lcl|A8W7W1_GOSHI/51-294 PF00141.18;peroxidase;	2e-17	-	GO:0006979,response to oxidative stress;GO:0046872,metal ion binding;GO:0020037,heme binding;GO:0004601,peroxidase activity;GO:0005576,extracellular region;GO:0042744,hydrogen peroxide catabolic process;GO:0055114,oxidation-reduction process;GO:0016491,oxidoreductase activity	EC:1.11.1.7	K00430	ko00360, Phenylalanine metabolism;ko00680, Methane metabolism;ko00940, Phenylpropanoid biosynthesis;
	comp29860_c0_seq1	down	0.33	0	#NAME?	1	1	NA	1	1	NA	katE, CAT, catB, srpA	catalase	115	sp|O24339|CATA_SOLAP Catalase OS=Soldanella alpina PE=2 SV=1	2e-20	gnl|CDD|178219 PLN02609, PLN02609, catalase.	3e-26	tr|C7U1C0|C7U1C0_9LAMI Catalase (Fragment) OS=Tectona hamiltoniana GN=cat1 PE=4 SV=1	1e-20	emb|CBA13361.1| catalase [Tectona grandis] emb|CBA13362.1| catalase [Tectona grandis] emb|CBA13374.1| catalase [Tectona grandis] emb|CBA13376.1| catalase [Tectona hamiltoniana]	1e-20	lcl|Q947M2_BETVU/1-126 PF00199.14;Catalase;	4e-20	P	GO:0020037,heme binding;GO:0005506,iron ion binding;GO:0005777,peroxisome;GO:0055114,oxidation-reduction process;GO:0006979,response to oxidative stress;GO:0046872,metal ion binding;GO:0004096,catalase activity;GO:0004601,peroxidase activity;GO:0042744,hydrogen peroxide catabolic process;GO:0016491,oxidoreductase activity	EC:1.11.1.6	K03781	ko00380, Tryptophan metabolism;ko00630, Glyoxylate and dicarboxylate metabolism;ko00680, Methane metabolism;ko04146, Peroxisome;ko05014, Amyotrophic lateral sclerosis (ALS);
GBSQ01012172	comp6589_c0_seq1	down	1.42	0.44	-1.69032	1	0.488483	0.986634	1	1	0.999993	katE, CAT, catB, srpA	catalase	2392	sp|P78574|CATA_ASPFU Catalase A OS=Neosartorya fumigata (strain ATCC MYA-4609 / Af293 / CBS 101355 / FGSC A1100) GN=catA PE=3 SV=2	0	gnl|CDD|183057 PRK11249, katE, hydroperoxidase II; Provisional.	0	tr|A1C954|A1C954_ASPCL Spore-specific catalase CatA OS=Aspergillus clavatus (strain ATCC 1007 / CBS 513.65 / DSM 816 / NCTC 3887 / NRRL 1) GN=ACLA_054250 PE=4 SV=1	0	ref|XP_001274804.1| spore-specific catalase CatA [Aspergillus clavatus NRRL 1] gb|EAW13378.1| spore-specific catalase CatA [Aspergillus clavatus NRRL 1]	0	lcl|C5FKS4_ARTOC/42-432 PF00199.14;Catalase;	0	P	GO:0020037,heme binding;GO:0048315,conidium formation;GO:0005506,iron ion binding;GO:0005737,cytoplasm;GO:0055114,oxidation-reduction process;GO:0005619,ascospore wall;GO:0006979,response to oxidative stress;GO:0046872,metal ion binding;GO:0005618,cell wall;GO:0004096,catalase activity;GO:0004601,peroxidase activity;GO:0005576,extracellular region;GO:0042744,hydrogen peroxide catabolic process;GO…	EC:1.11.1.6	K03781	ko00380, Tryptophan metabolism;ko00630, Glyoxylate and dicarboxylate metabolism;ko00680, Methane metabolism;ko04146, Peroxisome;ko05014, Amyotrophic lateral sclerosis (ALS);
GBSQ01000726	comp9728_c0_seq1	down	1.97	0.2	-3.30012	1	0.238617	0.577674	1	1	0.999993	katE, CAT, catB, srpA	catalase	906	sp|P55306|CATA_SCHPO Catalase OS=Schizosaccharomyces pombe (strain 972 / ATCC 24843) GN=cta1 PE=1 SV=1	2e-95	gnl|CDD|163713 cd08157, catalase_fungal, Fungal catalases similar to yeast catalases A and T. Catalase is a ubiquitous enzyme found in both prokaryotes and eukaryotes, which is involved in the protection of cells from the toxic effects of peroxides. It catalyzes the conversion of hydrogen peroxide to water and molecular oxygen. Catalases also utilize hydrogen peroxide to oxidize various substrate…	6e-162	tr|B8N244|B8N244_ASPFN Catalase, putative OS=Aspergillus flavus (strain ATCC 200026 / FGSC A1120 / NRRL 3357 / JCM 12722 / SRRC 167) GN=AFLA_034380 PE=4 SV=1	8e-168	ref|XP_002374948.1| catalase, putative [Aspergillus flavus NRRL3357] gb|EED56166.1| catalase, putative [Aspergillus flavus NRRL3357]	7e-168	lcl|Q2ULK1_ASPOR/7-419 PF00199.14;Catalase;	4e-117	P	GO:0020037,heme binding;GO:0005506,iron ion binding;GO:0005777,peroxisome;GO:0055114,oxidation-reduction process;GO:0006979,response to oxidative stress;GO:0046872,metal ion binding;GO:0004096,catalase activity;GO:0004601,peroxidase activity;GO:0042744,hydrogen peroxide catabolic process;GO:0016491,oxidoreductase activity	EC:1.11.1.6	K03781	ko00380, Tryptophan metabolism;ko00630, Glyoxylate and dicarboxylate metabolism;ko00680, Methane metabolism;ko04146, Peroxisome;ko05014, Amyotrophic lateral sclerosis (ALS);
GBSQ01000727	comp9728_c0_seq2	down	0.94	0.21	-2.16227	1	0.488483	0.820318	1	1	0.999993	katE, CAT, catB, srpA	catalase	746	sp|P55306|CATA_SCHPO Catalase OS=Schizosaccharomyces pombe (strain 972 / ATCC 24843) GN=cta1 PE=1 SV=1	2e-95	gnl|CDD|163713 cd08157, catalase_fungal, Fungal catalases similar to yeast catalases A and T. Catalase is a ubiquitous enzyme found in both prokaryotes and eukaryotes, which is involved in the protection of cells from the toxic effects of peroxides. It catalyzes the conversion of hydrogen peroxide to water and molecular oxygen. Catalases also utilize hydrogen peroxide to oxidize various substrate…	6e-162	tr|B8N244|B8N244_ASPFN Catalase, putative OS=Aspergillus flavus (strain ATCC 200026 / FGSC A1120 / NRRL 3357 / JCM 12722 / SRRC 167) GN=AFLA_034380 PE=4 SV=1	8e-168	ref|XP_002374948.1| catalase, putative [Aspergillus flavus NRRL3357] gb|EED56166.1| catalase, putative [Aspergillus flavus NRRL3357]	7e-168	lcl|Q2ULK1_ASPOR/7-419 PF00199.14;Catalase;	4e-117	P	GO:0020037,heme binding;GO:0005506,iron ion binding;GO:0005777,peroxisome;GO:0055114,oxidation-reduction process;GO:0006979,response to oxidative stress;GO:0046872,metal ion binding;GO:0004096,catalase activity;GO:0004601,peroxidase activity;GO:0042744,hydrogen peroxide catabolic process;GO:0016491,oxidoreductase activity	EC:1.11.1.6	K03781	ko00380, Tryptophan metabolism;ko00630, Glyoxylate and dicarboxylate metabolism;ko00680, Methane metabolism;ko04146, Peroxisome;ko05014, Amyotrophic lateral sclerosis (ALS);
GBSQ01000728	comp9728_c0_seq3	down	0.72	0.12	-2.58496	1	0.488483	0.677823	1	1	0.999993	katE, CAT, catB, srpA	catalase	603	sp|P55306|CATA_SCHPO Catalase OS=Schizosaccharomyces pombe (strain 972 / ATCC 24843) GN=cta1 PE=1 SV=1	2e-95	gnl|CDD|163713 cd08157, catalase_fungal, Fungal catalases similar to yeast catalases A and T. Catalase is a ubiquitous enzyme found in both prokaryotes and eukaryotes, which is involved in the protection of cells from the toxic effects of peroxides. It catalyzes the conversion of hydrogen peroxide to water and molecular oxygen. Catalases also utilize hydrogen peroxide to oxidize various substrate…	6e-162	tr|B8N244|B8N244_ASPFN Catalase, putative OS=Aspergillus flavus (strain ATCC 200026 / FGSC A1120 / NRRL 3357 / JCM 12722 / SRRC 167) GN=AFLA_034380 PE=4 SV=1	8e-168	ref|XP_002374948.1| catalase, putative [Aspergillus flavus NRRL3357] gb|EED56166.1| catalase, putative [Aspergillus flavus NRRL3357]	7e-168	lcl|Q2ULK1_ASPOR/7-419 PF00199.14;Catalase;	4e-117	P	GO:0020037,heme binding;GO:0005506,iron ion binding;GO:0005777,peroxisome;GO:0055114,oxidation-reduction process;GO:0006979,response to oxidative stress;GO:0046872,metal ion binding;GO:0004096,catalase activity;GO:0004601,peroxidase activity;GO:0042744,hydrogen peroxide catabolic process;GO:0016491,oxidoreductase activity	EC:1.11.1.6	K03781	ko00380, Tryptophan metabolism;ko00630, Glyoxylate and dicarboxylate metabolism;ko00680, Methane metabolism;ko04146, Peroxisome;ko05014, Amyotrophic lateral sclerosis (ALS);
GBSQ01000729	comp9728_c0_seq4	down	1.15	0.28	-2.03814	1	0.488483	0.935291	1	1	0.999993	katE, CAT, catB, srpA	catalase	576	sp|P55306|CATA_SCHPO Catalase OS=Schizosaccharomyces pombe (strain 972 / ATCC 24843) GN=cta1 PE=1 SV=1	2e-95	gnl|CDD|163713 cd08157, catalase_fungal, Fungal catalases similar to yeast catalases A and T. Catalase is a ubiquitous enzyme found in both prokaryotes and eukaryotes, which is involved in the protection of cells from the toxic effects of peroxides. It catalyzes the conversion of hydrogen peroxide to water and molecular oxygen. Catalases also utilize hydrogen peroxide to oxidize various substrate…	6e-162	tr|B8N244|B8N244_ASPFN Catalase, putative OS=Aspergillus flavus (strain ATCC 200026 / FGSC A1120 / NRRL 3357 / JCM 12722 / SRRC 167) GN=AFLA_034380 PE=4 SV=1	8e-168	ref|XP_002374948.1| catalase, putative [Aspergillus flavus NRRL3357] gb|EED56166.1| catalase, putative [Aspergillus flavus NRRL3357]	7e-168	lcl|Q2ULK1_ASPOR/7-419 PF00199.14;Catalase;	4e-117	P	GO:0020037,heme binding;GO:0005506,iron ion binding;GO:0005777,peroxisome;GO:0055114,oxidation-reduction process;GO:0006979,response to oxidative stress;GO:0046872,metal ion binding;GO:0004096,catalase activity;GO:0004601,peroxidase activity;GO:0042744,hydrogen peroxide catabolic process;GO:0016491,oxidoreductase activity	EC:1.11.1.6	K03781	ko00380, Tryptophan metabolism;ko00630, Glyoxylate and dicarboxylate metabolism;ko00680, Methane metabolism;ko04146, Peroxisome;ko05014, Amyotrophic lateral sclerosis (ALS);
GBSQ01000730	comp9728_c0_seq5	down	0.92	0.16	-2.52356	1	0.488483	0.835964	1	1	0.999993	katE, CAT, catB, srpA	catalase	433	sp|P55306|CATA_SCHPO Catalase OS=Schizosaccharomyces pombe (strain 972 / ATCC 24843) GN=cta1 PE=1 SV=1	2e-95	gnl|CDD|163713 cd08157, catalase_fungal, Fungal catalases similar to yeast catalases A and T. Catalase is a ubiquitous enzyme found in both prokaryotes and eukaryotes, which is involved in the protection of cells from the toxic effects of peroxides. It catalyzes the conversion of hydrogen peroxide to water and molecular oxygen. Catalases also utilize hydrogen peroxide to oxidize various substrate…	6e-162	tr|B8N244|B8N244_ASPFN Catalase, putative OS=Aspergillus flavus (strain ATCC 200026 / FGSC A1120 / NRRL 3357 / JCM 12722 / SRRC 167) GN=AFLA_034380 PE=4 SV=1	8e-168	ref|XP_002374948.1| catalase, putative [Aspergillus flavus NRRL3357] gb|EED56166.1| catalase, putative [Aspergillus flavus NRRL3357]	7e-168	lcl|Q2ULK1_ASPOR/7-419 PF00199.14;Catalase;	4e-117	P	GO:0020037,heme binding;GO:0005506,iron ion binding;GO:0005777,peroxisome;GO:0055114,oxidation-reduction process;GO:0006979,response to oxidative stress;GO:0046872,metal ion binding;GO:0004096,catalase activity;GO:0004601,peroxidase activity;GO:0042744,hydrogen peroxide catabolic process;GO:0016491,oxidoreductase activity	EC:1.11.1.6	K03781	ko00380, Tryptophan metabolism;ko00630, Glyoxylate and dicarboxylate metabolism;ko00680, Methane metabolism;ko04146, Peroxisome;ko05014, Amyotrophic lateral sclerosis (ALS);
	comp9728_c0_seq6	down	0.37	0.11	-1.75002	1	1	0.292607	1	1	0.948525	katE, CAT, catB, srpA	catalase	154	sp|P55306|CATA_SCHPO Catalase OS=Schizosaccharomyces pombe (strain 972 / ATCC 24843) GN=cta1 PE=1 SV=1	2e-95	gnl|CDD|163713 cd08157, catalase_fungal, Fungal catalases similar to yeast catalases A and T. Catalase is a ubiquitous enzyme found in both prokaryotes and eukaryotes, which is involved in the protection of cells from the toxic effects of peroxides. It catalyzes the conversion of hydrogen peroxide to water and molecular oxygen. Catalases also utilize hydrogen peroxide to oxidize various substrate…	6e-162	tr|B8N244|B8N244_ASPFN Catalase, putative OS=Aspergillus flavus (strain ATCC 200026 / FGSC A1120 / NRRL 3357 / JCM 12722 / SRRC 167) GN=AFLA_034380 PE=4 SV=1	8e-168	ref|XP_002374948.1| catalase, putative [Aspergillus flavus NRRL3357] gb|EED56166.1| catalase, putative [Aspergillus flavus NRRL3357]	7e-168	lcl|Q2ULK1_ASPOR/7-419 PF00199.14;Catalase;	4e-117	P	GO:0020037,heme binding;GO:0005506,iron ion binding;GO:0005777,peroxisome;GO:0055114,oxidation-reduction process;GO:0006979,response to oxidative stress;GO:0046872,metal ion binding;GO:0004096,catalase activity;GO:0004601,peroxidase activity;GO:0042744,hydrogen peroxide catabolic process;GO:0016491,oxidoreductase activity	EC:1.11.1.6	K03781	ko00380, Tryptophan metabolism;ko00630, Glyoxylate and dicarboxylate metabolism;ko00680, Methane metabolism;ko04146, Peroxisome;ko05014, Amyotrophic lateral sclerosis (ALS);
GBSP01010951	comp16003_c0_seq1	up	0	0.37	Inf	1	1	NA	1	1	NA	E1.11.1.7	peroxidase	431	sp|Q9SB81|PER42_ARATH Peroxidase 42 OS=Arabidopsis thaliana GN=PER42 PE=1 SV=2	9e-55	-	-	tr|A0S7R2|A0S7R2_ONCHC Class III peroxidase OS=Oncidium Gower Ramsey PE=2 SV=1	3e-64	gb|ABC02343.1| class III peroxidase [Oncidium Gower Ramsey]	3e-64	lcl|A0S7R2_ONCHC/46-290 PF00141.18;peroxidase;	6e-38	-	GO:0006979,response to oxidative stress;GO:0046872,metal ion binding;GO:0020037,heme binding;GO:0004601,peroxidase activity;GO:0055114,oxidation-reduction process;GO:0016491,oxidoreductase activity	EC:1.11.1.7	K00430	ko00360, Phenylalanine metabolism;ko00680, Methane metabolism;ko00940, Phenylpropanoid biosynthesis;
GBSP01011745	comp18459_c0_seq1	up	0	0.41	Inf	1	1	NA	1	1	NA	E1.11.1.7	peroxidase	260	sp|O23474|PER40_ARATH Peroxidase 40 OS=Arabidopsis thaliana GN=PER40 PE=2 SV=2	2e-13	gnl|CDD|173827 cd00693, secretory_peroxidase, Horseradish peroxidase and related secretory plant peroxidases. Secretory peroxidases belong to class III of the plant heme-dependent peroxidase superfamily. All members of the superfamily share a heme prosthetic group and catalyze a multistep oxidative reaction involving hydrogen peroxide as the electron acceptor. Class III peroxidases are found in t…	8e-26	tr|F6H712|F6H712_VITVI Putative uncharacterized protein OS=Vitis vinifera GN=VIT_05s0077g00720 PE=3 SV=1	2e-19	emb|CBI22861.3| unnamed protein product [Vitis vinifera]	2e-19	lcl|D7SYJ1_VITVI/1-237 PF00141.18;peroxidase;	4e-20	-	GO:0006979,response to oxidative stress;GO:0046872,metal ion binding;GO:0020037,heme binding;GO:0004601,peroxidase activity;GO:0005576,extracellular region;GO:0042744,hydrogen peroxide catabolic process;GO:0055114,oxidation-reduction process;GO:0016491,oxidoreductase activity	EC:1.11.1.7	K00430	ko00360, Phenylalanine metabolism;ko00680, Methane metabolism;ko00940, Phenylpropanoid biosynthesis;
GBSP01006351	comp1850_c0_seq1	up	2.75	11.49	2.06288	0.034791	0.991826	0.0494546	1	1	0.459621	katE, CAT, catB, srpA	catalase	5090	sp|Q92405|CATB_ASPFU Catalase B OS=Neosartorya fumigata (strain ATCC MYA-4609 / Af293 / CBS 101355 / FGSC A1100) GN=catB PE=1 SV=1	0	gnl|CDD|183057 PRK11249, katE, hydroperoxidase II; Provisional.	0	tr|Q2V6Q5|Q2V6Q5_PENCI Catalase OS=Penicillium citrinum PE=1 SV=1	0	ref|XP_002561486.1| Pc16g11860 [Penicillium chrysogenum Wisconsin 54-1255] emb|CAP93856.1| Pc16g11860 [Penicillium chrysogenum Wisconsin 54-1255]	0	lcl|B6H9T9_PENCW/59-446 PF00199.14;Catalase;	0	P	GO:0020037,heme binding;GO:0005506,iron ion binding;GO:0005488,binding;GO:0055114,oxidation-reduction process;GO:0006979,response to oxidative stress;GO:0046872,metal ion binding;GO:0004096,catalase activity;GO:0004601,peroxidase activity;GO:0005576,extracellular region;GO:0042744,hydrogen peroxide catabolic process;GO:0016491,oxidoreductase activity	EC:1.11.1.6	K03781	ko00380, Tryptophan metabolism;ko00630, Glyoxylate and dicarboxylate metabolism;ko00680, Methane metabolism;ko04146, Peroxisome;ko05014, Amyotrophic lateral sclerosis (ALS);
GBSP01006352	comp1850_c0_seq2	up	2.86	11.88	2.05445	0.0217897	0.995229	0.0453936	0.804102	1	0.439516	katE, CAT, catB, srpA	catalase	5042	sp|Q92405|CATB_ASPFU Catalase B OS=Neosartorya fumigata (strain ATCC MYA-4609 / Af293 / CBS 101355 / FGSC A1100) GN=catB PE=1 SV=1	0	gnl|CDD|183057 PRK11249, katE, hydroperoxidase II; Provisional.	0	tr|Q2V6Q5|Q2V6Q5_PENCI Catalase OS=Penicillium citrinum PE=1 SV=1	0	ref|XP_002561486.1| Pc16g11860 [Penicillium chrysogenum Wisconsin 54-1255] emb|CAP93856.1| Pc16g11860 [Penicillium chrysogenum Wisconsin 54-1255]	0	lcl|B6H9T9_PENCW/59-446 PF00199.14;Catalase;	0	P	GO:0020037,heme binding;GO:0005506,iron ion binding;GO:0005488,binding;GO:0055114,oxidation-reduction process;GO:0006979,response to oxidative stress;GO:0046872,metal ion binding;GO:0004096,catalase activity;GO:0004601,peroxidase activity;GO:0005576,extracellular region;GO:0042744,hydrogen peroxide catabolic process;GO:0016491,oxidoreductase activity	EC:1.11.1.6	K03781	ko00380, Tryptophan metabolism;ko00630, Glyoxylate and dicarboxylate metabolism;ko00680, Methane metabolism;ko04146, Peroxisome;ko05014, Amyotrophic lateral sclerosis (ALS);
GBSP01006353	comp1850_c0_seq3	up	2.81	11.65	2.05169	0.0217897	0.995229	0.0483113	0.804102	1	0.456426	katE, CAT, catB, srpA	catalase	5008	sp|Q92405|CATB_ASPFU Catalase B OS=Neosartorya fumigata (strain ATCC MYA-4609 / Af293 / CBS 101355 / FGSC A1100) GN=catB PE=1 SV=1	0	gnl|CDD|183057 PRK11249, katE, hydroperoxidase II; Provisional.	0	tr|Q2V6Q5|Q2V6Q5_PENCI Catalase OS=Penicillium citrinum PE=1 SV=1	0	ref|XP_002561486.1| Pc16g11860 [Penicillium chrysogenum Wisconsin 54-1255] emb|CAP93856.1| Pc16g11860 [Penicillium chrysogenum Wisconsin 54-1255]	0	lcl|B6H9T9_PENCW/59-446 PF00199.14;Catalase;	0	P	GO:0020037,heme binding;GO:0005506,iron ion binding;GO:0005488,binding;GO:0055114,oxidation-reduction process;GO:0006979,response to oxidative stress;GO:0046872,metal ion binding;GO:0004096,catalase activity;GO:0004601,peroxidase activity;GO:0005576,extracellular region;GO:0042744,hydrogen peroxide catabolic process;GO:0016491,oxidoreductase activity	EC:1.11.1.6	K03781	ko00380, Tryptophan metabolism;ko00630, Glyoxylate and dicarboxylate metabolism;ko00680, Methane metabolism;ko04146, Peroxisome;ko05014, Amyotrophic lateral sclerosis (ALS);
GBSP01006354	comp1850_c0_seq4	up	2.93	12.04	2.03886	0.0217897	0.995229	0.0447013	0.804102	1	0.434435	katE, CAT, catB, srpA	catalase	4960	sp|Q92405|CATB_ASPFU Catalase B OS=Neosartorya fumigata (strain ATCC MYA-4609 / Af293 / CBS 101355 / FGSC A1100) GN=catB PE=1 SV=1	0	gnl|CDD|183057 PRK11249, katE, hydroperoxidase II; Provisional.	0	tr|Q2V6Q5|Q2V6Q5_PENCI Catalase OS=Penicillium citrinum PE=1 SV=1	0	ref|XP_002561486.1| Pc16g11860 [Penicillium chrysogenum Wisconsin 54-1255] emb|CAP93856.1| Pc16g11860 [Penicillium chrysogenum Wisconsin 54-1255]	0	lcl|B6H9T9_PENCW/59-446 PF00199.14;Catalase;	0	P	GO:0020037,heme binding;GO:0005506,iron ion binding;GO:0005488,binding;GO:0055114,oxidation-reduction process;GO:0006979,response to oxidative stress;GO:0046872,metal ion binding;GO:0004096,catalase activity;GO:0004601,peroxidase activity;GO:0005576,extracellular region;GO:0042744,hydrogen peroxide catabolic process;GO:0016491,oxidoreductase activity	EC:1.11.1.6	K03781	ko00380, Tryptophan metabolism;ko00630, Glyoxylate and dicarboxylate metabolism;ko00680, Methane metabolism;ko04146, Peroxisome;ko05014, Amyotrophic lateral sclerosis (ALS);
	comp22194_c0_seq1	up	0	0.25	Inf	1	1	NA	1	1	NA	E1.11.1.7	peroxidase	141	sp|Q96519|PER11_ARATH Peroxidase 11 OS=Arabidopsis thaliana GN=PER11 PE=1 SV=1	1e-16	gnl|CDD|173827 cd00693, secretory_peroxidase, Horseradish peroxidase and related secretory plant peroxidases. Secretory peroxidases belong to class III of the plant heme-dependent peroxidase superfamily. All members of the superfamily share a heme prosthetic group and catalyze a multistep oxidative reaction involving hydrogen peroxide as the electron acceptor. Class III peroxidases are found in t…	2e-17	tr|B9RLC3|B9RLC3_RICCO Peroxidase, putative OS=Ricinus communis GN=RCOM_1464960 PE=3 SV=1	5e-18	ref|XP_002514542.1| peroxidase, putative [Ricinus communis] gb|EEF47648.1| peroxidase, putative [Ricinus communis]	5e-18	lcl|B9RLC3_RICCO/50-187 PF00141.18;peroxidase;	4e-19	-	GO:0006979,response to oxidative stress;GO:0046872,metal ion binding;GO:0020037,heme binding;GO:0004601,peroxidase activity;GO:0005576,extracellular region;GO:0042744,hydrogen peroxide catabolic process;GO:0055114,oxidation-reduction process;GO:0016491,oxidoreductase activity	EC:1.11.1.7	K00430	ko00360, Phenylalanine metabolism;ko00680, Methane metabolism;ko00940, Phenylpropanoid biosynthesis;
GBSP01003567	comp410_c0_seq1	up	6.97	21.97	1.6563	0.00580058	0.998276	0.0131724	0.302527	1	0.201225	PRDX5	peroxiredoxin 5, atypical 2-Cys peroxiredoxin	1294	sp|O43099|PMP20_ASPFU Putative peroxiredoxin pmp20 OS=Neosartorya fumigata (strain ATCC MYA-4609 / Af293 / CBS 101355 / FGSC A1100) GN=pmp20 PE=1 SV=1	6e-95	gnl|CDD|48562 cd03013, PRX5_like, Peroxiredoxin (PRX) family, PRX5-like subfamily; members are similar to the human protein, PRX5, a homodimeric TRX peroxidase, widely expressed in tissues and found cellularly in mitochondria, peroxisomes and the cytosol. The cellular location of PRX5 suggests that it may have an important antioxidant role in organelles that are major sources of reactive oxygen s…	6e-55	tr|B6HW45|B6HW45_PENCW Pc22g23760 protein OS=Penicillium chrysogenum (strain ATCC 28089 / DSM 1075 / Wisconsin 54-1255) GN=Pc22g23760 PE=4 SV=1	3e-99	ref|XP_002566267.1| Pc22g23760 [Penicillium chrysogenum Wisconsin 54-1255] emb|CAP99664.1| Pc22g23760 [Penicillium chrysogenum Wisconsin 54-1255]	3e-99	lcl|B6HW45_PENCW/7-167 PF08534.5;Redoxin;	7e-98	O	GO:0004601,peroxidase activity;GO:0005777,peroxisome;GO:0055114,oxidation-reduction process;GO:0051920,peroxiredoxin activity;GO:0016491,oxidoreductase activity	EC:1.11.1.15	K11187	ko04146, Peroxisome;
GBSQ01009953	comp4225_c0_seq1	up	1.37	3.25	1.24626	0.329975	0.931539	0.718855	1	1	0.999993	PRDX, ahpC	peroxiredoxin (alkyl hydroperoxide reductase subunit C)	1287	sp|P34227|PRX1_YEAST Mitochondrial peroxiredoxin PRX1 OS=Saccharomyces cerevisiae (strain ATCC 204508 / S288c) GN=PRX1 PE=1 SV=1	1e-90	gnl|CDD|48565 cd03016, PRX_1cys, Peroxiredoxin (PRX) family, 1-cys PRX subfamily; composed of PRXs containing only one conserved cysteine, which serves as the peroxidatic cysteine. They are homodimeric thiol-specific antioxidant (TSA) proteins that confer a protective role in cells by reducing and detoxifying hydrogen peroxide, peroxynitrite, and organic hydroperoxides. As with all other PRXs, a …	1e-108	tr|Q0CMW8|Q0CMW8_ASPTN Mitochondrial peroxiredoxin PRX1 OS=Aspergillus terreus (strain NIH 2624 / FGSC A1156) GN=ATEG_04966 PE=4 SV=1	6e-148	ref|XP_001214144.1| mitochondrial peroxiredoxin PRX1 [Aspergillus terreus NIH2624] gb|EAU34035.1| mitochondrial peroxiredoxin PRX1 [Aspergillus terreus NIH2624]	5e-148	lcl|Q0CMW8_ASPTN/55-193 PF00578.16;AhpC-TSA;	2e-80	O	GO:0016042,lipid catabolic process;GO:0008152,metabolic process;GO:0031410,cytoplasmic vesicle;GO:0016023,cytoplasmic membrane-bounded vesicle;GO:0005764,lysosome;GO:0003824,catalytic activity;GO:0005737,cytoplasm;GO:0055114,oxidation-reduction process;GO:0051920,peroxiredoxin activity;GO:0016209,antioxidant activity;GO:0016787,hydrolase activity;GO:0004601,peroxidase activity;GO:0016491,oxidored…	EC:1.11.1.15	K03386	-
GBSP01005403	comp955_c0_seq1	down	69.51	0.16	-8.763	1	1.66735e-22	5.18234e-17	1	1.54298e-19	1.34425e-14	E1.15.1.1A, sodA, sodB, SOD2	superoxide dismutase, Fe-Mn family	1576	sp|O75007|SODM_PENCH Superoxide dismutase [Mn], mitochondrial OS=Penicillium chrysogenum GN=SOD PE=1 SV=1	3e-102	gnl|CDD|30950 COG0605, SodA, Superoxide dismutase [Inorganic ion transport and metabolism].	8e-53	tr|B6H9W9|B6H9W9_PENCW Superoxide dismutase OS=Penicillium chrysogenum (strain ATCC 28089 / DSM 1075 / Wisconsin 54-1255) GN=Pc16g14220 PE=3 SV=1	1e-100	ref|XP_002561720.1| manganese superoxide dismutase AAC36583-Penicillium chrysogenum [Penicillium chrysogenum Wisconsin 54-1255] sp|O75007.1|SODM_PENCH RecName: Full=Superoxide dismutase [Mn], mitochondrial; Flags: Precursor gb|AAC36583.1| manganese superoxide dismutase [Penicillium chrysogenum] gb|AAC36585.1| manganese superoxide dismutase [Penicillium chrysogenum] gb|ABK91801.1| Asp f 6 allergen…	1e-100	lcl|SODM_PENCH/96-200 PF02777.13;Sod_Fe_C;	3e-45	P	GO:0005759,mitochondrial matrix;GO:0006801,superoxide metabolic process;GO:0004784,superoxide dismutase activity;GO:0046872,metal ion binding;GO:0005739,mitochondrion;GO:0055114,oxidation-reduction process;GO:0016491,oxidoreductase activity	EC:1.15.1.1	K04564	ko04146, Peroxisome;ko05016, Huntington's disease;
GBSP01005404	comp955_c0_seq2	down	79.62	0.17	-8.87145	1	1.29213e-25	2.47749e-19	1	1.26039e-22	7.7426e-17	E1.15.1.1A, sodA, sodB, SOD2	superoxide dismutase, Fe-Mn family	1521	sp|O75007|SODM_PENCH Superoxide dismutase [Mn], mitochondrial OS=Penicillium chrysogenum GN=SOD PE=1 SV=1	3e-102	gnl|CDD|30950 COG0605, SodA, Superoxide dismutase [Inorganic ion transport and metabolism].	8e-53	tr|B6H9W9|B6H9W9_PENCW Superoxide dismutase OS=Penicillium chrysogenum (strain ATCC 28089 / DSM 1075 / Wisconsin 54-1255) GN=Pc16g14220 PE=3 SV=1	1e-100	ref|XP_002561720.1| manganese superoxide dismutase AAC36583-Penicillium chrysogenum [Penicillium chrysogenum Wisconsin 54-1255] sp|O75007.1|SODM_PENCH RecName: Full=Superoxide dismutase [Mn], mitochondrial; Flags: Precursor gb|AAC36583.1| manganese superoxide dismutase [Penicillium chrysogenum] gb|AAC36585.1| manganese superoxide dismutase [Penicillium chrysogenum] gb|ABK91801.1| Asp f 6 allergen…	1e-100	lcl|SODM_PENCH/96-200 PF02777.13;Sod_Fe_C;	3e-45	P	GO:0005759,mitochondrial matrix;GO:0006801,superoxide metabolic process;GO:0004784,superoxide dismutase activity;GO:0046872,metal ion binding;GO:0005739,mitochondrion;GO:0055114,oxidation-reduction process;GO:0016491,oxidoreductase activity	EC:1.15.1.1	K04564	ko04146, Peroxisome;ko05016, Huntington's disease;
GBSQ01002223	comp10009_c0_seq1	down	1.49	0.07	-4.41181	1	0.488483	0.715012	1	1	0.999993	-	-	496	-	-	-	-	tr|B8MSW8|B8MSW8_TALSN Putative uncharacterized protein OS=Talaromyces stipitatus (strain ATCC 10500 / CBS 375.48 / QM 6759 / NRRL 1006) GN=TSTA_000990 PE=4 SV=1	6e-47	ref|XP_002487681.1| conserved hypothetical protein [Talaromyces stipitatus ATCC 10500] gb|EED12027.1| conserved hypothetical protein [Talaromyces stipitatus ATCC 10500]	5e-47	-	-	-	GO:0003964,RNA-directed DNA polymerase activity;GO:0003723,RNA binding;GO:0004523,ribonuclease H activity;GO:0005622,intracellular;GO:0008270,zinc ion binding;GO:0006278,RNA-dependent DNA replication;GO:0003676,nucleic acid binding	-	-	-
GBSQ01002331	comp10016_c0_seq1	down	0.89	0	#NAME?	1	0.488483	NA	1	1	NA	-	-	657	-	-	-	-	-	-	-	-	-	-	-	-	-	-	-
	comp10017_c0_seq1	down	0.14	0	#NAME?	1	1	NA	1	1	NA	-	-	134	-	-	-	-	-	-	-	-	-	-	-	-	-	-	-
	comp10019_c0_seq1	down	1.05	0	#NAME?	1	0.488483	NA	1	1	NA	-	-	126	-	-	-	-	-	-	-	-	-	-	-	-	-	-	-
GBSQ01001970	comp10020_c0_seq1	down	0.12	0	#NAME?	1	1	NA	1	1	NA	-	-	492	-	-	-	-	-	-	-	-	-	-	-	-	-	-	-
	comp10022_c0_seq1	down	0.21	0.1	-1.07039	1	1	0.11272	1	1	0.644508	-	-	178	-	-	-	-	-	-	-	-	-	-	-	-	-	-	-
	comp10024_c0_seq1	down	0.19	0	#NAME?	1	1	NA	1	1	NA	-	-	102	-	-	-	-	-	-	-	-	-	-	-	-	-	-	-
GBSQ01002211	comp10028_c0_seq1	down	0.73	0.18	-2.0199	1	0.488483	0.6528	1	1	0.999993	-	-	1166	-	-	-	-	-	-	-	-	-	-	-	-	-	-	-
GBSQ01002318	comp10030_c0_seq1	down	1.33	0	#NAME?	1	0.488483	NA	1	1	NA	-	-	369	-	-	-	-	tr|G7Y1E6|G7Y1E6_ASPKW Putative uncharacterized protein OS=Aspergillus kawachii (strain NBRC 4308) GN=AKAW_11117 PE=4 SV=1	3e-15	dbj|GAA93005.1| hypothetical protein AKAW_11117 [Aspergillus kawachii IFO 4308]	3e-15	lcl|A1DA46_NEOFI/6-212 PF06687.7;SUR7;	2e-09	-	-	-	-	-
GBSQ01002319	comp10030_c0_seq2	down	1.23	0	#NAME?	1	0.488483	NA	1	1	NA	-	-	323	-	-	-	-	tr|G7Y1E6|G7Y1E6_ASPKW Putative uncharacterized protein OS=Aspergillus kawachii (strain NBRC 4308) GN=AKAW_11117 PE=4 SV=1	3e-15	dbj|GAA93005.1| hypothetical protein AKAW_11117 [Aspergillus kawachii IFO 4308]	3e-15	lcl|A1DA46_NEOFI/6-212 PF06687.7;SUR7;	2e-09	-	-	-	-	-
GBSQ01002768	comp10043_c0_seq3	down	0.12	0	#NAME?	1	1	NA	1	1	NA	-	-	620	-	-	-	-	-	-	-	-	-	-	-	-	-	-	-
GBSQ01002769	comp10043_c0_seq4	down	0.13	0	#NAME?	1	1	NA	1	1	NA	-	-	565	-	-	-	-	-	-	-	-	-	-	-	-	-	-	-
	comp10045_c0_seq1	down	0.15	0	#NAME?	1	1	NA	1	1	NA	-	-	130	-	-	-	-	-	-	-	-	-	-	-	-	-	-	-
GBSQ01002695	comp10051_c0_seq1	down	0.24	0	#NAME?	1	1	NA	1	1	NA	-	-	1030	-	-	-	-	-	-	-	-	-	-	-	-	-	-	-
GBSQ01001971	comp10056_c0_seq1	down	1.61	0	#NAME?	1	0.238617	NA	1	1	NA	-	-	413	-	-	-	-	tr|B6HV01|B6HV01_PENCW Pc22g14640 protein OS=Penicillium chrysogenum (strain ATCC 28089 / DSM 1075 / Wisconsin 54-1255) GN=Pc22g14640 PE=4 SV=1	2e-35	ref|XP_002565385.1| Pc22g14640 [Penicillium chrysogenum Wisconsin 54-1255] emb|CAP98752.1| Pc22g14640 [Penicillium chrysogenum Wisconsin 54-1255]	2e-35	lcl|B6HV01_PENCW/43-508 PF00083.19;Sugar_tr;	4e-33	-	GO:0055085,transmembrane transport;GO:0016021,integral to membrane;GO:0022857,transmembrane transporter activity	-	-	-
	comp10065_c0_seq1	down	0.14	0	#NAME?	1	1	NA	1	1	NA	-	-	132	-	-	-	-	-	-	-	-	-	-	-	-	-	-	-
GBSQ01002212	comp10076_c0_seq1	down	1.15	0.12	-3.26053	1	0.488483	0.958058	1	1	0.999993	fabG	3-oxoacyl-[acyl-carrier protein] reductase	2149	sp|P50166|ARDH_CANTR D-arabinitol 2-dehydrogenase [ribulose-forming] OS=Candida tropicalis GN=ARD PE=1 SV=1	6e-36	gnl|CDD|187610 cd05352, MDH-like_SDR_c, mannitol dehydrogenase (MDH)-like, classical (c) SDRs. NADP-mannitol dehydrogenase catalyzes the conversion of fructose to mannitol, an acyclic 6-carbon sugar. MDH is a tetrameric member of the SDR family. This subgroup also includes various other tetrameric SDRs, including Pichia stipitis D-arabinitol dehydrogenase (aka polyol dehydrogenase), Candida albic…	2e-65	tr|B6HJZ6|B6HJZ6_PENCW Pc21g02460 protein (Precursor) OS=Penicillium chrysogenum (strain ATCC 28089 / DSM 1075 / Wisconsin 54-1255) GN=Pc21g02460 PE=3 SV=1	5e-164	ref|XP_002567310.1| Pc21g02460 [Penicillium chrysogenum Wisconsin 54-1255] emb|CAP95143.1| Pc21g02460 [Penicillium chrysogenum Wisconsin 54-1255]	4e-164	lcl|B6HJZ6_PENCW/86-329 PF13561.1;adh_short_C2;	6e-135	RIQ	GO:0047038,D-arabinitol 2-dehydrogenase activity;GO:0008152,metabolic process;GO:0005975,carbohydrate metabolic process;GO:0055114,oxidation-reduction process;GO:0005488,binding;GO:0050085,mannitol 2-dehydrogenase (NADP+) activity;GO:0016491,oxidoreductase activity	EC:1.1.1.100	K00059	ko00061, Fatty acid biosynthesis;ko01040, Biosynthesis of unsaturated fatty acids;
GBSQ01002737	comp10081_c0_seq1	down	2.78	0	#NAME?	1	0.116561	NA	1	1	NA	-	-	218	-	-	-	-	-	-	-	-	-	-	-	-	-	-	-
	comp10085_c0_seq1	down	0.17	0	#NAME?	1	1	NA	1	1	NA	-	-	111	-	-	-	-	-	-	-	-	-	-	-	-	-	-	-
GBSQ01002231	comp10103_c0_seq2	down	0.36	0.07	-2.36257	1	1	0.285557	1	1	0.938685	-	-	525	-	-	-	-	tr|F2SEM6|F2SEM6_TRIRC Putative uncharacterized protein OS=Trichophyton rubrum (strain ATCC MYA-4607 / CBS 118892) GN=TERG_08675 PE=4 SV=1	2e-11	ref|XP_003239038.1| hypothetical protein TERG_08675 [Trichophyton rubrum CBS 118892] gb|EGD84747.1| hypothetical protein TERG_08675 [Trichophyton rubrum CBS 118892]	2e-11	-	-	-	-	-	-	-
	comp10104_c0_seq1	down	1.11	0	#NAME?	1	0.488483	NA	1	1	NA	-	-	170	-	-	-	-	-	-	-	-	-	-	-	-	-	-	-
GBSQ01002612	comp10111_c0_seq1	down	0.35	0	#NAME?	1	1	NA	1	1	NA	-	-	215	-	-	-	-	-	-	-	-	-	-	-	-	-	-	-
GBSQ01002492	comp10113_c0_seq1	down	0.4	0.17	-1.23447	1	1	0.315974	1	1	0.973369	-	-	615	-	-	-	-	-	-	-	-	-	-	-	-	-	-	-
GBSQ01002136	comp10118_c0_seq1	down	0.75	0	#NAME?	1	0.488483	NA	1	1	NA	-	-	302	-	-	-	-	-	-	-	-	-	-	-	-	-	-	-
GBSQ01002261	comp10122_c0_seq1	down	1.43	0	#NAME?	1	0.488483	NA	1	1	NA	-	-	1242	-	-	-	-	-	-	-	-	-	-	-	-	-	-	-
GBSQ01002320	comp10132_c0_seq1	down	0.18	0	#NAME?	1	1	NA	1	1	NA	-	-	216	-	-	-	-	-	-	-	-	-	-	-	-	-	-	-
GBSQ01002847	comp10133_c0_seq1	down	0.58	0.29	-1	1	0.488483	0.459353	1	1	0.999993	-	-	490	-	-	-	-	-	-	-	-	-	-	-	-	-	-	-
	comp10140_c0_seq2	down	0.35	0	#NAME?	1	1	NA	1	1	NA	-	-	108	sp|Q38737|FIL1_ANTMA Stamen-specific protein FIL1 OS=Antirrhinum majus GN=FIL1 PE=2 SV=1	1e-20	-	-	tr|B9R9F3|B9R9F3_RICCO MEN-8 protein, putative OS=Ricinus communis GN=RCOM_1496770 PE=4 SV=1	8e-20	ref|XP_002510828.1| MEN-8 protein precursor, putative [Ricinus communis] gb|EEF51430.1| MEN-8 protein precursor, putative [Ricinus communis]	8e-20	lcl|B9R9F3_RICCO/9-90 PF14368.1;LTP_2;	1e-19	-	GO:0005125,cytokine activity;GO:0006869,lipid transport;GO:0006955,immune response;GO:0005576,extracellular region	-	-	-
GBSQ01002821	comp10143_c0_seq1	down	1.57	0	#NAME?	1	0.238617	NA	1	1	NA	-	-	484	-	-	-	-	tr|A1CVX1|A1CVX1_NEOFI Putative uncharacterized protein OS=Neosartorya fischeri (strain ATCC 1020 / DSM 3700 / FGSC A1164 / NRRL 181) GN=NFIA_102580 PE=4 SV=1	2e-12	ref|XP_001266670.1| hypothetical protein NFIA_102580 [Neosartorya fischeri NRRL 181] gb|EAW24773.1| conserved hypothetical protein [Neosartorya fischeri NRRL 181]	2e-12	lcl|A1CVX1_NEOFI/1-98 PB182752; Pfam-B_182752;	4e-13	-	-	-	-	-
	comp10144_c0_seq1	down	0.15	0	#NAME?	1	1	NA	1	1	NA	-	-	129	-	-	-	-	-	-	-	-	-	-	-	-	-	-	-
GBSQ01002159	comp10150_c0_seq1	down	0.43	0	#NAME?	1	1	NA	1	1	NA	-	-	392	-	-	-	-	-	-	-	-	-	-	-	-	-	-	-
	comp10152_c0_seq1	down	0.34	0	#NAME?	1	1	NA	1	1	NA	-	-	111	-	-	-	-	-	-	-	-	-	-	-	-	-	-	-
GBSQ01002704	comp10153_c0_seq1	down	0.28	0.03	-3.22239	1	1	0.182017	1	1	0.776771	-	-	619	-	-	-	-	-	-	-	-	-	-	-	-	-	-	-
	comp10154_c0_seq1	down	0.48	0.15	-1.67807	1	1	0.408771	1	1	0.999993	-	-	119	-	-	-	-	-	-	-	-	-	-	-	-	-	-	-
GBSQ01002592	comp10158_c0_seq1	down	0.87	0.13	-2.7425	1	0.488483	0.812634	1	1	0.999993	-	-	829	-	-	-	-	-	-	-	-	-	-	-	-	-	-	-
GBSQ01002593	comp10158_c0_seq2	down	0.88	0.14	-2.65208	1	0.488483	0.8148	1	1	0.999993	-	-	777	-	-	-	-	-	-	-	-	-	-	-	-	-	-	-
	comp10159_c0_seq1	down	0.17	0	#NAME?	1	1	NA	1	1	NA	-	-	114	-	-	-	-	-	-	-	-	-	-	-	-	-	-	-
	comp10162_c0_seq1	down	0.33	0	#NAME?	1	1	NA	1	1	NA	-	-	116	-	-	-	-	-	-	-	-	-	-	-	-	-	-	-
GBSQ01002565	comp10163_c0_seq1	down	1.43	0	#NAME?	1	0.488483	NA	1	1	NA	HXT	MFS transporter, SP family, sugar:H+ symporter	713	-	-	-	-	tr|B6HV01|B6HV01_PENCW Pc22g14640 protein OS=Penicillium chrysogenum (strain ATCC 28089 / DSM 1075 / Wisconsin 54-1255) GN=Pc22g14640 PE=4 SV=1	8e-88	ref|XP_002565385.1| Pc22g14640 [Penicillium chrysogenum Wisconsin 54-1255] emb|CAP98752.1| Pc22g14640 [Penicillium chrysogenum Wisconsin 54-1255]	8e-88	lcl|B6HV01_PENCW/43-508 PF00083.19;Sugar_tr;	3e-89	-	GO:0055085,transmembrane transport;GO:0016021,integral to membrane;GO:0022857,transmembrane transporter activity	-	K08139	ko04113, Meiosis - yeast;
	comp10177_c0_seq1	down	0.18	0	#NAME?	1	1	NA	1	1	NA	-	-	104	-	-	-	-	-	-	-	-	-	-	-	-	-	-	-
GBSQ01002201	comp10178_c0_seq1	down	0.1	0.05	-1	1	1	0.0145006	1	1	0.215548	pksN	polyketide synthase PksN	1498	sp|Q01886|HTS1_COCCA HC-toxin synthetase OS=Cochliobolus carbonum GN=HTS1 PE=1 SV=2	1e-51	-	-	tr|B8NY92|B8NY92_ASPFN Nonribosomal siderophore peptide synthase Sid2 OS=Aspergillus flavus (strain ATCC 200026 / FGSC A1120 / NRRL 3357 / JCM 12722 / SRRC 167) GN=AFLA_010620 PE=4 SV=1	0	ref|XP_002385307.1| nonribosomal siderophore peptide synthase Sid2 [Aspergillus flavus NRRL3357] gb|EED45178.1| nonribosomal siderophore peptide synthase Sid2 [Aspergillus flavus NRRL3357]	0	lcl|B8NY92_ASPFN/259-661 PF00501.23;AMP-binding;	6e-115	-	GO:0005575,cellular_component;GO:0031177,phosphopantetheine binding;GO:0008152,metabolic process;GO:0016853,isomerase activity;GO:0009403,toxin biosynthetic process;GO:0003824,catalytic activity;GO:0017000,antibiotic biosynthetic process;GO:0016874,ligase activity;GO:0016881,acid-amino acid ligase activity;GO:0048037,cofactor binding;GO:0000036,ACP phosphopantetheine attachment site binding invol…	-	K13614	-
GBSQ01002442	comp10189_c0_seq1	down	0.11	0	#NAME?	1	1	NA	1	1	NA	-	-	1020	-	-	-	-	-	-	-	-	-	-	-	-	-	-	-
GBSQ01001869	comp10193_c0_seq1	down	0.72	0.12	-2.58496	1	0.488483	0.677823	1	1	0.999993	-	-	578	-	-	-	-	-	-	-	-	-	-	-	-	-	-	-
GBSP01005719	comp1019_c0_seq1	down	42.44	13.89	-1.61138	0.999982	5.94931e-05	0.000120869	1	0.00522425	0.00461063	MANBA, manB	beta-mannosidase	8162	sp|A1D911|MANBB_NEOFI Probable beta-mannosidase B OS=Neosartorya fischeri (strain ATCC 1020 / DSM 3700 / FGSC A1164 / NRRL 181) GN=mndB PE=3 SV=1	0	-	-	tr|B6HNQ6|B6HNQ6_PENCW Pc21g13810 protein OS=Penicillium chrysogenum (strain ATCC 28089 / DSM 1075 / Wisconsin 54-1255) GN=Pc21g13810 PE=4 SV=1	0	ref|XP_002568398.1| Pc21g13810 [Penicillium chrysogenum Wisconsin 54-1255] emb|CAP96278.1| Pc21g13810 [Penicillium chrysogenum Wisconsin 54-1255]	0	lcl|B0YBU8_ASPFC/229-482 PF04082.13;Fungal_trans;	8e-99	-	GO:0004567,beta-mannosidase activity;GO:0008152,metabolic process;GO:0003824,catalytic activity;GO:0016798,hydrolase activity, acting on glycosyl bonds;GO:0043169,cation binding;GO:0004553,hydrolase activity, hydrolyzing O-glycosyl compounds;GO:0016787,hydrolase activity;GO:0000272,polysaccharide catabolic process;GO:0005576,extracellular region;GO:0005975,carbohydrate metabolic process	EC:3.2.1.25	K01192	ko00511, Other glycan degradation;ko04142, Lysosome;
GBSP01005720	comp1019_c0_seq2	down	42.7	14.05	-1.60367	0.999989	3.81752e-05	0.000120718	1	0.00350581	0.00461063	MANBA, manB	beta-mannosidase	8089	sp|A1D911|MANBB_NEOFI Probable beta-mannosidase B OS=Neosartorya fischeri (strain ATCC 1020 / DSM 3700 / FGSC A1164 / NRRL 181) GN=mndB PE=3 SV=1	0	-	-	tr|B6HNQ6|B6HNQ6_PENCW Pc21g13810 protein OS=Penicillium chrysogenum (strain ATCC 28089 / DSM 1075 / Wisconsin 54-1255) GN=Pc21g13810 PE=4 SV=1	0	ref|XP_002568398.1| Pc21g13810 [Penicillium chrysogenum Wisconsin 54-1255] emb|CAP96278.1| Pc21g13810 [Penicillium chrysogenum Wisconsin 54-1255]	0	lcl|B0YBU8_ASPFC/229-482 PF04082.13;Fungal_trans;	8e-99	-	GO:0004567,beta-mannosidase activity;GO:0008152,metabolic process;GO:0003824,catalytic activity;GO:0016798,hydrolase activity, acting on glycosyl bonds;GO:0043169,cation binding;GO:0004553,hydrolase activity, hydrolyzing O-glycosyl compounds;GO:0016787,hydrolase activity;GO:0000272,polysaccharide catabolic process;GO:0005576,extracellular region;GO:0005975,carbohydrate metabolic process	EC:3.2.1.25	K01192	ko00511, Other glycan degradation;ko04142, Lysosome;
GBSP01004426	comp101_c0_seq21	down	22.65	10.26	-1.14248	0.99535	0.0125694	0.0341694	1	0.457763	0.368073	ALG5	dolichyl-phosphate beta-glucosyltransferase	4457	sp|P40350|ALG5_YEAST Dolichyl-phosphate beta-glucosyltransferase OS=Saccharomyces cerevisiae (strain ATCC 204508 / S288c) GN=ALG5 PE=1 SV=1	8e-68	gnl|CDD|133031 cd04188, DPG_synthase, DPG_synthase is involved in protein N-linked glycosylation. UDP-glucose:dolichyl-phosphate glucosyltransferase (DPG_synthase) is a transmembrane-bound enzyme of the endoplasmic reticulum involved in protein N-linked glycosylation. This enzyme catalyzes the transfer of glucose from UDP-glucose to dolichyl phosphate.	3e-74	tr|B6HQQ1|B6HQQ1_PENCW Pc22g16060 protein OS=Penicillium chrysogenum (strain ATCC 28089 / DSM 1075 / Wisconsin 54-1255) GN=Pc22g16060 PE=4 SV=1	0	ref|XP_002565522.1| Pc22g16060 [Penicillium chrysogenum Wisconsin 54-1255] emb|CAP98894.1| Pc22g16060 [Penicillium chrysogenum Wisconsin 54-1255]	0	-	-	RL	GO:0016757,transferase activity, transferring glycosyl groups;GO:0016740,transferase activity	EC:2.4.1.117	K00729	ko00510, N-Glycan biosynthesis;
GBSP01004427	comp101_c0_seq22	down	23.51	10.57	-1.1533	0.994284	0.0146347	0.0292396	1	0.504472	0.339046	ALG5	dolichyl-phosphate beta-glucosyltransferase	4389	sp|P40350|ALG5_YEAST Dolichyl-phosphate beta-glucosyltransferase OS=Saccharomyces cerevisiae (strain ATCC 204508 / S288c) GN=ALG5 PE=1 SV=1	8e-68	gnl|CDD|133031 cd04188, DPG_synthase, DPG_synthase is involved in protein N-linked glycosylation. UDP-glucose:dolichyl-phosphate glucosyltransferase (DPG_synthase) is a transmembrane-bound enzyme of the endoplasmic reticulum involved in protein N-linked glycosylation. This enzyme catalyzes the transfer of glucose from UDP-glucose to dolichyl phosphate.	3e-74	tr|B6HQQ1|B6HQQ1_PENCW Pc22g16060 protein OS=Penicillium chrysogenum (strain ATCC 28089 / DSM 1075 / Wisconsin 54-1255) GN=Pc22g16060 PE=4 SV=1	0	ref|XP_002565522.1| Pc22g16060 [Penicillium chrysogenum Wisconsin 54-1255] emb|CAP98894.1| Pc22g16060 [Penicillium chrysogenum Wisconsin 54-1255]	0	-	-	RL	GO:0016757,transferase activity, transferring glycosyl groups;GO:0016740,transferase activity	EC:2.4.1.117	K00729	ko00510, N-Glycan biosynthesis;
GBSP01004428	comp101_c0_seq23	down	22.43	10.25	-1.12981	0.99295	0.0183484	0.0368125	1	0.590206	0.387847	ALG5	dolichyl-phosphate beta-glucosyltransferase	4377	sp|P40350|ALG5_YEAST Dolichyl-phosphate beta-glucosyltransferase OS=Saccharomyces cerevisiae (strain ATCC 204508 / S288c) GN=ALG5 PE=1 SV=1	8e-68	gnl|CDD|133031 cd04188, DPG_synthase, DPG_synthase is involved in protein N-linked glycosylation. UDP-glucose:dolichyl-phosphate glucosyltransferase (DPG_synthase) is a transmembrane-bound enzyme of the endoplasmic reticulum involved in protein N-linked glycosylation. This enzyme catalyzes the transfer of glucose from UDP-glucose to dolichyl phosphate.	3e-74	tr|B6HQQ1|B6HQQ1_PENCW Pc22g16060 protein OS=Penicillium chrysogenum (strain ATCC 28089 / DSM 1075 / Wisconsin 54-1255) GN=Pc22g16060 PE=4 SV=1	0	ref|XP_002565522.1| Pc22g16060 [Penicillium chrysogenum Wisconsin 54-1255] emb|CAP98894.1| Pc22g16060 [Penicillium chrysogenum Wisconsin 54-1255]	0	-	-	RL	GO:0016757,transferase activity, transferring glycosyl groups;GO:0016740,transferase activity	EC:2.4.1.117	K00729	ko00510, N-Glycan biosynthesis;
GBSP01004429	comp101_c0_seq24	down	23.31	10.56	-1.14234	0.991482	0.0210384	0.0312791	1	0.666635	0.351911	ALG5	dolichyl-phosphate beta-glucosyltransferase	4309	sp|P40350|ALG5_YEAST Dolichyl-phosphate beta-glucosyltransferase OS=Saccharomyces cerevisiae (strain ATCC 204508 / S288c) GN=ALG5 PE=1 SV=1	8e-68	gnl|CDD|133031 cd04188, DPG_synthase, DPG_synthase is involved in protein N-linked glycosylation. UDP-glucose:dolichyl-phosphate glucosyltransferase (DPG_synthase) is a transmembrane-bound enzyme of the endoplasmic reticulum involved in protein N-linked glycosylation. This enzyme catalyzes the transfer of glucose from UDP-glucose to dolichyl phosphate.	3e-74	tr|B6HQQ1|B6HQQ1_PENCW Pc22g16060 protein OS=Penicillium chrysogenum (strain ATCC 28089 / DSM 1075 / Wisconsin 54-1255) GN=Pc22g16060 PE=4 SV=1	0	ref|XP_002565522.1| Pc22g16060 [Penicillium chrysogenum Wisconsin 54-1255] emb|CAP98894.1| Pc22g16060 [Penicillium chrysogenum Wisconsin 54-1255]	0	-	-	RL	GO:0016757,transferase activity, transferring glycosyl groups;GO:0016740,transferase activity	EC:2.4.1.117	K00729	ko00510, N-Glycan biosynthesis;
GBSP01004430	comp101_c0_seq25	down	50.46	22.43	-1.16971	0.999872	0.000323579	0.000770288	1	0.0235449	0.022628	ALG5	dolichyl-phosphate beta-glucosyltransferase	208	sp|P40350|ALG5_YEAST Dolichyl-phosphate beta-glucosyltransferase OS=Saccharomyces cerevisiae (strain ATCC 204508 / S288c) GN=ALG5 PE=1 SV=1	8e-68	gnl|CDD|133031 cd04188, DPG_synthase, DPG_synthase is involved in protein N-linked glycosylation. UDP-glucose:dolichyl-phosphate glucosyltransferase (DPG_synthase) is a transmembrane-bound enzyme of the endoplasmic reticulum involved in protein N-linked glycosylation. This enzyme catalyzes the transfer of glucose from UDP-glucose to dolichyl phosphate.	3e-74	tr|B6HQQ1|B6HQQ1_PENCW Pc22g16060 protein OS=Penicillium chrysogenum (strain ATCC 28089 / DSM 1075 / Wisconsin 54-1255) GN=Pc22g16060 PE=4 SV=1	0	ref|XP_002565522.1| Pc22g16060 [Penicillium chrysogenum Wisconsin 54-1255] emb|CAP98894.1| Pc22g16060 [Penicillium chrysogenum Wisconsin 54-1255]	0	-	-	RL	GO:0016757,transferase activity, transferring glycosyl groups;GO:0016740,transferase activity	EC:2.4.1.117	K00729	ko00510, N-Glycan biosynthesis;
	comp101_c0_seq26	down	16.29	7.43	-1.13255	0.986855	0.0367557	0.0842675	1	0.98045	0.580337	ALG5	dolichyl-phosphate beta-glucosyltransferase	107	sp|P40350|ALG5_YEAST Dolichyl-phosphate beta-glucosyltransferase OS=Saccharomyces cerevisiae (strain ATCC 204508 / S288c) GN=ALG5 PE=1 SV=1	8e-68	gnl|CDD|133031 cd04188, DPG_synthase, DPG_synthase is involved in protein N-linked glycosylation. UDP-glucose:dolichyl-phosphate glucosyltransferase (DPG_synthase) is a transmembrane-bound enzyme of the endoplasmic reticulum involved in protein N-linked glycosylation. This enzyme catalyzes the transfer of glucose from UDP-glucose to dolichyl phosphate.	3e-74	tr|B6HQQ1|B6HQQ1_PENCW Pc22g16060 protein OS=Penicillium chrysogenum (strain ATCC 28089 / DSM 1075 / Wisconsin 54-1255) GN=Pc22g16060 PE=4 SV=1	0	ref|XP_002565522.1| Pc22g16060 [Penicillium chrysogenum Wisconsin 54-1255] emb|CAP98894.1| Pc22g16060 [Penicillium chrysogenum Wisconsin 54-1255]	0	-	-	RL	GO:0016757,transferase activity, transferring glycosyl groups;GO:0016740,transferase activity	EC:2.4.1.117	K00729	ko00510, N-Glycan biosynthesis;
GBSQ01002449	comp10201_c0_seq1	down	0.05	0.02	-1.32193	1	1	0.000251103	1	1	0.0086384	-	-	797	-	-	-	-	-	-	-	-	-	-	-	-	-	-	-
	comp10204_c0_seq1	down	0.77	0.27	-1.5119	1	0.488483	0.640554	1	1	0.999993	-	-	196	-	-	-	-	tr|A6RES2|A6RES2_AJECN Predicted protein OS=Ajellomyces capsulata (strain NAm1 / WU24) GN=HCAG_08137 PE=4 SV=1	7e-32	ref|XP_001537028.1| predicted protein [Ajellomyces capsulatus NAm1] gb|EDN04471.1| predicted protein [Ajellomyces capsulatus NAm1]	6e-32	lcl|A6RES2_AJECN/983-1237 PF00078.22;RVT_1;	7e-35	-	GO:0003964,RNA-directed DNA polymerase activity;GO:0003723,RNA binding;GO:0004523,ribonuclease H activity;GO:0008270,zinc ion binding;GO:0006278,RNA-dependent DNA replication;GO:0003676,nucleic acid binding	-	-	-
	comp10210_c0_seq1	down	0.34	0	#NAME?	1	1	NA	1	1	NA	-	-	110	-	-	-	-	-	-	-	-	-	-	-	-	-	-	-
	comp10218_c0_seq1	down	0.17	0	#NAME?	1	1	NA	1	1	NA	-	-	110	-	-	-	-	-	-	-	-	-	-	-	-	-	-	-
	comp10228_c0_seq1	down	0.47	0	#NAME?	1	1	NA	1	1	NA	-	-	120	-	-	-	-	-	-	-	-	-	-	-	-	-	-	-
GBSQ01002504	comp10234_c0_seq1	down	0.7	0.17	-2.04182	1	0.488483	0.629425	1	1	0.999993	-	-	1033	-	-	-	-	-	-	-	-	-	-	-	-	-	-	-
GBSQ01002505	comp10234_c0_seq2	down	0.69	0.02	-5.10852	1	0.488483	0.709648	1	1	0.999993	-	-	881	-	-	-	-	-	-	-	-	-	-	-	-	-	-	-
	comp10238_c0_seq1	down	1.5	0.65	-1.20645	0.883441	0.482728	0.945352	1	1	0.999993	-	-	189	-	-	-	-	-	-	-	-	-	-	-	-	-	-	-
	comp10239_c0_seq1	down	0.34	0	#NAME?	1	1	NA	1	1	NA	-	-	111	-	-	-	-	-	-	-	-	-	-	-	-	-	-	-
GBSP01006119	comp1023_c0_seq1	down	82.85	0	#NAME?	1	1.507e-26	NA	1	1.64815e-23	NA	-	-	1547	-	-	-	-	-	-	-	-	-	-	-	-	-	-	-
GBSQ01002120	comp10242_c0_seq1	down	0.71	0.17	-2.06228	1	0.488483	0.639156	1	1	0.999993	-	-	214	-	-	-	-	-	-	-	-	-	-	-	-	-	-	-
GBSQ01002323	comp10246_c0_seq1	down	1.3	0	#NAME?	1	0.488483	NA	1	1	NA	-	-	466	-	-	-	-	-	-	-	-	-	-	-	-	-	-	-
	comp10283_c0_seq1	down	0.17	0	#NAME?	1	1	NA	1	1	NA	-	-	113	-	-	-	-	-	-	-	-	-	-	-	-	-	-	-
GBSQ01002818	comp10297_c0_seq1	down	0.35	0.12	-1.54432	1	1	0.268007	1	1	0.911176	-	-	748	-	-	-	-	-	-	-	-	-	-	-	-	-	-	-
GBSQ01002143	comp10300_c0_seq2	down	0.18	0.07	-1.36257	1	1	0.0769018	1	1	0.556895	-	-	539	-	-	-	-	tr|A1DFQ9|A1DFQ9_NEOFI TAM domain methyltransferase, putative OS=Neosartorya fischeri (strain ATCC 1020 / DSM 3700 / FGSC A1164 / NRRL 181) GN=NFIA_081620 PE=4 SV=1	1e-177	ref|XP_001260113.1| TAM domain methyltransferase, putative [Neosartorya fischeri NRRL 181] gb|EAW18216.1| TAM domain methyltransferase, putative [Neosartorya fischeri NRRL 181]	1e-177	lcl|A1DFQ9_NEOFI/51-235 PF13489.1;Methyltransf_23;	6e-97	-	GO:0008168,methyltransferase activity;GO:0016740,transferase activity;GO:0032259,methylation	-	-	-
GBSQ01001846	comp10307_c0_seq1	down	1.29	0.45	-1.51937	1	0.488483	0.927542	1	1	0.999993	-	-	1216	-	-	gnl|CDD|185740 cd08999, GH43_ABN_2, Glycosyl hydrolase family 43. This glycosyl hydrolase family 43 (GH43) includes mostly enzymes with alpha-L-arabinofuranosidase (AFN; EC 3.2.1.55) and endo-alpha-L-arabinanase (ABN; EC 3.2.1.99) activities. These are inverting enzymes (i.e. they invert the stereochemistry of the anomeric carbon atom of the substrate) that have an aspartate as the catalytic gene…	5e-116	tr|B6GYS2|B6GYS2_PENCW Pc12g01330 protein (Precursor) OS=Penicillium chrysogenum (strain ATCC 28089 / DSM 1075 / Wisconsin 54-1255) GN=Pc12g01330 PE=4 SV=1	0	ref|XP_002557032.1| Pc12g01330 [Penicillium chrysogenum Wisconsin 54-1255] emb|CAP79760.1| Pc12g01330 [Penicillium chrysogenum Wisconsin 54-1255]	0	lcl|B6GYS2_PENCW/39-315 PF04616.9;Glyco_hydro_43;	3e-162	-	GO:0004553,hydrolase activity, hydrolyzing O-glycosyl compounds;GO:0005975,carbohydrate metabolic process	-	-	-
	comp10308_c0_seq1	down	0.19	0	#NAME?	1	1	NA	1	1	NA	-	-	101	-	-	-	-	-	-	-	-	-	-	-	-	-	-	-
GBSP01001613	comp1030_c0_seq1	down	98.9	0.06	-10.6868	1	1.58939e-31	7.81931e-24	1	2.20626e-28	3.16914e-21	-	-	1208	sp|Q4WCX9|YA280_ASPFU Uncharacterized protein AFUA_6G02800 OS=Neosartorya fumigata (strain ATCC MYA-4609 / Af293 / CBS 101355 / FGSC A1100) GN=AFUA_6G02800 PE=1 SV=1	3e-74	-	-	tr|B6HV49|B6HV49_PENCW Pc22g23020 protein (Precursor) OS=Penicillium chrysogenum (strain ATCC 28089 / DSM 1075 / Wisconsin 54-1255) GN=Pc22g23020 PE=4 SV=1	4e-84	ref|XP_002566196.1| Pc22g23020 [Penicillium chrysogenum Wisconsin 54-1255] emb|CAP99590.1| Pc22g23020 [Penicillium chrysogenum Wisconsin 54-1255]	3e-84	lcl|A1DLA4_NEOFI/1-147 PB000652; Pfam-B_652;	1e-59	-	GO:0016020,membrane;GO:0016740,transferase activity;GO:0031225,anchored to membrane;GO:0005886,plasma membrane	-	-	-
	comp10317_c0_seq1	down	0.16	0	#NAME?	1	1	NA	1	1	NA	-	-	121	-	-	-	-	-	-	-	-	-	-	-	-	-	-	-
GBSQ01002094	comp10333_c0_seq1	down	0.94	0.06	-3.96963	1	0.488483	0.922732	1	1	0.999993	-	-	301	-	-	-	-	tr|B6HAW3|B6HAW3_PENCW Pc17g00310 protein OS=Penicillium chrysogenum (strain ATCC 28089 / DSM 1075 / Wisconsin 54-1255) GN=Pc17g00310 PE=4 SV=1	2e-34	ref|XP_002566993.1| Pc17g00310 [Penicillium chrysogenum Wisconsin 54-1255] emb|CAP79318.1| Pc17g00310 [Penicillium chrysogenum Wisconsin 54-1255]	2e-34	-	-	-	GO:0016772,transferase activity, transferring phosphorus-containing groups	-	-	-
	comp10335_c0_seq1	down	0.33	0	#NAME?	1	1	NA	1	1	NA	-	-	114	-	-	-	-	-	-	-	-	-	-	-	-	-	-	-
	comp10343_c0_seq1	down	0.17	0	#NAME?	1	1	NA	1	1	NA	-	-	113	-	-	-	-	-	-	-	-	-	-	-	-	-	-	-
GBSQ01002673	comp10344_c0_seq1	down	0.09	0	#NAME?	1	1	NA	1	1	NA	-	-	209	-	-	-	-	-	-	-	-	-	-	-	-	-	-	-
	comp10345_c0_seq1	down	0.34	0	#NAME?	1	1	NA	1	1	NA	-	-	110	-	-	-	-	-	-	-	-	-	-	-	-	-	-	-
	comp10349_c0_seq1	down	0.17	0	#NAME?	1	1	NA	1	1	NA	-	-	113	-	-	-	-	-	-	-	-	-	-	-	-	-	-	-
	comp10350_c0_seq1	down	0.16	0	#NAME?	1	1	NA	1	1	NA	-	-	117	-	-	-	-	-	-	-	-	-	-	-	-	-	-	-
	comp10352_c0_seq1	down	0.18	0	#NAME?	1	1	NA	1	1	NA	-	-	108	-	-	-	-	-	-	-	-	-	-	-	-	-	-	-
GBSQ01002154	comp10364_c0_seq1	down	1.02	0.17	-2.58496	1	0.488483	0.910499	1	1	0.999993	-	-	615	-	-	-	-	-	-	-	-	-	-	-	-	-	-	-
	comp10374_c0_seq1	down	0.18	0	#NAME?	1	1	NA	1	1	NA	-	-	104	-	-	-	-	-	-	-	-	-	-	-	-	-	-	-
GBSQ01001978	comp10375_c0_seq1	down	0.42	0.06	-2.80735	1	1	0.363855	1	1	0.999993	-	-	630	-	-	-	-	-	-	-	-	-	-	-	-	-	-	-
	comp10384_c0_seq1	down	0.16	0	#NAME?	1	1	NA	1	1	NA	-	-	116	-	-	-	-	-	-	-	-	-	-	-	-	-	-	-
GBSQ01002845	comp10385_c0_seq1	down	1.19	0	#NAME?	1	0.488483	NA	1	1	NA	-	-	238	-	-	-	-	-	-	-	-	-	-	-	-	-	-	-
GBSQ01002560	comp10386_c0_seq1	down	0.48	0.06	-3	1	1	0.439783	1	1	0.999993	GAPDH, gapA	glyceraldehyde 3-phosphate dehydrogenase	1252	sp|P78958|G3P1_SCHPO Glyceraldehyde-3-phosphate dehydrogenase 1 OS=Schizosaccharomyces pombe (strain 972 / ATCC 24843) GN=tdh1 PE=1 SV=1	3e-105	gnl|CDD|188153 TIGR01534, GAPDH-I, glyceraldehyde-3-phosphate dehydrogenase, type I. This model represents glyceraldehyde-3-phosphate dehydrogenase (GAPDH), the enzyme responsible for the interconversion of 1,3-diphosphoglycerate and glyceraldehyde-3-phosphate, a central step in glycolysis and gluconeogenesis. Forms exist which utilize NAD (EC 1.2.1.12), NADP (EC 1.2.1.13) or either (1.2.1.59). I…	2e-143	tr|G7XI64|G7XI64_ASPKW Glyceraldehyde-3-phosphate dehydrogenase OS=Aspergillus kawachii (strain NBRC 4308) GN=AKAW_04737 PE=4 SV=1	0	dbj|GAA86623.1| glyceraldehyde-3-phosphate dehydrogenase [Aspergillus kawachii IFO 4308]	0	lcl|A1C8G2_ASPCL/178-335 PF02800.15;Gp_dh_C;	5e-79	G	GO:0016620,oxidoreductase activity, acting on the aldehyde or oxo group of donors, NAD or NADP as acceptor;GO:0006006,glucose metabolic process;GO:0006096,glycolysis;GO:0051287,NAD binding;GO:0005737,cytoplasm;GO:0055114,oxidation-reduction process;GO:0005488,binding;GO:0008943,glyceraldehyde-3-phosphate dehydrogenase activity;GO:0016491,oxidoreductase activity;GO:0004365,glyceraldehyde-3-phospha…	EC:1.2.1.12	K00134	ko00010, Glycolysis / Gluconeogenesis;ko05010, Alzheimer's disease;
GBSQ01002287	comp10387_c0_seq1	down	0.19	0	#NAME?	1	1	NA	1	1	NA	-	-	584	-	-	-	-	-	-	-	-	-	-	-	-	-	-	-
GBSQ01002315	comp10392_c0_seq1	down	1.65	0	#NAME?	1	0.238617	NA	1	1	NA	MDR1	MFS transporter, DHA1 family, multidrug resistance protein	1713	-	-	-	-	tr|A2R782|A2R782_ASPNC Function: S. cerevisiae Flr1p is a multiple drug resistance OS=Aspergillus niger (strain CBS 513.88 / FGSC A1513) GN=An16g02610 PE=4 SV=1	0	-	-	lcl|A2R782_ASPNC/124-514 PF07690.11;MFS_1;	1e-150	-	GO:0055085,transmembrane transport;GO:0016021,integral to membrane	-	K08158	-
GBSQ01002170	comp10400_c0_seq1	down	0.6	0.19	-1.65896	1	0.488483	0.5199	1	1	0.999993	-	-	377	-	-	-	-	-	-	-	-	-	-	-	-	-	-	-
	comp10408_c0_seq1	down	0.16	0	#NAME?	1	1	NA	1	1	NA	-	-	117	-	-	-	-	-	-	-	-	-	-	-	-	-	-	-
	comp10415_c0_seq1	down	0.6	0.14	-2.09954	1	0.488483	0.543131	1	1	0.999993	-	-	126	-	-	-	-	-	-	-	-	-	-	-	-	-	-	-
GBSQ01002308	comp10421_c0_seq1	down	0.25	0	#NAME?	1	1	NA	1	1	NA	-	-	224	-	-	-	-	-	-	-	-	-	-	-	-	-	-	-
	comp10425_c0_seq1	down	0.33	0	#NAME?	1	1	NA	1	1	NA	-	-	114	-	-	-	-	-	-	-	-	-	-	-	-	-	-	-
GBSQ01002222	comp10433_c0_seq1	down	0.96	0.24	-2	1	0.488483	0.817755	1	1	0.999993	-	-	297	-	-	-	-	-	-	-	-	-	-	-	-	-	-	-
GBSQ01002445	comp10436_c0_seq1	down	1.92	0	#NAME?	1	0.238617	NA	1	1	NA	-	-	672	-	-	-	-	-	-	-	-	-	-	-	-	-	-	-
	comp10437_c0_seq1	down	0.17	0	#NAME?	1	1	NA	1	1	NA	-	-	110	-	-	-	-	-	-	-	-	-	-	-	-	-	-	-
GBSP01004795	comp1044_c0_seq1	down	21.1	9.35	-1.1742	0.994318	0.0157102	0.0379225	1	0.524305	0.396482	-	-	9737	sp|Q2TVZ2|DENR_ASPOR Translation machinery-associated protein 22 OS=Aspergillus oryzae (strain ATCC 42149 / RIB 40) GN=tma22 PE=3 SV=1	7e-87	gnl|CDD|162227 TIGR01159, DRP1, density-regulated protein DRP1. This protein family shows weak but suggestive similarity to translation initiation factor SUI1 and its prokaryotic homologs.	8e-35	tr|B6H716|B6H716_PENCW Pc16g01140 protein OS=Penicillium chrysogenum (strain ATCC 28089 / DSM 1075 / Wisconsin 54-1255) GN=Pc16g01140 PE=4 SV=1	0	ref|XP_002560532.1| Pc16g01140 [Penicillium chrysogenum Wisconsin 54-1255] emb|CAP92784.1| Pc16g01140 [Penicillium chrysogenum Wisconsin 54-1255]	0	-	-	R	GO:0006413,translational initiation;GO:0005840,ribosome;GO:0003743,translation initiation factor activity;GO:0030529,ribonucleoprotein complex;GO:0005737,cytoplasm	-	-	-
GBSP01004796	comp1044_c0_seq2	down	21.29	9.45	-1.17179	0.994318	0.0157102	0.0372223	1	0.524305	0.391053	-	-	9660	sp|Q2TVZ2|DENR_ASPOR Translation machinery-associated protein 22 OS=Aspergillus oryzae (strain ATCC 42149 / RIB 40) GN=tma22 PE=3 SV=1	7e-87	gnl|CDD|162227 TIGR01159, DRP1, density-regulated protein DRP1. This protein family shows weak but suggestive similarity to translation initiation factor SUI1 and its prokaryotic homologs.	8e-35	tr|B6H716|B6H716_PENCW Pc16g01140 protein OS=Penicillium chrysogenum (strain ATCC 28089 / DSM 1075 / Wisconsin 54-1255) GN=Pc16g01140 PE=4 SV=1	0	ref|XP_002560532.1| Pc16g01140 [Penicillium chrysogenum Wisconsin 54-1255] emb|CAP92784.1| Pc16g01140 [Penicillium chrysogenum Wisconsin 54-1255]	0	-	-	R	GO:0006413,translational initiation;GO:0005840,ribosome;GO:0003743,translation initiation factor activity;GO:0030529,ribonucleoprotein complex;GO:0005737,cytoplasm	-	-	-
GBSP01004797	comp1044_c0_seq3	down	21.88	8.74	-1.32391	0.996322	0.010581	0.0202393	1	0.39614	0.273716	-	-	7708	sp|Q2TVZ2|DENR_ASPOR Translation machinery-associated protein 22 OS=Aspergillus oryzae (strain ATCC 42149 / RIB 40) GN=tma22 PE=3 SV=1	7e-87	gnl|CDD|162227 TIGR01159, DRP1, density-regulated protein DRP1. This protein family shows weak but suggestive similarity to translation initiation factor SUI1 and its prokaryotic homologs.	8e-35	tr|B6H716|B6H716_PENCW Pc16g01140 protein OS=Penicillium chrysogenum (strain ATCC 28089 / DSM 1075 / Wisconsin 54-1255) GN=Pc16g01140 PE=4 SV=1	0	ref|XP_002560532.1| Pc16g01140 [Penicillium chrysogenum Wisconsin 54-1255] emb|CAP92784.1| Pc16g01140 [Penicillium chrysogenum Wisconsin 54-1255]	0	-	-	R	GO:0006413,translational initiation;GO:0005840,ribosome;GO:0003743,translation initiation factor activity;GO:0030529,ribonucleoprotein complex;GO:0005737,cytoplasm	-	-	-
GBSP01004802	comp1044_c0_seq8	down	54.89	18.87	-1.54045	0.999998	7.08612e-06	1.90123e-05	1	0.000801708	0.000903222	-	-	1491	sp|Q2TVZ2|DENR_ASPOR Translation machinery-associated protein 22 OS=Aspergillus oryzae (strain ATCC 42149 / RIB 40) GN=tma22 PE=3 SV=1	7e-87	gnl|CDD|162227 TIGR01159, DRP1, density-regulated protein DRP1. This protein family shows weak but suggestive similarity to translation initiation factor SUI1 and its prokaryotic homologs.	8e-35	tr|B6H716|B6H716_PENCW Pc16g01140 protein OS=Penicillium chrysogenum (strain ATCC 28089 / DSM 1075 / Wisconsin 54-1255) GN=Pc16g01140 PE=4 SV=1	0	ref|XP_002560532.1| Pc16g01140 [Penicillium chrysogenum Wisconsin 54-1255] emb|CAP92784.1| Pc16g01140 [Penicillium chrysogenum Wisconsin 54-1255]	0	-	-	R	GO:0006413,translational initiation;GO:0005840,ribosome;GO:0003743,translation initiation factor activity;GO:0030529,ribonucleoprotein complex;GO:0005737,cytoplasm	-	-	-
GBSQ01002352	comp10451_c0_seq1	down	0.34	0	#NAME?	1	1	NA	1	1	NA	-	-	889	-	-	-	-	-	-	-	-	-	-	-	-	-	-	-
GBSQ01002670	comp10453_c0_seq1	down	0.69	0.3	-1.20163	1	0.488483	0.554982	1	1	0.999993	-	-	874	-	-	-	-	-	-	-	-	-	-	-	-	-	-	-
GBSQ01001927	comp10474_c0_seq1	down	0.46	0.12	-1.9386	1	1	0.395711	1	1	0.999993	-	-	737	-	-	-	-	-	-	-	-	-	-	-	-	-	-	-
GBSQ01002053	comp10482_c0_seq1	down	0.4	0	#NAME?	1	1	NA	1	1	NA	-	-	283	-	-	-	-	-	-	-	-	-	-	-	-	-	-	-
GBSQ01002264	comp10485_c0_seq1	down	1.13	0	#NAME?	1	0.488483	NA	1	1	NA	-	-	636	-	-	-	-	tr|Q2TX49|Q2TX49_ASPOR Reverse transcriptase OS=Aspergillus oryzae (strain ATCC 42149 / RIB 40) GN=AO090010000290 PE=4 SV=1	2e-113	dbj|BAE63976.1| unnamed protein product [Aspergillus oryzae RIB40] dbj|BAE66174.1| unnamed protein product [Aspergillus oryzae RIB40] dbj|BAE66176.1| unnamed protein product [Aspergillus oryzae RIB40]	2e-113	lcl|A2QSQ0_ASPNC/907-1162 PF00078.22;RVT_1;	2e-47	-	GO:0003964,RNA-directed DNA polymerase activity;GO:0046872,metal ion binding;GO:0003723,RNA binding;GO:0008270,zinc ion binding;GO:0006278,RNA-dependent DNA replication;GO:0003676,nucleic acid binding	-	-	-
GBSP01002162	comp1048_c0_seq1	down	18.94	3.28	-2.52967	0.99996	0.00029218	0.00128481	1	0.0214767	0.0340763	E1.6.-.-	NADH oxidase	3337	sp|Q4L4Y7|CDR_STAHJ Coenzyme A disulfide reductase OS=Staphylococcus haemolyticus (strain JCSC1435) GN=cdr PE=3 SV=1	3e-49	gnl|CDD|163244 TIGR03385, CoA_CoA_reduc, CoA-disulfide reductase. Members of this protein family are CoA-disulfide reductase (EC 1.8.1.14), as characterized in Staphylococcus aureus, Pyrococcus horikoshii, and Borrelia burgdorferi, and inferred in several other species on the basis of high levels of CoA and an absence of glutathione as a protective thiol.	3e-79	tr|Q4WF39|Q4WF39_ASPFU Pyridine nucleotide-disulfide oxidoreductase, putative OS=Neosartorya fumigata (strain ATCC MYA-4609 / Af293 / CBS 101355 / FGSC A1100) GN=AFUA_3G03560 PE=4 SV=1	1e-175	ref|XP_748676.1| pyridine nucleotide-disulfide oxidoreductase [Aspergillus fumigatus Af293] gb|EAL86638.1| pyridine nucleotide-disulfide oxidoreductase, putative [Aspergillus fumigatus Af293]	1e-175	lcl|B0XZN4_ASPFC/27-315 PF07992.9;Pyr_redox_2;	4e-69	-	GO:0050661,NADP binding;GO:0050451,CoA-disulfide reductase activity;GO:0006467,protein thiol-disulfide exchange;GO:0050660,flavin adenine dinucleotide binding;GO:0055114,oxidation-reduction process;GO:0005737,cytoplasm;GO:0045454,cell redox homeostasis;GO:0016491,oxidoreductase activity	EC:1.6.-.-	K00359	-
	comp10503_c0_seq1	down	0.33	0	#NAME?	1	1	NA	1	1	NA	-	-	115	-	-	-	-	-	-	-	-	-	-	-	-	-	-	-
	comp10517_c0_seq1	down	0.29	0.14	-1.05063	1	1	0.200027	1	1	0.806257	-	-	129	-	-	-	-	-	-	-	-	-	-	-	-	-	-	-
	comp10523_c0_seq1	down	0.61	0	#NAME?	1	0.488483	NA	1	1	NA	-	-	155	-	-	-	-	-	-	-	-	-	-	-	-	-	-	-
GBSQ01002025	comp10531_c0_seq1	down	0.86	0.32	-1.42626	1	0.488483	0.690225	1	1	0.999993	-	-	707	-	-	gnl|CDD|58539 cd03469, Rieske_RO_Alpha_N, Rieske non-heme iron oxygenase (RO) family, N-terminal Rieske domain of the oxygenase alpha subunit; The RO family comprise a large class of aromatic ring-hydroxylating dioxygenases found predominantly in microorganisms. These enzymes enable microorganisms to tolerate and even exclusively utilize aromatic compounds for growth. ROs consist of two or three …	1e-41	tr|G7XVV1|G7XVV1_ASPKW Rieske [2Fe-2S] domain protein OS=Aspergillus kawachii (strain NBRC 4308) GN=AKAW_09174 PE=4 SV=1	3e-122	dbj|GAA91060.1| rieske [2Fe-2S] domain protein [Aspergillus kawachii IFO 4308]	2e-122	lcl|B6H9T1_PENCW/50-149 PF00355.21;Rieske;	2e-60	-	GO:0051537,2 iron, 2 sulfur cluster binding;GO:0046872,metal ion binding;GO:0005506,iron ion binding;GO:0006725,cellular aromatic compound metabolic process;GO:0004497,monooxygenase activity;GO:0055114,oxidation-reduction process;GO:0051536,iron-sulfur cluster binding;GO:0016491,oxidoreductase activity	-	-	-
	comp10536_c0_seq1	down	0.62	0	#NAME?	1	0.488483	NA	1	1	NA	-	-	123	-	-	-	-	-	-	-	-	-	-	-	-	-	-	-
GBSQ01002613	comp10538_c0_seq1	down	0.22	0.1	-1.1375	1	1	0.122827	1	1	0.667283	-	-	349	-	-	-	-	-	-	-	-	-	-	-	-	-	-	-
	comp10539_c0_seq1	down	0.18	0	#NAME?	1	1	NA	1	1	NA	-	-	103	-	-	-	-	-	-	-	-	-	-	-	-	-	-	-
GBSQ01002218	comp10542_c0_seq1	down	0.36	0.17	-1.08246	1	1	0.273016	1	1	0.919591	-	-	1052	-	-	-	-	tr|G3XR28|G3XR28_ASPNA Putative uncharacterized protein OS=Aspergillus niger (strain ATCC 1015 / CBS 113.46 / FGSC A1144 / LSHB Ac4 / NCTC 3858a / NRRL 328 / USDA 3528.7) GN=ASPNIDRAFT_36350 PE=4 SV=1	3e-31	gb|EHA26225.1| hypothetical protein ASPNIDRAFT_36350 [Aspergillus niger ATCC 1015]	2e-31	-	-	-	-	-	-	-
	comp10546_c0_seq1	down	0.37	0	#NAME?	1	1	NA	1	1	NA	-	-	103	-	-	-	-	-	-	-	-	-	-	-	-	-	-	-
GBSP01006719	comp1054_c0_seq1	down	33.83	10.62	-1.67152	0.999932	0.000235556	0.000491044	1	0.0178228	0.0153831	-	-	4928	sp|Q9C0Y8|YKM6_SCHPO UPF0613 protein PB24D3.06c OS=Schizosaccharomyces pombe (strain 972 / ATCC 24843) GN=SPAPB24D3.06c PE=2 SV=1	8e-30	gnl|CDD|149553 pfam08538, DUF1749, Protein of unknown function (DUF1749). This is a plant and fungal family of unknown function. This family contains many hypothetical proteins.	1e-79	tr|B8NY09|B8NY09_ASPFN Putative uncharacterized protein OS=Aspergillus flavus (strain ATCC 200026 / FGSC A1120 / NRRL 3357 / JCM 12722 / SRRC 167) GN=AFLA_009790 PE=4 SV=1	0	ref|XP_002385224.1| conserved hypothetical protein [Aspergillus flavus NRRL3357] gb|EED45095.1| conserved hypothetical protein [Aspergillus flavus NRRL3357]	0	lcl|Q0CDQ4_ASPTN/19-552 PB009664; Pfam-B_9664;	9e-175	R	GO:0007165,signal transduction;GO:0004871,signal transducer activity	-	-	-
GBSP01006720	comp1054_c0_seq2	down	35.22	11.05	-1.67235	0.999958	0.000149666	0.000365702	1	0.0120571	0.0119772	-	-	4871	sp|Q9C0Y8|YKM6_SCHPO UPF0613 protein PB24D3.06c OS=Schizosaccharomyces pombe (strain 972 / ATCC 24843) GN=SPAPB24D3.06c PE=2 SV=1	8e-30	gnl|CDD|149553 pfam08538, DUF1749, Protein of unknown function (DUF1749). This is a plant and fungal family of unknown function. This family contains many hypothetical proteins.	1e-79	tr|B8NY09|B8NY09_ASPFN Putative uncharacterized protein OS=Aspergillus flavus (strain ATCC 200026 / FGSC A1120 / NRRL 3357 / JCM 12722 / SRRC 167) GN=AFLA_009790 PE=4 SV=1	0	ref|XP_002385224.1| conserved hypothetical protein [Aspergillus flavus NRRL3357] gb|EED45095.1| conserved hypothetical protein [Aspergillus flavus NRRL3357]	0	lcl|Q0CDQ4_ASPTN/19-552 PB009664; Pfam-B_9664;	9e-175	R	GO:0007165,signal transduction;GO:0004871,signal transducer activity	-	-	-
GBSP01006721	comp1054_c0_seq3	down	40.84	12.49	-1.70921	0.999995	2.0344e-05	9.0718e-05	1	0.00207998	0.0036091	-	-	1184	sp|Q9C0Y8|YKM6_SCHPO UPF0613 protein PB24D3.06c OS=Schizosaccharomyces pombe (strain 972 / ATCC 24843) GN=SPAPB24D3.06c PE=2 SV=1	8e-30	gnl|CDD|149553 pfam08538, DUF1749, Protein of unknown function (DUF1749). This is a plant and fungal family of unknown function. This family contains many hypothetical proteins.	1e-79	tr|B8NY09|B8NY09_ASPFN Putative uncharacterized protein OS=Aspergillus flavus (strain ATCC 200026 / FGSC A1120 / NRRL 3357 / JCM 12722 / SRRC 167) GN=AFLA_009790 PE=4 SV=1	0	ref|XP_002385224.1| conserved hypothetical protein [Aspergillus flavus NRRL3357] gb|EED45095.1| conserved hypothetical protein [Aspergillus flavus NRRL3357]	0	lcl|Q0CDQ4_ASPTN/19-552 PB009664; Pfam-B_9664;	9e-175	R	GO:0007165,signal transduction;GO:0004871,signal transducer activity	-	-	-
GBSQ01002338	comp10552_c0_seq1	down	1.03	0.06	-4.10154	1	0.488483	0.996259	1	1	0.999993	-	-	275	-	-	-	-	-	-	-	-	-	-	-	-	-	-	-
	comp10554_c0_seq1	down	0.14	0	#NAME?	1	1	NA	1	1	NA	-	-	133	-	-	-	-	-	-	-	-	-	-	-	-	-	-	-
GBSQ01002590	comp10556_c0_seq1	down	0.93	0.12	-2.9542	1	0.488483	0.871414	1	1	0.999993	-	-	573	-	-	-	-	-	-	-	-	-	-	-	-	-	-	-
GBSQ01002705	comp10568_c0_seq1	down	0.66	0.03	-4.45943	1	0.488483	0.669811	1	1	0.999993	-	-	2315	-	-	-	-	-	-	-	-	lcl|Q2H9K1_CHAGB/18-62 PF00172.13;Zn_clus;	3e-09	-	-	-	-	-
GBSQ01002706	comp10568_c0_seq2	down	0.68	0.03	-4.5025	1	0.488483	0.692053	1	1	0.999993	-	-	2255	-	-	-	-	-	-	-	-	lcl|Q2H9K1_CHAGB/18-62 PF00172.13;Zn_clus;	3e-09	-	-	-	-	-
	comp10571_c0_seq1	down	0.49	0.15	-1.70782	1	1	0.419789	1	1	0.999993	-	-	117	-	-	-	-	-	-	-	-	-	-	-	-	-	-	-
	comp10577_c0_seq1	down	0.18	0	#NAME?	1	1	NA	1	1	NA	-	-	105	-	-	-	-	-	-	-	-	-	-	-	-	-	-	-
GBSP01000385	comp1057_c1_seq1	down	68.45	10.21	-2.74507	1	1.24576e-12	2.75087e-11	1	5.05177e-10	4.05425e-09	-	-	2901	-	-	-	-	tr|B6H108|B6H108_PENCW Pc12g10860 protein OS=Penicillium chrysogenum (strain ATCC 28089 / DSM 1075 / Wisconsin 54-1255) GN=Pc12g10860 PE=4 SV=1	0	ref|XP_002557906.1| Pc12g10860 [Penicillium chrysogenum Wisconsin 54-1255] emb|CAP80713.1| Pc12g10860 [Penicillium chrysogenum Wisconsin 54-1255]	0	lcl|B6Q444_PENMQ/1-684 PB003955; Pfam-B_3955;	6e-120	-	-	-	-	-
	comp10584_c0_seq1	down	0.15	0	#NAME?	1	1	NA	1	1	NA	-	-	125	-	-	-	-	-	-	-	-	-	-	-	-	-	-	-
GBSQ01001845	comp10586_c0_seq1	down	0.18	0.06	-1.58496	1	1	0.0741832	1	1	0.555015	-	-	620	-	-	-	-	-	-	-	-	-	-	-	-	-	-	-
GBSQ01002753	comp10587_c0_seq3	down	0.89	0.24	-1.89077	1	0.488483	0.760481	1	1	0.999993	-	-	597	-	-	-	-	-	-	-	-	-	-	-	-	-	-	-
GBSQ01002754	comp10587_c0_seq4	down	1.01	0.27	-1.90332	1	0.488483	0.838506	1	1	0.999993	-	-	524	-	-	-	-	-	-	-	-	-	-	-	-	-	-	-
GBSP01003294	comp1058_c0_seq1	down	35.45	9.37	-1.91966	0.999993	2.84295e-05	9.57042e-05	1	0.00276564	0.00378425	-	-	2344	sp|Q5BEG5|IWS1_EMENI Transcription factor iws1 OS=Emericella nidulans (strain FGSC A4 / ATCC 38163 / CBS 112.46 / NRRL 194 / M139) GN=iws1 PE=3 SV=2	2e-163	-	-	tr|B6H356|B6H356_PENCW Pc13g12850 protein OS=Penicillium chrysogenum (strain ATCC 28089 / DSM 1075 / Wisconsin 54-1255) GN=Pc13g12850 PE=4 SV=1	0	ref|XP_002559700.1| Pc13g12850 [Penicillium chrysogenum Wisconsin 54-1255] emb|CAP92354.1| Pc13g12850 [Penicillium chrysogenum Wisconsin 54-1255]	0	lcl|B6H356_PENCW/286-339 PF08711.6;Med26;	2e-23	-	GO:0005634,nucleus;GO:0003677,DNA binding;GO:0006355,regulation of transcription, DNA-dependent;GO:0003746,translation elongation factor activity;GO:0006414,translational elongation;GO:0006351,transcription, DNA-dependent	-	-	-
	comp10593_c0_seq1	down	0.28	0	#NAME?	1	1	NA	1	1	NA	-	-	135	-	-	-	-	-	-	-	-	-	-	-	-	-	-	-
GBSQ01002422	comp10594_c0_seq1	down	0.03	0	#NAME?	1	1	NA	1	1	NA	-	-	1445	-	-	-	-	tr|B6HGY4|B6HGY4_PENCW Pc20g13450 protein OS=Penicillium chrysogenum (strain ATCC 28089 / DSM 1075 / Wisconsin 54-1255) GN=Pc20g13450 PE=4 SV=1	4e-155	ref|XP_002563825.1| Pc20g13450 [Penicillium chrysogenum Wisconsin 54-1255] emb|CAP86674.1| Pc20g13450 [Penicillium chrysogenum Wisconsin 54-1255]	4e-155	lcl|B6HGY4_PENCW/1-377 PB003459; Pfam-B_3459;	1e-155	-	-	-	-	-
	comp10609_c0_seq1	down	0.14	0	#NAME?	1	1	NA	1	1	NA	-	-	134	-	-	-	-	-	-	-	-	-	-	-	-	-	-	-
	comp10617_c0_seq1	down	0.18	0	#NAME?	1	1	NA	1	1	NA	-	-	103	-	-	-	-	-	-	-	-	-	-	-	-	-	-	-
	comp10634_c0_seq1	down	1.12	0.35	-1.67807	1	0.488483	0.871449	1	1	0.999993	-	-	152	-	-	-	-	-	-	-	-	-	-	-	-	-	-	-
GBSQ01002698	comp10637_c0_seq1	down	0.77	0.16	-2.26679	1	0.488483	0.702239	1	1	0.999993	-	-	1933	sp|O74180|AOX_ASPNG Alternative oxidase, mitochondrial OS=Aspergillus niger GN=aox1 PE=2 SV=2	3e-120	gnl|CDD|190109 pfam01786, AOX, Alternative oxidase. The alternative oxidase is used as a second terminal oxidase in the mitochondria, electrons are transfered directly from reduced ubiquinol to oxygen forming water. This is not coupled to ATP synthesis and is not inhibited by cyanide, this pathway is a single step process. In rice the transcript levels of the alternative oxidase are increased by …	7e-120	tr|B6HCR7|B6HCR7_PENCW Alternative oxidase OS=Penicillium chrysogenum (strain ATCC 28089 / DSM 1075 / Wisconsin 54-1255) GN=Pc18g06440 PE=3 SV=1	1e-138	ref|XP_002562471.1| Pc18g06440 [Penicillium chrysogenum Wisconsin 54-1255] emb|CAP94868.1| Pc18g06440 [Penicillium chrysogenum Wisconsin 54-1255]	9e-139	lcl|B6HCR7_PENCW/64-292 PF01786.12;AOX;	1e-125	-	GO:0006810,transport;GO:0016020,membrane;GO:0005740,mitochondrial envelope;GO:0007585,respiratory gaseous exchange;GO:0055114,oxidation-reduction process;GO:0022900,electron transport chain;GO:0046872,metal ion binding;GO:0005743,mitochondrial inner membrane;GO:0016021,integral to membrane;GO:0070469,respiratory chain;GO:0005739,mitochondrion;GO:0016491,oxidoreductase activity	-	-	-
GBSQ01002699	comp10637_c0_seq2	down	0.73	0.18	-2.0199	1	0.488483	0.6528	1	1	0.999993	-	-	1916	sp|O74180|AOX_ASPNG Alternative oxidase, mitochondrial OS=Aspergillus niger GN=aox1 PE=2 SV=2	3e-120	gnl|CDD|190109 pfam01786, AOX, Alternative oxidase. The alternative oxidase is used as a second terminal oxidase in the mitochondria, electrons are transfered directly from reduced ubiquinol to oxygen forming water. This is not coupled to ATP synthesis and is not inhibited by cyanide, this pathway is a single step process. In rice the transcript levels of the alternative oxidase are increased by …	7e-120	tr|B6HCR7|B6HCR7_PENCW Alternative oxidase OS=Penicillium chrysogenum (strain ATCC 28089 / DSM 1075 / Wisconsin 54-1255) GN=Pc18g06440 PE=3 SV=1	1e-138	ref|XP_002562471.1| Pc18g06440 [Penicillium chrysogenum Wisconsin 54-1255] emb|CAP94868.1| Pc18g06440 [Penicillium chrysogenum Wisconsin 54-1255]	9e-139	lcl|B6HCR7_PENCW/64-292 PF01786.12;AOX;	1e-125	-	GO:0006810,transport;GO:0016020,membrane;GO:0005740,mitochondrial envelope;GO:0007585,respiratory gaseous exchange;GO:0055114,oxidation-reduction process;GO:0022900,electron transport chain;GO:0046872,metal ion binding;GO:0005743,mitochondrial inner membrane;GO:0016021,integral to membrane;GO:0070469,respiratory chain;GO:0005739,mitochondrion;GO:0016491,oxidoreductase activity	-	-	-
GBSQ01002700	comp10637_c0_seq3	down	0.64	0.2	-1.67807	1	0.488483	0.555153	1	1	0.999993	-	-	712	sp|O74180|AOX_ASPNG Alternative oxidase, mitochondrial OS=Aspergillus niger GN=aox1 PE=2 SV=2	3e-120	gnl|CDD|190109 pfam01786, AOX, Alternative oxidase. The alternative oxidase is used as a second terminal oxidase in the mitochondria, electrons are transfered directly from reduced ubiquinol to oxygen forming water. This is not coupled to ATP synthesis and is not inhibited by cyanide, this pathway is a single step process. In rice the transcript levels of the alternative oxidase are increased by …	7e-120	tr|B6HCR7|B6HCR7_PENCW Alternative oxidase OS=Penicillium chrysogenum (strain ATCC 28089 / DSM 1075 / Wisconsin 54-1255) GN=Pc18g06440 PE=3 SV=1	1e-138	ref|XP_002562471.1| Pc18g06440 [Penicillium chrysogenum Wisconsin 54-1255] emb|CAP94868.1| Pc18g06440 [Penicillium chrysogenum Wisconsin 54-1255]	9e-139	lcl|B6HCR7_PENCW/64-292 PF01786.12;AOX;	1e-125	-	GO:0006810,transport;GO:0016020,membrane;GO:0005740,mitochondrial envelope;GO:0007585,respiratory gaseous exchange;GO:0055114,oxidation-reduction process;GO:0022900,electron transport chain;GO:0046872,metal ion binding;GO:0005743,mitochondrial inner membrane;GO:0016021,integral to membrane;GO:0070469,respiratory chain;GO:0005739,mitochondrion;GO:0016491,oxidoreductase activity	-	-	-
	comp10638_c0_seq1	down	0.35	0	#NAME?	1	1	NA	1	1	NA	-	-	107	-	-	-	-	-	-	-	-	-	-	-	-	-	-	-
	comp10640_c0_seq1	down	0.17	0	#NAME?	1	1	NA	1	1	NA	-	-	114	-	-	-	-	-	-	-	-	-	-	-	-	-	-	-
GBSQ01002194	comp10645_c0_seq1	down	1.71	0	#NAME?	1	0.238617	NA	1	1	NA	-	-	1518	-	-	-	-	-	-	-	-	-	-	-	-	-	-	-
GBSP01003007	comp1064_c0_seq1	down	60.01	13.85	-2.11532	1	1.04666e-08	4.93512e-08	1	1.75698e-06	3.85579e-06	E1.5.1.12	1-pyrroline-5-carboxylate dehydrogenase	2243	sp|Q9P8I0|PUT2_EMENI Delta-1-pyrroline-5-carboxylate dehydrogenase, mitochondrial OS=Emericella nidulans (strain FGSC A4 / ATCC 38163 / CBS 112.46 / NRRL 194 / M139) GN=prnC PE=3 SV=2	0	gnl|CDD|143441 cd07123, ALDH_F4-17_P5CDH, Delta(1)-pyrroline-5-carboxylate dehydrogenase, ALDH families 4 and 17. Delta(1)-pyrroline-5-carboxylate dehydrogenase (EC=1.5.1.12 ), families 4 and 17: a proline catabolic enzyme of the aldehyde dehydrogenase (ALDH) protein superfamily. Delta(1)-pyrroline-5-carboxylate dehydrogenase (P5CDH), also known as ALDH4A1 in humans, is a mitochondrial homodimer …	0	tr|B6GYV7|B6GYV7_PENCW Pc12g08900 protein OS=Penicillium chrysogenum (strain ATCC 28089 / DSM 1075 / Wisconsin 54-1255) GN=Pc12g08900 PE=3 SV=1	0	ref|XP_002557718.1| Pc12g08900 [Penicillium chrysogenum Wisconsin 54-1255] emb|CAP80517.1| Pc12g08900 [Penicillium chrysogenum Wisconsin 54-1255]	0	lcl|B6GYV7_PENCW/77-557 PF00171.17;Aldedh;	0	EC	GO:0016620,oxidoreductase activity, acting on the aldehyde or oxo group of donors, NAD or NADP as acceptor;GO:0006561,proline biosynthetic process;GO:0005759,mitochondrial matrix;GO:0008152,metabolic process;GO:0005737,cytoplasm;GO:0055114,oxidation-reduction process;GO:0006560,proline metabolic process;GO:0003842,1-pyrroline-5-carboxylate dehydrogenase activity;GO:0016491,oxidoreductase activity	EC:1.5.1.12	K00294	ko00250, Alanine, aspartate and glutamate metabolism;ko00330, Arginine and proline metabolism;
GBSQ01001912	comp10659_c0_seq1	down	0.61	0.25	-1.28688	1	0.488483	0.503529	1	1	0.999993	ATR1	MFS transporter, DHA2 family, multidrug resistance protein	1438	-	-	-	-	tr|Q2TYV0|Q2TYV0_ASPOR Predicted transporter OS=Aspergillus oryzae (strain ATCC 42149 / RIB 40) GN=AO090103000099 PE=4 SV=1	1e-172	ref|XP_001826706.2| efflux pump antibiotic resistance protein [Aspergillus oryzae RIB40]	1e-176	lcl|B8NYF9_ASPFN/70-455 PF07690.11;MFS_1;	4e-141	-	GO:0055085,transmembrane transport;GO:0016021,integral to membrane	-	K08165	-
GBSQ01001913	comp10659_c0_seq2	down	0.6	0.25	-1.26303	1	0.488483	0.493994	1	1	0.999993	ATR1	MFS transporter, DHA2 family, multidrug resistance protein	1419	-	-	-	-	tr|Q2TYV0|Q2TYV0_ASPOR Predicted transporter OS=Aspergillus oryzae (strain ATCC 42149 / RIB 40) GN=AO090103000099 PE=4 SV=1	1e-172	ref|XP_001826706.2| efflux pump antibiotic resistance protein [Aspergillus oryzae RIB40]	1e-176	lcl|B8NYF9_ASPFN/70-455 PF07690.11;MFS_1;	4e-141	-	GO:0055085,transmembrane transport;GO:0016021,integral to membrane	-	K08165	-
GBSQ01001914	comp10659_c0_seq3	down	0.58	0.22	-1.39855	1	0.488483	0.486977	1	1	0.999993	ATR1	MFS transporter, DHA2 family, multidrug resistance protein	1414	-	-	-	-	tr|Q2TYV0|Q2TYV0_ASPOR Predicted transporter OS=Aspergillus oryzae (strain ATCC 42149 / RIB 40) GN=AO090103000099 PE=4 SV=1	1e-172	ref|XP_001826706.2| efflux pump antibiotic resistance protein [Aspergillus oryzae RIB40]	1e-176	lcl|B8NYF9_ASPFN/70-455 PF07690.11;MFS_1;	4e-141	-	GO:0055085,transmembrane transport;GO:0016021,integral to membrane	-	K08165	-
	comp10668_c0_seq1	down	0.35	0	#NAME?	1	1	NA	1	1	NA	-	-	109	-	-	-	-	-	-	-	-	-	-	-	-	-	-	-
	comp10680_c0_seq1	down	0.3	0	#NAME?	1	1	NA	1	1	NA	-	-	128	-	-	-	-	tr|C6JSU3|C6JSU3_SORBI Putative uncharacterized protein Sb3036s002010 (Fragment) OS=Sorghum bicolor GN=Sb3036s002010 PE=4 SV=1	5e-23	ref|ZP_06388631.1| hypothetical protein Ssol98_08391 [Sulfolobus solfataricus 98/2]	1e-23	lcl|B6SS32_MAIZE/1-39 PB182840; Pfam-B_182840;	4e-19	-	-	-	-	-
	comp10683_c0_seq3	down	0.26	0.12	-1.11548	1	1	0.167195	1	1	0.755028	-	-	147	-	-	-	-	tr|G3XQH2|G3XQH2_ASPNA Putative uncharacterized protein OS=Aspergillus niger (strain ATCC 1015 / CBS 113.46 / FGSC A1144 / LSHB Ac4 / NCTC 3858a / NRRL 328 / USDA 3528.7) GN=ASPNIDRAFT_36457 PE=4 SV=1	2e-11	gb|EHA26114.1| hypothetical protein ASPNIDRAFT_36457 [Aspergillus niger ATCC 1015]	2e-11	-	-	-	-	-	-	-
GBSQ01002233	comp10687_c0_seq1	down	0.74	0.27	-1.45457	1	0.488483	0.614012	1	1	0.999993	E3.2.1.10	oligo-1,6-glucosidase	2789	sp|Q9P6J3|MALT_SCHPO Alpha-glucosidase OS=Schizosaccharomyces pombe (strain 972 / ATCC 24843) GN=mal1 PE=2 SV=1	2e-169	gnl|CDD|200472 cd11333, AmyAc_SI_OligoGlu_DGase, Alpha amylase catalytic domain found in Sucrose isomerases, oligo-1,6-glucosidase (also called isomaltase; sucrase-isomaltase; alpha-limit dextrinase), dextran glucosidase (also called glucan 1,6-alpha-glucosidase), and related proteins. The sucrose isomerases (SIs) Isomaltulose synthase (EC 5.4.99.11) and Trehalose synthase (EC 5.4.99.16) catalyze…	0	tr|F9X5H1|F9X5H1_MYCGM Putative alpha-amylase OS=Mycosphaerella graminicola (strain CBS 115943 / IPO323) GN=MgAMY6 PE=4 SV=1	0	gb|EGP88681.1| putative alpha-amylase [Mycosphaerella graminicola IPO323]	0	lcl|C7YL20_NECH7/34-396 PF00128.19;Alpha-amylase;	4e-179	G	GO:0008152,metabolic process;GO:0003824,catalytic activity;GO:0005737,cytoplasm;GO:0016798,hydrolase activity, acting on glycosyl bonds;GO:0043169,cation binding;GO:0016787,hydrolase activity;GO:0005975,carbohydrate metabolic process;GO:0004574,oligo-1,6-glucosidase activity	EC:3.2.1.10	K01182	ko00052, Galactose metabolism;ko00500, Starch and sucrose metabolism;
	comp10691_c0_seq1	down	0.16	0	#NAME?	1	1	NA	1	1	NA	-	-	117	-	-	-	-	-	-	-	-	-	-	-	-	-	-	-
	comp10694_c0_seq1	down	0.16	0	#NAME?	1	1	NA	1	1	NA	-	-	115	-	-	-	-	-	-	-	-	-	-	-	-	-	-	-
	comp1069_c0_seq16	down	2.75	1.37	-1.00526	0.943063	0.295428	0.814966	1	1	0.999993	DLST, sucB	2-oxoglutarate dehydrogenase E2 component (dihydrolipoamide succinyltransferase)	193	sp|P19262|ODO2_YEAST Dihydrolipoyllysine-residue succinyltransferase component of 2-oxoglutarate dehydrogenase complex, mitochondrial OS=Saccharomyces cerevisiae (strain ATCC 204508 / S288c) GN=KGD2 PE=1 SV=2	2e-112	gnl|CDD|185477 PTZ00144, PTZ00144, dihydrolipoamide succinyltransferase; Provisional.	2e-142	tr|Q2U5A7|Q2U5A7_ASPOR Dihydrolipoamide succinyltransferase OS=Aspergillus oryzae (strain ATCC 42149 / RIB 40) GN=AO090020000008 PE=3 SV=1	2e-179	ref|XP_002384271.1| dihydrolipoamide succinyltransferase, putative [Aspergillus flavus NRRL3357] gb|EED46735.1| dihydrolipoamide succinyltransferase, putative [Aspergillus flavus NRRL3357]	1e-179	lcl|B8MNS0_TALSN/224-427 PF00198.18;2-oxoacid_dh;	4e-118	C	GO:0006099,tricarboxylic acid cycle;GO:0045252,oxoglutarate dehydrogenase complex;GO:0008152,metabolic process;GO:0004149,dihydrolipoyllysine-residue succinyltransferase activity;GO:0005739,mitochondrion;GO:0016740,transferase activity	EC:2.3.1.61	K00658	ko00020, Citrate cycle (TCA cycle);ko00310, Lysine degradation;
GBSQ01001964	comp10707_c0_seq2	down	0.49	0.23	-1.09115	1	1	0.393781	1	1	0.999993	-	-	920	-	-	-	-	-	-	-	-	-	-	-	-	-	-	-
	comp10720_c0_seq1	down	0.63	0	#NAME?	1	0.488483	NA	1	1	NA	-	-	121	-	-	-	-	-	-	-	-	-	-	-	-	-	-	-
GBSQ01002385	comp10723_c0_seq1	down	0.74	0.33	-1.16506	1	0.488483	0.584589	1	1	0.999993	araE	MFS transporter, SP family, arabinose:H+ symporter	952	sp|Q2U2Y9|QUTD_ASPOR Probable quinate permease OS=Aspergillus oryzae (strain ATCC 42149 / RIB 40) GN=qutD PE=3 SV=1	6e-61	gnl|CDD|200987 pfam00083, Sugar_tr, Sugar (and other) transporter.	4e-73	tr|B8NL16|B8NL16_ASPFN Sugar transporter, putative OS=Aspergillus flavus (strain ATCC 200026 / FGSC A1120 / NRRL 3357 / JCM 12722 / SRRC 167) GN=AFLA_096000 PE=3 SV=1	4e-103	ref|XP_002381419.1| sugar transporter, putative [Aspergillus flavus NRRL3357] gb|EED49518.1| sugar transporter, putative [Aspergillus flavus NRRL3357]	4e-103	lcl|Q0V209_PHANO/67-533 PF00083.19;Sugar_tr;	2e-99	R	GO:0016020,membrane;GO:0006810,transport;GO:0055085,transmembrane transport;GO:0019630,quinate metabolic process;GO:0008643,carbohydrate transport;GO:0016021,integral to membrane;GO:0005886,plasma membrane;GO:0005215,transporter activity;GO:0022857,transmembrane transporter activity;GO:0022891,substrate-specific transmembrane transporter activity	-	K02100	-
	comp10734_c0_seq1	down	0.35	0	#NAME?	1	1	NA	1	1	NA	-	-	107	-	-	-	-	-	-	-	-	-	-	-	-	-	-	-
	comp10738_c0_seq1	down	0.18	0	#NAME?	1	1	NA	1	1	NA	-	-	107	-	-	-	-	-	-	-	-	-	-	-	-	-	-	-
	comp10744_c0_seq1	down	0.32	0	#NAME?	1	1	NA	1	1	NA	-	-	117	-	-	-	-	-	-	-	-	-	-	-	-	-	-	-
GBSQ01002596	comp10746_c0_seq1	down	1.72	0.09	-4.25634	1	0.238617	0.617502	1	1	0.999993	-	-	375	-	-	-	-	tr|B6H2U0|B6H2U0_PENCW Pc13g15370 protein OS=Penicillium chrysogenum (strain ATCC 28089 / DSM 1075 / Wisconsin 54-1255) GN=Pc13g15370 PE=4 SV=1	6e-64	ref|XP_002559932.1| Pc13g15370 [Penicillium chrysogenum Wisconsin 54-1255] emb|CAP92606.1| Pc13g15370 [Penicillium chrysogenum Wisconsin 54-1255]	5e-64	lcl|B6H2U0_PENCW/19-148 PB008500; Pfam-B_8500;	2e-62	-	-	-	-	-
	comp10755_c0_seq1	down	0.17	0	#NAME?	1	1	NA	1	1	NA	-	-	113	-	-	-	-	-	-	-	-	-	-	-	-	-	-	-
	comp10765_c0_seq1	down	0.17	0	#NAME?	1	1	NA	1	1	NA	-	-	114	-	-	-	-	-	-	-	-	-	-	-	-	-	-	-
	comp10766_c0_seq1	down	0.16	0	#NAME?	1	1	NA	1	1	NA	-	-	117	-	-	-	-	-	-	-	-	-	-	-	-	-	-	-
	comp10771_c0_seq1	down	0.22	0	#NAME?	1	1	NA	1	1	NA	-	-	174	-	-	-	-	-	-	-	-	-	-	-	-	-	-	-
GBSQ01002072	comp10772_c0_seq1	down	0.54	0.26	-1.05445	1	0.488483	0.432694	1	1	0.999993	E3.2.1.21	beta-glucosidase	1017	sp|D0VKF5|BGLA_ASPTE Probable beta-glucosidase A OS=Aspergillus terreus GN=bglA PE=2 SV=1	9e-75	-	-	tr|A5A4M8|A5A4M8_9EURO Beta-glucosidase OS=Penicillium brasilianum GN=bgl1 PE=4 SV=1	2e-133	gb|ABP88968.1| beta-glucosidase [Penicillium brasilianum]	2e-133	lcl|A5A4M8_9EURO/65-358 PF00933.16;Glyco_hydro_3;	7e-101	-	GO:0008152,metabolic process;GO:0016798,hydrolase activity, acting on glycosyl bonds;GO:0008422,beta-glucosidase activity;GO:0004553,hydrolase activity, hydrolyzing O-glycosyl compounds;GO:0016787,hydrolase activity;GO:0000272,polysaccharide catabolic process;GO:0005576,extracellular region;GO:0005975,carbohydrate metabolic process;GO:0030245,cellulose catabolic process	EC:3.2.1.21	K01188	ko00460, Cyanoamino acid metabolism;ko00500, Starch and sucrose metabolism;ko00940, Phenylpropanoid biosynthesis;
	comp10779_c0_seq1	down	0.6	0	#NAME?	1	0.488483	NA	1	1	NA	-	-	126	-	-	-	-	-	-	-	-	-	-	-	-	-	-	-
	comp10781_c0_seq1	down	0.52	0	#NAME?	1	0.488483	NA	1	1	NA	-	-	109	-	-	-	-	-	-	-	-	-	-	-	-	-	-	-
GBSQ01002409	comp10782_c0_seq1	down	0.24	0.09	-1.41504	1	1	0.142426	1	1	0.711553	-	-	403	-	-	-	-	-	-	-	-	-	-	-	-	-	-	-
	comp10782_c0_seq2	down	0.13	0	#NAME?	1	1	NA	1	1	NA	-	-	146	-	-	-	-	-	-	-	-	-	-	-	-	-	-	-
	comp10808_c0_seq1	down	0.23	0	#NAME?	1	1	NA	1	1	NA	-	-	167	-	-	-	-	-	-	-	-	-	-	-	-	-	-	-
GBSP01003847	comp1080_c0_seq1	down	7.38	2.22	-1.73306	0.983492	0.0790233	0.157257	1	1	0.736385	FEN2, LIZ1	MFS transporter, ACS family, pantothenate transporter	3286	-	-	-	-	tr|B6GX96|B6GX96_PENCW Pc12g00230 protein OS=Penicillium chrysogenum (strain ATCC 28089 / DSM 1075 / Wisconsin 54-1255) GN=Pc12g00230 PE=4 SV=1	0	ref|XP_002556928.1| Pc12g00230 [Penicillium chrysogenum Wisconsin 54-1255] emb|CAP79650.1| Pc12g00230 [Penicillium chrysogenum Wisconsin 54-1255]	0	lcl|Q7SAC5_NEUCR/63-483 PF07690.11;MFS_1;	0	-	GO:0055085,transmembrane transport;GO:0016021,integral to membrane	-	K03448	-
	comp10811_c0_seq1	down	0.15	0	#NAME?	1	1	NA	1	1	NA	-	-	126	-	-	-	-	-	-	-	-	-	-	-	-	-	-	-
	comp10819_c0_seq1	down	0.62	0	#NAME?	1	0.488483	NA	1	1	NA	-	-	122	-	-	-	-	-	-	-	-	-	-	-	-	-	-	-
GBSQ01002735	comp10822_c0_seq1	down	0.5	0	#NAME?	1	1	NA	1	1	NA	-	-	228	-	-	-	-	tr|Q5AQL4|Q5AQL4_EMENI Putative uncharacterized protein OS=Emericella nidulans (strain FGSC A4 / ATCC 38163 / CBS 112.46 / NRRL 194 / M139) GN=AN9416.2 PE=4 SV=1	1e-19	ref|XP_868798.1| hypothetical protein AN9416.2 [Aspergillus nidulans FGSC A4] gb|EAA66847.1| hypothetical protein AN9416.2 [Aspergillus nidulans FGSC A4] tpe|CBF74302.1| TPA: conserved hypothetical protein [Aspergillus nidulans FGSC A4]	1e-19	lcl|C8V5D1_EMENI/153-295 PF13358.1;DDE_3;	4e-21	-	GO:0015074,DNA integration;GO:0003677,DNA binding;GO:0004803,transposase activity;GO:0006313,transposition, DNA-mediated	-	-	-
GBSQ01002736	comp10822_c0_seq2	down	0.09	0	#NAME?	1	1	NA	1	1	NA	-	-	202	-	-	-	-	tr|Q5AQL4|Q5AQL4_EMENI Putative uncharacterized protein OS=Emericella nidulans (strain FGSC A4 / ATCC 38163 / CBS 112.46 / NRRL 194 / M139) GN=AN9416.2 PE=4 SV=1	1e-19	ref|XP_868798.1| hypothetical protein AN9416.2 [Aspergillus nidulans FGSC A4] gb|EAA66847.1| hypothetical protein AN9416.2 [Aspergillus nidulans FGSC A4] tpe|CBF74302.1| TPA: conserved hypothetical protein [Aspergillus nidulans FGSC A4]	1e-19	lcl|C8V5D1_EMENI/153-295 PF13358.1;DDE_3;	4e-21	-	GO:0015074,DNA integration;GO:0003677,DNA binding;GO:0004803,transposase activity;GO:0006313,transposition, DNA-mediated	-	-	-
GBSQ01002168	comp10824_c0_seq1	down	0.04	0.02	-1	1	1	6.43534e-05	1	1	0.00265806	-	-	1840	-	-	-	-	tr|C0H6A1|C0H6A1_ASPTE GPR1/FUN34/YaaH-class plasma membrane protein OS=Aspergillus terreus GN=alcS3 PE=4 SV=1	1e-54	tpg|DAA06462.1| TPA_inf: GPR1/FUN34/YaaH-class plasma membrane protein [Aspergillus terreus]	1e-54	lcl|A1D0K4_NEOFI/36-257 PF01184.14;Grp1_Fun34_YaaH;	4e-41	-	GO:0016020,membrane	-	-	-
	comp10825_c0_seq3	down	0.15	0	#NAME?	1	1	NA	1	1	NA	-	-	123	-	-	-	-	-	-	-	-	-	-	-	-	-	-	-
GBSP01002526	comp1083_c0_seq1	down	71.76	0.24	-8.224	1	3.97991e-23	1.77237e-17	1	3.77998e-20	4.69118e-15	-	-	870	-	-	-	-	tr|B6HCU5|B6HCU5_PENCW Putative uncharacterized protein Pc18g06730 (Fragment) OS=Penicillium chrysogenum (strain ATCC 28089 / DSM 1075 / Wisconsin 54-1255) GN=Pc18g06730 PE=4 SV=1	7e-13	ref|XP_002562499.1| hypothetical protein [truncated ORF] [Penicillium chrysogenum Wisconsin 54-1255] emb|CAP94897.1| hypothetical protein [truncated ORF] [Penicillium chrysogenum Wisconsin 54-1255]	7e-13	-	-	-	-	-	-	-
GBSP01002527	comp1083_c0_seq2	down	1.64	0	#NAME?	1	0.238617	NA	1	1	NA	-	-	647	-	-	-	-	tr|B6HCU5|B6HCU5_PENCW Putative uncharacterized protein Pc18g06730 (Fragment) OS=Penicillium chrysogenum (strain ATCC 28089 / DSM 1075 / Wisconsin 54-1255) GN=Pc18g06730 PE=4 SV=1	7e-13	ref|XP_002562499.1| hypothetical protein [truncated ORF] [Penicillium chrysogenum Wisconsin 54-1255] emb|CAP94897.1| hypothetical protein [truncated ORF] [Penicillium chrysogenum Wisconsin 54-1255]	7e-13	-	-	-	-	-	-	-
GBSP01002528	comp1083_c0_seq3	down	1.87	0	#NAME?	1	0.238617	NA	1	1	NA	-	-	639	-	-	-	-	tr|B6HCU5|B6HCU5_PENCW Putative uncharacterized protein Pc18g06730 (Fragment) OS=Penicillium chrysogenum (strain ATCC 28089 / DSM 1075 / Wisconsin 54-1255) GN=Pc18g06730 PE=4 SV=1	7e-13	ref|XP_002562499.1| hypothetical protein [truncated ORF] [Penicillium chrysogenum Wisconsin 54-1255] emb|CAP94897.1| hypothetical protein [truncated ORF] [Penicillium chrysogenum Wisconsin 54-1255]	7e-13	-	-	-	-	-	-	-
	comp10850_c0_seq1	down	0.24	0.11	-1.12553	1	1	0.145026	1	1	0.714361	-	-	159	-	-	-	-	-	-	-	-	-	-	-	-	-	-	-
GBSP01002593	comp1085_c0_seq1	down	71.1	13.93	-2.35165	1	3.1713e-11	2.88492e-10	1	1.02192e-08	3.66823e-08	-	-	3098	sp|Q9URX1|YLX5_SCHPO UNC93-like protein C922.05c OS=Schizosaccharomyces pombe (strain 972 / ATCC 24843) GN=SPAC922.05c PE=2 SV=1	8e-146	-	-	tr|A1C3U8|A1C3U8_ASPCL DUF895 domain protein OS=Aspergillus clavatus (strain ATCC 1007 / CBS 513.65 / DSM 816 / NCTC 3887 / NRRL 1) GN=ACLA_057440 PE=4 SV=1	0	ref|XP_001276514.1| DUF895 domain protein [Aspergillus clavatus NRRL 1] gb|EAW15088.1| DUF895 domain protein [Aspergillus clavatus NRRL 1]	0	lcl|B6HV81_PENCW/66-441 PF07690.11;MFS_1;	0	-	GO:0055085,transmembrane transport;GO:0016021,integral to membrane	-	-	-
GBSQ01002538	comp10861_c0_seq1	down	0.14	0.06	-1.22239	1	1	0.0406164	1	1	0.41058	-	-	1105	-	-	gnl|CDD|204786 pfam11937, DUF3455, Protein of unknown function (DUF3455). This family of proteins are functionally uncharacterized. This protein is found in bacteria and eukaryotes. Proteins in this family are typically between 174 to 251 amino acids in length.	3e-38	tr|B6GYC0|B6GYC0_PENCW Pc12g12150 protein (Precursor) OS=Penicillium chrysogenum (strain ATCC 28089 / DSM 1075 / Wisconsin 54-1255) GN=Pc12g12150 PE=4 SV=1	3e-87	ref|XP_002558030.1| Pc12g12150 [Penicillium chrysogenum Wisconsin 54-1255] emb|CAP80842.1| Pc12g12150 [Penicillium chrysogenum Wisconsin 54-1255]	3e-87	lcl|B6GYC0_PENCW/65-249 PF11937.3;DUF3455;	2e-70	-	GO:0009040,ureidoglycolate dehydrogenase activity;GO:0055114,oxidation-reduction process;GO:0016491,oxidoreductase activity	-	-	-
	comp10863_c0_seq1	down	0.18	0	#NAME?	1	1	NA	1	1	NA	-	-	105	-	-	-	-	-	-	-	-	-	-	-	-	-	-	-
GBSQ01002551	comp10889_c0_seq1	down	0.15	0	#NAME?	1	1	NA	1	1	NA	-	-	257	-	-	-	-	tr|B0XPD1|B0XPD1_ASPFC Putative uncharacterized protein OS=Neosartorya fumigata (strain CEA10 / CBS 144.89 / FGSC A1163) GN=AFUB_016920 PE=4 SV=1	2e-06	gb|EDP56969.1| hypothetical protein AFUB_016920 [Aspergillus fumigatus A1163]	2e-06	lcl|B0XPD1_ASPFC/1-56 PB039121; Pfam-B_39121;	5e-07	-	-	-	-	-
	comp10890_c0_seq1	down	0.15	0	#NAME?	1	1	NA	1	1	NA	-	-	124	-	-	-	-	-	-	-	-	-	-	-	-	-	-	-
	comp10896_c0_seq1	down	0.32	0	#NAME?	1	1	NA	1	1	NA	-	-	117	-	-	-	-	-	-	-	-	-	-	-	-	-	-	-
	comp10897_c0_seq1	down	0.36	0	#NAME?	1	1	NA	1	1	NA	-	-	104	-	-	-	-	-	-	-	-	-	-	-	-	-	-	-
	comp10899_c0_seq1	down	0.12	0	#NAME?	1	1	NA	1	1	NA	-	-	159	-	-	-	-	-	-	-	-	-	-	-	-	-	-	-
	comp10907_c0_seq1	down	0.36	0	#NAME?	1	1	NA	1	1	NA	-	-	104	-	-	-	-	-	-	-	-	-	-	-	-	-	-	-
	comp10909_c0_seq1	down	0.16	0	#NAME?	1	1	NA	1	1	NA	-	-	115	-	-	-	-	-	-	-	-	-	-	-	-	-	-	-
	comp10912_c0_seq1	down	0.19	0	#NAME?	1	1	NA	1	1	NA	-	-	102	-	-	-	-	-	-	-	-	-	-	-	-	-	-	-
	comp10913_c0_seq1	down	0.57	0	#NAME?	1	0.488483	NA	1	1	NA	-	-	133	-	-	-	-	-	-	-	-	-	-	-	-	-	-	-
	comp10916_c0_seq1	down	0.3	0	#NAME?	1	1	NA	1	1	NA	-	-	127	-	-	-	-	-	-	-	-	-	-	-	-	-	-	-
GBSQ01002485	comp10923_c0_seq1	down	0.91	0.02	-5.50779	1	0.488483	0.926796	1	1	0.999993	-	-	1123	-	-	-	-	-	-	-	-	-	-	-	-	-	-	-
GBSQ01002486	comp10923_c0_seq2	down	0.96	0.02	-5.58496	1	0.488483	0.969833	1	1	0.999993	-	-	1067	-	-	-	-	-	-	-	-	-	-	-	-	-	-	-
GBSQ01002149	comp10932_c0_seq1	down	0.36	0	#NAME?	1	1	NA	1	1	NA	-	-	633	-	-	-	-	-	-	-	-	-	-	-	-	-	-	-
GBSQ01002150	comp10932_c0_seq2	down	0.31	0	#NAME?	1	1	NA	1	1	NA	-	-	606	-	-	-	-	-	-	-	-	-	-	-	-	-	-	-
GBSQ01002151	comp10932_c0_seq3	down	0.45	0	#NAME?	1	1	NA	1	1	NA	-	-	250	-	-	-	-	-	-	-	-	-	-	-	-	-	-	-
	comp10935_c0_seq1	down	0.16	0	#NAME?	1	1	NA	1	1	NA	-	-	117	-	-	-	-	-	-	-	-	-	-	-	-	-	-	-
GBSQ01001936	comp10941_c0_seq1	down	0.59	0.24	-1.29768	1	0.488483	0.488519	1	1	0.999993	-	-	225	-	-	-	-	-	-	-	-	-	-	-	-	-	-	-
	comp10943_c0_seq3	down	0.3	0.14	-1.09954	1	1	0.210788	1	1	0.824217	-	-	125	-	-	gnl|CDD|201371 pfam00650, CRAL_TRIO, CRAL/TRIO domain.	1e-32	tr|F1CWD3|F1CWD3_9EURO Putative uncharacterized protein OS=Penicillium aethiopicum PE=4 SV=1	3e-172	gb|ADY16686.1| hypothetical protein [Penicillium aethiopicum]	3e-172	lcl|F1CWD3_9EURO/262-412 PF00650.15;CRAL_TRIO;	2e-58	-	-	-	-	-
GBSQ01002161	comp10946_c0_seq1	down	1.69	0.13	-3.70044	1	0.238617	0.655388	1	1	0.999993	-	-	1222	-	-	-	-	-	-	-	-	-	-	-	-	-	-	-
	comp10950_c0_seq1	down	0.34	0	#NAME?	1	1	NA	1	1	NA	-	-	112	-	-	-	-	-	-	-	-	-	-	-	-	-	-	-
	comp10956_c0_seq1	down	0.34	0.16	-1.08746	1	1	0.25276	1	1	0.891413	-	-	113	-	-	-	-	-	-	-	-	-	-	-	-	-	-	-
	comp10962_c0_seq1	down	0.55	0.13	-2.08092	1	0.488483	0.493634	1	1	0.999993	-	-	137	-	-	-	-	-	-	-	-	-	-	-	-	-	-	-
GBSQ01002708	comp10968_c0_seq1	down	0.28	0.1	-1.48543	1	1	0.188051	1	1	0.78459	-	-	675	-	-	-	-	-	-	-	-	-	-	-	-	-	-	-
GBSQ01002618	comp10970_c0_seq1	down	0.88	0.34	-1.37197	1	0.488483	0.695703	1	1	0.999993	-	-	258	-	-	-	-	-	-	-	-	-	-	-	-	-	-	-
GBSQ01001959	comp10971_c0_seq1	down	0.54	0.05	-3.43296	1	0.488483	0.517993	1	1	0.999993	-	-	740	-	-	-	-	tr|F9F307|F9F307_FUSOF Putative uncharacterized protein OS=Fusarium oxysporum (strain Fo5176) GN=FOXB_00782 PE=4 SV=1	3e-25	gb|EHK19392.1| hypothetical protein TRIVIDRAFT_224635 [Trichoderma virens Gv29-8]	9e-32	-	-	-	-	-	-	-
GBSQ01002556	comp10984_c0_seq1	down	1.13	0.06	-4.23522	1	0.488483	0.928829	1	1	0.999993	-	-	589	-	-	-	-	tr|F2TJ50|F2TJ50_AJEDA Cytochrome P450 family protein OS=Ajellomyces dermatitidis (strain ATCC 18188 / CBS 674.68) GN=BDDG_06207 PE=4 SV=1	1e-23	gb|EGE83263.1| cytochrome P450 family protein [Ajellomyces dermatitidis ATCC 18188]	1e-23	lcl|C5GCR9_AJEDR/488-571 PF00067.17;p450;	1e-19	-	GO:0009055,electron carrier activity;GO:0046872,metal ion binding;GO:0020037,heme binding;GO:0016705,oxidoreductase activity, acting on paired donors, with incorporation or reduction of molecular oxygen;GO:0005506,iron ion binding;GO:0004497,monooxygenase activity;GO:0055114,oxidation-reduction process	-	-	-
GBSQ01002198	comp10986_c0_seq1	down	0.08	0	#NAME?	1	1	NA	1	1	NA	E3.2.1.15	polygalacturonase	493	sp|Q9Y833|PGLR2_PENOL Polygalacturonase 2 OS=Penicillium olsonii GN=PG2 PE=3 SV=1	1e-64	-	-	tr|Q9UVL4|Q9UVL4_PENGR Polygalacturonase OS=Penicillium griseoroseum GN=pggI PE=2 SV=1	1e-61	sp|Q9Y833.1|PGLR2_PENOL RecName: Full=Polygalacturonase 2; Short=PG 2; AltName: Full=Pectinase 2; Flags: Precursor emb|CAB46909.1| polygalacturonase 2 [Penicillium olsonii]	4e-63	lcl|PGLR_PENGR/57-376 PF00295.12;Glyco_hydro_28;	2e-45	-	GO:0008152,metabolic process;GO:0004650,polygalacturonase activity;GO:0016798,hydrolase activity, acting on glycosyl bonds;GO:0007047,cellular cell wall organization;GO:0016787,hydrolase activity;GO:0045490,pectin catabolic process;GO:0005576,extracellular region;GO:0005975,carbohydrate metabolic process	EC:3.2.1.15	K01184	ko00040, Pentose and glucuronate interconversions;ko00500, Starch and sucrose metabolism;
GBSQ01002682	comp10987_c0_seq2	down	0.26	0.12	-1.11548	1	1	0.167195	1	1	0.755028	-	-	296	-	-	-	-	-	-	-	-	-	-	-	-	-	-	-
	comp10991_c0_seq1	down	0.19	0	#NAME?	1	1	NA	1	1	NA	-	-	101	-	-	-	-	-	-	-	-	-	-	-	-	-	-	-
	comp11004_c0_seq1	down	0.18	0	#NAME?	1	1	NA	1	1	NA	-	-	103	-	-	-	-	-	-	-	-	-	-	-	-	-	-	-
GBSP01004014	comp1100_c0_seq1	down	11.3	5	-1.17632	0.968672	0.0891306	0.159698	1	1	0.740113	INO1	myo-inositol-1-phosphate synthase	3159	sp|Q9FYV1|INO1_SESIN Inositol-3-phosphate synthase OS=Sesamum indicum PE=2 SV=1	0	gnl|CDD|178057 PLN02438, PLN02438, inositol-3-phosphate synthase.	0	tr|B6HRP4|B6HRP4_PENCW Pc22g25050 protein OS=Penicillium chrysogenum (strain ATCC 28089 / DSM 1075 / Wisconsin 54-1255) GN=Pc22g25050 PE=4 SV=1	0	ref|XP_002566392.1| Pc22g25050 [Penicillium chrysogenum Wisconsin 54-1255] emb|CAP99793.1| Pc22g25050 [Penicillium chrysogenum Wisconsin 54-1255]	0	lcl|B6HRP4_PENCW/78-515 PF07994.7;NAD_binding_5;	0	I	GO:0008654,phospholipid biosynthetic process;GO:0006021,inositol biosynthetic process;GO:0016853,isomerase activity;GO:0004512,inositol-3-phosphate synthase activity;GO:0005737,cytoplasm;GO:0005488,binding	EC:5.5.1.4	K01858	ko00521, Streptomycin biosynthesis;ko00562, Inositol phosphate metabolism;
GBSQ01002785	comp11027_c0_seq1	down	0.43	0.12	-1.8413	1	1	0.36095	1	1	0.999993	-	-	306	-	-	-	-	-	-	-	-	-	-	-	-	-	-	-
	comp11029_c0_seq1	down	0.18	0	#NAME?	1	1	NA	1	1	NA	-	-	105	-	-	-	-	-	-	-	-	-	-	-	-	-	-	-
GBSQ01001916	comp11033_c0_seq1	down	0.6	0.12	-2.32193	1	0.488483	0.552888	1	1	0.999993	-	-	284	-	-	-	-	-	-	-	-	-	-	-	-	-	-	-
	comp11037_c0_seq1	down	0.32	0	#NAME?	1	1	NA	1	1	NA	-	-	120	-	-	-	-	-	-	-	-	-	-	-	-	-	-	-
GBSQ01002696	comp11041_c0_seq1	down	0.98	0	#NAME?	1	0.488483	NA	1	1	NA	-	-	775	-	-	-	-	-	-	-	-	-	-	-	-	-	-	-
	comp11049_c0_seq1	down	0.84	0	#NAME?	1	0.488483	NA	1	1	NA	-	-	135	-	-	-	-	-	-	-	-	-	-	-	-	-	-	-
	comp11050_c0_seq1	down	0.15	0	#NAME?	1	1	NA	1	1	NA	-	-	126	-	-	-	-	-	-	-	-	-	-	-	-	-	-	-
GBSQ01002146	comp11052_c0_seq1	down	0.08	0	#NAME?	1	1	NA	1	1	NA	-	-	251	sp|P03934|TC1A_CAEEL Transposable element Tc1 transposase OS=Caenorhabditis elegans GN=tc1a PE=3 SV=1	2e-14	-	-	tr|B8MSS8|B8MSS8_TALSN Transposable element tc3 transposase, putative OS=Talaromyces stipitatus (strain ATCC 10500 / CBS 375.48 / QM 6759 / NRRL 1006) GN=TSTA_006350 PE=4 SV=1	6e-30	ref|XP_002488264.1| transposable element tc3 transposase, putative [Talaromyces stipitatus ATCC 10500] gb|EED12610.1| transposable element tc3 transposase, putative [Talaromyces stipitatus ATCC 10500]	6e-30	-	-	-	GO:0015074,DNA integration;GO:0005634,nucleus;GO:0003677,DNA binding;GO:0004803,transposase activity;GO:0006313,transposition, DNA-mediated;GO:0006310,DNA recombination	-	-	-
GBSQ01002833	comp11053_c0_seq1	down	0.58	0.02	-4.85798	1	0.488483	0.582085	1	1	0.999993	-	-	1575	-	-	gnl|CDD|187561 cd05251, NmrA_like_SDR_a, NmrA (a transcriptional regulator) and HSCARG (an NADPH sensor) like proteins, atypical (a) SDRs. NmrA and HSCARG like proteins. NmrA is a negative transcriptional regulator of various fungi, involved in the post-translational modulation of the GATA-type transcription factor AreA. NmrA lacks the canonical GXXGXXG NAD-binding motif and has altered residues …	2e-49	tr|D4DAS7|D4DAS7_TRIVH Putative uncharacterized protein OS=Trichophyton verrucosum (strain HKI 0517) GN=TRV_04225 PE=4 SV=1	2e-71	ref|XP_003021645.1| hypothetical protein TRV_04225 [Trichophyton verrucosum HKI 0517] gb|EFE41027.1| hypothetical protein TRV_04225 [Trichophyton verrucosum HKI 0517]	2e-71	lcl|F2PYH1_TRIEQ/5-264 PF05368.8;NmrA;	2e-71	-	GO:0005488,binding	-	-	-
GBSQ01002834	comp11053_c0_seq2	down	0.62	0.02	-4.9542	1	0.488483	0.630018	1	1	0.999993	-	-	1522	-	-	gnl|CDD|187561 cd05251, NmrA_like_SDR_a, NmrA (a transcriptional regulator) and HSCARG (an NADPH sensor) like proteins, atypical (a) SDRs. NmrA and HSCARG like proteins. NmrA is a negative transcriptional regulator of various fungi, involved in the post-translational modulation of the GATA-type transcription factor AreA. NmrA lacks the canonical GXXGXXG NAD-binding motif and has altered residues …	2e-49	tr|D4DAS7|D4DAS7_TRIVH Putative uncharacterized protein OS=Trichophyton verrucosum (strain HKI 0517) GN=TRV_04225 PE=4 SV=1	2e-71	ref|XP_003021645.1| hypothetical protein TRV_04225 [Trichophyton verrucosum HKI 0517] gb|EFE41027.1| hypothetical protein TRV_04225 [Trichophyton verrucosum HKI 0517]	2e-71	lcl|F2PYH1_TRIEQ/5-264 PF05368.8;NmrA;	2e-71	-	GO:0005488,binding	-	-	-
	comp11055_c0_seq1	down	0.18	0	#NAME?	1	1	NA	1	1	NA	-	-	108	-	-	-	-	-	-	-	-	-	-	-	-	-	-	-
GBSQ01002380	comp11075_c0_seq1	down	0.9	0.17	-2.40439	1	0.488483	0.812458	1	1	0.999993	-	-	210	-	-	-	-	-	-	-	-	-	-	-	-	-	-	-
GBSQ01002451	comp11077_c0_seq1	down	0.05	0	#NAME?	1	1	NA	1	1	NA	-	-	733	-	-	-	-	-	-	-	-	-	-	-	-	-	-	-
	comp11090_c0_seq1	down	0.16	0	#NAME?	1	1	NA	1	1	NA	-	-	121	-	-	-	-	-	-	-	-	-	-	-	-	-	-	-
GBSQ01002262	comp11095_c0_seq1	down	0.7	0.04	-4.12928	1	0.488483	0.707268	1	1	0.999993	-	-	408	-	-	-	-	tr|B6H687|B6H687_PENCW Pc15g01470 protein OS=Penicillium chrysogenum (strain ATCC 28089 / DSM 1075 / Wisconsin 54-1255) GN=Pc15g01470 PE=3 SV=1	6e-19	ref|XP_002560367.1| Pc15g01470 [Penicillium chrysogenum Wisconsin 54-1255] emb|CAP83033.1| Pc15g01470 [Penicillium chrysogenum Wisconsin 54-1255]	6e-19	lcl|B6GWA2_PENCW/14-61 PF00319.13;SRF-TF;	9e-09	-	GO:0005634,nucleus;GO:0003677,DNA binding;GO:0006355,regulation of transcription, DNA-dependent;GO:0043565,sequence-specific DNA binding;GO:0006351,transcription, DNA-dependent;GO:0003700,sequence-specific DNA binding transcription factor activity	-	-	-
GBSQ01002263	comp11095_c0_seq2	down	0.89	0.23	-1.95217	1	0.488483	0.766487	1	1	0.999993	-	-	233	-	-	-	-	tr|B6H687|B6H687_PENCW Pc15g01470 protein OS=Penicillium chrysogenum (strain ATCC 28089 / DSM 1075 / Wisconsin 54-1255) GN=Pc15g01470 PE=3 SV=1	6e-19	ref|XP_002560367.1| Pc15g01470 [Penicillium chrysogenum Wisconsin 54-1255] emb|CAP83033.1| Pc15g01470 [Penicillium chrysogenum Wisconsin 54-1255]	6e-19	lcl|B6GWA2_PENCW/14-61 PF00319.13;SRF-TF;	9e-09	-	GO:0005634,nucleus;GO:0003677,DNA binding;GO:0006355,regulation of transcription, DNA-dependent;GO:0043565,sequence-specific DNA binding;GO:0006351,transcription, DNA-dependent;GO:0003700,sequence-specific DNA binding transcription factor activity	-	-	-
GBSP01002903	comp1109_c0_seq25	down	9.69	4.82	-1.00746	0.95061	0.130742	0.269605	1	1	0.913567	-	-	608	-	-	-	-	tr|A4D9J9|A4D9J9_ASPFU DUF636 domain protein OS=Neosartorya fumigata (strain ATCC MYA-4609 / Af293 / CBS 101355 / FGSC A1100) GN=AFUA_1G09754 PE=4 SV=1	2e-68	ref|XP_001481717.1| DUF636 domain protein [Aspergillus fumigatus Af293] gb|EBA27401.1| DUF636 domain protein [Aspergillus fumigatus Af293]	2e-68	lcl|E9D3F5_COCPS/27-145 PF04828.9;GFA;	4e-44	-	GO:0008152,metabolic process;GO:0016846,carbon-sulfur lyase activity	-	-	-
GBSP01002904	comp1109_c0_seq26	down	16.62	8.13	-1.03159	0.98365	0.0423771	0.105121	1	1	0.625725	-	-	350	-	-	-	-	tr|A4D9J9|A4D9J9_ASPFU DUF636 domain protein OS=Neosartorya fumigata (strain ATCC MYA-4609 / Af293 / CBS 101355 / FGSC A1100) GN=AFUA_1G09754 PE=4 SV=1	2e-68	ref|XP_001481717.1| DUF636 domain protein [Aspergillus fumigatus Af293] gb|EBA27401.1| DUF636 domain protein [Aspergillus fumigatus Af293]	2e-68	lcl|E9D3F5_COCPS/27-145 PF04828.9;GFA;	4e-44	-	GO:0008152,metabolic process;GO:0016846,carbon-sulfur lyase activity	-	-	-
GBSQ01002574	comp11102_c0_seq1	down	0.5	0	#NAME?	1	1	NA	1	1	NA	-	-	452	-	-	-	-	-	-	-	-	-	-	-	-	-	-	-
	comp11104_c0_seq1	down	0.16	0	#NAME?	1	1	NA	1	1	NA	-	-	117	-	-	-	-	-	-	-	-	-	-	-	-	-	-	-
	comp11105_c0_seq1	down	0.17	0	#NAME?	1	1	NA	1	1	NA	-	-	111	-	-	-	-	-	-	-	-	-	-	-	-	-	-	-
	comp11106_c0_seq1	down	0.33	0	#NAME?	1	1	NA	1	1	NA	-	-	114	-	-	-	-	-	-	-	-	-	-	-	-	-	-	-
GBSQ01002664	comp11109_c0_seq1	down	0.46	0.17	-1.4361	1	1	0.380777	1	1	0.999993	-	-	1266	-	-	-	-	-	-	-	-	-	-	-	-	-	-	-
GBSQ01002665	comp11109_c0_seq2	down	0.48	0.09	-2.41504	1	1	0.42907	1	1	0.999993	-	-	1183	-	-	-	-	-	-	-	-	-	-	-	-	-	-	-
	comp11114_c0_seq1	down	0.27	0	#NAME?	1	1	NA	1	1	NA	-	-	141	-	-	-	-	-	-	-	-	-	-	-	-	-	-	-
	comp11122_c0_seq1	down	0.15	0	#NAME?	1	1	NA	1	1	NA	-	-	125	-	-	-	-	-	-	-	-	-	-	-	-	-	-	-
GBSQ01002625	comp11146_c0_seq1	down	0.43	0.1	-2.10434	1	1	0.366108	1	1	0.999993	-	-	872	-	-	-	-	-	-	-	-	-	-	-	-	-	-	-
	comp11148_c0_seq1	down	0.16	0	#NAME?	1	1	NA	1	1	NA	-	-	118	-	-	-	-	-	-	-	-	-	-	-	-	-	-	-
	comp11165_c0_seq1	down	0.19	0	#NAME?	1	1	NA	1	1	NA	-	-	102	-	-	-	-	-	-	-	-	-	-	-	-	-	-	-
	comp11169_c0_seq1	down	0.44	0.1	-2.1375	1	1	0.378072	1	1	0.999993	-	-	171	-	-	-	-	-	-	-	-	-	-	-	-	-	-	-
	comp11177_c0_seq1	down	0.23	0.11	-1.06413	1	1	0.134614	1	1	0.694705	-	-	163	-	-	-	-	-	-	-	-	-	-	-	-	-	-	-
GBSP01001591	comp1117_c0_seq1	down	0.45	0.19	-1.24393	1	1	0.364505	1	1	0.999993	-	-	1092	-	-	-	-	tr|B6H9J5|B6H9J5_PENCW Putative uncharacterized protein Pc16g11440 OS=Penicillium chrysogenum (strain ATCC 28089 / DSM 1075 / Wisconsin 54-1255) GN=Pc16g11440 PE=4 SV=1	1e-19	ref|XP_002561447.1| hypothetical protein [Penicillium chrysogenum Wisconsin 54-1255] emb|CAP93814.1| hypothetical protein Pc16g11440 [Penicillium chrysogenum Wisconsin 54-1255]	9e-20	lcl|B6H9J5_PENCW/1-194 PB266843; Pfam-B_266843;	2e-20	-	-	-	-	-
GBSP01001592	comp1117_c0_seq2	down	0.35	0.16	-1.12928	1	1	0.263535	1	1	0.90502	-	-	1023	-	-	-	-	tr|B6H9J5|B6H9J5_PENCW Putative uncharacterized protein Pc16g11440 OS=Penicillium chrysogenum (strain ATCC 28089 / DSM 1075 / Wisconsin 54-1255) GN=Pc16g11440 PE=4 SV=1	1e-19	ref|XP_002561447.1| hypothetical protein [Penicillium chrysogenum Wisconsin 54-1255] emb|CAP93814.1| hypothetical protein Pc16g11440 [Penicillium chrysogenum Wisconsin 54-1255]	9e-20	lcl|B6H9J5_PENCW/1-194 PB266843; Pfam-B_266843;	2e-20	-	-	-	-	-
	comp11189_c0_seq1	down	0.11	0	#NAME?	1	1	NA	1	1	NA	-	-	178	-	-	-	-	-	-	-	-	-	-	-	-	-	-	-
GBSQ01001901	comp11190_c0_seq1	down	0.5	0.1	-2.32193	1	1	0.449076	1	1	0.999993	-	-	1241	-	-	-	-	tr|B8NXB8|B8NXB8_ASPFN Putative uncharacterized protein OS=Aspergillus flavus (strain ATCC 200026 / FGSC A1120 / NRRL 3357 / JCM 12722 / SRRC 167) GN=AFLA_007370 PE=4 SV=1	2e-26	-	-	-	-	-	GO:0046872,metal ion binding;GO:0005634,nucleus;GO:0003677,DNA binding;GO:0006355,regulation of transcription, DNA-dependent;GO:0008270,zinc ion binding;GO:0006351,transcription, DNA-dependent;GO:0003700,sequence-specific DNA binding transcription factor activity	-	-	-
GBSQ01001902	comp11190_c0_seq2	down	0.53	0.12	-2.14296	1	0.488483	0.475583	1	1	0.999993	-	-	1189	-	-	-	-	tr|B8NXB8|B8NXB8_ASPFN Putative uncharacterized protein OS=Aspergillus flavus (strain ATCC 200026 / FGSC A1120 / NRRL 3357 / JCM 12722 / SRRC 167) GN=AFLA_007370 PE=4 SV=1	2e-26	-	-	-	-	-	GO:0046872,metal ion binding;GO:0005634,nucleus;GO:0003677,DNA binding;GO:0006355,regulation of transcription, DNA-dependent;GO:0008270,zinc ion binding;GO:0006351,transcription, DNA-dependent;GO:0003700,sequence-specific DNA binding transcription factor activity	-	-	-
	comp11195_c0_seq1	down	0.33	0	#NAME?	1	1	NA	1	1	NA	-	-	115	-	-	-	-	-	-	-	-	-	-	-	-	-	-	-
GBSP01001807	comp111_c0_seq1	down	0.17	0	#NAME?	1	1	NA	1	1	NA	-	-	333	-	-	-	-	-	-	-	-	-	-	-	-	-	-	-
	comp11218_c0_seq1	down	0.16	0	#NAME?	1	1	NA	1	1	NA	-	-	115	-	-	-	-	-	-	-	-	-	-	-	-	-	-	-
	comp11219_c0_seq1	down	0.11	0	#NAME?	1	1	NA	1	1	NA	-	-	178	-	-	-	-	-	-	-	-	-	-	-	-	-	-	-
GBSQ01002221	comp11222_c0_seq1	down	0.75	0.17	-2.14136	1	0.488483	0.677485	1	1	0.999993	-	-	1062	-	-	-	-	-	-	-	-	-	-	-	-	-	-	-
	comp11227_c0_seq1	down	0.58	0	#NAME?	1	0.488483	NA	1	1	NA	-	-	130	-	-	-	-	-	-	-	-	-	-	-	-	-	-	-
GBSP01006379	comp1122_c0_seq1	down	9.67	4.29	-1.17254	0.976506	0.0765086	0.208156	1	1	0.823341	-	-	235	-	-	-	-	-	-	-	-	lcl|C8V4Q8_EMENI/1130-1171 PF13374.1;TPR_10;	6e-06	-	-	-	-	-
GBSQ01002525	comp11230_c0_seq1	down	1.14	0.16	-2.83289	1	0.488483	0.99304	1	1	0.999993	-	-	431	-	-	-	-	tr|C5GWB6|C5GWB6_AJEDR Putative uncharacterized protein OS=Ajellomyces dermatitidis (strain ER-3 / ATCC MYA-2586) GN=BDCG_08760 PE=4 SV=1	2e-34	gb|EEQ85491.1| conserved hypothetical protein [Ajellomyces dermatitidis ER-3]	2e-34	-	-	-	GO:0016772,transferase activity, transferring phosphorus-containing groups	-	-	-
GBSQ01002586	comp11238_c0_seq1	down	0.5	0.14	-1.8365	1	1	0.434344	1	1	0.999993	-	-	1289	-	-	-	-	tr|Q0CN37|Q0CN37_ASPTN Predicted protein OS=Aspergillus terreus (strain NIH 2624 / FGSC A1156) GN=ATEG_04897 PE=4 SV=1	1e-37	ref|XP_001214075.1| predicted protein [Aspergillus terreus NIH2624] gb|EAU35344.1| predicted protein [Aspergillus terreus NIH2624]	1e-37	lcl|Q0CN37_ASPTN/1-269 PB062124; Pfam-B_62124;	3e-38	-	-	-	-	-
GBSP01002225	comp1123_c0_seq1	down	22.03	8.35	-1.39962	0.998235	0.00568249	0.0151812	1	0.251949	0.223488	NOL10, ENP2	ribosome biogenesis protein ENP2	9858	sp|A7KAM4|ATG13_PENCW Autophagy-related protein 13 OS=Penicillium chrysogenum (strain ATCC 28089 / DSM 1075 / Wisconsin 54-1255) GN=atg13 PE=3 SV=1	0	gnl|CDD|192448 pfam10033, ATG13, Autophagy-related protein 13. Members of this family of phosphoproteins are involved in cytoplasm to vacuole transport (Cvt), and more specifically in Cvt vesicle formation. They are probably involved in the switching machinery regulating the conversion between the Cvt pathway and autophagy. Finally, ATG13 is also required for glycogen storage.	9e-90	tr|B8N4C4|B8N4C4_ASPFN WD repeat protein OS=Aspergillus flavus (strain ATCC 200026 / FGSC A1120 / NRRL 3357 / JCM 12722 / SRRC 167) GN=AFLA_035370 PE=4 SV=1	0	ref|XP_002375047.1| WD repeat protein [Aspergillus flavus NRRL3357] gb|EED56265.1| WD repeat protein [Aspergillus flavus NRRL3357]	0	lcl|ATG13_PENCW/339-972 PB003271; Pfam-B_3271;	1e-168	R	GO:0016020,membrane;GO:0006810,transport;GO:0005634,nucleus;GO:0006914,autophagy;GO:0015031,protein transport;GO:0005737,cytoplasm	-	K14788	-
GBSP01002226	comp1123_c0_seq2	down	22.37	8.44	-1.40625	0.998235	0.00568249	0.0139769	1	0.251949	0.209565	NOL10, ENP2	ribosome biogenesis protein ENP2	9803	sp|A7KAM4|ATG13_PENCW Autophagy-related protein 13 OS=Penicillium chrysogenum (strain ATCC 28089 / DSM 1075 / Wisconsin 54-1255) GN=atg13 PE=3 SV=1	0	gnl|CDD|192448 pfam10033, ATG13, Autophagy-related protein 13. Members of this family of phosphoproteins are involved in cytoplasm to vacuole transport (Cvt), and more specifically in Cvt vesicle formation. They are probably involved in the switching machinery regulating the conversion between the Cvt pathway and autophagy. Finally, ATG13 is also required for glycogen storage.	9e-90	tr|B8N4C4|B8N4C4_ASPFN WD repeat protein OS=Aspergillus flavus (strain ATCC 200026 / FGSC A1120 / NRRL 3357 / JCM 12722 / SRRC 167) GN=AFLA_035370 PE=4 SV=1	0	ref|XP_002375047.1| WD repeat protein [Aspergillus flavus NRRL3357] gb|EED56265.1| WD repeat protein [Aspergillus flavus NRRL3357]	0	lcl|ATG13_PENCW/339-972 PB003271; Pfam-B_3271;	1e-168	R	GO:0016020,membrane;GO:0006810,transport;GO:0005634,nucleus;GO:0006914,autophagy;GO:0015031,protein transport;GO:0005737,cytoplasm	-	K14788	-
GBSP01002227	comp1123_c0_seq3	down	22.66	8.54	-1.40784	0.997641	0.00705039	0.0132093	1	0.290143	0.20155	NOL10, ENP2	ribosome biogenesis protein ENP2	9786	sp|A7KAM4|ATG13_PENCW Autophagy-related protein 13 OS=Penicillium chrysogenum (strain ATCC 28089 / DSM 1075 / Wisconsin 54-1255) GN=atg13 PE=3 SV=1	0	gnl|CDD|192448 pfam10033, ATG13, Autophagy-related protein 13. Members of this family of phosphoproteins are involved in cytoplasm to vacuole transport (Cvt), and more specifically in Cvt vesicle formation. They are probably involved in the switching machinery regulating the conversion between the Cvt pathway and autophagy. Finally, ATG13 is also required for glycogen storage.	9e-90	tr|B8N4C4|B8N4C4_ASPFN WD repeat protein OS=Aspergillus flavus (strain ATCC 200026 / FGSC A1120 / NRRL 3357 / JCM 12722 / SRRC 167) GN=AFLA_035370 PE=4 SV=1	0	ref|XP_002375047.1| WD repeat protein [Aspergillus flavus NRRL3357] gb|EED56265.1| WD repeat protein [Aspergillus flavus NRRL3357]	0	lcl|ATG13_PENCW/339-972 PB003271; Pfam-B_3271;	1e-168	R	GO:0016020,membrane;GO:0006810,transport;GO:0005634,nucleus;GO:0006914,autophagy;GO:0015031,protein transport;GO:0005737,cytoplasm	-	K14788	-
GBSP01002228	comp1123_c0_seq4	down	23	8.64	-1.41253	0.997641	0.00705039	0.012236	1	0.290143	0.192591	NOL10, ENP2	ribosome biogenesis protein ENP2	9731	sp|A7KAM4|ATG13_PENCW Autophagy-related protein 13 OS=Penicillium chrysogenum (strain ATCC 28089 / DSM 1075 / Wisconsin 54-1255) GN=atg13 PE=3 SV=1	0	gnl|CDD|192448 pfam10033, ATG13, Autophagy-related protein 13. Members of this family of phosphoproteins are involved in cytoplasm to vacuole transport (Cvt), and more specifically in Cvt vesicle formation. They are probably involved in the switching machinery regulating the conversion between the Cvt pathway and autophagy. Finally, ATG13 is also required for glycogen storage.	9e-90	tr|B8N4C4|B8N4C4_ASPFN WD repeat protein OS=Aspergillus flavus (strain ATCC 200026 / FGSC A1120 / NRRL 3357 / JCM 12722 / SRRC 167) GN=AFLA_035370 PE=4 SV=1	0	ref|XP_002375047.1| WD repeat protein [Aspergillus flavus NRRL3357] gb|EED56265.1| WD repeat protein [Aspergillus flavus NRRL3357]	0	lcl|ATG13_PENCW/339-972 PB003271; Pfam-B_3271;	1e-168	R	GO:0016020,membrane;GO:0006810,transport;GO:0005634,nucleus;GO:0006914,autophagy;GO:0015031,protein transport;GO:0005737,cytoplasm	-	K14788	-
GBSQ01002628	comp11241_c0_seq1	down	0.62	0.21	-1.56188	1	0.488483	0.530796	1	1	0.999993	-	-	942	-	-	-	-	-	-	-	-	-	-	-	-	-	-	-
GBSQ01002756	comp11242_c0_seq1	down	0.64	0	#NAME?	1	0.488483	NA	1	1	NA	-	-	327	-	-	-	-	-	-	-	-	-	-	-	-	-	-	-
GBSQ01002757	comp11242_c0_seq2	down	0.31	0	#NAME?	1	1	NA	1	1	NA	-	-	306	-	-	-	-	-	-	-	-	-	-	-	-	-	-	-
	comp11248_c0_seq1	down	0.68	0.25	-1.44361	1	0.488483	0.569356	1	1	0.999993	-	-	140	-	-	-	-	-	-	-	-	-	-	-	-	-	-	-
	comp11251_c0_seq1	down	0.38	0	#NAME?	1	1	NA	1	1	NA	-	-	101	-	-	-	-	-	-	-	-	-	-	-	-	-	-	-
	comp11253_c0_seq1	down	0.18	0	#NAME?	1	1	NA	1	1	NA	-	-	104	-	-	-	-	-	-	-	-	-	-	-	-	-	-	-
	comp11254_c0_seq1	down	0.17	0	#NAME?	1	1	NA	1	1	NA	-	-	111	-	-	-	-	tr|B8ME40|B8ME40_TALSN Putative uncharacterized protein OS=Talaromyces stipitatus (strain ATCC 10500 / CBS 375.48 / QM 6759 / NRRL 1006) GN=TSTA_012260 PE=4 SV=1	7e-09	ref|XP_002483351.1| conserved hypothetical protein [Talaromyces stipitatus ATCC 10500] gb|EED16117.1| conserved hypothetical protein [Talaromyces stipitatus ATCC 10500]	6e-09	lcl|B8ME40_TALSN/2-257 PF11917.3;DUF3435;	2e-09	-	-	-	-	-
	comp11259_c0_seq1	down	0.5	0.16	-1.64386	1	1	0.427253	1	1	0.999993	-	-	113	-	-	-	-	-	-	-	-	-	-	-	-	-	-	-
GBSQ01002176	comp11269_c0_seq1	down	0.19	0	#NAME?	1	1	NA	1	1	NA	-	-	408	-	-	-	-	-	-	-	-	-	-	-	-	-	-	-
	comp11276_c0_seq1	down	0.11	0	#NAME?	1	1	NA	1	1	NA	-	-	169	-	-	-	-	-	-	-	-	-	-	-	-	-	-	-
	comp11284_c0_seq1	down	0.2	0	#NAME?	1	1	NA	1	1	NA	-	-	189	-	-	-	-	-	-	-	-	-	-	-	-	-	-	-
	comp11288_c0_seq1	down	0.35	0	#NAME?	1	1	NA	1	1	NA	-	-	109	-	-	-	-	-	-	-	-	-	-	-	-	-	-	-
	comp11290_c0_seq1	down	0.35	0	#NAME?	1	1	NA	1	1	NA	-	-	109	-	-	-	-	-	-	-	-	-	-	-	-	-	-	-
	comp11291_c0_seq1	down	0.15	0	#NAME?	1	1	NA	1	1	NA	-	-	123	-	-	-	-	-	-	-	-	-	-	-	-	-	-	-
	comp11307_c0_seq1	down	0.18	0	#NAME?	1	1	NA	1	1	NA	-	-	106	-	-	-	-	-	-	-	-	-	-	-	-	-	-	-
GBSP01003836	comp1130_c0_seq1	down	19.23	2.41	-2.99625	0.999993	7.40561e-05	0.0004502	1	0.00636371	0.014276	-	-	2269	-	-	gnl|CDD|206092 pfam13921, Myb_DNA-bind_6, Myb-like DNA-binding domain. This family contains the DNA binding domains from Myb proteins, as well as the SANT domain family.	2e-06	tr|D5GK74|D5GK74_TUBMM Whole genome shotgun sequence assembly, scaffold_57, strain Mel28 OS=Tuber melanosporum (strain Mel28) GN=GSTUM_00009411001 PE=4 SV=1	9e-30	-	-	lcl|A6R6U7_AJECN/19-63 PF00249.26;Myb_DNA-binding;	6e-08	-	GO:0005634,nucleus;GO:0003677,DNA binding;GO:0006355,regulation of transcription, DNA-dependent	-	-	-
GBSP01003837	comp1130_c0_seq2	down	19.11	2.62	-2.86669	0.99996	0.00029218	0.000601089	1	0.0214767	0.0183864	-	-	2158	-	-	gnl|CDD|206092 pfam13921, Myb_DNA-bind_6, Myb-like DNA-binding domain. This family contains the DNA binding domains from Myb proteins, as well as the SANT domain family.	2e-06	tr|D5GK74|D5GK74_TUBMM Whole genome shotgun sequence assembly, scaffold_57, strain Mel28 OS=Tuber melanosporum (strain Mel28) GN=GSTUM_00009411001 PE=4 SV=1	9e-30	-	-	lcl|A6R6U7_AJECN/19-63 PF00249.26;Myb_DNA-binding;	6e-08	-	GO:0005634,nucleus;GO:0003677,DNA binding;GO:0006355,regulation of transcription, DNA-dependent	-	-	-
	comp11310_c0_seq1	down	0.17	0	#NAME?	1	1	NA	1	1	NA	-	-	110	-	-	-	-	-	-	-	-	-	-	-	-	-	-	-
GBSP01000099	comp1133_c0_seq1	down	42.37	20.3	-1.06156	0.999132	0.00205177	0.00444905	1	0.11577	0.0935202	-	-	3169	-	-	gnl|CDD|201763 pfam01388, ARID, ARID/BRIGHT DNA binding domain. This domain is know as ARID for AT-Rich Interaction Domain, and also known as the BRIGHT domain.	6e-22	tr|B6H1T8|B6H1T8_PENCW Pc13g01770 protein OS=Penicillium chrysogenum (strain ATCC 28089 / DSM 1075 / Wisconsin 54-1255) GN=Pc13g01770 PE=4 SV=1	4e-165	ref|XP_002558622.1| Pc13g01770 [Penicillium chrysogenum Wisconsin 54-1255] emb|CAP91246.1| Pc13g01770 [Penicillium chrysogenum Wisconsin 54-1255]	4e-165	lcl|B6H1T8_PENCW/143-538 PB002666; Pfam-B_2666;	5e-66	-	GO:0006357,regulation of transcription from RNA polymerase II promoter;GO:0016592,mediator complex;GO:0001104,RNA polymerase II transcription cofactor activity;GO:0008270,zinc ion binding;GO:0005622,intracellular	-	-	-
	comp11343_c0_seq1	down	0.11	0	#NAME?	1	1	NA	1	1	NA	-	-	167	-	-	-	-	-	-	-	-	-	-	-	-	-	-	-
GBSQ01002432	comp11351_c0_seq2	down	0.52	0.19	-1.45251	1	0.488483	0.437784	1	1	0.999993	-	-	473	-	-	-	-	-	-	-	-	lcl|B8N639_ASPFN/234-288 PF13637.1;Ank_4;	3e-08	-	-	-	-	-
GBSQ01002147	comp11353_c0_seq1	down	0.51	0.18	-1.5025	1	0.488483	0.430895	1	1	0.999993	E2.7.11.1	non-specific serine/threonine protein kinase	1383	-	-	-	-	tr|B6HFK6|B6HFK6_PENCW Pc20g10050 protein OS=Penicillium chrysogenum (strain ATCC 28089 / DSM 1075 / Wisconsin 54-1255) GN=Pc20g10050 PE=4 SV=1	1e-114	-	-	-	-	-	GO:0000155,two-component sensor activity;GO:0007165,signal transduction;GO:0000160,two-component signal transduction system (phosphorelay);GO:0006355,regulation of transcription, DNA-dependent	EC:2.7.11.1	K08282	-
GBSQ01002597	comp11357_c0_seq1	down	1.15	0	#NAME?	1	0.488483	NA	1	1	NA	-	-	1432	-	-	gnl|CDD|29261 cd00204, ANK, ankyrin repeats; ankyrin repeats mediate protein-protein interactions in very diverse families of proteins. The number of ANK repeats in a protein can range from 2 to over 20 (ankyrins, for example). ANK repeats may occur in combinations with other types of domains. The structural repeat unit contains two antiparallel helices and a beta-hairpin, repeats are stacked in …	1e-09	-	-	-	-	-	-	-	-	-	-	-
	comp11360_c0_seq1	down	0.33	0	#NAME?	1	1	NA	1	1	NA	-	-	116	-	-	-	-	-	-	-	-	-	-	-	-	-	-	-
GBSQ01002820	comp11366_c0_seq1	down	0.55	0.17	-1.6939	1	0.488483	0.476885	1	1	0.999993	-	-	208	-	-	-	-	-	-	-	-	-	-	-	-	-	-	-
GBSQ01002089	comp11367_c0_seq1	down	0.65	0.09	-2.85244	1	0.488483	0.622856	1	1	0.999993	-	-	405	-	-	-	-	-	-	-	-	-	-	-	-	-	-	-
GBSQ01001870	comp11407_c0_seq1	down	0.77	0.1	-2.94486	1	0.488483	0.739586	1	1	0.999993	-	-	343	-	-	-	-	-	-	-	-	-	-	-	-	-	-	-
GBSQ01002846	comp11422_c0_seq1	down	1.06	0	#NAME?	1	0.488483	NA	1	1	NA	-	-	303	-	-	-	-	-	-	-	-	-	-	-	-	-	-	-
GBSQ01002235	comp11425_c0_seq1	down	0.45	0.18	-1.32193	1	1	0.367232	1	1	0.999993	-	-	1171	-	-	-	-	tr|C5GCR9|C5GCR9_AJEDR Putative uncharacterized protein OS=Ajellomyces dermatitidis (strain ER-3 / ATCC MYA-2586) GN=BDCG_01417 PE=4 SV=1	5e-73	gb|EEQ86297.1| conserved hypothetical protein [Ajellomyces dermatitidis ER-3]	4e-73	lcl|A6R5A9_AJECN/82-598 PF00067.17;p450;	3e-68	-	GO:0009055,electron carrier activity;GO:0046872,metal ion binding;GO:0020037,heme binding;GO:0016705,oxidoreductase activity, acting on paired donors, with incorporation or reduction of molecular oxygen;GO:0005506,iron ion binding;GO:0004497,monooxygenase activity;GO:0055114,oxidation-reduction process	-	-	-
GBSQ01002236	comp11425_c0_seq2	down	0.49	0.22	-1.15528	1	1	0.396902	1	1	0.999993	-	-	1124	-	-	-	-	tr|C5GCR9|C5GCR9_AJEDR Putative uncharacterized protein OS=Ajellomyces dermatitidis (strain ER-3 / ATCC MYA-2586) GN=BDCG_01417 PE=4 SV=1	5e-73	gb|EEQ86297.1| conserved hypothetical protein [Ajellomyces dermatitidis ER-3]	4e-73	lcl|A6R5A9_AJECN/82-598 PF00067.17;p450;	3e-68	-	GO:0009055,electron carrier activity;GO:0046872,metal ion binding;GO:0020037,heme binding;GO:0016705,oxidoreductase activity, acting on paired donors, with incorporation or reduction of molecular oxygen;GO:0005506,iron ion binding;GO:0004497,monooxygenase activity;GO:0055114,oxidation-reduction process	-	-	-
GBSQ01002344	comp11429_c0_seq1	down	0.54	0.05	-3.43296	1	0.488483	0.517993	1	1	0.999993	-	-	703	-	-	-	-	-	-	-	-	-	-	-	-	-	-	-
GBSQ01002345	comp11429_c0_seq2	down	0.47	0.08	-2.55459	1	1	0.420442	1	1	0.999993	-	-	651	-	-	-	-	-	-	-	-	-	-	-	-	-	-	-
GBSQ01002562	comp11431_c0_seq1	down	0.34	0.1	-1.76553	1	1	0.258154	1	1	0.899228	-	-	677	-	-	-	-	-	-	-	-	-	-	-	-	-	-	-
GBSQ01002563	comp11431_c0_seq2	down	0.25	0.06	-2.05889	1	1	0.149201	1	1	0.721085	-	-	598	-	-	-	-	-	-	-	-	-	-	-	-	-	-	-
GBSQ01002762	comp11440_c0_seq1	down	0.83	0	#NAME?	1	0.488483	NA	1	1	NA	-	-	274	-	-	-	-	-	-	-	-	-	-	-	-	-	-	-
GBSQ01002455	comp11463_c0_seq1	down	0.07	0	#NAME?	1	1	NA	1	1	NA	E1.6.2.2	cytochrome-b5 reductase	1040	sp|Q5BG98|MCR1_EMENI NADH-cytochrome b5 reductase 2 OS=Emericella nidulans (strain FGSC A4 / ATCC 38163 / CBS 112.46 / NRRL 194 / M139) GN=mcr1 PE=3 SV=1	7e-70	gnl|CDD|99780 cd06183, cyt_b5_reduct_like, Cytochrome b5 reductase catalyzes the reduction of 2 molecules of cytochrome b5 using NADH as an electron donor. Like ferredoxin reductases, these proteins have an N-terminal FAD binding subdomain and a C-terminal NADH binding subdomain, separated by a cleft, which accepts FAD. The NADH-binding moiety interacts with part of the FAD and resembles a Rossma…	2e-84	tr|Q0CMJ4|Q0CMJ4_ASPTN Putative uncharacterized protein OS=Aspergillus terreus (strain NIH 2624 / FGSC A1156) GN=ATEG_05090 PE=4 SV=1	1e-123	ref|XP_001214268.1| conserved hypothetical protein [Aspergillus terreus NIH2624] gb|EAU34159.1| conserved hypothetical protein [Aspergillus terreus NIH2624]	1e-123	lcl|Q0CMJ4_ASPTN/162-271 PF00175.16;NAD_binding_1;	4e-50	HC	GO:0016020,membrane;GO:0016021,integral to membrane;GO:0005741,mitochondrial outer membrane;GO:0005739,mitochondrion;GO:0055114,oxidation-reduction process;GO:0016491,oxidoreductase activity;GO:0004128,cytochrome-b5 reductase activity	EC:1.6.2.2	K00326	ko00520, Amino sugar and nucleotide sugar metabolism;
GBSQ01002579	comp11465_c0_seq1	down	0.89	0.22	-2.0163	1	0.488483	0.772557	1	1	0.999993	-	-	556	-	-	-	-	-	-	-	-	-	-	-	-	-	-	-
GBSQ01002580	comp11465_c0_seq2	down	1.02	0.15	-2.76553	1	0.488483	0.924079	1	1	0.999993	-	-	485	-	-	-	-	-	-	-	-	-	-	-	-	-	-	-
GBSQ01002581	comp11465_c0_seq3	down	0.47	0.18	-1.38466	1	1	0.38852	1	1	0.999993	-	-	479	-	-	-	-	-	-	-	-	-	-	-	-	-	-	-
GBSQ01002582	comp11465_c0_seq4	down	0.56	0.09	-2.63743	1	0.488483	0.522834	1	1	0.999993	-	-	408	-	-	-	-	-	-	-	-	-	-	-	-	-	-	-
	comp11471_c0_seq1	down	0.15	0	#NAME?	1	1	NA	1	1	NA	-	-	125	-	-	-	-	-	-	-	-	-	-	-	-	-	-	-
GBSQ01002193	comp11472_c0_seq1	down	0.76	0	#NAME?	1	0.488483	NA	1	1	NA	-	-	1525	-	-	-	-	tr|B6GZY9|B6GZY9_PENCW Pc12g09800 protein OS=Penicillium chrysogenum (strain ATCC 28089 / DSM 1075 / Wisconsin 54-1255) GN=Pc12g09800 PE=4 SV=1	8e-106	ref|XP_002557805.1| Pc12g09800 [Penicillium chrysogenum Wisconsin 54-1255] emb|CAP80607.1| Pc12g09800 [Penicillium chrysogenum Wisconsin 54-1255]	8e-106	lcl|C8V4P1_EMENI/316-426 PF00169.24;PH;	2e-19	-	-	-	-	-
	comp11492_c0_seq1	down	0.18	0	#NAME?	1	1	NA	1	1	NA	-	-	107	-	-	-	-	-	-	-	-	-	-	-	-	-	-	-
	comp11497_c0_seq1	down	0.16	0	#NAME?	1	1	NA	1	1	NA	-	-	118	-	-	-	-	-	-	-	-	-	-	-	-	-	-	-
	comp11501_c0_seq1	down	0.42	0	#NAME?	1	1	NA	1	1	NA	-	-	179	-	-	-	-	-	-	-	-	-	-	-	-	-	-	-
GBSQ01002610	comp11504_c0_seq1	down	0.84	0	#NAME?	1	0.488483	NA	1	1	NA	-	-	430	-	-	-	-	-	-	-	-	-	-	-	-	-	-	-
	comp11506_c0_seq1	down	0.18	0	#NAME?	1	1	NA	1	1	NA	-	-	103	-	-	-	-	-	-	-	-	-	-	-	-	-	-	-
	comp11509_c0_seq1	down	0.78	0	#NAME?	1	0.488483	NA	1	1	NA	-	-	121	-	-	-	-	-	-	-	-	-	-	-	-	-	-	-
	comp11513_c0_seq1	down	0.56	0	#NAME?	1	0.488483	NA	1	1	NA	-	-	102	-	-	-	-	-	-	-	-	-	-	-	-	-	-	-
	comp11527_c0_seq1	down	0.17	0	#NAME?	1	1	NA	1	1	NA	-	-	110	-	-	-	-	-	-	-	-	-	-	-	-	-	-	-
	comp11528_c0_seq1	down	0.16	0	#NAME?	1	1	NA	1	1	NA	-	-	120	-	-	-	-	-	-	-	-	-	-	-	-	-	-	-
	comp11534_c0_seq1	down	0.28	0	#NAME?	1	1	NA	1	1	NA	-	-	134	-	-	-	-	-	-	-	-	-	-	-	-	-	-	-
	comp11539_c0_seq1	down	0.7	0.13	-2.42884	1	0.488483	0.651902	1	1	0.999993	-	-	136	-	-	-	-	-	-	-	-	-	-	-	-	-	-	-
	comp11547_c0_seq1	down	0.14	0	#NAME?	1	1	NA	1	1	NA	-	-	138	-	-	-	-	-	-	-	-	-	-	-	-	-	-	-
GBSP01002816	comp1155_c0_seq1	down	73.09	3.15	-4.53625	1	1.90124e-19	5.58609e-16	1	1.31957e-16	1.40677e-13	-	-	1728	-	-	gnl|CDD|148369 pfam06726, BC10, Bladder cancer-related protein BC10. This family consists of a series of short proteins of around 90 residues in length. The human protein BC10 has been implicated in bladder cancer where the transcription of the gene coding for this protein is nearly completely abolished in highly invasive transitional cell carcinomas (TCCs). The protein is a small globular protei…	2e-15	tr|B6HQA6|B6HQA6_PENCW Pc22g11520 protein OS=Penicillium chrysogenum (strain ATCC 28089 / DSM 1075 / Wisconsin 54-1255) GN=Pc22g11520 PE=4 SV=1	1e-80	ref|XP_002565099.1| Pc22g11520 [Penicillium chrysogenum Wisconsin 54-1255] emb|CAP98440.1| Pc22g11520 [Penicillium chrysogenum Wisconsin 54-1255]	1e-80	lcl|B6HQA6_PENCW/1-56 PF06726.7;BC10;	1e-30	-	-	-	-	-
	comp11571_c0_seq1	down	0.13	0	#NAME?	1	1	NA	1	1	NA	-	-	149	-	-	-	-	-	-	-	-	-	-	-	-	-	-	-
GBSQ01002438	comp11574_c0_seq1	down	1.09	0	#NAME?	1	0.488483	NA	1	1	NA	-	-	660	-	-	-	-	-	-	-	-	-	-	-	-	-	-	-
	comp11577_c0_seq1	down	0.35	0.16	-1.12928	1	1	0.263535	1	1	0.90502	-	-	108	-	-	-	-	-	-	-	-	-	-	-	-	-	-	-
GBSP01003959	comp1157_c0_seq1	down	40.21	12.86	-1.64466	0.99998	6.98366e-05	0.000153325	1	0.00605883	0.0055858	-	-	4136	-	-	-	-	tr|Q2UJK3|Q2UJK3_ASPOR Predicted protein OS=Aspergillus oryzae (strain ATCC 42149 / RIB 40) GN=AO090003001177 PE=4 SV=1	0	ref|XP_001820264.1| hypothetical protein AOR_1_2094154 [Aspergillus oryzae RIB40] dbj|BAE58262.1| unnamed protein product [Aspergillus oryzae RIB40]	0	lcl|Q2UJK3_ASPOR/1-714 PB001662; Pfam-B_1662;	0	-	-	-	-	-
	comp11581_c0_seq1	down	0.1	0	#NAME?	1	1	NA	1	1	NA	-	-	192	-	-	-	-	-	-	-	-	-	-	-	-	-	-	-
GBSQ01001952	comp11586_c0_seq1	down	0.86	0	#NAME?	1	0.488483	NA	1	1	NA	-	-	463	-	-	-	-	-	-	-	-	-	-	-	-	-	-	-
GBSQ01002730	comp11596_c0_seq1	down	0.39	0.14	-1.47805	1	1	0.310724	1	1	0.967662	DMC1	meiotic recombination protein DMC1	1473	sp|P50265|DLH1_CANAX Meiotic recombination protein DLH1 OS=Candida albicans GN=DLH1 PE=3 SV=1	4e-136	gnl|CDD|131292 TIGR02238, recomb_DMC1, meiotic recombinase Dmc1. This model describes DMC1, a subfamily of a larger family of DNA repair and recombination proteins. It is eukaryotic only and most closely related to eukaryotic RAD51. It also resembles archaeal RadA (TIGR02236) and RadB (TIGR02237) and bacterial RecA (TIGR02012). It has been characterized for human as a recombinase active only in m…	5e-174	tr|A1CG19|A1CG19_ASPCL Meiotic recombination protein dmc1 OS=Aspergillus clavatus (strain ATCC 1007 / CBS 513.65 / DSM 816 / NCTC 3887 / NRRL 1) GN=ACLA_065330 PE=3 SV=1	0	ref|XP_001272325.1| meiotic recombination protein dmc1 [Aspergillus clavatus NRRL 1] gb|EAW10899.1| meiotic recombination protein dmc1 [Aspergillus clavatus NRRL 1]	0	lcl|B6HKW4_PENCW/86-349 PF08423.6;Rad51;	8e-166	DL	GO:0005634,nucleus;GO:0003677,DNA binding;GO:0007131,reciprocal meiotic recombination;GO:0006281,DNA repair;GO:0005524,ATP binding;GO:0000166,nucleotide binding;GO:0017111,nucleoside-triphosphatase activity;GO:0008094,DNA-dependent ATPase activity;GO:0006259,DNA metabolic process	-	K10872	ko04113, Meiosis - yeast;
GBSQ01002011	comp11600_c0_seq1	down	0.64	0	#NAME?	1	0.488483	NA	1	1	NA	-	-	296	-	-	-	-	-	-	-	-	-	-	-	-	-	-	-
	comp11616_c0_seq1	down	0.48	0	#NAME?	1	1	NA	1	1	NA	-	-	118	-	-	-	-	-	-	-	-	-	-	-	-	-	-	-
	comp11624_c0_seq1	down	0.21	0.1	-1.07039	1	1	0.11272	1	1	0.644508	-	-	180	-	-	-	-	tr|B6HJS6|B6HJS6_PENCW Pc21g11070 protein OS=Penicillium chrysogenum (strain ATCC 28089 / DSM 1075 / Wisconsin 54-1255) GN=Pc21g11070 PE=4 SV=1	6e-13	ref|XP_002568139.1| Pc21g11070 [Penicillium chrysogenum Wisconsin 54-1255] emb|CAP96004.1| Pc21g11070 [Penicillium chrysogenum Wisconsin 54-1255]	5e-13	-	-	-	GO:0016020,membrane;GO:0008519,ammonium transmembrane transporter activity;GO:0072488,ammonium transmembrane transport;GO:0016021,integral to membrane	-	-	-
GBSQ01002633	comp11626_c0_seq2	down	0.09	0	#NAME?	1	1	NA	1	1	NA	-	-	409	-	-	-	-	tr|D5GHE1|D5GHE1_TUBMM Whole genome shotgun sequence assembly, scaffold_4, strain Mel28 OS=Tuber melanosporum (strain Mel28) GN=GSTUM_00007824001 PE=4 SV=1	2e-53	-	-	lcl|B6H6Z6_PENCW/482-562 PF13424.1;TPR_12;	4e-14	-	GO:0003777,microtubule motor activity;GO:0005488,binding;GO:0005871,kinesin complex	-	-	-
GBSQ01001920	comp11627_c0_seq2	down	0.2	0.08	-1.32193	1	1	0.0986787	1	1	0.610047	-	-	1153	-	-	gnl|CDD|202255 pfam02492, cobW, CobW/HypB/UreG, nucleotide-binding domain. This domain is found in HypB, a hydrogenase expression / formation protein, and UreG a urease accessory protein. Both these proteins contain a P-loop nucleotide binding motif. HypB has GTPase activity and is a guanine nucleotide binding protein. It is not known whether UreG binds GTP or some other nucleotide. Both enzymes …	6e-39	tr|D4DDH3|D4DDH3_TRIVH Putative uncharacterized protein OS=Trichophyton verrucosum (strain HKI 0517) GN=TRV_05184 PE=4 SV=1	4e-144	ref|XP_003020733.1| hypothetical protein TRV_05184 [Trichophyton verrucosum HKI 0517] gb|EFE40115.1| hypothetical protein TRV_05184 [Trichophyton verrucosum HKI 0517]	4e-144	lcl|C5P2A7_COCP7/33-265 PF02492.14;cobW;	5e-102	-	-	-	-	-
GBSQ01001922	comp11627_c0_seq4	down	0.19	0.08	-1.24793	1	1	0.0888888	1	1	0.586241	-	-	1094	-	-	gnl|CDD|202255 pfam02492, cobW, CobW/HypB/UreG, nucleotide-binding domain. This domain is found in HypB, a hydrogenase expression / formation protein, and UreG a urease accessory protein. Both these proteins contain a P-loop nucleotide binding motif. HypB has GTPase activity and is a guanine nucleotide binding protein. It is not known whether UreG binds GTP or some other nucleotide. Both enzymes …	6e-39	tr|D4DDH3|D4DDH3_TRIVH Putative uncharacterized protein OS=Trichophyton verrucosum (strain HKI 0517) GN=TRV_05184 PE=4 SV=1	4e-144	ref|XP_003020733.1| hypothetical protein TRV_05184 [Trichophyton verrucosum HKI 0517] gb|EFE40115.1| hypothetical protein TRV_05184 [Trichophyton verrucosum HKI 0517]	4e-144	lcl|C5P2A7_COCP7/33-265 PF02492.14;cobW;	5e-102	-	-	-	-	-
GBSQ01002316	comp11630_c0_seq1	down	0.46	0	#NAME?	1	1	NA	1	1	NA	-	-	616	-	-	-	-	-	-	-	-	-	-	-	-	-	-	-
	comp11644_c0_seq1	down	1.04	0	#NAME?	1	0.488483	NA	1	1	NA	-	-	146	-	-	-	-	-	-	-	-	-	-	-	-	-	-	-
	comp11652_c0_seq1	down	0.27	0	#NAME?	1	1	NA	1	1	NA	-	-	138	-	-	-	-	-	-	-	-	-	-	-	-	-	-	-
GBSQ01002032	comp11657_c0_seq1	down	1.11	0	#NAME?	1	0.488483	NA	1	1	NA	-	-	342	-	-	-	-	-	-	-	-	-	-	-	-	-	-	-
GBSQ01002265	comp11659_c0_seq1	down	0.23	0.07	-1.71621	1	1	0.128157	1	1	0.682533	-	-	504	-	-	-	-	-	-	-	-	-	-	-	-	-	-	-
GBSQ01002357	comp11667_c0_seq1	down	0.22	0	#NAME?	1	1	NA	1	1	NA	-	-	697	-	-	-	-	-	-	-	-	-	-	-	-	-	-	-
	comp11673_c0_seq1	down	0.15	0	#NAME?	1	1	NA	1	1	NA	-	-	129	-	-	-	-	-	-	-	-	-	-	-	-	-	-	-
	comp11676_c0_seq2	down	0.16	0	#NAME?	1	1	NA	1	1	NA	-	-	120	-	-	-	-	-	-	-	-	-	-	-	-	-	-	-
GBSP01003303	comp1167_c0_seq1	down	34.04	4	-3.08916	1	1.49106e-07	1.22496e-06	1	2.18756e-05	7.22141e-05	-	-	1481	-	-	-	-	-	-	-	-	-	-	-	-	-	-	-
	comp11687_c0_seq1	down	0.37	0	#NAME?	1	1	NA	1	1	NA	-	-	103	-	-	-	-	-	-	-	-	-	-	-	-	-	-	-
GBSQ01002253	comp11690_c0_seq1	down	0.57	0.12	-2.24793	1	0.488483	0.52012	1	1	0.999993	E1.14.-.-	-	1497	-	-	-	-	tr|Q5AWH1|Q5AWH1_EMENI Cytochrome P450, putative (Eurofung) OS=Emericella nidulans (strain FGSC A4 / ATCC 38163 / CBS 112.46 / NRRL 194 / M139) GN=AN7359.2 PE=3 SV=1	0	ref|XP_680628.1| hypothetical protein AN7359.2 [Aspergillus nidulans FGSC A4] gb|EAA61730.1| hypothetical protein AN7359.2 [Aspergillus nidulans FGSC A4] tpe|CBF78548.1| TPA: cytochrome P450, putative (Eurofung) [Aspergillus nidulans FGSC A4]	0	lcl|C8VCJ1_EMENI/42-508 PF00067.17;p450;	0	-	GO:0009055,electron carrier activity;GO:0020037,heme binding;GO:0008152,metabolic process;GO:0008168,methyltransferase activity;GO:0005506,iron ion binding;GO:0003824,catalytic activity;GO:0055114,oxidation-reduction process;GO:0016705,oxidoreductase activity, acting on paired donors, with incorporation or reduction of molecular oxygen;GO:0046872,metal ion binding;GO:0004497,monooxygenase activit…	-	K00517	ko00363, Bisphenol degradation;ko00624, Polycyclic aromatic hydrocarbon degradation;ko00627, Aminobenzoate degradation;ko00903, Limonene and pinene degradation;ko00945, Stilbenoid, diarylheptanoid and gingerol biosynthesis;
GBSQ01002291	comp11696_c0_seq1	down	0.36	0	#NAME?	1	1	NA	1	1	NA	-	-	260	-	-	-	-	-	-	-	-	-	-	-	-	-	-	-
GBSQ01001933	comp11698_c0_seq1	down	0.84	0	#NAME?	1	0.488483	NA	1	1	NA	-	-	363	-	-	-	-	-	-	-	-	-	-	-	-	-	-	-
	comp11702_c0_seq1	down	0.16	0	#NAME?	1	1	NA	1	1	NA	-	-	116	-	-	-	-	-	-	-	-	-	-	-	-	-	-	-
	comp11704_c0_seq1	down	0.18	0	#NAME?	1	1	NA	1	1	NA	-	-	105	-	-	-	-	-	-	-	-	-	-	-	-	-	-	-
GBSQ01002330	comp11719_c0_seq1	down	0.64	0.3	-1.09311	1	0.488483	0.510165	1	1	0.999993	-	-	357	-	-	-	-	-	-	-	-	-	-	-	-	-	-	-
GBSP01005790	comp1172_c0_seq1	down	24.4	7.63	-1.67713	0.999321	0.00235913	0.00352872	1	0.128421	0.0780985	cynT, can	carbonic anhydrase	3375	sp|P64798|Y1315_MYCBO Uncharacterized protein Mb1315 OS=Mycobacterium bovis GN=Mb1315 PE=4 SV=1	7e-31	gnl|CDD|48225 cd03379, beta_CA_cladeD, Carbonic anhydrases (CA) are zinc-containing enzymes that catalyze the reversible hydration of carbon dioxide in a two-step mechanism in which the nucleophilic attack of a zinc-bound hydroxide ion on carbon dioxide is followed by the regeneration of an active site by ionization of the zinc-bound water molecule and removal of a proton from the active site. CA…	7e-48	tr|Q0C8B4|Q0C8B4_ASPTN Putative uncharacterized protein OS=Aspergillus terreus (strain NIH 2624 / FGSC A1156) GN=ATEG_10070 PE=4 SV=1	1e-73	ref|XP_001209372.1| hypothetical protein ATEG_10070 [Aspergillus terreus NIH2624] gb|EAU29519.1| hypothetical protein ATEG_10070 [Aspergillus terreus NIH2624]	1e-73	lcl|Q0C8B4_ASPTN/31-158 PF00484.14;Pro_CA;	7e-64	-	GO:0042803,protein homodimerization activity;GO:0015976,carbon utilization;GO:0016829,lyase activity;GO:0046872,metal ion binding;GO:0004089,carbonate dehydratase activity;GO:0008270,zinc ion binding;GO:0040007,growth;GO:0005886,plasma membrane	EC:4.2.1.1	K01673	ko00910, Nitrogen metabolism;
GBSP01005791	comp1172_c0_seq2	down	25.43	8.06	-1.65768	0.999584	0.00149975	0.00304965	1	0.0903629	0.069696	cynT, can	carbonic anhydrase	3294	sp|P64798|Y1315_MYCBO Uncharacterized protein Mb1315 OS=Mycobacterium bovis GN=Mb1315 PE=4 SV=1	7e-31	gnl|CDD|48225 cd03379, beta_CA_cladeD, Carbonic anhydrases (CA) are zinc-containing enzymes that catalyze the reversible hydration of carbon dioxide in a two-step mechanism in which the nucleophilic attack of a zinc-bound hydroxide ion on carbon dioxide is followed by the regeneration of an active site by ionization of the zinc-bound water molecule and removal of a proton from the active site. CA…	7e-48	tr|Q0C8B4|Q0C8B4_ASPTN Putative uncharacterized protein OS=Aspergillus terreus (strain NIH 2624 / FGSC A1156) GN=ATEG_10070 PE=4 SV=1	1e-73	ref|XP_001209372.1| hypothetical protein ATEG_10070 [Aspergillus terreus NIH2624] gb|EAU29519.1| hypothetical protein ATEG_10070 [Aspergillus terreus NIH2624]	1e-73	lcl|Q0C8B4_ASPTN/31-158 PF00484.14;Pro_CA;	7e-64	-	GO:0042803,protein homodimerization activity;GO:0015976,carbon utilization;GO:0016829,lyase activity;GO:0046872,metal ion binding;GO:0004089,carbonate dehydratase activity;GO:0008270,zinc ion binding;GO:0040007,growth;GO:0005886,plasma membrane	EC:4.2.1.1	K01673	ko00910, Nitrogen metabolism;
GBSP01005792	comp1172_c0_seq3	down	25.87	8.11	-1.67351	0.999747	0.000945598	0.00261159	1	0.0594557	0.0615836	cynT, can	carbonic anhydrase	3285	sp|P64798|Y1315_MYCBO Uncharacterized protein Mb1315 OS=Mycobacterium bovis GN=Mb1315 PE=4 SV=1	7e-31	gnl|CDD|48225 cd03379, beta_CA_cladeD, Carbonic anhydrases (CA) are zinc-containing enzymes that catalyze the reversible hydration of carbon dioxide in a two-step mechanism in which the nucleophilic attack of a zinc-bound hydroxide ion on carbon dioxide is followed by the regeneration of an active site by ionization of the zinc-bound water molecule and removal of a proton from the active site. CA…	7e-48	tr|Q0C8B4|Q0C8B4_ASPTN Putative uncharacterized protein OS=Aspergillus terreus (strain NIH 2624 / FGSC A1156) GN=ATEG_10070 PE=4 SV=1	1e-73	ref|XP_001209372.1| hypothetical protein ATEG_10070 [Aspergillus terreus NIH2624] gb|EAU29519.1| hypothetical protein ATEG_10070 [Aspergillus terreus NIH2624]	1e-73	lcl|Q0C8B4_ASPTN/31-158 PF00484.14;Pro_CA;	7e-64	-	GO:0042803,protein homodimerization activity;GO:0015976,carbon utilization;GO:0016829,lyase activity;GO:0046872,metal ion binding;GO:0004089,carbonate dehydratase activity;GO:0008270,zinc ion binding;GO:0040007,growth;GO:0005886,plasma membrane	EC:4.2.1.1	K01673	ko00910, Nitrogen metabolism;
GBSP01005793	comp1172_c0_seq4	down	26.96	8.56	-1.65514	0.999633	0.0012641	0.00223204	1	0.0782551	0.0539255	cynT, can	carbonic anhydrase	3204	sp|P64798|Y1315_MYCBO Uncharacterized protein Mb1315 OS=Mycobacterium bovis GN=Mb1315 PE=4 SV=1	7e-31	gnl|CDD|48225 cd03379, beta_CA_cladeD, Carbonic anhydrases (CA) are zinc-containing enzymes that catalyze the reversible hydration of carbon dioxide in a two-step mechanism in which the nucleophilic attack of a zinc-bound hydroxide ion on carbon dioxide is followed by the regeneration of an active site by ionization of the zinc-bound water molecule and removal of a proton from the active site. CA…	7e-48	tr|Q0C8B4|Q0C8B4_ASPTN Putative uncharacterized protein OS=Aspergillus terreus (strain NIH 2624 / FGSC A1156) GN=ATEG_10070 PE=4 SV=1	1e-73	ref|XP_001209372.1| hypothetical protein ATEG_10070 [Aspergillus terreus NIH2624] gb|EAU29519.1| hypothetical protein ATEG_10070 [Aspergillus terreus NIH2624]	1e-73	lcl|Q0C8B4_ASPTN/31-158 PF00484.14;Pro_CA;	7e-64	-	GO:0042803,protein homodimerization activity;GO:0015976,carbon utilization;GO:0016829,lyase activity;GO:0046872,metal ion binding;GO:0004089,carbonate dehydratase activity;GO:0008270,zinc ion binding;GO:0040007,growth;GO:0005886,plasma membrane	EC:4.2.1.1	K01673	ko00910, Nitrogen metabolism;
	comp11742_c0_seq1	down	0.35	0.16	-1.12928	1	1	0.263535	1	1	0.90502	-	-	109	-	-	-	-	-	-	-	-	-	-	-	-	-	-	-
GBSP01006645	comp1174_c0_seq1	down	30.74	15.25	-1.01131	0.996395	0.0085764	0.0218279	1	0.336813	0.289317	-	-	1643	-	-	-	-	-	-	-	-	-	-	-	-	-	-	-
	comp11761_c0_seq1	down	0.18	0	#NAME?	1	1	NA	1	1	NA	-	-	108	-	-	-	-	-	-	-	-	-	-	-	-	-	-	-
	comp11762_c0_seq1	down	0.17	0	#NAME?	1	1	NA	1	1	NA	-	-	113	-	-	-	-	-	-	-	-	-	-	-	-	-	-	-
	comp11781_c0_seq1	down	0.17	0	#NAME?	1	1	NA	1	1	NA	-	-	113	-	-	-	-	-	-	-	-	-	-	-	-	-	-	-
GBSQ01002119	comp11784_c0_seq1	down	0.62	0.19	-1.70627	1	0.488483	0.540031	1	1	0.999993	-	-	554	-	-	-	-	-	-	-	-	-	-	-	-	-	-	-
GBSQ01002078	comp11789_c0_seq1	down	0.44	0.11	-2	1	1	0.375305	1	1	0.999993	-	-	938	-	-	-	-	-	-	-	-	-	-	-	-	-	-	-
GBSP01003486	comp117_c0_seq1	down	498.66	128.86	-1.95225	1	2.95883e-56	8.64678e-53	1	9.70791e-53	1.06804e-49	MIG	zinc-finger protein CreA/MIG	2145	sp|A2QCJ9|CREA_ASPNC Probable DNA-binding protein creA OS=Aspergillus niger (strain CBS 513.88 / FGSC A1513) GN=creA PE=3 SV=1	0	-	-	tr|C9WL73|C9WL73_9EURO Carbon catabolite repressor OS=Penicillium canescens GN=creA PE=4 SV=1	0	gb|ACN69087.1| carbon catabolite repressor [Penicillium canescens]	0	lcl|B0LKY6_9EURO/164-415 PB004362; Pfam-B_4362;	2e-144	-	GO:0005634,nucleus;GO:0003677,DNA binding;GO:0006355,regulation of transcription, DNA-dependent;GO:0005622,intracellular;GO:0006351,transcription, DNA-dependent;GO:0003676,nucleic acid binding;GO:0046872,metal ion binding;GO:0008270,zinc ion binding	-	K09467	-
	comp11804_c0_seq1	down	0.17	0	#NAME?	1	1	NA	1	1	NA	-	-	113	-	-	-	-	-	-	-	-	-	-	-	-	-	-	-
GBSQ01001949	comp11815_c0_seq1	down	0.25	0	#NAME?	1	1	NA	1	1	NA	-	-	230	-	-	-	-	-	-	-	-	-	-	-	-	-	-	-
	comp11832_c0_seq1	down	0.15	0	#NAME?	1	1	NA	1	1	NA	-	-	130	-	-	-	-	-	-	-	-	-	-	-	-	-	-	-
	comp11843_c0_seq1	down	0.17	0	#NAME?	1	1	NA	1	1	NA	-	-	112	-	-	-	-	-	-	-	-	-	-	-	-	-	-	-
GBSQ01002001	comp11847_c0_seq1	down	0.34	0	#NAME?	1	1	NA	1	1	NA	-	-	222	-	-	-	-	-	-	-	-	-	-	-	-	-	-	-
GBSQ01002002	comp11847_c0_seq2	down	0.37	0	#NAME?	1	1	NA	1	1	NA	-	-	205	-	-	-	-	-	-	-	-	-	-	-	-	-	-	-
	comp11853_c0_seq1	down	0.33	0	#NAME?	1	1	NA	1	1	NA	-	-	114	-	-	-	-	-	-	-	-	-	-	-	-	-	-	-
	comp11855_c0_seq1	down	0.29	0	#NAME?	1	1	NA	1	1	NA	-	-	129	-	-	-	-	-	-	-	-	-	-	-	-	-	-	-
	comp11858_c0_seq1	down	0.22	0	#NAME?	1	1	NA	1	1	NA	-	-	171	-	-	-	-	-	-	-	-	-	-	-	-	-	-	-
	comp11875_c0_seq1	down	0.17	0	#NAME?	1	1	NA	1	1	NA	-	-	111	-	-	-	-	-	-	-	-	-	-	-	-	-	-	-
	comp11897_c0_seq1	down	0.16	0	#NAME?	1	1	NA	1	1	NA	-	-	117	-	-	-	-	-	-	-	-	-	-	-	-	-	-	-
GBSQ01001984	comp11898_c0_seq2	down	0.18	0	#NAME?	1	1	NA	1	1	NA	-	-	212	-	-	-	-	-	-	-	-	-	-	-	-	-	-	-
	comp11899_c0_seq1	down	0.14	0	#NAME?	1	1	NA	1	1	NA	-	-	133	-	-	-	-	-	-	-	-	-	-	-	-	-	-	-
	comp11906_c0_seq1	down	0.14	0	#NAME?	1	1	NA	1	1	NA	-	-	135	-	-	-	-	-	-	-	-	-	-	-	-	-	-	-
	comp11915_c0_seq1	down	0.17	0	#NAME?	1	1	NA	1	1	NA	-	-	111	-	-	-	-	-	-	-	-	-	-	-	-	-	-	-
	comp11916_c0_seq1	down	0.16	0	#NAME?	1	1	NA	1	1	NA	-	-	116	-	-	-	-	-	-	-	-	-	-	-	-	-	-	-
GBSP01005070	comp1191_c0_seq1	down	36.56	11.59	-1.65739	0.999963	0.000128075	0.000300398	1	0.0103873	0.0101857	mtaD	5-methylthioadenosine/S-adenosylhomocysteine deaminase	2495	sp|Q92342|YDI4_SCHPO Uncharacterized protein C1F8.04c OS=Schizosaccharomyces pombe (strain 972 / ATCC 24843) GN=SPAC1F8.04c PE=2 SV=1	1e-109	gnl|CDD|30041 cd01298, ATZ_TRZ_like, TRZ/ATZ family contains enzymes from the atrazine degradation pathway and related hydrolases. Atrazine, a chlorinated herbizide, can be catabolized by a variety of different bacteria. The first three steps of the atrazine dehalogenation pathway are catalyzed by atrazine chlorohydrolase (AtzA), hydroxyatrazine ethylaminohydrolase (AtzB), and N-isopropylammelide…	1e-101	tr|B6H020|B6H020_PENCW Pc12g13650 protein OS=Penicillium chrysogenum (strain ATCC 28089 / DSM 1075 / Wisconsin 54-1255) GN=Pc12g13650 PE=4 SV=1	0	ref|XP_002558172.1| Pc12g13650 [Penicillium chrysogenum Wisconsin 54-1255] emb|CAP80992.1| Pc12g13650 [Penicillium chrysogenum Wisconsin 54-1255]	0	lcl|B6H020_PENCW/55-385 PF01979.15;Amidohydro_1;	4e-171	-	GO:0046872,metal ion binding;GO:0016814,hydrolase activity, acting on carbon-nitrogen (but not peptide) bonds, in cyclic amidines;GO:0016787,hydrolase activity;GO:0050270,S-adenosylhomocysteine deaminase activity;GO:0016810,hydrolase activity, acting on carbon-nitrogen (but not peptide) bonds	EC:3.5.4.31 3.5.4.28	K12960	-
GBSP01005071	comp1191_c0_seq2	down	38.76	12.42	-1.6419	0.999986	5.15992e-05	0.000209232	1	0.00459819	0.00739411	mtaD	5-methylthioadenosine/S-adenosylhomocysteine deaminase	2448	sp|Q92342|YDI4_SCHPO Uncharacterized protein C1F8.04c OS=Schizosaccharomyces pombe (strain 972 / ATCC 24843) GN=SPAC1F8.04c PE=2 SV=1	1e-109	gnl|CDD|30041 cd01298, ATZ_TRZ_like, TRZ/ATZ family contains enzymes from the atrazine degradation pathway and related hydrolases. Atrazine, a chlorinated herbizide, can be catabolized by a variety of different bacteria. The first three steps of the atrazine dehalogenation pathway are catalyzed by atrazine chlorohydrolase (AtzA), hydroxyatrazine ethylaminohydrolase (AtzB), and N-isopropylammelide…	1e-101	tr|B6H020|B6H020_PENCW Pc12g13650 protein OS=Penicillium chrysogenum (strain ATCC 28089 / DSM 1075 / Wisconsin 54-1255) GN=Pc12g13650 PE=4 SV=1	0	ref|XP_002558172.1| Pc12g13650 [Penicillium chrysogenum Wisconsin 54-1255] emb|CAP80992.1| Pc12g13650 [Penicillium chrysogenum Wisconsin 54-1255]	0	lcl|B6H020_PENCW/55-385 PF01979.15;Amidohydro_1;	4e-171	-	GO:0046872,metal ion binding;GO:0016814,hydrolase activity, acting on carbon-nitrogen (but not peptide) bonds, in cyclic amidines;GO:0016787,hydrolase activity;GO:0050270,S-adenosylhomocysteine deaminase activity;GO:0016810,hydrolase activity, acting on carbon-nitrogen (but not peptide) bonds	EC:3.5.4.31 3.5.4.28	K12960	-
	comp11937_c0_seq1	down	0.61	0.14	-2.12338	1	0.488483	0.553716	1	1	0.999993	-	-	124	-	-	-	-	-	-	-	-	-	-	-	-	-	-	-
GBSQ01002782	comp11938_c0_seq1	down	0.09	0	#NAME?	1	1	NA	1	1	NA	-	-	203	-	-	-	-	-	-	-	-	-	-	-	-	-	-	-
GBSQ01001896	comp11949_c0_seq1	down	0.99	0	#NAME?	1	0.488483	NA	1	1	NA	-	-	496	-	-	-	-	-	-	-	-	-	-	-	-	-	-	-
GBSP01003086	comp1194_c0_seq2	down	14.46	4.43	-1.70669	0.997179	0.0120486	0.029385	1	0.442366	0.33982	SNRPF, SMF	small nuclear ribonucleoprotein F	3061	sp|Q9P5Z8|RUXF_NEUCR Probable small nuclear ribonucleoprotein F OS=Neurospora crassa (strain ATCC 24698 / 74-OR23-1A / CBS 708.71 / DSM 1257 / FGSC 987) GN=B2O8.190 PE=3 SV=1	5e-14	gnl|CDD|99759 cd01722, Sm_F, The eukaryotic Sm and Sm-like (LSm) proteins associate with RNA to form core domain of the ribonucleoprotein particles involved in a variety of RNA processing events including pre-mRNA splicing, telomere replication, and mRNA degradation. Members of this family share a highly conserved Sm fold containing an N-terminal helix followed by a strongly bent five-stranded an…	2e-22	tr|A1C7N6|A1C7N6_ASPCL LSM domain protein OS=Aspergillus clavatus (strain ATCC 1007 / CBS 513.65 / DSM 816 / NCTC 3887 / NRRL 1) GN=ACLA_074440 PE=4 SV=1	2e-32	ref|XP_001275833.1| LSM domain protein [Aspergillus clavatus NRRL 1] gb|EAW14407.1| LSM domain protein [Aspergillus clavatus NRRL 1]	2e-32	lcl|A1C7N6_ASPCL/10-76 PF01423.17;LSM;	8e-26	A	GO:0006397,mRNA processing;GO:0006396,RNA processing;GO:0003723,RNA binding;GO:0005634,nucleus;GO:0030529,ribonucleoprotein complex;GO:0008380,RNA splicing;GO:0003676,nucleic acid binding	-	K11098	ko03040, Spliceosome;
GBSQ01002550	comp11954_c0_seq1	down	0.45	0.1	-2.16993	1	1	0.390006	1	1	0.999993	RSA4, NLE1	ribosome assembly protein 4	338	sp|Q00808|HETE1_PODAS Vegetative incompatibility protein HET-E-1 OS=Podospora anserina GN=HET-E1 PE=4 SV=1	3e-16	gnl|CDD|29257 cd00200, WD40, WD40 domain, found in a number of eukaryotic proteins that cover a wide variety of functions including adaptor/regulatory modules in signal transduction, pre-mRNA processing and cytoskeleton assembly; typically contains a GH dipeptide 11-24 residues from its N-terminus and the WD dipeptide at its C-terminus and is 40 residues long, hence the name WD40; between GH and …	3e-18	tr|B8NN35|B8NN35_ASPFN Vegetative incompatibility WD repeat protein, putative OS=Aspergillus flavus (strain ATCC 200026 / FGSC A1120 / NRRL 3357 / JCM 12722 / SRRC 167) GN=AFLA_124690 PE=4 SV=1	7e-34	ref|XP_002381662.1| vegetative incompatibility WD repeat protein, putative [Aspergillus flavus NRRL3357] gb|EED48246.1| vegetative incompatibility WD repeat protein, putative [Aspergillus flavus NRRL3357]	7e-34	lcl|B8MPL3_TALSN/1335-1373 PF00400.27;WD40;	1e-13	RBKS	GO:0016310,phosphorylation;GO:0005524,ATP binding;GO:0009116,nucleoside metabolic process;GO:0016301,kinase activity;GO:0006468,protein phosphorylation;GO:0003824,catalytic activity;GO:0006508,proteolysis;GO:0004674,protein serine/threonine kinase activity;GO:0004197,cysteine-type endopeptidase activity;GO:0000166,nucleotide binding;GO:0004672,protein kinase activity;GO:0005525,GTP binding;GO:001…	-	K14855	-
GBSP01000017	comp1195_c0_seq1	down	13	1.29	-3.33307	0.999956	0.000689864	0.00348945	1	0.0453513	0.0774939	-	-	2322	-	-	-	-	-	-	-	-	-	-	-	-	-	-	-
GBSP01000026	comp1195_c0_seq10	down	5.28	1.4	-1.91511	0.986414	0.0989489	0.24034	1	1	0.873433	-	-	861	-	-	-	-	-	-	-	-	-	-	-	-	-	-	-
GBSP01000027	comp1195_c0_seq11	down	8.85	0.94	-3.23494	0.999226	0.00887462	0.022543	1	0.341465	0.295793	-	-	861	-	-	-	-	-	-	-	-	-	-	-	-	-	-	-
GBSP01000028	comp1195_c0_seq12	down	13.1	0.14	-6.548	1	9.0184e-05	0.000747451	1	0.00753433	0.0221348	-	-	745	-	-	-	-	-	-	-	-	-	-	-	-	-	-	-
GBSP01000029	comp1195_c0_seq13	down	11.66	0.68	-4.09989	0.99991	0.00131779	0.00347062	1	0.0807475	0.0772079	-	-	697	-	-	-	-	-	-	-	-	-	-	-	-	-	-	-
GBSP01000030	comp1195_c0_seq14	down	16.09	0.13	-6.95151	1	1.05129e-05	0.000139955	1	0.0011394	0.00519355	-	-	697	-	-	-	-	-	-	-	-	-	-	-	-	-	-	-
GBSP01000031	comp1195_c0_seq15	down	14.01	0.19	-6.20431	1	4.40548e-05	0.000483499	1	0.00398491	0.0152018	-	-	365	-	-	-	-	-	-	-	-	-	-	-	-	-	-	-
GBSP01000032	comp1195_c0_seq16	down	22.85	0.25	-6.51412	1	6.97929e-08	4.10593e-06	1	1.07187e-05	0.000222811	-	-	349	-	-	-	-	-	-	-	-	-	-	-	-	-	-	-
GBSP01000018	comp1195_c0_seq2	down	13.46	1.31	-3.36104	0.999956	0.000689864	0.00278516	1	0.0453513	0.0652023	-	-	2231	-	-	-	-	-	-	-	-	-	-	-	-	-	-	-
GBSP01000019	comp1195_c0_seq3	down	6.84	1.42	-2.26811	0.996758	0.0304011	0.108599	1	0.867356	0.632413	-	-	955	-	-	-	-	-	-	-	-	-	-	-	-	-	-	-
GBSP01000020	comp1195_c0_seq4	down	7.07	0.93	-2.92641	0.996758	0.0304011	0.0597149	1	0.867356	0.502755	-	-	916	-	-	-	-	-	-	-	-	-	-	-	-	-	-	-
GBSP01000021	comp1195_c0_seq5	down	6.82	0.93	-2.87447	0.996758	0.0304011	0.0685876	1	0.867356	0.532185	-	-	909	-	-	-	-	-	-	-	-	-	-	-	-	-	-	-
GBSP01000023	comp1195_c0_seq7	down	8.77	1.46	-2.58661	0.999226	0.00887462	0.0406556	1	0.341465	0.410816	-	-	907	-	-	-	-	-	-	-	-	-	-	-	-	-	-	-
GBSP01000024	comp1195_c0_seq8	down	9.1	0.94	-3.27513	0.999226	0.00887462	0.0196351	1	0.341465	0.267638	-	-	868	-	-	-	-	-	-	-	-	-	-	-	-	-	-	-
GBSP01000025	comp1195_c0_seq9	down	5.57	1.38	-2.01301	0.993363	0.0552851	0.203699	1	1	0.813868	-	-	868	-	-	-	-	-	-	-	-	-	-	-	-	-	-	-
	comp11965_c0_seq1	down	0.33	0.15	-1.1375	1	1	0.242839	1	1	0.877054	-	-	115	-	-	-	-	-	-	-	-	-	-	-	-	-	-	-
	comp11971_c0_seq1	down	0.15	0	#NAME?	1	1	NA	1	1	NA	-	-	128	-	-	-	-	-	-	-	-	-	-	-	-	-	-	-
GBSQ01002199	comp11985_c0_seq1	down	0.08	0	#NAME?	1	1	NA	1	1	NA	-	-	245	-	-	-	-	-	-	-	-	-	-	-	-	-	-	-
	comp11990_c0_seq1	down	0.17	0	#NAME?	1	1	NA	1	1	NA	-	-	110	-	-	-	-	-	-	-	-	-	-	-	-	-	-	-
GBSP01003835	comp1199_c0_seq1	down	31.24	13.05	-1.25934	0.998884	0.00304365	0.00620286	1	0.154281	0.119588	-	-	3630	-	-	gnl|CDD|190762 pfam03815, LCCL, LCCL domain.	1e-20	tr|B6HLD4|B6HLD4_PENCW Pc21g16590 protein OS=Penicillium chrysogenum (strain ATCC 28089 / DSM 1075 / Wisconsin 54-1255) GN=Pc21g16590 PE=4 SV=1	0	ref|XP_002568665.1| Pc21g16590 [Penicillium chrysogenum Wisconsin 54-1255] emb|CAP96556.1| Pc21g16590 [Penicillium chrysogenum Wisconsin 54-1255]	0	lcl|B6HLD4_PENCW/147-276 PF03815.14;LCCL;	2e-57	-	-	-	-	-
GBSP01006340	comp119_c0_seq1	down	341.48	166.58	-1.03559	1	7.1834e-17	1.84818e-16	1	4.18155e-14	4.69999e-14	CDO1	cysteine dioxygenase	1006	sp|Q5RLY7|CDO_AJECG Cysteine dioxygenase OS=Ajellomyces capsulata (strain G186AR / H82 / ATCC MYA-2454 / RMSCC 2432) GN=CDO1 PE=2 SV=2	7e-59	gnl|CDD|203368 pfam05995, CDO_I, Cysteine dioxygenase type I. Cysteine dioxygenase type I (EC:1.13.11.20) converts cysteine to cysteinesulphinic acid and is the rate-limiting step in sulphate production.	9e-36	tr|Q0CJK6|Q0CJK6_ASPTN Cysteine dioxygenase OS=Aspergillus terreus (strain NIH 2624 / FGSC A1156) GN=ATEG_06128 PE=4 SV=1	3e-101	ref|XP_001215306.1| cysteine dioxygenase [Aspergillus terreus NIH2624] gb|EAU33889.1| cysteine dioxygenase [Aspergillus terreus NIH2624]	3e-101	lcl|Q0CJK6_ASPTN/21-198 PF05995.7;CDO_I;	2e-93	E	GO:0016702,oxidoreductase activity, acting on single donors with incorporation of molecular oxygen, incorporation of two atoms of oxygen;GO:0017172,cysteine dioxygenase activity;GO:0005506,iron ion binding;GO:0055114,oxidation-reduction process;GO:0046872,metal ion binding;GO:0005829,cytosol;GO:0005886,plasma membrane;GO:0046439,L-cysteine metabolic process;GO:0016491,oxidoreductase activity	EC:1.13.11.20	K00456	ko00270, Cysteine and methionine metabolism;ko00430, Taurine and hypotaurine metabolism;
GBSQ01003160	comp12000_c0_seq1	down	1.02	0.12	-3.08746	1	0.488483	0.944922	1	1	0.999993	-	-	446	-	-	-	-	-	-	-	-	-	-	-	-	-	-	-
GBSP01009774	comp12011_c0_seq1	down	0.56	0.03	-4.22239	1	0.488483	0.552276	1	1	0.999993	CYP27B	cytochrome P450, family 27, subfamily B (25-hydroxyvitamin D3 1alpha-hydroxylase)	1363	-	-	-	-	tr|C5FEC7|C5FEC7_ARTOC Benzoate 4-monooxygenase cytochrome P450 OS=Arthroderma otae (strain ATCC MYA-4605 / CBS 113480) GN=MCYG_01049 PE=4 SV=1	8e-160	ref|XP_002850945.1| benzoate 4-monooxygenase cytochrome P450 [Arthroderma otae CBS 113480] gb|EEQ28161.1| benzoate 4-monooxygenase cytochrome P450 [Arthroderma otae CBS 113480]	7e-160	lcl|C5FEC7_ARTOC/56-507 PF00067.17;p450;	6e-161	-	GO:0009055,electron carrier activity;GO:0020037,heme binding;GO:0005506,iron ion binding;GO:0055114,oxidation-reduction process;GO:0016705,oxidoreductase activity, acting on paired donors, with incorporation or reduction of molecular oxygen;GO:0046872,metal ion binding;GO:0004497,monooxygenase activity;GO:0016491,oxidoreductase activity	EC:1.14.13.13	K07438	ko00100, Steroid biosynthesis;ko05152, Tuberculosis;
GBSQ01003244	comp12012_c0_seq1	down	1.15	0	#NAME?	1	0.488483	NA	1	1	NA	-	-	296	-	-	-	-	tr|B6GWA2|B6GWA2_PENCW Pc06g02010 protein OS=Penicillium chrysogenum (strain ATCC 28089 / DSM 1075 / Wisconsin 54-1255) GN=Pc06g02010 PE=3 SV=1	3e-27	ref|XP_002556804.1| Pc06g02010 [Penicillium chrysogenum Wisconsin 54-1255] emb|CAP79194.1| Pc06g02010 [Penicillium chrysogenum Wisconsin 54-1255]	3e-27	lcl|B6HA94_PENCW/249-302 PF00319.13;SRF-TF;	2e-13	-	GO:0005634,nucleus;GO:0003677,DNA binding;GO:0005524,ATP binding;GO:0006355,regulation of transcription, DNA-dependent;GO:0043565,sequence-specific DNA binding;GO:0006351,transcription, DNA-dependent;GO:0003700,sequence-specific DNA binding transcription factor activity	-	-	-
GBSQ01002959	comp12018_c0_seq1	down	0.51	0.12	-2.08746	1	0.488483	0.452987	1	1	0.999993	-	-	295	-	-	-	-	-	-	-	-	-	-	-	-	-	-	-
	comp12029_c0_seq1	down	0.22	0.1	-1.1375	1	1	0.122827	1	1	0.667283	-	-	169	-	-	-	-	-	-	-	-	-	-	-	-	-	-	-
	comp12042_c0_seq1	down	0.11	0	#NAME?	1	1	NA	1	1	NA	-	-	167	-	-	-	-	-	-	-	-	-	-	-	-	-	-	-
GBSQ01003232	comp12050_c0_seq1	down	0.56	0.07	-3	1	0.488483	0.53235	1	1	0.999993	-	-	507	-	-	-	-	-	-	-	-	-	-	-	-	-	-	-
GBSQ01002940	comp12055_c0_seq1	down	0.19	0	#NAME?	1	1	NA	1	1	NA	-	-	603	-	-	-	-	-	-	-	-	lcl|B6H658_PENCW/99-223 PB048501; Pfam-B_48501;	2e-32	-	-	-	-	-
	comp12055_c0_seq6	down	0.24	0	#NAME?	1	1	NA	1	1	NA	-	-	159	-	-	-	-	-	-	-	-	lcl|B6H658_PENCW/99-223 PB048501; Pfam-B_48501;	2e-32	-	-	-	-	-
	comp12058_c0_seq2	down	0.36	0	#NAME?	1	1	NA	1	1	NA	-	-	106	-	-	-	-	-	-	-	-	-	-	-	-	-	-	-
	comp12062_c0_seq1	down	0.17	0	#NAME?	1	1	NA	1	1	NA	-	-	111	-	-	-	-	-	-	-	-	-	-	-	-	-	-	-
GBSQ01003066	comp12064_c0_seq1	down	1.16	0.24	-2.27302	1	0.488483	0.967798	1	1	0.999993	-	-	442	-	-	-	-	-	-	-	-	-	-	-	-	-	-	-
GBSQ01003067	comp12064_c0_seq2	down	0.92	0.21	-2.13124	1	0.488483	0.803832	1	1	0.999993	-	-	330	-	-	-	-	-	-	-	-	-	-	-	-	-	-	-
GBSQ01003068	comp12064_c0_seq3	down	1.4	0.24	-2.54432	1	0.488483	0.877234	1	1	0.999993	-	-	297	-	-	-	-	-	-	-	-	-	-	-	-	-	-	-
	comp12066_c0_seq1	down	0.19	0	#NAME?	1	1	NA	1	1	NA	-	-	102	-	-	-	-	-	-	-	-	-	-	-	-	-	-	-
	comp1207_c1_seq1	down	0.28	0.13	-1.10692	1	1	0.189157	1	1	0.78459	-	-	137	-	-	-	-	-	-	-	-	-	-	-	-	-	-	-
GBSQ01003215	comp12086_c0_seq1	down	0.24	0	#NAME?	1	1	NA	1	1	NA	-	-	321	-	-	-	-	tr|B6GWM9|B6GWM9_PENCW Pc09g00340 protein OS=Penicillium chrysogenum (strain ATCC 28089 / DSM 1075 / Wisconsin 54-1255) GN=Pc09g00340 PE=4 SV=1	1e-13	ref|XP_002556899.1| Pc09g00340 [Penicillium chrysogenum Wisconsin 54-1255] emb|CAP79281.1| Pc09g00340 [Penicillium chrysogenum Wisconsin 54-1255]	1e-13	-	-	-	-	-	-	-
	comp12094_c0_seq1	down	0.52	0	#NAME?	1	0.488483	NA	1	1	NA	-	-	109	-	-	-	-	-	-	-	-	-	-	-	-	-	-	-
GBSQ01003333	comp12098_c0_seq1	down	0.31	0.14	-1.14684	1	1	0.221646	1	1	0.842014	-	-	246	-	-	-	-	tr|C5WN85|C5WN85_SORBI Putative uncharacterized protein Sb01g023641 (Fragment) OS=Sorghum bicolor GN=Sb01g023641 PE=4 SV=1	4e-36	ref|XP_002464695.1| hypothetical protein SORBIDRAFT_01g023641 [Sorghum bicolor] gb|EER91693.1| hypothetical protein SORBIDRAFT_01g023641 [Sorghum bicolor]	4e-36	lcl|Q6Z8F0_ORYSJ/1-108 PB083566; Pfam-B_83566;	1e-22	-	-	-	-	-
GBSP01003995	comp120_c0_seq10	down	115.88	57.53	-1.01025	0.999999	1.58095e-06	3.18248e-06	1	0.000206733	0.000174895	TRL1	tRNA ligase	8479	sp|P09880|TRNL_YEAST tRNA ligase OS=Saccharomyces cerevisiae (strain ATCC 204508 / S288c) GN=TRL1 PE=1 SV=1	4e-145	gnl|CDD|34906 COG5324, COG5324, Uncharacterized conserved protein [Function unknown].	5e-160	tr|B8N7A0|B8N7A0_ASPFN tRNA ligase OS=Aspergillus flavus (strain ATCC 200026 / FGSC A1120 / NRRL 3357 / JCM 12722 / SRRC 167) GN=AFLA_021220 PE=4 SV=1	0	ref|XP_002376142.1| tRNA ligase [Aspergillus flavus NRRL3357] gb|EED54870.1| tRNA ligase [Aspergillus flavus NRRL3357]	0	lcl|A1CQE3_ASPCL/65-298 PF09511.5;RNA_lig_T4_1;	2e-126	U	GO:0005524,ATP binding;GO:0006388,tRNA splicing, via endonucleolytic cleavage and ligation;GO:0016874,ligase activity;GO:0003972,RNA ligase (ATP) activity	EC:6.5.1.3	K14679	-
GBSP01003991	comp120_c0_seq6	down	106.78	53.17	-1.00596	0.999999	3.14899e-06	8.52807e-06	1	0.000387884	0.000439781	TRL1	tRNA ligase	9000	sp|P09880|TRNL_YEAST tRNA ligase OS=Saccharomyces cerevisiae (strain ATCC 204508 / S288c) GN=TRL1 PE=1 SV=1	4e-145	gnl|CDD|34906 COG5324, COG5324, Uncharacterized conserved protein [Function unknown].	5e-160	tr|B8N7A0|B8N7A0_ASPFN tRNA ligase OS=Aspergillus flavus (strain ATCC 200026 / FGSC A1120 / NRRL 3357 / JCM 12722 / SRRC 167) GN=AFLA_021220 PE=4 SV=1	0	ref|XP_002376142.1| tRNA ligase [Aspergillus flavus NRRL3357] gb|EED54870.1| tRNA ligase [Aspergillus flavus NRRL3357]	0	lcl|A1CQE3_ASPCL/65-298 PF09511.5;RNA_lig_T4_1;	2e-126	U	GO:0005524,ATP binding;GO:0006388,tRNA splicing, via endonucleolytic cleavage and ligation;GO:0016874,ligase activity;GO:0003972,RNA ligase (ATP) activity	EC:6.5.1.3	K14679	-
GBSP01003992	comp120_c0_seq7	down	114.63	57.25	-1.00164	0.999999	1.40356e-06	4.17061e-06	1	0.000184203	0.000225378	TRL1	tRNA ligase	8586	sp|P09880|TRNL_YEAST tRNA ligase OS=Saccharomyces cerevisiae (strain ATCC 204508 / S288c) GN=TRL1 PE=1 SV=1	4e-145	gnl|CDD|34906 COG5324, COG5324, Uncharacterized conserved protein [Function unknown].	5e-160	tr|B8N7A0|B8N7A0_ASPFN tRNA ligase OS=Aspergillus flavus (strain ATCC 200026 / FGSC A1120 / NRRL 3357 / JCM 12722 / SRRC 167) GN=AFLA_021220 PE=4 SV=1	0	ref|XP_002376142.1| tRNA ligase [Aspergillus flavus NRRL3357] gb|EED54870.1| tRNA ligase [Aspergillus flavus NRRL3357]	0	lcl|A1CQE3_ASPCL/65-298 PF09511.5;RNA_lig_T4_1;	2e-126	U	GO:0005524,ATP binding;GO:0006388,tRNA splicing, via endonucleolytic cleavage and ligation;GO:0016874,ligase activity;GO:0003972,RNA ligase (ATP) activity	EC:6.5.1.3	K14679	-
GBSP01003993	comp120_c0_seq8	down	117.09	58.39	-1.00382	0.999999	1.14723e-06	3.14479e-06	1	0.00015335	0.00017319	TRL1	tRNA ligase	8571	sp|P09880|TRNL_YEAST tRNA ligase OS=Saccharomyces cerevisiae (strain ATCC 204508 / S288c) GN=TRL1 PE=1 SV=1	4e-145	gnl|CDD|34906 COG5324, COG5324, Uncharacterized conserved protein [Function unknown].	5e-160	tr|B8N7A0|B8N7A0_ASPFN tRNA ligase OS=Aspergillus flavus (strain ATCC 200026 / FGSC A1120 / NRRL 3357 / JCM 12722 / SRRC 167) GN=AFLA_021220 PE=4 SV=1	0	ref|XP_002376142.1| tRNA ligase [Aspergillus flavus NRRL3357] gb|EED54870.1| tRNA ligase [Aspergillus flavus NRRL3357]	0	lcl|A1CQE3_ASPCL/65-298 PF09511.5;RNA_lig_T4_1;	2e-126	U	GO:0005524,ATP binding;GO:0006388,tRNA splicing, via endonucleolytic cleavage and ligation;GO:0016874,ligase activity;GO:0003972,RNA ligase (ATP) activity	EC:6.5.1.3	K14679	-
GBSP01003994	comp120_c0_seq9	down	113.39	56.38	-1.00804	0.999999	1.7174e-06	4.24339e-06	1	0.000220579	0.000228834	TRL1	tRNA ligase	8494	sp|P09880|TRNL_YEAST tRNA ligase OS=Saccharomyces cerevisiae (strain ATCC 204508 / S288c) GN=TRL1 PE=1 SV=1	4e-145	gnl|CDD|34906 COG5324, COG5324, Uncharacterized conserved protein [Function unknown].	5e-160	tr|B8N7A0|B8N7A0_ASPFN tRNA ligase OS=Aspergillus flavus (strain ATCC 200026 / FGSC A1120 / NRRL 3357 / JCM 12722 / SRRC 167) GN=AFLA_021220 PE=4 SV=1	0	ref|XP_002376142.1| tRNA ligase [Aspergillus flavus NRRL3357] gb|EED54870.1| tRNA ligase [Aspergillus flavus NRRL3357]	0	lcl|A1CQE3_ASPCL/65-298 PF09511.5;RNA_lig_T4_1;	2e-126	U	GO:0005524,ATP binding;GO:0006388,tRNA splicing, via endonucleolytic cleavage and ligation;GO:0016874,ligase activity;GO:0003972,RNA ligase (ATP) activity	EC:6.5.1.3	K14679	-
GBSQ01003111	comp12103_c0_seq1	down	0.38	0.12	-1.66297	1	1	0.302773	1	1	0.959047	-	-	300	-	-	-	-	-	-	-	-	-	-	-	-	-	-	-
	comp12117_c0_seq4	down	0.29	0.09	-1.68806	1	1	0.199172	1	1	0.806257	-	-	198	-	-	-	-	-	-	-	-	-	-	-	-	-	-	-
GBSP01009791	comp12120_c0_seq1	down	0.57	0.14	-2.02554	1	0.488483	0.511032	1	1	0.999993	-	-	869	-	-	-	-	-	-	-	-	-	-	-	-	-	-	-
	comp12132_c0_seq1	down	0.33	0	#NAME?	1	1	NA	1	1	NA	-	-	116	-	-	-	-	-	-	-	-	-	-	-	-	-	-	-
GBSQ01003178	comp12134_c0_seq1	down	0.67	0.03	-4.48113	1	0.488483	0.680984	1	1	0.999993	-	-	1190	-	-	-	-	tr|G3XNM7|G3XNM7_ASPNA Putative uncharacterized protein OS=Aspergillus niger (strain ATCC 1015 / CBS 113.46 / FGSC A1144 / LSHB Ac4 / NCTC 3858a / NRRL 328 / USDA 3528.7) GN=ASPNIDRAFT_53757 PE=4 SV=1	1e-61	gb|EHA27633.1| hypothetical protein ASPNIDRAFT_53757 [Aspergillus niger ATCC 1015]	1e-61	lcl|A1CZ88_NEOFI/1-153 PB086289; Pfam-B_86289;	5e-61	-	-	-	-	-
GBSQ01003179	comp12134_c0_seq2	down	0.68	0.03	-4.5025	1	0.488483	0.692053	1	1	0.999993	-	-	1113	-	-	-	-	tr|G3XNM7|G3XNM7_ASPNA Putative uncharacterized protein OS=Aspergillus niger (strain ATCC 1015 / CBS 113.46 / FGSC A1144 / LSHB Ac4 / NCTC 3858a / NRRL 328 / USDA 3528.7) GN=ASPNIDRAFT_53757 PE=4 SV=1	1e-61	gb|EHA27633.1| hypothetical protein ASPNIDRAFT_53757 [Aspergillus niger ATCC 1015]	1e-61	lcl|A1CZ88_NEOFI/1-153 PB086289; Pfam-B_86289;	5e-61	-	-	-	-	-
	comp12135_c0_seq1	down	0.12	0	#NAME?	1	1	NA	1	1	NA	-	-	157	-	-	-	-	-	-	-	-	-	-	-	-	-	-	-
GBSP01004441	comp1213_c0_seq1	down	38.59	5.87	-2.71679	1	1.24395e-07	9.02493e-07	1	1.84755e-05	5.50818e-05	-	-	2572	-	-	-	-	-	-	-	-	-	-	-	-	-	-	-
	comp12142_c0_seq1	down	0.44	0.14	-1.65208	1	1	0.367141	1	1	0.999993	-	-	128	-	-	-	-	-	-	-	-	-	-	-	-	-	-	-
	comp12149_c0_seq1	down	0.15	0	#NAME?	1	1	NA	1	1	NA	-	-	123	-	-	-	-	-	-	-	-	-	-	-	-	-	-	-
GBSQ01003221	comp12151_c0_seq1	down	0.16	0	#NAME?	1	1	NA	1	1	NA	-	-	236	-	-	-	-	-	-	-	-	-	-	-	-	-	-	-
	comp12173_c0_seq1	down	0.15	0	#NAME?	1	1	NA	1	1	NA	-	-	126	-	-	-	-	-	-	-	-	-	-	-	-	-	-	-
GBSQ01002895	comp12175_c0_seq1	down	1.04	0	#NAME?	1	0.488483	NA	1	1	NA	-	-	292	-	-	-	-	-	-	-	-	-	-	-	-	-	-	-
	comp12189_c0_seq1	down	0.18	0	#NAME?	1	1	NA	1	1	NA	-	-	105	-	-	-	-	-	-	-	-	-	-	-	-	-	-	-
	comp12191_c0_seq1	down	0.16	0	#NAME?	1	1	NA	1	1	NA	-	-	118	-	-	-	-	-	-	-	-	-	-	-	-	-	-	-
GBSQ01003356	comp12193_c0_seq1	down	0.46	0.08	-2.52356	1	1	0.408233	1	1	0.999993	-	-	456	-	-	-	-	-	-	-	-	-	-	-	-	-	-	-
	comp12194_c0_seq2	down	0.22	0	#NAME?	1	1	NA	1	1	NA	TUBA	tubulin alpha	173	sp|Q6VAF9|TBA4_GOSHI Tubulin alpha-4 chain OS=Gossypium hirsutum PE=2 SV=1	0	gnl|CDD|177802 PLN00221, PLN00221, tubulin alpha chain; Provisional.	0	tr|Q84TK6|Q84TK6_POPTM Alpha-tubulin 1 OS=Populus tremuloides PE=2 SV=1	0	ref|XP_002301128.1| tubulin alpha-1 chain [Populus trichocarpa] gb|AAO63781.1| alpha-tubulin 1 [Populus tremuloides] gb|ABK96001.1| unknown [Populus trichocarpa] gb|EEE80401.1| tubulin alpha-1 chain [Populus trichocarpa]	0	lcl|TBA1_ARATH/3-226 PF00091.20;Tubulin;	1e-127	Z	GO:0005856,cytoskeleton;GO:0007018,microtubule-based movement;GO:0005874,microtubule;GO:0006184,GTP catabolic process;GO:0005737,cytoplasm;GO:0003924,GTPase activity;GO:0051258,protein polymerization;GO:0043234,protein complex;GO:0000166,nucleotide binding;GO:0007017,microtubule-based process;GO:0005198,structural molecule activity;GO:0005525,GTP binding	-	K07374	ko04145, Phagosome;ko04540, Gap junction;ko05130, Pathogenic Escherichia coli infection;
	comp12196_c0_seq1	down	0.17	0	#NAME?	1	1	NA	1	1	NA	-	-	109	-	-	-	-	-	-	-	-	-	-	-	-	-	-	-
	comp12203_c0_seq1	down	0.32	0	#NAME?	1	1	NA	1	1	NA	-	-	117	-	-	-	-	-	-	-	-	-	-	-	-	-	-	-
GBSQ01003014	comp12207_c0_seq1	down	0.09	0	#NAME?	1	1	NA	1	1	NA	-	-	210	-	-	-	-	-	-	-	-	-	-	-	-	-	-	-
	comp12218_c0_seq1	down	0.28	0	#NAME?	1	1	NA	1	1	NA	-	-	134	-	-	-	-	-	-	-	-	-	-	-	-	-	-	-
	comp1223_c1_seq1	down	0.16	0	#NAME?	1	1	NA	1	1	NA	-	-	115	-	-	-	-	-	-	-	-	-	-	-	-	-	-	-
	comp12242_c0_seq1	down	0.19	0	#NAME?	1	1	NA	1	1	NA	-	-	101	-	-	-	-	-	-	-	-	-	-	-	-	-	-	-
	comp12248_c0_seq1	down	0.16	0	#NAME?	1	1	NA	1	1	NA	-	-	115	-	-	-	-	-	-	-	-	-	-	-	-	-	-	-
	comp12254_c0_seq1	down	0.54	0	#NAME?	1	0.488483	NA	1	1	NA	-	-	141	-	-	-	-	-	-	-	-	-	-	-	-	-	-	-
GBSQ01003018	comp12258_c0_seq1	down	0.16	0.08	-1	1	1	0.0618802	1	1	0.507286	-	-	235	-	-	-	-	-	-	-	-	-	-	-	-	-	-	-
GBSQ01003520	comp12259_c0_seq1	down	0.65	0.25	-1.37851	1	0.488483	0.541354	1	1	0.999993	-	-	352	-	-	-	-	tr|B6HV62|B6HV62_PENCW Pc22g05730 protein OS=Penicillium chrysogenum (strain ATCC 28089 / DSM 1075 / Wisconsin 54-1255) GN=Pc22g05730 PE=4 SV=1	1e-09	ref|XP_002564605.1| Pc22g05730 [Penicillium chrysogenum Wisconsin 54-1255] emb|CAP97861.1| Pc22g05730 [Penicillium chrysogenum Wisconsin 54-1255]	1e-09	lcl|B6HV62_PENCW/1-397 PB018952; Pfam-B_18952;	3e-10	-	-	-	-	-
GBSQ01003007	comp12273_c0_seq1	down	0.58	0.11	-2.39855	1	0.488483	0.535866	1	1	0.999993	-	-	790	-	-	-	-	-	-	-	-	-	-	-	-	-	-	-
GBSP01001043	comp1227_c0_seq1	down	4.3	1.47	-1.54852	0.972187	0.173437	0.413713	1	1	0.999993	GOT1	aspartate aminotransferase, cytoplasmic	10851	sp|P23542|AATC_YEAST Aspartate aminotransferase, cytoplasmic OS=Saccharomyces cerevisiae (strain ATCC 204508 / S288c) GN=AAT2 PE=1 SV=3	5e-78	gnl|CDD|185584 PTZ00376, PTZ00376, aspartate aminotransferase; Provisional.	9e-102	tr|G7Y1D2|G7Y1D2_ASPKW Hydrolase OS=Aspergillus kawachii (strain NBRC 4308) GN=AKAW_11103 PE=4 SV=1	0	-	-	lcl|B6HCY8_PENCW/16-474 PF00171.17;Aldedh;	0	E	GO:0016620,oxidoreductase activity, acting on the aldehyde or oxo group of donors, NAD or NADP as acceptor;GO:0008152,metabolic process;GO:0003824,catalytic activity;GO:0055114,oxidation-reduction process;GO:0016798,hydrolase activity, acting on glycosyl bonds;GO:0004553,hydrolase activity, hydrolyzing O-glycosyl compounds;GO:0043169,cation binding;GO:0016787,hydrolase activity;GO:0005975,carbohy…	EC:2.6.1.1	K14454	ko00250, Alanine, aspartate and glutamate metabolism;ko00270, Cysteine and methionine metabolism;ko00330, Arginine and proline metabolism;ko00350, Tyrosine metabolism;ko00360, Phenylalanine metabolism;ko00400, Phenylalanine, tyrosine and tryptophan biosynthesis;ko00710, Carbon fixation in photosynthetic organisms;ko00950, Isoquinoline alkaloid biosynthesis;ko00960, Tropane, piperidine and pyridin…
GBSP01001052	comp1227_c0_seq10	down	4.02	2.01	-1	0.901053	0.322414	0.639796	1	1	0.999993	GOT1	aspartate aminotransferase, cytoplasmic	5193	sp|P23542|AATC_YEAST Aspartate aminotransferase, cytoplasmic OS=Saccharomyces cerevisiae (strain ATCC 204508 / S288c) GN=AAT2 PE=1 SV=3	5e-78	gnl|CDD|185584 PTZ00376, PTZ00376, aspartate aminotransferase; Provisional.	9e-102	tr|G7Y1D2|G7Y1D2_ASPKW Hydrolase OS=Aspergillus kawachii (strain NBRC 4308) GN=AKAW_11103 PE=4 SV=1	0	-	-	lcl|B6HCY8_PENCW/16-474 PF00171.17;Aldedh;	0	E	GO:0016620,oxidoreductase activity, acting on the aldehyde or oxo group of donors, NAD or NADP as acceptor;GO:0008152,metabolic process;GO:0003824,catalytic activity;GO:0055114,oxidation-reduction process;GO:0016798,hydrolase activity, acting on glycosyl bonds;GO:0004553,hydrolase activity, hydrolyzing O-glycosyl compounds;GO:0043169,cation binding;GO:0016787,hydrolase activity;GO:0005975,carbohy…	EC:2.6.1.1	K14454	ko00250, Alanine, aspartate and glutamate metabolism;ko00270, Cysteine and methionine metabolism;ko00330, Arginine and proline metabolism;ko00350, Tyrosine metabolism;ko00360, Phenylalanine metabolism;ko00400, Phenylalanine, tyrosine and tryptophan biosynthesis;ko00710, Carbon fixation in photosynthetic organisms;ko00950, Isoquinoline alkaloid biosynthesis;ko00960, Tropane, piperidine and pyridin…
GBSP01001053	comp1227_c0_seq11	down	4.26	1.98	-1.10535	0.901053	0.322414	0.568615	1	1	0.999993	GOT1	aspartate aminotransferase, cytoplasmic	5186	sp|P23542|AATC_YEAST Aspartate aminotransferase, cytoplasmic OS=Saccharomyces cerevisiae (strain ATCC 204508 / S288c) GN=AAT2 PE=1 SV=3	5e-78	gnl|CDD|185584 PTZ00376, PTZ00376, aspartate aminotransferase; Provisional.	9e-102	tr|G7Y1D2|G7Y1D2_ASPKW Hydrolase OS=Aspergillus kawachii (strain NBRC 4308) GN=AKAW_11103 PE=4 SV=1	0	-	-	lcl|B6HCY8_PENCW/16-474 PF00171.17;Aldedh;	0	E	GO:0016620,oxidoreductase activity, acting on the aldehyde or oxo group of donors, NAD or NADP as acceptor;GO:0008152,metabolic process;GO:0003824,catalytic activity;GO:0055114,oxidation-reduction process;GO:0016798,hydrolase activity, acting on glycosyl bonds;GO:0004553,hydrolase activity, hydrolyzing O-glycosyl compounds;GO:0043169,cation binding;GO:0016787,hydrolase activity;GO:0005975,carbohy…	EC:2.6.1.1	K14454	ko00250, Alanine, aspartate and glutamate metabolism;ko00270, Cysteine and methionine metabolism;ko00330, Arginine and proline metabolism;ko00350, Tyrosine metabolism;ko00360, Phenylalanine metabolism;ko00400, Phenylalanine, tyrosine and tryptophan biosynthesis;ko00710, Carbon fixation in photosynthetic organisms;ko00950, Isoquinoline alkaloid biosynthesis;ko00960, Tropane, piperidine and pyridin…
GBSP01001054	comp1227_c0_seq12	down	4.35	2.05	-1.08539	0.901053	0.322414	0.567128	1	1	0.999993	GOT1	aspartate aminotransferase, cytoplasmic	5133	sp|P23542|AATC_YEAST Aspartate aminotransferase, cytoplasmic OS=Saccharomyces cerevisiae (strain ATCC 204508 / S288c) GN=AAT2 PE=1 SV=3	5e-78	gnl|CDD|185584 PTZ00376, PTZ00376, aspartate aminotransferase; Provisional.	9e-102	tr|G7Y1D2|G7Y1D2_ASPKW Hydrolase OS=Aspergillus kawachii (strain NBRC 4308) GN=AKAW_11103 PE=4 SV=1	0	-	-	lcl|B6HCY8_PENCW/16-474 PF00171.17;Aldedh;	0	E	GO:0016620,oxidoreductase activity, acting on the aldehyde or oxo group of donors, NAD or NADP as acceptor;GO:0008152,metabolic process;GO:0003824,catalytic activity;GO:0055114,oxidation-reduction process;GO:0016798,hydrolase activity, acting on glycosyl bonds;GO:0004553,hydrolase activity, hydrolyzing O-glycosyl compounds;GO:0043169,cation binding;GO:0016787,hydrolase activity;GO:0005975,carbohy…	EC:2.6.1.1	K14454	ko00250, Alanine, aspartate and glutamate metabolism;ko00270, Cysteine and methionine metabolism;ko00330, Arginine and proline metabolism;ko00350, Tyrosine metabolism;ko00360, Phenylalanine metabolism;ko00400, Phenylalanine, tyrosine and tryptophan biosynthesis;ko00710, Carbon fixation in photosynthetic organisms;ko00950, Isoquinoline alkaloid biosynthesis;ko00960, Tropane, piperidine and pyridin…
GBSP01001044	comp1227_c0_seq2	down	4.34	1.5	-1.53273	0.901053	0.322414	0.413774	1	1	0.999993	GOT1	aspartate aminotransferase, cytoplasmic	10798	sp|P23542|AATC_YEAST Aspartate aminotransferase, cytoplasmic OS=Saccharomyces cerevisiae (strain ATCC 204508 / S288c) GN=AAT2 PE=1 SV=3	5e-78	gnl|CDD|185584 PTZ00376, PTZ00376, aspartate aminotransferase; Provisional.	9e-102	tr|G7Y1D2|G7Y1D2_ASPKW Hydrolase OS=Aspergillus kawachii (strain NBRC 4308) GN=AKAW_11103 PE=4 SV=1	0	-	-	lcl|B6HCY8_PENCW/16-474 PF00171.17;Aldedh;	0	E	GO:0016620,oxidoreductase activity, acting on the aldehyde or oxo group of donors, NAD or NADP as acceptor;GO:0008152,metabolic process;GO:0003824,catalytic activity;GO:0055114,oxidation-reduction process;GO:0016798,hydrolase activity, acting on glycosyl bonds;GO:0004553,hydrolase activity, hydrolyzing O-glycosyl compounds;GO:0043169,cation binding;GO:0016787,hydrolase activity;GO:0005975,carbohy…	EC:2.6.1.1	K14454	ko00250, Alanine, aspartate and glutamate metabolism;ko00270, Cysteine and methionine metabolism;ko00330, Arginine and proline metabolism;ko00350, Tyrosine metabolism;ko00360, Phenylalanine metabolism;ko00400, Phenylalanine, tyrosine and tryptophan biosynthesis;ko00710, Carbon fixation in photosynthetic organisms;ko00950, Isoquinoline alkaloid biosynthesis;ko00960, Tropane, piperidine and pyridin…
GBSP01001045	comp1227_c0_seq3	down	4.31	1.46	-1.56172	0.972187	0.173437	0.408971	1	1	0.999993	GOT1	aspartate aminotransferase, cytoplasmic	10796	sp|P23542|AATC_YEAST Aspartate aminotransferase, cytoplasmic OS=Saccharomyces cerevisiae (strain ATCC 204508 / S288c) GN=AAT2 PE=1 SV=3	5e-78	gnl|CDD|185584 PTZ00376, PTZ00376, aspartate aminotransferase; Provisional.	9e-102	tr|G7Y1D2|G7Y1D2_ASPKW Hydrolase OS=Aspergillus kawachii (strain NBRC 4308) GN=AKAW_11103 PE=4 SV=1	0	-	-	lcl|B6HCY8_PENCW/16-474 PF00171.17;Aldedh;	0	E	GO:0016620,oxidoreductase activity, acting on the aldehyde or oxo group of donors, NAD or NADP as acceptor;GO:0008152,metabolic process;GO:0003824,catalytic activity;GO:0055114,oxidation-reduction process;GO:0016798,hydrolase activity, acting on glycosyl bonds;GO:0004553,hydrolase activity, hydrolyzing O-glycosyl compounds;GO:0043169,cation binding;GO:0016787,hydrolase activity;GO:0005975,carbohy…	EC:2.6.1.1	K14454	ko00250, Alanine, aspartate and glutamate metabolism;ko00270, Cysteine and methionine metabolism;ko00330, Arginine and proline metabolism;ko00350, Tyrosine metabolism;ko00360, Phenylalanine metabolism;ko00400, Phenylalanine, tyrosine and tryptophan biosynthesis;ko00710, Carbon fixation in photosynthetic organisms;ko00950, Isoquinoline alkaloid biosynthesis;ko00960, Tropane, piperidine and pyridin…
GBSP01001046	comp1227_c0_seq4	down	4.45	1.48	-1.58821	0.972187	0.173437	0.386877	1	1	0.999993	GOT1	aspartate aminotransferase, cytoplasmic	10791	sp|P23542|AATC_YEAST Aspartate aminotransferase, cytoplasmic OS=Saccharomyces cerevisiae (strain ATCC 204508 / S288c) GN=AAT2 PE=1 SV=3	5e-78	gnl|CDD|185584 PTZ00376, PTZ00376, aspartate aminotransferase; Provisional.	9e-102	tr|G7Y1D2|G7Y1D2_ASPKW Hydrolase OS=Aspergillus kawachii (strain NBRC 4308) GN=AKAW_11103 PE=4 SV=1	0	-	-	lcl|B6HCY8_PENCW/16-474 PF00171.17;Aldedh;	0	E	GO:0016620,oxidoreductase activity, acting on the aldehyde or oxo group of donors, NAD or NADP as acceptor;GO:0008152,metabolic process;GO:0003824,catalytic activity;GO:0055114,oxidation-reduction process;GO:0016798,hydrolase activity, acting on glycosyl bonds;GO:0004553,hydrolase activity, hydrolyzing O-glycosyl compounds;GO:0043169,cation binding;GO:0016787,hydrolase activity;GO:0005975,carbohy…	EC:2.6.1.1	K14454	ko00250, Alanine, aspartate and glutamate metabolism;ko00270, Cysteine and methionine metabolism;ko00330, Arginine and proline metabolism;ko00350, Tyrosine metabolism;ko00360, Phenylalanine metabolism;ko00400, Phenylalanine, tyrosine and tryptophan biosynthesis;ko00710, Carbon fixation in photosynthetic organisms;ko00950, Isoquinoline alkaloid biosynthesis;ko00960, Tropane, piperidine and pyridin…
GBSP01001047	comp1227_c0_seq5	down	4.35	1.49	-1.5457	0.972187	0.173437	0.40906	1	1	0.999993	GOT1	aspartate aminotransferase, cytoplasmic	10743	sp|P23542|AATC_YEAST Aspartate aminotransferase, cytoplasmic OS=Saccharomyces cerevisiae (strain ATCC 204508 / S288c) GN=AAT2 PE=1 SV=3	5e-78	gnl|CDD|185584 PTZ00376, PTZ00376, aspartate aminotransferase; Provisional.	9e-102	tr|G7Y1D2|G7Y1D2_ASPKW Hydrolase OS=Aspergillus kawachii (strain NBRC 4308) GN=AKAW_11103 PE=4 SV=1	0	-	-	lcl|B6HCY8_PENCW/16-474 PF00171.17;Aldedh;	0	E	GO:0016620,oxidoreductase activity, acting on the aldehyde or oxo group of donors, NAD or NADP as acceptor;GO:0008152,metabolic process;GO:0003824,catalytic activity;GO:0055114,oxidation-reduction process;GO:0016798,hydrolase activity, acting on glycosyl bonds;GO:0004553,hydrolase activity, hydrolyzing O-glycosyl compounds;GO:0043169,cation binding;GO:0016787,hydrolase activity;GO:0005975,carbohy…	EC:2.6.1.1	K14454	ko00250, Alanine, aspartate and glutamate metabolism;ko00270, Cysteine and methionine metabolism;ko00330, Arginine and proline metabolism;ko00350, Tyrosine metabolism;ko00360, Phenylalanine metabolism;ko00400, Phenylalanine, tyrosine and tryptophan biosynthesis;ko00710, Carbon fixation in photosynthetic organisms;ko00950, Isoquinoline alkaloid biosynthesis;ko00960, Tropane, piperidine and pyridin…
GBSP01001048	comp1227_c0_seq6	down	4.49	1.51	-1.57217	0.901053	0.322414	0.387053	1	1	0.999993	GOT1	aspartate aminotransferase, cytoplasmic	10738	sp|P23542|AATC_YEAST Aspartate aminotransferase, cytoplasmic OS=Saccharomyces cerevisiae (strain ATCC 204508 / S288c) GN=AAT2 PE=1 SV=3	5e-78	gnl|CDD|185584 PTZ00376, PTZ00376, aspartate aminotransferase; Provisional.	9e-102	tr|G7Y1D2|G7Y1D2_ASPKW Hydrolase OS=Aspergillus kawachii (strain NBRC 4308) GN=AKAW_11103 PE=4 SV=1	0	-	-	lcl|B6HCY8_PENCW/16-474 PF00171.17;Aldedh;	0	E	GO:0016620,oxidoreductase activity, acting on the aldehyde or oxo group of donors, NAD or NADP as acceptor;GO:0008152,metabolic process;GO:0003824,catalytic activity;GO:0055114,oxidation-reduction process;GO:0016798,hydrolase activity, acting on glycosyl bonds;GO:0004553,hydrolase activity, hydrolyzing O-glycosyl compounds;GO:0043169,cation binding;GO:0016787,hydrolase activity;GO:0005975,carbohy…	EC:2.6.1.1	K14454	ko00250, Alanine, aspartate and glutamate metabolism;ko00270, Cysteine and methionine metabolism;ko00330, Arginine and proline metabolism;ko00350, Tyrosine metabolism;ko00360, Phenylalanine metabolism;ko00400, Phenylalanine, tyrosine and tryptophan biosynthesis;ko00710, Carbon fixation in photosynthetic organisms;ko00950, Isoquinoline alkaloid biosynthesis;ko00960, Tropane, piperidine and pyridin…
GBSP01001049	comp1227_c0_seq7	down	4.46	1.48	-1.59145	0.972187	0.173437	0.384976	1	1	0.999993	GOT1	aspartate aminotransferase, cytoplasmic	10736	sp|P23542|AATC_YEAST Aspartate aminotransferase, cytoplasmic OS=Saccharomyces cerevisiae (strain ATCC 204508 / S288c) GN=AAT2 PE=1 SV=3	5e-78	gnl|CDD|185584 PTZ00376, PTZ00376, aspartate aminotransferase; Provisional.	9e-102	tr|G7Y1D2|G7Y1D2_ASPKW Hydrolase OS=Aspergillus kawachii (strain NBRC 4308) GN=AKAW_11103 PE=4 SV=1	0	-	-	lcl|B6HCY8_PENCW/16-474 PF00171.17;Aldedh;	0	E	GO:0016620,oxidoreductase activity, acting on the aldehyde or oxo group of donors, NAD or NADP as acceptor;GO:0008152,metabolic process;GO:0003824,catalytic activity;GO:0055114,oxidation-reduction process;GO:0016798,hydrolase activity, acting on glycosyl bonds;GO:0004553,hydrolase activity, hydrolyzing O-glycosyl compounds;GO:0043169,cation binding;GO:0016787,hydrolase activity;GO:0005975,carbohy…	EC:2.6.1.1	K14454	ko00250, Alanine, aspartate and glutamate metabolism;ko00270, Cysteine and methionine metabolism;ko00330, Arginine and proline metabolism;ko00350, Tyrosine metabolism;ko00360, Phenylalanine metabolism;ko00400, Phenylalanine, tyrosine and tryptophan biosynthesis;ko00710, Carbon fixation in photosynthetic organisms;ko00950, Isoquinoline alkaloid biosynthesis;ko00960, Tropane, piperidine and pyridin…
GBSP01001050	comp1227_c0_seq8	down	4.5	1.51	-1.57538	0.901053	0.322414	0.38516	1	1	0.999993	GOT1	aspartate aminotransferase, cytoplasmic	10683	sp|P23542|AATC_YEAST Aspartate aminotransferase, cytoplasmic OS=Saccharomyces cerevisiae (strain ATCC 204508 / S288c) GN=AAT2 PE=1 SV=3	5e-78	gnl|CDD|185584 PTZ00376, PTZ00376, aspartate aminotransferase; Provisional.	9e-102	tr|G7Y1D2|G7Y1D2_ASPKW Hydrolase OS=Aspergillus kawachii (strain NBRC 4308) GN=AKAW_11103 PE=4 SV=1	0	-	-	lcl|B6HCY8_PENCW/16-474 PF00171.17;Aldedh;	0	E	GO:0016620,oxidoreductase activity, acting on the aldehyde or oxo group of donors, NAD or NADP as acceptor;GO:0008152,metabolic process;GO:0003824,catalytic activity;GO:0055114,oxidation-reduction process;GO:0016798,hydrolase activity, acting on glycosyl bonds;GO:0004553,hydrolase activity, hydrolyzing O-glycosyl compounds;GO:0043169,cation binding;GO:0016787,hydrolase activity;GO:0005975,carbohy…	EC:2.6.1.1	K14454	ko00250, Alanine, aspartate and glutamate metabolism;ko00270, Cysteine and methionine metabolism;ko00330, Arginine and proline metabolism;ko00350, Tyrosine metabolism;ko00360, Phenylalanine metabolism;ko00400, Phenylalanine, tyrosine and tryptophan biosynthesis;ko00710, Carbon fixation in photosynthetic organisms;ko00950, Isoquinoline alkaloid biosynthesis;ko00960, Tropane, piperidine and pyridin…
GBSP01001051	comp1227_c0_seq9	down	3.94	1.94	-1.02214	0.901053	0.322414	0.639523	1	1	0.999993	GOT1	aspartate aminotransferase, cytoplasmic	5246	sp|P23542|AATC_YEAST Aspartate aminotransferase, cytoplasmic OS=Saccharomyces cerevisiae (strain ATCC 204508 / S288c) GN=AAT2 PE=1 SV=3	5e-78	gnl|CDD|185584 PTZ00376, PTZ00376, aspartate aminotransferase; Provisional.	9e-102	tr|G7Y1D2|G7Y1D2_ASPKW Hydrolase OS=Aspergillus kawachii (strain NBRC 4308) GN=AKAW_11103 PE=4 SV=1	0	-	-	lcl|B6HCY8_PENCW/16-474 PF00171.17;Aldedh;	0	E	GO:0016620,oxidoreductase activity, acting on the aldehyde or oxo group of donors, NAD or NADP as acceptor;GO:0008152,metabolic process;GO:0003824,catalytic activity;GO:0055114,oxidation-reduction process;GO:0016798,hydrolase activity, acting on glycosyl bonds;GO:0004553,hydrolase activity, hydrolyzing O-glycosyl compounds;GO:0043169,cation binding;GO:0016787,hydrolase activity;GO:0005975,carbohy…	EC:2.6.1.1	K14454	ko00250, Alanine, aspartate and glutamate metabolism;ko00270, Cysteine and methionine metabolism;ko00330, Arginine and proline metabolism;ko00350, Tyrosine metabolism;ko00360, Phenylalanine metabolism;ko00400, Phenylalanine, tyrosine and tryptophan biosynthesis;ko00710, Carbon fixation in photosynthetic organisms;ko00950, Isoquinoline alkaloid biosynthesis;ko00960, Tropane, piperidine and pyridin…
	comp12280_c0_seq1	down	0.17	0	#NAME?	1	1	NA	1	1	NA	-	-	109	-	-	-	-	-	-	-	-	-	-	-	-	-	-	-
	comp12295_c0_seq1	down	0.16	0	#NAME?	1	1	NA	1	1	NA	-	-	115	-	-	-	-	-	-	-	-	-	-	-	-	-	-	-
GBSP01005401	comp1229_c0_seq1	down	23.56	7.96	-1.5655	0.999321	0.00235913	0.00632475	1	0.128421	0.121317	-	-	4549	-	-	-	-	-	-	-	-	-	-	-	-	-	-	-
GBSP01005402	comp1229_c0_seq2	down	24.15	8.17	-1.56362	0.999321	0.00235913	0.00566539	1	0.128421	0.112609	-	-	4464	-	-	-	-	-	-	-	-	-	-	-	-	-	-	-
	comp12308_c0_seq1	down	0.24	0.11	-1.12553	1	1	0.145026	1	1	0.714361	-	-	159	-	-	-	-	-	-	-	-	-	-	-	-	-	-	-
GBSQ01003620	comp12318_c0_seq1	down	0.28	0.03	-3.22239	1	1	0.182017	1	1	0.776771	ATPeVE, ATP6E	V-type H+-transporting ATPase subunit E	545	sp|Q9SWE7|VATE_CITLI V-type proton ATPase subunit E OS=Citrus limon GN=VATE PE=2 SV=1	4e-61	gnl|CDD|202080 pfam01991, vATP-synt_E, ATP synthase (E/31 kDa) subunit. This family includes the vacuolar ATP synthase E subunit, as well as the archaebacterial ATP synthase E subunit.	3e-42	tr|B9N7W9|B9N7W9_POPTR Predicted protein OS=Populus trichocarpa GN=POPTRDRAFT_674027 PE=3 SV=1	1e-61	ref|XP_002331357.1| predicted protein [Populus trichocarpa] gb|EEF11526.1| predicted protein [Populus trichocarpa]	9e-62	lcl|A6N1K4_ORYSI/1-151 PF01991.13;vATP-synt_E;	2e-59	C	GO:0006810,transport;GO:0005524,ATP binding;GO:0006811,ion transport;GO:0042777,plasma membrane ATP synthesis coupled proton transport;GO:0015991,ATP hydrolysis coupled proton transport;GO:0033178,proton-transporting two-sector ATPase complex, catalytic domain;GO:0015992,proton transport;GO:0046933,hydrogen ion transporting ATP synthase activity, rotational mechanism;GO:0046961,proton-transportin…	EC:3.6.3.14	K02150	ko00190, Oxidative phosphorylation;ko04145, Phagosome;ko04721, Synaptic vesicle cycle;ko04966, Collecting duct acid secretion;ko05110, Vibrio cholerae infection;ko05120, Epithelial cell signaling in Helicobacter pylori infection;ko05323, Rheumatoid arthritis;
GBSP01004519	comp1231_c0_seq1	down	0.06	0.02	-1.58496	1	1	0.000702769	1	1	0.0210255	-	-	6099	sp|P25600|YCH4_YEAST Putative transposon Ty5-1 protein YCL074W OS=Saccharomyces cerevisiae (strain ATCC 204508 / S288c) GN=TY5A PE=5 SV=2	5e-45	gnl|CDD|149018 pfam07727, RVT_2, Reverse transcriptase (RNA-dependent DNA polymerase). A reverse transcriptase gene is usually indicative of a mobile element such as a retrotransposon or retrovirus. Reverse transcriptases occur in a variety of mobile elements, including retrotransposons, retroviruses, group II introns, bacterial msDNAs, hepadnaviruses, and caulimoviruses. This Pfam entry includes…	6e-62	tr|A6RD94|A6RD94_AJECN Putative uncharacterized protein OS=Ajellomyces capsulata (strain NAm1 / WU24) GN=HCAG_07602 PE=4 SV=1	0	ref|XP_001537293.1| hypothetical protein HCAG_07602 [Ajellomyces capsulatus NAm1] gb|EDN11149.1| hypothetical protein HCAG_07602 [Ajellomyces capsulatus NAm1]	0	lcl|B6HWY1_PENCW/201-499 PB118326; Pfam-B_118326;	1e-136	-	GO:0015074,DNA integration;GO:0003677,DNA binding;GO:0003676,nucleic acid binding	-	-	-
	comp12322_c0_seq1	down	0.35	0	#NAME?	1	1	NA	1	1	NA	-	-	109	-	-	-	-	-	-	-	-	-	-	-	-	-	-	-
	comp12323_c0_seq1	down	0.35	0	#NAME?	1	1	NA	1	1	NA	-	-	108	-	-	-	-	-	-	-	-	-	-	-	-	-	-	-
	comp12335_c0_seq1	down	0.37	0	#NAME?	1	1	NA	1	1	NA	-	-	102	-	-	-	-	-	-	-	-	-	-	-	-	-	-	-
GBSQ01003362	comp12341_c0_seq1	down	0.24	0.07	-1.77761	1	1	0.13933	1	1	0.705357	-	-	710	-	-	-	-	-	-	-	-	-	-	-	-	-	-	-
GBSQ01003363	comp12341_c0_seq2	down	0.3	0.13	-1.20645	1	1	0.210947	1	1	0.824217	-	-	687	-	-	-	-	-	-	-	-	-	-	-	-	-	-	-
GBSQ01002889	comp12361_c0_seq1	down	1.02	0	#NAME?	1	0.488483	NA	1	1	NA	-	-	838	-	-	-	-	-	-	-	-	-	-	-	-	-	-	-
	comp12365_c0_seq1	down	0.3	0	#NAME?	1	1	NA	1	1	NA	-	-	128	-	-	-	-	-	-	-	-	-	-	-	-	-	-	-
GBSQ01003457	comp12367_c0_seq1	down	0.11	0	#NAME?	1	1	NA	1	1	NA	-	-	353	-	-	-	-	-	-	-	-	-	-	-	-	-	-	-
	comp12372_c0_seq1	down	0.46	0	#NAME?	1	1	NA	1	1	NA	-	-	124	-	-	-	-	-	-	-	-	-	-	-	-	-	-	-
GBSQ01003677	comp12373_c0_seq1	down	0.24	0.05	-2.26303	1	1	0.135667	1	1	0.695349	-	-	708	-	-	-	-	-	-	-	-	-	-	-	-	-	-	-
	comp12375_c0_seq1	down	0.1	0	#NAME?	1	1	NA	1	1	NA	-	-	195	-	-	-	-	-	-	-	-	-	-	-	-	-	-	-
	comp12383_c0_seq1	down	0.18	0	#NAME?	1	1	NA	1	1	NA	-	-	106	-	-	-	-	-	-	-	-	-	-	-	-	-	-	-
	comp12396_c0_seq1	down	0.16	0	#NAME?	1	1	NA	1	1	NA	-	-	117	-	-	-	-	-	-	-	-	-	-	-	-	-	-	-
GBSP01009760	comp12402_c0_seq1	down	0.36	0.17	-1.08246	1	1	0.273016	1	1	0.919591	-	-	317	-	-	-	-	-	-	-	-	-	-	-	-	-	-	-
GBSP01009761	comp12410_c0_seq1	down	1.11	0	#NAME?	1	0.488483	NA	1	1	NA	-	-	222	sp|P38364|PID6_FUSSO Pisatin demethylase OS=Fusarium solani subsp. pisi GN=PDA6-1 PE=3 SV=1	5e-13	-	-	tr|Q5AWH1|Q5AWH1_EMENI Cytochrome P450, putative (Eurofung) OS=Emericella nidulans (strain FGSC A4 / ATCC 38163 / CBS 112.46 / NRRL 194 / M139) GN=AN7359.2 PE=3 SV=1	3e-33	ref|XP_680628.1| hypothetical protein AN7359.2 [Aspergillus nidulans FGSC A4] gb|EAA61730.1| hypothetical protein AN7359.2 [Aspergillus nidulans FGSC A4] tpe|CBF78548.1| TPA: cytochrome P450, putative (Eurofung) [Aspergillus nidulans FGSC A4]	2e-33	lcl|C8VCJ1_EMENI/42-508 PF00067.17;p450;	3e-32	-	GO:0009055,electron carrier activity;GO:0020037,heme binding;GO:0008152,metabolic process;GO:0008168,methyltransferase activity;GO:0005506,iron ion binding;GO:0003824,catalytic activity;GO:0055114,oxidation-reduction process;GO:0016705,oxidoreductase activity, acting on paired donors, with incorporation or reduction of molecular oxygen;GO:0046872,metal ion binding;GO:0004497,monooxygenase activit…	-	-	-
GBSQ01003357	comp12413_c0_seq1	down	0.33	0.1	-1.72247	1	1	0.246276	1	1	0.882398	-	-	348	-	-	-	-	-	-	-	-	-	-	-	-	-	-	-
	comp12416_c0_seq1	down	0.65	0.12	-2.43741	1	0.488483	0.606176	1	1	0.999993	-	-	146	-	-	-	-	-	-	-	-	-	-	-	-	-	-	-
GBSQ01003359	comp12417_c0_seq1	down	0.77	0.07	-3.45943	1	0.488483	0.759378	1	1	0.999993	-	-	516	-	-	-	-	-	-	-	-	-	-	-	-	-	-	-
	comp12419_c0_seq1	down	0.29	0	#NAME?	1	1	NA	1	1	NA	-	-	132	-	-	-	-	-	-	-	-	-	-	-	-	-	-	-
	comp12428_c0_seq1	down	0.18	0	#NAME?	1	1	NA	1	1	NA	-	-	106	-	-	-	-	-	-	-	-	-	-	-	-	-	-	-
	comp12436_c0_seq1	down	0.18	0	#NAME?	1	1	NA	1	1	NA	-	-	105	-	-	-	-	-	-	-	-	-	-	-	-	-	-	-
GBSQ01002884	comp12439_c0_seq1	down	0.31	0.05	-2.63227	1	1	0.222527	1	1	0.843015	-	-	668	-	-	-	-	-	-	-	-	-	-	-	-	-	-	-
GBSQ01002966	comp12441_c0_seq1	down	0.65	0.06	-3.43741	1	0.488483	0.640288	1	1	0.999993	-	-	583	-	-	-	-	-	-	-	-	-	-	-	-	-	-	-
GBSQ01002977	comp12442_c0_seq1	down	0.76	0.09	-3.078	1	0.488483	0.736276	1	1	0.999993	-	-	399	-	-	-	-	-	-	-	-	-	-	-	-	-	-	-
GBSQ01003030	comp12443_c0_seq1	down	0.92	0	#NAME?	1	0.488483	NA	1	1	NA	-	-	909	-	-	-	-	-	-	-	-	-	-	-	-	-	-	-
	comp12444_c0_seq1	down	0.18	0	#NAME?	1	1	NA	1	1	NA	-	-	108	-	-	-	-	-	-	-	-	-	-	-	-	-	-	-
	comp12448_c0_seq1	down	0.18	0	#NAME?	1	1	NA	1	1	NA	-	-	108	-	-	-	-	-	-	-	-	-	-	-	-	-	-	-
GBSQ01003352	comp12460_c0_seq1	down	0.26	0.13	-1	1	1	0.167865	1	1	0.755343	E5.3.3.-	-	1088	-	-	-	-	tr|Q2TW88|Q2TW88_ASPOR Putative uncharacterized protein AO090010000659 OS=Aspergillus oryzae (strain ATCC 42149 / RIB 40) GN=AO090010000659 PE=4 SV=1	1e-117	ref|XP_001827618.1| fumarylacetoacetate hydrolase [Aspergillus oryzae RIB40] ref|XP_002384851.1| fumarylacetoacetate hydrolase, putative [Aspergillus flavus NRRL3357] dbj|BAE66485.1| unnamed protein product [Aspergillus oryzae RIB40] gb|EED45915.1| fumarylacetoacetate hydrolase, putative [Aspergillus flavus NRRL3357]	1e-117	lcl|B6QJZ2_PENMQ/75-283 PF01557.13;FAA_hydrolase;	2e-84	-	GO:0016787,hydrolase activity;GO:0008152,metabolic process;GO:0016853,isomerase activity;GO:0003824,catalytic activity	-	K01828	-
GBSQ01002882	comp12465_c0_seq1	down	0.66	0.03	-4.45943	1	0.488483	0.669811	1	1	0.999993	-	-	1202	-	-	-	-	tr|B0Y7X5|B0Y7X5_ASPFC Putative uncharacterized protein OS=Neosartorya fumigata (strain CEA10 / CBS 144.89 / FGSC A1163) GN=AFUB_075350 PE=4 SV=1	2e-65	gb|EDP49506.1| hypothetical protein AFUB_075350 [Aspergillus fumigatus A1163]	2e-65	lcl|B0Y7X5_ASPFC/97-249 PF00069.20;Pkinase;	1e-37	-	GO:0005524,ATP binding;GO:0004672,protein kinase activity;GO:0006468,protein phosphorylation;GO:0016772,transferase activity, transferring phosphorus-containing groups	-	-	-
GBSQ01002883	comp12465_c0_seq2	down	0.6	0.05	-3.58496	1	0.488483	0.589384	1	1	0.999993	-	-	731	-	-	-	-	tr|B0Y7X5|B0Y7X5_ASPFC Putative uncharacterized protein OS=Neosartorya fumigata (strain CEA10 / CBS 144.89 / FGSC A1163) GN=AFUB_075350 PE=4 SV=1	2e-65	gb|EDP49506.1| hypothetical protein AFUB_075350 [Aspergillus fumigatus A1163]	2e-65	lcl|B0Y7X5_ASPFC/97-249 PF00069.20;Pkinase;	1e-37	-	GO:0005524,ATP binding;GO:0004672,protein kinase activity;GO:0006468,protein phosphorylation;GO:0016772,transferase activity, transferring phosphorus-containing groups	-	-	-
GBSQ01003173	comp12466_c0_seq1	down	0.23	0	#NAME?	1	1	NA	1	1	NA	-	-	332	-	-	-	-	tr|B6HSE4|B6HSE4_PENCW Pc22g17200 protein (Precursor) OS=Penicillium chrysogenum (strain ATCC 28089 / DSM 1075 / Wisconsin 54-1255) GN=Pc22g17200 PE=4 SV=1	1e-43	ref|XP_002565633.1| Pc22g17200 [Penicillium chrysogenum Wisconsin 54-1255] emb|CAP99008.1| Pc22g17200 [Penicillium chrysogenum Wisconsin 54-1255]	1e-43	-	-	-	-	-	-	-
GBSQ01003289	comp12471_c0_seq1	down	0.43	0.2	-1.10434	1	1	0.341057	1	1	0.994861	-	-	352	-	-	-	-	tr|F9GDN9|F9GDN9_FUSOF Putative uncharacterized protein OS=Fusarium oxysporum (strain Fo5176) GN=FOXB_16773 PE=4 SV=1	5e-41	gb|EGU72718.1| hypothetical protein FOXB_16773 [Fusarium oxysporum Fo5176]	5e-41	-	-	-	-	-	-	-
	comp12472_c0_seq1	down	0.34	0	#NAME?	1	1	NA	1	1	NA	-	-	113	-	-	-	-	-	-	-	-	-	-	-	-	-	-	-
	comp12477_c0_seq1	down	0.16	0	#NAME?	1	1	NA	1	1	NA	-	-	121	-	-	-	-	-	-	-	-	-	-	-	-	-	-	-
	comp12486_c0_seq2	down	0.18	0	#NAME?	1	1	NA	1	1	NA	-	-	103	-	-	-	-	-	-	-	-	-	-	-	-	-	-	-
	comp12492_c0_seq1	down	0.11	0	#NAME?	1	1	NA	1	1	NA	-	-	174	-	-	-	-	-	-	-	-	-	-	-	-	-	-	-
	comp12494_c0_seq1	down	0.5	0.16	-1.64386	1	1	0.427253	1	1	0.999993	-	-	113	-	-	-	-	-	-	-	-	-	-	-	-	-	-	-
	comp12501_c0_seq1	down	0.47	0.15	-1.6477	1	1	0.397726	1	1	0.999993	-	-	120	-	-	-	-	tr|C1HDB9|C1HDB9_PARBA Predicted protein OS=Paracoccidioides brasiliensis (strain ATCC MYA-826 / Pb01) GN=PAAG_08760 PE=4 SV=1	4e-15	ref|XP_002789351.1| predicted protein [Paracoccidioides brasiliensis Pb01] gb|EEH39491.1| predicted protein [Paracoccidioides brasiliensis Pb01]	3e-15	-	-	-	GO:0003964,RNA-directed DNA polymerase activity;GO:0046872,metal ion binding;GO:0003723,RNA binding;GO:0004523,ribonuclease H activity;GO:0008270,zinc ion binding;GO:0006278,RNA-dependent DNA replication;GO:0003676,nucleic acid binding	-	-	-
	comp12503_c0_seq1	down	0.15	0	#NAME?	1	1	NA	1	1	NA	-	-	124	-	-	-	-	-	-	-	-	-	-	-	-	-	-	-
GBSQ01003389	comp12507_c0_seq1	down	0.11	0.05	-1.1375	1	1	0.0192112	1	1	0.263382	TC.AAT	amino acid transporter, AAT family	659	-	-	-	-	tr|B6H028|B6H028_PENCW Pc12g02500 protein OS=Penicillium chrysogenum (strain ATCC 28089 / DSM 1075 / Wisconsin 54-1255) GN=Pc12g02500 PE=4 SV=1	1e-101	ref|XP_002557138.1| Pc12g02500 [Penicillium chrysogenum Wisconsin 54-1255] emb|CAP79877.1| Pc12g02500 [Penicillium chrysogenum Wisconsin 54-1255]	1e-101	lcl|B6H028_PENCW/63-527 PF00324.16;AA_permease;	1e-83	-	GO:0016020,membrane;GO:0006810,transport;GO:0055085,transmembrane transport;GO:0016021,integral to membrane;GO:0003333,amino acid transmembrane transport;GO:0015171,amino acid transmembrane transporter activity	-	K03293	-
GBSQ01002893	comp12528_c0_seq2	down	1.08	0	#NAME?	1	0.488483	NA	1	1	NA	-	-	299	-	-	-	-	-	-	-	-	-	-	-	-	-	-	-
	comp12531_c0_seq1	down	0.15	0	#NAME?	1	1	NA	1	1	NA	-	-	124	-	-	-	-	-	-	-	-	-	-	-	-	-	-	-
GBSQ01003490	comp12532_c0_seq1	down	0.3	0	#NAME?	1	1	NA	1	1	NA	-	-	626	-	-	-	-	-	-	-	-	-	-	-	-	-	-	-
GBSQ01003233	comp12536_c0_seq1	down	0.11	0.05	-1.1375	1	1	0.0192112	1	1	0.263382	-	-	709	-	-	-	-	-	-	-	-	-	-	-	-	-	-	-
	comp12537_c0_seq1	down	0.25	0.12	-1.05889	1	1	0.156589	1	1	0.734484	-	-	151	-	-	-	-	-	-	-	-	-	-	-	-	-	-	-
GBSQ01003063	comp12539_c0_seq1	down	0.14	0	#NAME?	1	1	NA	1	1	NA	-	-	421	-	-	-	-	-	-	-	-	-	-	-	-	-	-	-
	comp12545_c0_seq1	down	0.17	0	#NAME?	1	1	NA	1	1	NA	-	-	109	-	-	-	-	-	-	-	-	-	-	-	-	-	-	-
GBSP01009795	comp12562_c0_seq1	down	0.32	0.13	-1.29956	1	1	0.233127	1	1	0.862269	-	-	418	-	-	-	-	-	-	-	-	-	-	-	-	-	-	-
	comp12572_c0_seq1	down	0.22	0	#NAME?	1	1	NA	1	1	NA	-	-	171	-	-	-	-	-	-	-	-	-	-	-	-	-	-	-
GBSQ01002890	comp12581_c0_seq1	down	0.56	0.21	-1.41504	1	0.488483	0.47108	1	1	0.999993	-	-	1184	-	-	-	-	-	-	-	-	-	-	-	-	-	-	-
	comp12585_c0_seq1	down	0.35	0	#NAME?	1	1	NA	1	1	NA	-	-	107	-	-	-	-	-	-	-	-	-	-	-	-	-	-	-
	comp12604_c0_seq1	down	0.65	0	#NAME?	1	0.488483	NA	1	1	NA	-	-	117	-	-	-	-	-	-	-	-	-	-	-	-	-	-	-
GBSQ01002854	comp12615_c0_seq1	down	0.43	0	#NAME?	1	1	NA	1	1	NA	-	-	349	-	-	-	-	-	-	-	-	-	-	-	-	-	-	-
GBSQ01003365	comp12637_c0_seq1	down	0.56	0	#NAME?	1	0.488483	NA	1	1	NA	-	-	608	-	-	-	-	-	-	-	-	-	-	-	-	-	-	-
GBSQ01003366	comp12637_c0_seq2	down	0.54	0	#NAME?	1	0.488483	NA	1	1	NA	-	-	389	-	-	-	-	-	-	-	-	-	-	-	-	-	-	-
	comp12638_c0_seq1	down	0.33	0.16	-1.04439	1	1	0.242041	1	1	0.876489	-	-	114	-	-	-	-	-	-	-	-	-	-	-	-	-	-	-
	comp12640_c0_seq1	down	0.16	0	#NAME?	1	1	NA	1	1	NA	-	-	115	-	-	-	-	-	-	-	-	-	-	-	-	-	-	-
GBSQ01003511	comp12643_c0_seq1	down	0.58	0.27	-1.10309	1	0.488483	0.467001	1	1	0.999993	-	-	263	-	-	-	-	-	-	-	-	-	-	-	-	-	-	-
GBSQ01003661	comp12644_c0_seq1	down	1.2	0.04	-4.90689	1	0.488483	0.8655	1	1	0.999993	-	-	933	-	-	-	-	-	-	-	-	-	-	-	-	-	-	-
	comp12648_c0_seq1	down	0.17	0	#NAME?	1	1	NA	1	1	NA	-	-	110	-	-	-	-	-	-	-	-	-	-	-	-	-	-	-
	comp12655_c0_seq1	down	0.12	0	#NAME?	1	1	NA	1	1	NA	-	-	153	-	-	-	-	-	-	-	-	-	-	-	-	-	-	-
	comp12660_c0_seq1	down	0.19	0	#NAME?	1	1	NA	1	1	NA	-	-	102	-	-	-	-	-	-	-	-	-	-	-	-	-	-	-
	comp12661_c0_seq1	down	0.17	0	#NAME?	1	1	NA	1	1	NA	-	-	111	-	-	-	-	-	-	-	-	-	-	-	-	-	-	-
	comp12662_c0_seq1	down	0.12	0	#NAME?	1	1	NA	1	1	NA	-	-	159	-	-	-	-	-	-	-	-	-	-	-	-	-	-	-
	comp12664_c0_seq1	down	0.15	0	#NAME?	1	1	NA	1	1	NA	-	-	127	-	-	-	-	-	-	-	-	-	-	-	-	-	-	-
	comp12665_c0_seq1	down	0.17	0	#NAME?	1	1	NA	1	1	NA	-	-	113	-	-	-	-	-	-	-	-	-	-	-	-	-	-	-
	comp12679_c0_seq1	down	0.16	0	#NAME?	1	1	NA	1	1	NA	-	-	121	-	-	-	-	-	-	-	-	-	-	-	-	-	-	-
	comp12684_c0_seq1	down	0.18	0	#NAME?	1	1	NA	1	1	NA	-	-	107	-	-	-	-	-	-	-	-	-	-	-	-	-	-	-
GBSQ01003181	comp12691_c0_seq1	down	0.07	0	#NAME?	1	1	NA	1	1	NA	-	-	275	-	-	-	-	tr|B8MSW8|B8MSW8_TALSN Putative uncharacterized protein OS=Talaromyces stipitatus (strain ATCC 10500 / CBS 375.48 / QM 6759 / NRRL 1006) GN=TSTA_000990 PE=4 SV=1	2e-15	ref|XP_002487681.1| conserved hypothetical protein [Talaromyces stipitatus ATCC 10500] gb|EED12027.1| conserved hypothetical protein [Talaromyces stipitatus ATCC 10500]	2e-15	-	-	-	GO:0008270,zinc ion binding;GO:0005622,intracellular;GO:0003676,nucleic acid binding	-	-	-
GBSQ01003602	comp12706_c0_seq1	down	0.74	0.11	-2.75002	1	0.488483	0.703807	1	1	0.999993	-	-	309	-	-	-	-	-	-	-	-	-	-	-	-	-	-	-
GBSQ01002983	comp12727_c0_seq1	down	0.76	0	#NAME?	1	0.488483	NA	1	1	NA	-	-	275	-	-	-	-	-	-	-	-	lcl|Q5AWS2_EMENI/149-217 PF04117.7;Mpv17_PMP22;	2e-07	-	-	-	-	-
GBSQ01003053	comp12728_c0_seq1	down	0.51	0.24	-1.08746	1	0.488483	0.410393	1	1	0.999993	-	-	1833	-	-	-	-	tr|B6HU94|B6HU94_PENCW Pc22g22570 protein OS=Penicillium chrysogenum (strain ATCC 28089 / DSM 1075 / Wisconsin 54-1255) GN=Pc22g22570 PE=4 SV=1	3e-32	ref|XP_002566151.1| Pc22g22570 [Penicillium chrysogenum Wisconsin 54-1255] emb|CAP99545.1| Pc22g22570 [Penicillium chrysogenum Wisconsin 54-1255]	2e-32	lcl|B6HU94_PENCW/1-274 PB065280; Pfam-B_65280;	8e-33	-	-	-	-	-
GBSP01004455	comp1272_c0_seq1	down	36.96	11.25	-1.71604	0.999984	5.93497e-05	0.000199614	1	0.00522425	0.00709287	-	-	509	-	-	-	-	-	-	-	-	-	-	-	-	-	-	-
GBSQ01003476	comp12732_c0_seq5	down	0.05	0	#NAME?	1	1	NA	1	1	NA	-	-	399	-	-	-	-	tr|B6HEX0|B6HEX0_PENCW Pc20g08400 protein OS=Penicillium chrysogenum (strain ATCC 28089 / DSM 1075 / Wisconsin 54-1255) GN=Pc20g08400 PE=4 SV=1	2e-52	ref|XP_002563363.1| Pc20g08400 [Penicillium chrysogenum Wisconsin 54-1255] emb|CAP86169.1| Pc20g08400 [Penicillium chrysogenum Wisconsin 54-1255]	2e-52	lcl|B6HTE7_PENCW/71-209 PB023623; Pfam-B_23623;	1e-21	-	GO:0005634,nucleus;GO:0006355,regulation of transcription, DNA-dependent;GO:0008270,zinc ion binding;GO:0006351,transcription, DNA-dependent;GO:0003700,sequence-specific DNA binding transcription factor activity	-	-	-
GBSQ01003555	comp12736_c0_seq1	down	1.08	0	#NAME?	1	0.488483	NA	1	1	NA	-	-	420	-	-	-	-	-	-	-	-	-	-	-	-	-	-	-
GBSQ01002873	comp12741_c0_seq1	down	0.13	0	#NAME?	1	1	NA	1	1	NA	-	-	285	-	-	-	-	-	-	-	-	-	-	-	-	-	-	-
GBSQ01003147	comp12748_c0_seq1	down	0.43	0.08	-2.42626	1	1	0.371338	1	1	0.999993	-	-	436	-	-	-	-	-	-	-	-	-	-	-	-	-	-	-
	comp12755_c0_seq1	down	0.18	0	#NAME?	1	1	NA	1	1	NA	-	-	108	-	-	-	-	-	-	-	-	-	-	-	-	-	-	-
	comp12757_c0_seq1	down	0.3	0	#NAME?	1	1	NA	1	1	NA	-	-	127	-	-	-	-	-	-	-	-	-	-	-	-	-	-	-
	comp12758_c0_seq1	down	0.4	0	#NAME?	1	1	NA	1	1	NA	-	-	142	-	-	-	-	-	-	-	-	-	-	-	-	-	-	-
GBSP01005799	comp1275_c0_seq1	down	16.5	7.83	-1.07538	0.975322	0.0609088	0.0951206	1	1	0.604601	TGL4	TAG lipase / steryl ester hydrolase / phospholipase A2 / LPA acyltransferase	9371	sp|Q9Y827|YEX5_SCHPO Uncharacterized protein C1A6.05c OS=Schizosaccharomyces pombe (strain 972 / ATCC 24843) GN=SPAC1A6.05c PE=2 SV=1	4e-107	gnl|CDD|132868 cd07230, Pat_TGL4-5_like, Triacylglycerol lipase 4 and 5. TGL4 and TGL5 are triacylglycerol lipases that are involved in triacylglycerol mobilization and degradation; they are found in lipid particles. Tgl4 is a functional ortholog of mammalian adipose TG lipase (ATGL) and is phosphorylated and activated by cyclin-dependent kinase 1 (Cdk1/Cdc28). TGL4 is 30% homologus to TGL3, wher…	0	tr|B6H810|B6H810_PENCW Pc16g07520 protein OS=Penicillium chrysogenum (strain ATCC 28089 / DSM 1075 / Wisconsin 54-1255) GN=Pc16g07520 PE=4 SV=1	0	ref|XP_002561077.1| Pc16g07520 [Penicillium chrysogenum Wisconsin 54-1255] emb|CAP93422.1| Pc16g07520 [Penicillium chrysogenum Wisconsin 54-1255]	0	lcl|A7KAN6_PENCH/1-459 PB003554; Pfam-B_3554;	3e-174	R	GO:0016787,hydrolase activity;GO:0008152,metabolic process;GO:0005525,GTP binding;GO:0006629,lipid metabolic process	EC:3.1.1.3 3.1.1.13 3.1.1.4 2.3.1.51	K14674	ko00100, Steroid biosynthesis;ko00561, Glycerolipid metabolism;ko00564, Glycerophospholipid metabolism;ko00565, Ether lipid metabolism;ko00590, Arachidonic acid metabolism;ko00591, Linoleic acid metabolism;ko00592, alpha-Linolenic acid metabolism;
GBSQ01003008	comp12764_c0_seq1	down	0.19	0	#NAME?	1	1	NA	1	1	NA	-	-	1011	-	-	-	-	-	-	-	-	-	-	-	-	-	-	-
GBSQ01003009	comp12764_c0_seq2	down	0.2	0	#NAME?	1	1	NA	1	1	NA	-	-	956	-	-	-	-	-	-	-	-	-	-	-	-	-	-	-
GBSP01009783	comp12770_c0_seq1	down	0.76	0.24	-1.66297	1	0.488483	0.647608	1	1	0.999993	-	-	298	-	-	-	-	-	-	-	-	-	-	-	-	-	-	-
GBSQ01002988	comp12780_c0_seq1	down	0.84	0	#NAME?	1	0.488483	NA	1	1	NA	-	-	430	-	-	-	-	-	-	-	-	-	-	-	-	-	-	-
GBSQ01002989	comp12780_c0_seq2	down	0.84	0	#NAME?	1	0.488483	NA	1	1	NA	-	-	404	-	-	-	-	-	-	-	-	-	-	-	-	-	-	-
GBSQ01003044	comp12793_c0_seq1	down	0.17	0.08	-1.08746	1	1	0.0704567	1	1	0.538122	-	-	438	-	-	-	-	-	-	-	-	-	-	-	-	-	-	-
GBSP01009766	comp12794_c0_seq1	down	0.73	0	#NAME?	1	0.488483	NA	1	1	NA	-	-	600	-	-	-	-	-	-	-	-	-	-	-	-	-	-	-
GBSQ01003015	comp12795_c0_seq1	down	0.57	0.12	-2.24793	1	0.488483	0.52012	1	1	0.999993	-	-	1156	-	-	-	-	tr|Q2USL2|Q2USL2_ASPOR Predicted protein OS=Aspergillus oryzae (strain ATCC 42149 / RIB 40) GN=AO090005000383 PE=4 SV=1	2e-114	dbj|BAE55453.1| unnamed protein product [Aspergillus oryzae RIB40]	2e-114	lcl|B8ME36_TALSN/86-432 PF00144.19;Beta-lactamase;	9e-81	-	-	-	-	-
	comp12798_c0_seq1	down	0.16	0	#NAME?	1	1	NA	1	1	NA	-	-	115	-	-	-	-	-	-	-	-	-	-	-	-	-	-	-
GBSQ01003262	comp12805_c0_seq1	down	0.91	0.25	-1.86394	1	0.488483	0.771088	1	1	0.999993	-	-	562	-	-	-	-	-	-	-	-	-	-	-	-	-	-	-
GBSP01001853	comp1281_c0_seq1	down	50.14	0.25	-7.64789	1	2.7783e-16	1.76081e-12	1	1.51926e-13	3.12833e-10	LYS2	L-aminoadipate-semialdehyde dehydrogenase	3347	-	-	-	-	tr|B6HUF6|B6HUF6_PENCW Pc22g09430 protein OS=Penicillium chrysogenum (strain ATCC 28089 / DSM 1075 / Wisconsin 54-1255) GN=Pc22g09430 PE=4 SV=1	0	ref|XP_002564955.1| Pc22g09430 [Penicillium chrysogenum Wisconsin 54-1255] emb|CAP98231.1| Pc22g09430 [Penicillium chrysogenum Wisconsin 54-1255]	0	lcl|B6HUF6_PENCW/43-443 PF00501.23;AMP-binding;	3e-152	-	GO:0008152,metabolic process;GO:0048037,cofactor binding;GO:0003824,catalytic activity;GO:0005488,binding;GO:0000036,ACP phosphopantetheine attachment site binding involved in fatty acid biosynthetic process	EC:1.2.1.31	K00143	ko00300, Lysine biosynthesis;ko00310, Lysine degradation;
GBSP01001854	comp1281_c0_seq2	down	51.99	0.24	-7.75906	1	6.63108e-17	6.47162e-13	1	3.92332e-14	1.29129e-10	LYS2	L-aminoadipate-semialdehyde dehydrogenase	3285	-	-	-	-	tr|B6HUF6|B6HUF6_PENCW Pc22g09430 protein OS=Penicillium chrysogenum (strain ATCC 28089 / DSM 1075 / Wisconsin 54-1255) GN=Pc22g09430 PE=4 SV=1	0	ref|XP_002564955.1| Pc22g09430 [Penicillium chrysogenum Wisconsin 54-1255] emb|CAP98231.1| Pc22g09430 [Penicillium chrysogenum Wisconsin 54-1255]	0	lcl|B6HUF6_PENCW/43-443 PF00501.23;AMP-binding;	3e-152	-	GO:0008152,metabolic process;GO:0048037,cofactor binding;GO:0003824,catalytic activity;GO:0005488,binding;GO:0000036,ACP phosphopantetheine attachment site binding involved in fatty acid biosynthetic process	EC:1.2.1.31	K00143	ko00300, Lysine biosynthesis;ko00310, Lysine degradation;
GBSP01001855	comp1281_c0_seq3	down	46.1	0.25	-7.52669	1	4.8773e-15	1.52e-11	1	2.47925e-12	2.31924e-09	LYS2	L-aminoadipate-semialdehyde dehydrogenase	3154	-	-	-	-	tr|B6HUF6|B6HUF6_PENCW Pc22g09430 protein OS=Penicillium chrysogenum (strain ATCC 28089 / DSM 1075 / Wisconsin 54-1255) GN=Pc22g09430 PE=4 SV=1	0	ref|XP_002564955.1| Pc22g09430 [Penicillium chrysogenum Wisconsin 54-1255] emb|CAP98231.1| Pc22g09430 [Penicillium chrysogenum Wisconsin 54-1255]	0	lcl|B6HUF6_PENCW/43-443 PF00501.23;AMP-binding;	3e-152	-	GO:0008152,metabolic process;GO:0048037,cofactor binding;GO:0003824,catalytic activity;GO:0005488,binding;GO:0000036,ACP phosphopantetheine attachment site binding involved in fatty acid biosynthetic process	EC:1.2.1.31	K00143	ko00300, Lysine biosynthesis;ko00310, Lysine degradation;
GBSP01001856	comp1281_c0_seq4	down	47.98	0.24	-7.64325	1	1.16406e-15	5.4898e-12	1	6.00175e-13	9.29995e-10	LYS2	L-aminoadipate-semialdehyde dehydrogenase	3092	-	-	-	-	tr|B6HUF6|B6HUF6_PENCW Pc22g09430 protein OS=Penicillium chrysogenum (strain ATCC 28089 / DSM 1075 / Wisconsin 54-1255) GN=Pc22g09430 PE=4 SV=1	0	ref|XP_002564955.1| Pc22g09430 [Penicillium chrysogenum Wisconsin 54-1255] emb|CAP98231.1| Pc22g09430 [Penicillium chrysogenum Wisconsin 54-1255]	0	lcl|B6HUF6_PENCW/43-443 PF00501.23;AMP-binding;	3e-152	-	GO:0008152,metabolic process;GO:0048037,cofactor binding;GO:0003824,catalytic activity;GO:0005488,binding;GO:0000036,ACP phosphopantetheine attachment site binding involved in fatty acid biosynthetic process	EC:1.2.1.31	K00143	ko00300, Lysine biosynthesis;ko00310, Lysine degradation;
GBSP01001857	comp1281_c0_seq5	down	27.08	12.21	-1.14916	0.996901	0.00808387	0.0183907	1	0.328553	0.257302	LYS2	L-aminoadipate-semialdehyde dehydrogenase	1389	-	-	-	-	tr|B6HUF6|B6HUF6_PENCW Pc22g09430 protein OS=Penicillium chrysogenum (strain ATCC 28089 / DSM 1075 / Wisconsin 54-1255) GN=Pc22g09430 PE=4 SV=1	0	ref|XP_002564955.1| Pc22g09430 [Penicillium chrysogenum Wisconsin 54-1255] emb|CAP98231.1| Pc22g09430 [Penicillium chrysogenum Wisconsin 54-1255]	0	lcl|B6HUF6_PENCW/43-443 PF00501.23;AMP-binding;	3e-152	-	GO:0008152,metabolic process;GO:0048037,cofactor binding;GO:0003824,catalytic activity;GO:0005488,binding;GO:0000036,ACP phosphopantetheine attachment site binding involved in fatty acid biosynthetic process	EC:1.2.1.31	K00143	ko00300, Lysine biosynthesis;ko00310, Lysine degradation;
GBSP01001858	comp1281_c0_seq6	down	26.81	12.26	-1.12881	0.996901	0.00808387	0.0207629	1	0.328553	0.2779	LYS2	L-aminoadipate-semialdehyde dehydrogenase	1327	-	-	-	-	tr|B6HUF6|B6HUF6_PENCW Pc22g09430 protein OS=Penicillium chrysogenum (strain ATCC 28089 / DSM 1075 / Wisconsin 54-1255) GN=Pc22g09430 PE=4 SV=1	0	ref|XP_002564955.1| Pc22g09430 [Penicillium chrysogenum Wisconsin 54-1255] emb|CAP98231.1| Pc22g09430 [Penicillium chrysogenum Wisconsin 54-1255]	0	lcl|B6HUF6_PENCW/43-443 PF00501.23;AMP-binding;	3e-152	-	GO:0008152,metabolic process;GO:0048037,cofactor binding;GO:0003824,catalytic activity;GO:0005488,binding;GO:0000036,ACP phosphopantetheine attachment site binding involved in fatty acid biosynthetic process	EC:1.2.1.31	K00143	ko00300, Lysine biosynthesis;ko00310, Lysine degradation;
	comp12823_c0_seq1	down	0.27	0	#NAME?	1	1	NA	1	1	NA	-	-	140	-	-	-	-	-	-	-	-	-	-	-	-	-	-	-
	comp12835_c0_seq1	down	0.18	0	#NAME?	1	1	NA	1	1	NA	-	-	105	-	-	-	-	-	-	-	-	-	-	-	-	-	-	-
GBSQ01003141	comp12848_c0_seq1	down	0.65	0.1	-2.70044	1	0.488483	0.617216	1	1	0.999993	-	-	523	-	-	-	-	-	-	-	-	-	-	-	-	-	-	-
	comp12852_c0_seq1	down	0.15	0	#NAME?	1	1	NA	1	1	NA	-	-	129	-	-	-	-	-	-	-	-	-	-	-	-	-	-	-
GBSQ01003595	comp12862_c0_seq1	down	0.59	0	#NAME?	1	0.488483	NA	1	1	NA	-	-	384	-	-	-	-	-	-	-	-	-	-	-	-	-	-	-
GBSQ01003554	comp12882_c0_seq1	down	0.3	0.09	-1.73697	1	1	0.210949	1	1	0.824217	-	-	375	-	-	-	-	-	-	-	-	-	-	-	-	-	-	-
	comp12883_c0_seq1	down	0.18	0	#NAME?	1	1	NA	1	1	NA	-	-	106	-	-	-	-	-	-	-	-	-	-	-	-	-	-	-
	comp12886_c0_seq1	down	0.39	0	#NAME?	1	1	NA	1	1	NA	-	-	145	-	-	-	-	-	-	-	-	-	-	-	-	-	-	-
GBSQ01003332	comp12893_c0_seq1	down	0.28	0	#NAME?	1	1	NA	1	1	NA	-	-	412	-	-	-	-	-	-	-	-	-	-	-	-	-	-	-
GBSQ01003166	comp12897_c0_seq1	down	0.17	0.08	-1.08746	1	1	0.0704567	1	1	0.538122	-	-	442	-	-	-	-	-	-	-	-	-	-	-	-	-	-	-
GBSP01005892	comp128_c0_seq1	down	95.46	2.62	-5.18726	1	5.84611e-26	2.04009e-21	1	6.02834e-23	6.96289e-19	-	-	7660	-	-	-	-	tr|B6GZT2|B6GZT2_PENCW Pc12g13330 protein OS=Penicillium chrysogenum (strain ATCC 28089 / DSM 1075 / Wisconsin 54-1255) GN=Pc12g13330 PE=4 SV=1	0	-	-	lcl|B6H1M1_PENCW/88-480 PF03659.9;Glyco_hydro_71;	7e-171	-	-	-	-	-
GBSP01005893	comp128_c0_seq2	down	96.14	2.64	-5.18653	1	2.94471e-26	1.46658e-21	1	3.12581e-23	5.14076e-19	-	-	7602	-	-	-	-	tr|B6GZT2|B6GZT2_PENCW Pc12g13330 protein OS=Penicillium chrysogenum (strain ATCC 28089 / DSM 1075 / Wisconsin 54-1255) GN=Pc12g13330 PE=4 SV=1	0	-	-	lcl|B6H1M1_PENCW/88-480 PF03659.9;Glyco_hydro_71;	7e-171	-	-	-	-	-
GBSP01005894	comp128_c0_seq3	down	101.01	3	-5.07339	1	9.50595e-28	1.87363e-22	1	1.07212e-24	7.04349e-20	-	-	7595	-	-	-	-	tr|B6GZT2|B6GZT2_PENCW Pc12g13330 protein OS=Penicillium chrysogenum (strain ATCC 28089 / DSM 1075 / Wisconsin 54-1255) GN=Pc12g13330 PE=4 SV=1	0	-	-	lcl|B6H1M1_PENCW/88-480 PF03659.9;Glyco_hydro_71;	7e-171	-	-	-	-	-
GBSP01005895	comp128_c0_seq4	down	101.73	3.02	-5.07405	1	4.77989e-28	1.31911e-22	1	5.56488e-25	5.03184e-20	-	-	7537	-	-	-	-	tr|B6GZT2|B6GZT2_PENCW Pc12g13330 protein OS=Penicillium chrysogenum (strain ATCC 28089 / DSM 1075 / Wisconsin 54-1255) GN=Pc12g13330 PE=4 SV=1	0	-	-	lcl|B6H1M1_PENCW/88-480 PF03659.9;Glyco_hydro_71;	7e-171	-	-	-	-	-
	comp12909_c0_seq1	down	0.21	0	#NAME?	1	1	NA	1	1	NA	-	-	178	-	-	-	-	-	-	-	-	-	-	-	-	-	-	-
GBSP01004472	comp1290_c0_seq1	down	16.32	8.01	-1.02677	0.975322	0.0609088	0.110493	1	1	0.639178	-	-	6806	-	-	-	-	-	-	-	-	-	-	-	-	-	-	-
GBSP01004473	comp1290_c0_seq2	down	17.71	8.81	-1.00735	0.98033	0.0478513	0.09832	1	1	0.609687	-	-	6138	-	-	-	-	-	-	-	-	-	-	-	-	-	-	-
	comp12915_c0_seq1	down	0.18	0	#NAME?	1	1	NA	1	1	NA	-	-	105	-	-	-	-	-	-	-	-	-	-	-	-	-	-	-
	comp12920_c0_seq1	down	0.17	0	#NAME?	1	1	NA	1	1	NA	-	-	112	-	-	-	-	-	-	-	-	-	-	-	-	-	-	-
	comp12935_c0_seq1	down	0.12	0	#NAME?	1	1	NA	1	1	NA	-	-	162	-	-	-	-	-	-	-	-	-	-	-	-	-	-	-
	comp12939_c0_seq1	down	0.12	0	#NAME?	1	1	NA	1	1	NA	-	-	158	-	-	-	-	-	-	-	-	-	-	-	-	-	-	-
GBSQ01003090	comp12941_c0_seq1	down	0.62	0.06	-3.36923	1	0.488483	0.606748	1	1	0.999993	-	-	274	-	-	-	-	-	-	-	-	-	-	-	-	-	-	-
	comp12942_c0_seq1	down	0.17	0	#NAME?	1	1	NA	1	1	NA	-	-	110	-	-	-	-	tr|Q2TX49|Q2TX49_ASPOR Reverse transcriptase OS=Aspergillus oryzae (strain ATCC 42149 / RIB 40) GN=AO090010000290 PE=4 SV=1	1e-12	dbj|BAE63976.1| unnamed protein product [Aspergillus oryzae RIB40] dbj|BAE66174.1| unnamed protein product [Aspergillus oryzae RIB40] dbj|BAE66176.1| unnamed protein product [Aspergillus oryzae RIB40]	1e-12	-	-	-	GO:0003964,RNA-directed DNA polymerase activity;GO:0046872,metal ion binding;GO:0003723,RNA binding;GO:0008270,zinc ion binding;GO:0006278,RNA-dependent DNA replication;GO:0003676,nucleic acid binding	-	-	-
	comp12944_c0_seq1	down	0.17	0	#NAME?	1	1	NA	1	1	NA	-	-	113	-	-	-	-	-	-	-	-	-	-	-	-	-	-	-
	comp12945_c0_seq1	down	0.15	0	#NAME?	1	1	NA	1	1	NA	-	-	129	-	-	-	-	-	-	-	-	-	-	-	-	-	-	-
	comp12947_c0_seq1	down	0.15	0	#NAME?	1	1	NA	1	1	NA	-	-	125	-	-	-	-	-	-	-	-	-	-	-	-	-	-	-
	comp12953_c0_seq1	down	0.14	0	#NAME?	1	1	NA	1	1	NA	-	-	137	-	-	-	-	-	-	-	-	-	-	-	-	-	-	-
GBSQ01003291	comp12954_c0_seq1	down	0.16	0.05	-1.67807	1	1	0.0533476	1	1	0.481819	-	-	710	-	-	-	-	-	-	-	-	-	-	-	-	-	-	-
GBSQ01003313	comp12955_c0_seq1	down	0.23	0	#NAME?	1	1	NA	1	1	NA	-	-	251	-	-	-	-	-	-	-	-	-	-	-	-	-	-	-
GBSP01000947	comp1295_c0_seq1	down	42.58	20.27	-1.07083	0.999401	0.00144634	0.0040897	1	0.087731	0.0873828	-	-	1604	-	-	-	-	-	-	-	-	lcl|C8V4C2_EMENI/1131-1489 PB007013; Pfam-B_7013;	4e-26	-	-	-	-	-
	comp12962_c0_seq1	down	0.33	0	#NAME?	1	1	NA	1	1	NA	-	-	114	-	-	-	-	-	-	-	-	-	-	-	-	-	-	-
	comp12972_c0_seq1	down	0.14	0	#NAME?	1	1	NA	1	1	NA	-	-	133	-	-	-	-	-	-	-	-	-	-	-	-	-	-	-
	comp12985_c0_seq1	down	0.13	0	#NAME?	1	1	NA	1	1	NA	-	-	143	-	-	-	-	-	-	-	-	-	-	-	-	-	-	-
GBSQ01002969	comp12988_c0_seq1	down	1.13	0	#NAME?	1	0.488483	NA	1	1	NA	-	-	302	-	-	-	-	-	-	-	-	-	-	-	-	-	-	-
	comp12994_c0_seq1	down	0.17	0	#NAME?	1	1	NA	1	1	NA	-	-	113	-	-	-	-	-	-	-	-	-	-	-	-	-	-	-
GBSP01009801	comp12995_c0_seq1	down	0.21	0	#NAME?	1	1	NA	1	1	NA	-	-	363	-	-	-	-	-	-	-	-	-	-	-	-	-	-	-
GBSQ01002914	comp13005_c0_seq1	down	0.84	0	#NAME?	1	0.488483	NA	1	1	NA	-	-	497	-	-	-	-	tr|E9EYK8|E9EYK8_METAR Siderophore iron transporter, putative OS=Metarhizium robertsii (strain ARSEF 23 / ATCC MYA-3075) GN=MAA_05107 PE=4 SV=1	7e-26	gb|EFY99049.1| siderophore iron transporter, putative [Metarhizium anisopliae ARSEF 23]	7e-26	-	-	-	GO:0055085,transmembrane transport;GO:0016021,integral to membrane	-	-	-
	comp13009_c0_seq1	down	0.63	0.29	-1.1193	1	0.488483	0.505295	1	1	0.999993	-	-	181	-	-	-	-	-	-	-	-	-	-	-	-	-	-	-
GBSQ01002928	comp13027_c0_seq1	down	1.11	0	#NAME?	1	0.488483	NA	1	1	NA	-	-	514	-	-	-	-	-	-	-	-	-	-	-	-	-	-	-
	comp13036_c0_seq1	down	0.35	0	#NAME?	1	1	NA	1	1	NA	-	-	109	-	-	-	-	-	-	-	-	-	-	-	-	-	-	-
	comp13037_c0_seq1	down	0.11	0	#NAME?	1	1	NA	1	1	NA	-	-	169	-	-	-	-	-	-	-	-	-	-	-	-	-	-	-
	comp13040_c0_seq1	down	0.43	0.13	-1.72583	1	1	0.358398	1	1	0.999993	-	-	133	-	-	-	-	-	-	-	-	-	-	-	-	-	-	-
GBSQ01003478	comp13042_c0_seq1	down	0.64	0	#NAME?	1	0.488483	NA	1	1	NA	-	-	446	-	-	-	-	-	-	-	-	-	-	-	-	-	-	-
GBSQ01003479	comp13042_c0_seq2	down	0.48	0	#NAME?	1	1	NA	1	1	NA	-	-	391	-	-	-	-	-	-	-	-	-	-	-	-	-	-	-
GBSQ01003241	comp13046_c0_seq1	down	0.72	0	#NAME?	1	0.488483	NA	1	1	NA	-	-	316	sp|Q6X2E0|DMAW1_CLAPU Tryptophan dimethylallyltransferase 1 OS=Claviceps purpurea GN=dmaW1 PE=3 SV=2	3e-08	gnl|CDD|204804 pfam11991, Trp_DMAT, Tryptophan dimethylallyltransferase. This family of proteins represents tryptophan dimethylallyltransferase (EC:2.5.1.34), which catalyzes the first step of ergot alkaloid biosynthesis. Ergot alkaloids, which are produced by endophyte fungi, can enhance plant host fitness, but also cause livestock toxicosis to host plants. This protein is found in bacteria and …	3e-23	tr|E9DG65|E9DG65_COCPS Putative uncharacterized protein OS=Coccidioides posadasii (strain RMSCC 757 / Silveira) GN=CPSG_08814 PE=4 SV=1	2e-21	ref|XP_003066904.1| tryptophan dimethylallyltransferase, putative [Coccidioides posadasii C735 delta SOWgp] gb|EER24759.1| tryptophan dimethylallyltransferase, putative [Coccidioides posadasii C735 delta SOWgp] gb|EFW14556.1| conserved hypothetical protein [Coccidioides posadasii str. Silveira]	2e-21	lcl|E9DG65_COCPS/25-377 PF11991.3;Trp_DMAT;	2e-22	-	GO:0050364,tryptophan dimethylallyltransferase activity;GO:0016740,transferase activity;GO:0009820,alkaloid metabolic process	-	-	-
	comp13047_c0_seq1	down	0.19	0	#NAME?	1	1	NA	1	1	NA	-	-	102	-	-	-	-	-	-	-	-	-	-	-	-	-	-	-
	comp13052_c0_seq1	down	0.35	0	#NAME?	1	1	NA	1	1	NA	-	-	107	-	-	-	-	-	-	-	-	-	-	-	-	-	-	-
GBSQ01003405	comp13064_c0_seq1	down	0.9	0.03	-4.90689	1	0.488483	0.910331	1	1	0.999993	-	-	1014	-	-	-	-	tr|G7X4T8|G7X4T8_ASPKW Putative uncharacterized protein OS=Aspergillus kawachii (strain NBRC 4308) GN=AKAW_00225 PE=4 SV=1	2e-45	dbj|GAA82110.1| hypothetical protein AKAW_00225 [Aspergillus kawachii IFO 4308]	2e-45	-	-	-	-	-	-	-
	comp13068_c0_seq1	down	0.17	0	#NAME?	1	1	NA	1	1	NA	-	-	114	-	-	-	-	-	-	-	-	-	-	-	-	-	-	-
GBSP01000279	comp1306_c0_seq1	down	30.01	14.51	-1.0484	0.994774	0.0120839	0.0199476	1	0.44276	0.270476	-	-	3777	-	-	gnl|CDD|200987 pfam00083, Sugar_tr, Sugar (and other) transporter.	2e-95	tr|G7XET0|G7XET0_ASPKW MFS monosaccharide transporter OS=Aspergillus kawachii (strain NBRC 4308) GN=AKAW_03737 PE=4 SV=1	0	dbj|GAA85623.1| MFS monosaccharide transporter [Aspergillus kawachii IFO 4308]	0	lcl|Q0C7W2_ASPTN/23-464 PF00083.19;Sugar_tr;	0	R	GO:0016020,membrane;GO:0006810,transport;GO:0055085,transmembrane transport;GO:0016021,integral to membrane;GO:0005215,transporter activity;GO:0022891,substrate-specific transmembrane transporter activity;GO:0022857,transmembrane transporter activity	-	-	-
	comp13071_c0_seq1	down	0.7	0	#NAME?	1	0.488483	NA	1	1	NA	-	-	108	-	-	-	-	-	-	-	-	-	-	-	-	-	-	-
	comp13076_c0_seq1	down	0.17	0	#NAME?	1	1	NA	1	1	NA	-	-	109	-	-	-	-	-	-	-	-	-	-	-	-	-	-	-
	comp1307_c1_seq1	down	0.27	0	#NAME?	1	1	NA	1	1	NA	-	-	138	-	-	-	-	-	-	-	-	-	-	-	-	-	-	-
GBSQ01003151	comp13083_c0_seq1	down	0.49	0.08	-2.61471	1	1	0.444696	1	1	0.999993	-	-	232	-	-	-	-	-	-	-	-	-	-	-	-	-	-	-
GBSQ01003288	comp13099_c0_seq1	down	0.26	0	#NAME?	1	1	NA	1	1	NA	-	-	434	-	-	-	-	-	-	-	-	-	-	-	-	-	-	-
	comp13117_c0_seq1	down	0.67	0	#NAME?	1	0.488483	NA	1	1	NA	-	-	113	-	-	-	-	tr|B8A8W0|B8A8W0_ORYSI Putative uncharacterized protein OS=Oryza sativa subsp. indica GN=OsI_02128 PE=4 SV=1	1e-10	ref|XP_003541186.1| PREDICTED: uncharacterized protein LOC100776198 [Glycine max] ref|XP_003541195.1| PREDICTED: uncharacterized protein LOC100781549 [Glycine max]	7e-13	-	-	-	-	-	-	-
GBSQ01003071	comp13119_c0_seq1	down	0.49	0	#NAME?	1	1	NA	1	1	NA	-	-	232	-	-	-	-	tr|A6RES2|A6RES2_AJECN Predicted protein OS=Ajellomyces capsulata (strain NAm1 / WU24) GN=HCAG_08137 PE=4 SV=1	3e-26	ref|XP_001537028.1| predicted protein [Ajellomyces capsulatus NAm1] gb|EDN04471.1| predicted protein [Ajellomyces capsulatus NAm1]	3e-26	lcl|A6RES2_AJECN/489-702 PF03372.18;Exo_endo_phos;	5e-29	-	GO:0003964,RNA-directed DNA polymerase activity;GO:0003723,RNA binding;GO:0004523,ribonuclease H activity;GO:0008270,zinc ion binding;GO:0006278,RNA-dependent DNA replication;GO:0003676,nucleic acid binding	-	-	-
GBSQ01003020	comp13132_c0_seq1	down	0.07	0	#NAME?	1	1	NA	1	1	NA	-	-	537	-	-	-	-	-	-	-	-	-	-	-	-	-	-	-
	comp13134_c0_seq1	down	0.3	0	#NAME?	1	1	NA	1	1	NA	-	-	188	-	-	-	-	-	-	-	-	-	-	-	-	-	-	-
GBSP01009790	comp13147_c0_seq1	down	0.54	0.03	-4.16993	1	0.488483	0.527518	1	1	0.999993	-	-	1128	-	-	-	-	-	-	-	-	-	-	-	-	-	-	-
GBSQ01003371	comp13152_c0_seq1	down	0.08	0	#NAME?	1	1	NA	1	1	NA	-	-	247	-	-	-	-	-	-	-	-	-	-	-	-	-	-	-
	comp13156_c0_seq1	down	0.14	0	#NAME?	1	1	NA	1	1	NA	-	-	136	-	-	-	-	-	-	-	-	-	-	-	-	-	-	-
	comp13157_c0_seq1	down	0.17	0	#NAME?	1	1	NA	1	1	NA	-	-	113	-	-	-	-	-	-	-	-	-	-	-	-	-	-	-
	comp13176_c0_seq1	down	0.17	0	#NAME?	1	1	NA	1	1	NA	-	-	110	-	-	-	-	-	-	-	-	-	-	-	-	-	-	-
GBSQ01003383	comp13179_c0_seq1	down	0.64	0	#NAME?	1	0.488483	NA	1	1	NA	-	-	385	-	-	-	-	-	-	-	-	-	-	-	-	-	-	-
GBSP01005739	comp1317_c0_seq1	down	26.6	1.29	-4.36598	1	5.88669e-08	2.2905e-06	1	9.19726e-06	0.000127496	-	-	2377	-	-	-	-	-	-	-	-	-	-	-	-	-	-	-
GBSP01005740	comp1317_c0_seq2	down	28.77	1.36	-4.40289	1	1.50188e-08	7.8552e-07	1	2.50945e-06	4.86291e-05	-	-	2351	-	-	-	-	-	-	-	-	-	-	-	-	-	-	-
GBSP01005741	comp1317_c0_seq3	down	25.16	2.75	-3.19363	0.999999	8.16498e-06	2.97622e-05	1	0.000920882	0.00135677	-	-	2319	-	-	-	-	-	-	-	-	-	-	-	-	-	-	-
GBSP01005742	comp1317_c0_seq4	down	28.1	1.17	-4.58599	1	2.97505e-08	8.71817e-07	1	4.81491e-06	5.3335e-05	-	-	2316	-	-	-	-	-	-	-	-	-	-	-	-	-	-	-
GBSP01005743	comp1317_c0_seq5	down	30.35	1.25	-4.6017	1	7.57393e-09	2.90655e-07	1	1.34656e-06	2.0267e-05	-	-	2290	-	-	-	-	-	-	-	-	-	-	-	-	-	-	-
GBSP01005744	comp1317_c0_seq6	down	25.78	2.82	-3.19249	1	4.43034e-06	2.33233e-05	1	0.000531214	0.00109203	-	-	2233	-	-	-	-	-	-	-	-	-	-	-	-	-	-	-
GBSP01005745	comp1317_c0_seq7	down	27.62	3.05	-3.17883	1	1.29091e-06	1.16215e-05	1	0.00017066	0.000583077	-	-	2217	-	-	-	-	-	-	-	-	-	-	-	-	-	-	-
GBSP01005746	comp1317_c0_seq8	down	3.38	0.23	-3.87732	1	0.116561	0.239736	1	1	0.872037	-	-	230	-	-	-	-	-	-	-	-	-	-	-	-	-	-	-
GBSP01005747	comp1317_c0_seq9	down	6.63	0.48	-3.7879	1	0.00663698	0.0462255	1	0.278854	0.445244	-	-	223	-	-	-	-	-	-	-	-	-	-	-	-	-	-	-
GBSQ01003689	comp13180_c0_seq1	down	0.65	0.13	-2.32193	1	0.488483	0.600773	1	1	0.999993	-	-	264	-	-	-	-	-	-	-	-	-	-	-	-	-	-	-
	comp13183_c0_seq1	down	0.18	0	#NAME?	1	1	NA	1	1	NA	-	-	108	-	-	-	-	-	-	-	-	-	-	-	-	-	-	-
GBSP01006693	comp1321_c0_seq1	down	16.45	8.12	-1.01854	0.975322	0.0609088	0.111089	1	1	0.641195	-	-	1341	-	-	gnl|CDD|192676 pfam10937, DUF2638, Protein of unknown function (DUF2638). This family of proteins has no known function.	5e-38	tr|Q4WNC5|Q4WNC5_ASPFU Putative uncharacterized protein OS=Neosartorya fumigata (strain ATCC MYA-4609 / Af293 / CBS 101355 / FGSC A1100) GN=AFUA_6G06840 PE=4 SV=1	2e-55	ref|XP_750577.1| conserved hypothetical protein [Aspergillus fumigatus Af293] gb|EAL88539.1| conserved hypothetical protein [Aspergillus fumigatus Af293] gb|EDP49251.1| conserved hypothetical protein [Aspergillus fumigatus A1163]	2e-55	lcl|B6H612_PENCW/13-115 PF10937.3;DUF2638;	1e-48	-	-	-	-	-
GBSP01009777	comp13225_c0_seq1	down	0.4	0	#NAME?	1	1	NA	1	1	NA	-	-	331	-	-	-	-	-	-	-	-	-	-	-	-	-	-	-
GBSQ01003552	comp13236_c0_seq1	down	0.74	0	#NAME?	1	0.488483	NA	1	1	NA	-	-	509	-	-	-	-	-	-	-	-	-	-	-	-	-	-	-
GBSQ01003482	comp13237_c0_seq1	down	0.89	0	#NAME?	1	0.488483	NA	1	1	NA	-	-	490	-	-	-	-	-	-	-	-	-	-	-	-	-	-	-
	comp13243_c0_seq1	down	0.35	0	#NAME?	1	1	NA	1	1	NA	-	-	108	-	-	-	-	-	-	-	-	-	-	-	-	-	-	-
GBSQ01003680	comp13245_c0_seq1	down	0.19	0	#NAME?	1	1	NA	1	1	NA	-	-	404	-	-	-	-	-	-	-	-	-	-	-	-	-	-	-
GBSQ01003656	comp13248_c0_seq1	down	0.72	0.17	-2.08246	1	0.488483	0.648828	1	1	0.999993	-	-	609	-	-	-	-	-	-	-	-	-	-	-	-	-	-	-
GBSQ01003124	comp13261_c0_seq1	down	0.32	0.06	-2.41504	1	1	0.235403	1	1	0.864523	-	-	298	-	-	-	-	-	-	-	-	-	-	-	-	-	-	-
GBSQ01003211	comp13287_c0_seq1	down	0.39	0.15	-1.37851	1	1	0.308881	1	1	0.96625	K06978	-	920	-	-	-	-	tr|Q5AV91|Q5AV91_EMENI Putative uncharacterized protein OS=Emericella nidulans (strain FGSC A4 / ATCC 38163 / CBS 112.46 / NRRL 194 / M139) GN=AN7789.2 PE=4 SV=1	9e-124	ref|XP_681058.1| hypothetical protein AN7789.2 [Aspergillus nidulans FGSC A4] gb|EAA61577.1| hypothetical protein AN7789.2 [Aspergillus nidulans FGSC A4] tpe|CBF80110.1| TPA: conserved hypothetical protein [Aspergillus nidulans FGSC A4]	9e-124	lcl|C8VDQ9_EMENI/340-584 PF08530.5;PepX_C;	5e-126	-	GO:0016787,hydrolase activity;GO:0008152,metabolic process;GO:0006508,proteolysis;GO:0004177,aminopeptidase activity;GO:0008239,dipeptidyl-peptidase activity	-	K06978	-
GBSQ01003168	comp13291_c0_seq1	down	0.44	0.1	-2.1375	1	1	0.378072	1	1	0.999993	-	-	688	-	-	-	-	-	-	-	-	-	-	-	-	-	-	-
GBSP01001291	comp132_c0_seq1	down	114.53	50.8	-1.17283	1	7.94552e-08	2.27703e-07	1	1.20997e-05	1.61819e-05	-	-	12953	sp|B6H3H1|LAP1_PENCW Leucine aminopeptidase 1 OS=Penicillium chrysogenum (strain ATCC 28089 / DSM 1075 / Wisconsin 54-1255) GN=lap1 PE=3 SV=1	0	gnl|CDD|193500 cd03879, M28_AAP, M28 Zn-Peptidase Aeromonas (Vibrio) proteolytica aminopeptidase. Peptidase family M28; Aeromonas (Vibrio) proteolytica aminopeptidase (AAP; leucine aminopeptidase from Vibrio proteolyticus; Bacterial leucyl aminopeptidase; E.C. 3.4.11.10) subfamily. AAP is a small (32kDa), heat stable leucine aminopeptidase and is active as a monomer. Similar forms of the enzyme h…	4e-145	tr|Q0CFM0|Q0CFM0_ASPTN Putative uncharacterized protein OS=Aspergillus terreus (strain NIH 2624 / FGSC A1156) GN=ATEG_07514 PE=4 SV=1	0	ref|XP_001216135.1| conserved hypothetical protein [Aspergillus terreus NIH2624] gb|EAU31776.1| conserved hypothetical protein [Aspergillus terreus NIH2624]	0	lcl|A1C946_ASPCL/16-419 PB005781; Pfam-B_5781;	5e-129	-	GO:0016787,hydrolase activity;GO:0008233,peptidase activity;GO:0006508,proteolysis;GO:0004177,aminopeptidase activity	-	-	-
GBSP01001292	comp132_c0_seq2	down	116.82	52.03	-1.16687	1	6.52843e-08	1.90125e-07	1	1.01123e-05	1.36233e-05	-	-	12859	sp|B6H3H1|LAP1_PENCW Leucine aminopeptidase 1 OS=Penicillium chrysogenum (strain ATCC 28089 / DSM 1075 / Wisconsin 54-1255) GN=lap1 PE=3 SV=1	0	gnl|CDD|193500 cd03879, M28_AAP, M28 Zn-Peptidase Aeromonas (Vibrio) proteolytica aminopeptidase. Peptidase family M28; Aeromonas (Vibrio) proteolytica aminopeptidase (AAP; leucine aminopeptidase from Vibrio proteolyticus; Bacterial leucyl aminopeptidase; E.C. 3.4.11.10) subfamily. AAP is a small (32kDa), heat stable leucine aminopeptidase and is active as a monomer. Similar forms of the enzyme h…	4e-145	tr|Q0CFM0|Q0CFM0_ASPTN Putative uncharacterized protein OS=Aspergillus terreus (strain NIH 2624 / FGSC A1156) GN=ATEG_07514 PE=4 SV=1	0	ref|XP_001216135.1| conserved hypothetical protein [Aspergillus terreus NIH2624] gb|EAU31776.1| conserved hypothetical protein [Aspergillus terreus NIH2624]	0	lcl|A1C946_ASPCL/16-419 PB005781; Pfam-B_5781;	5e-129	-	GO:0016787,hydrolase activity;GO:0008233,peptidase activity;GO:0006508,proteolysis;GO:0004177,aminopeptidase activity	-	-	-
GBSP01001293	comp132_c0_seq3	down	115.77	51.27	-1.17507	1	5.55645e-08	1.87591e-07	1	8.75712e-06	1.3479e-05	-	-	12764	sp|B6H3H1|LAP1_PENCW Leucine aminopeptidase 1 OS=Penicillium chrysogenum (strain ATCC 28089 / DSM 1075 / Wisconsin 54-1255) GN=lap1 PE=3 SV=1	0	gnl|CDD|193500 cd03879, M28_AAP, M28 Zn-Peptidase Aeromonas (Vibrio) proteolytica aminopeptidase. Peptidase family M28; Aeromonas (Vibrio) proteolytica aminopeptidase (AAP; leucine aminopeptidase from Vibrio proteolyticus; Bacterial leucyl aminopeptidase; E.C. 3.4.11.10) subfamily. AAP is a small (32kDa), heat stable leucine aminopeptidase and is active as a monomer. Similar forms of the enzyme h…	4e-145	tr|Q0CFM0|Q0CFM0_ASPTN Putative uncharacterized protein OS=Aspergillus terreus (strain NIH 2624 / FGSC A1156) GN=ATEG_07514 PE=4 SV=1	0	ref|XP_001216135.1| conserved hypothetical protein [Aspergillus terreus NIH2624] gb|EAU31776.1| conserved hypothetical protein [Aspergillus terreus NIH2624]	0	lcl|A1C946_ASPCL/16-419 PB005781; Pfam-B_5781;	5e-129	-	GO:0016787,hydrolase activity;GO:0008233,peptidase activity;GO:0006508,proteolysis;GO:0004177,aminopeptidase activity	-	-	-
GBSP01001294	comp132_c0_seq4	down	118.1	52.53	-1.1688	1	7.63958e-08	1.56837e-07	1	1.16831e-05	1.13955e-05	-	-	12670	sp|B6H3H1|LAP1_PENCW Leucine aminopeptidase 1 OS=Penicillium chrysogenum (strain ATCC 28089 / DSM 1075 / Wisconsin 54-1255) GN=lap1 PE=3 SV=1	0	gnl|CDD|193500 cd03879, M28_AAP, M28 Zn-Peptidase Aeromonas (Vibrio) proteolytica aminopeptidase. Peptidase family M28; Aeromonas (Vibrio) proteolytica aminopeptidase (AAP; leucine aminopeptidase from Vibrio proteolyticus; Bacterial leucyl aminopeptidase; E.C. 3.4.11.10) subfamily. AAP is a small (32kDa), heat stable leucine aminopeptidase and is active as a monomer. Similar forms of the enzyme h…	4e-145	tr|Q0CFM0|Q0CFM0_ASPTN Putative uncharacterized protein OS=Aspergillus terreus (strain NIH 2624 / FGSC A1156) GN=ATEG_07514 PE=4 SV=1	0	ref|XP_001216135.1| conserved hypothetical protein [Aspergillus terreus NIH2624] gb|EAU31776.1| conserved hypothetical protein [Aspergillus terreus NIH2624]	0	lcl|A1C946_ASPCL/16-419 PB005781; Pfam-B_5781;	5e-129	-	GO:0016787,hydrolase activity;GO:0008233,peptidase activity;GO:0006508,proteolysis;GO:0004177,aminopeptidase activity	-	-	-
GBSP01001295	comp132_c0_seq5	down	129.48	30.08	-2.10585	1	3.87581e-17	6.39881e-16	1	2.33136e-14	1.59595e-13	-	-	6348	sp|B6H3H1|LAP1_PENCW Leucine aminopeptidase 1 OS=Penicillium chrysogenum (strain ATCC 28089 / DSM 1075 / Wisconsin 54-1255) GN=lap1 PE=3 SV=1	0	gnl|CDD|193500 cd03879, M28_AAP, M28 Zn-Peptidase Aeromonas (Vibrio) proteolytica aminopeptidase. Peptidase family M28; Aeromonas (Vibrio) proteolytica aminopeptidase (AAP; leucine aminopeptidase from Vibrio proteolyticus; Bacterial leucyl aminopeptidase; E.C. 3.4.11.10) subfamily. AAP is a small (32kDa), heat stable leucine aminopeptidase and is active as a monomer. Similar forms of the enzyme h…	4e-145	tr|Q0CFM0|Q0CFM0_ASPTN Putative uncharacterized protein OS=Aspergillus terreus (strain NIH 2624 / FGSC A1156) GN=ATEG_07514 PE=4 SV=1	0	ref|XP_001216135.1| conserved hypothetical protein [Aspergillus terreus NIH2624] gb|EAU31776.1| conserved hypothetical protein [Aspergillus terreus NIH2624]	0	lcl|A1C946_ASPCL/16-419 PB005781; Pfam-B_5781;	5e-129	-	GO:0016787,hydrolase activity;GO:0008233,peptidase activity;GO:0006508,proteolysis;GO:0004177,aminopeptidase activity	-	-	-
	comp13304_c0_seq1	down	0.19	0	#NAME?	1	1	NA	1	1	NA	-	-	102	-	-	-	-	-	-	-	-	-	-	-	-	-	-	-
	comp13308_c0_seq1	down	0.25	0	#NAME?	1	1	NA	1	1	NA	-	-	154	-	-	-	-	-	-	-	-	-	-	-	-	-	-	-
	comp13313_c0_seq1	down	0.17	0	#NAME?	1	1	NA	1	1	NA	-	-	111	-	-	-	-	-	-	-	-	-	-	-	-	-	-	-
GBSQ01002963	comp13316_c0_seq1	down	0.16	0	#NAME?	1	1	NA	1	1	NA	-	-	242	-	-	-	-	-	-	-	-	-	-	-	-	-	-	-
GBSQ01003187	comp13323_c0_seq1	down	0.85	0	#NAME?	1	0.488483	NA	1	1	NA	-	-	311	-	-	-	-	-	-	-	-	-	-	-	-	-	-	-
GBSQ01003513	comp13326_c0_seq1	down	0.84	0.24	-1.80735	1	0.488483	0.718055	1	1	0.999993	-	-	657	-	-	-	-	-	-	-	-	-	-	-	-	-	-	-
GBSQ01003514	comp13326_c0_seq2	down	0.83	0.22	-1.91561	1	0.488483	0.721022	1	1	0.999993	-	-	640	-	-	-	-	-	-	-	-	-	-	-	-	-	-	-
	comp13329_c0_seq1	down	0.17	0	#NAME?	1	1	NA	1	1	NA	-	-	114	-	-	-	-	-	-	-	-	-	-	-	-	-	-	-
	comp13349_c0_seq1	down	0.35	0	#NAME?	1	1	NA	1	1	NA	-	-	107	-	-	-	-	-	-	-	-	-	-	-	-	-	-	-
GBSQ01003287	comp13350_c0_seq1	down	0.7	0.35	-1	1	0.488483	0.541269	1	1	0.999993	-	-	299	-	-	-	-	-	-	-	-	-	-	-	-	-	-	-
GBSQ01003525	comp13352_c0_seq1	down	0.47	0	#NAME?	1	1	NA	1	1	NA	-	-	321	-	-	-	-	-	-	-	-	-	-	-	-	-	-	-
	comp13356_c0_seq1	down	0.14	0	#NAME?	1	1	NA	1	1	NA	-	-	139	-	-	-	-	-	-	-	-	-	-	-	-	-	-	-
GBSQ01003038	comp13358_c0_seq1	down	0.82	0	#NAME?	1	0.488483	NA	1	1	NA	-	-	461	-	-	gnl|CDD|29261 cd00204, ANK, ankyrin repeats; ankyrin repeats mediate protein-protein interactions in very diverse families of proteins. The number of ANK repeats in a protein can range from 2 to over 20 (ankyrins, for example). ANK repeats may occur in combinations with other types of domains. The structural repeat unit contains two antiparallel helices and a beta-hairpin, repeats are stacked in …	3e-11	tr|A1DCX0|A1DCX0_NEOFI Ankyrin repeat protein OS=Neosartorya fischeri (strain ATCC 1020 / DSM 3700 / FGSC A1164 / NRRL 181) GN=NFIA_027540 PE=4 SV=1	1e-58	ref|XP_001825655.2| hypothetical protein AOR_1_248064 [Aspergillus oryzae RIB40]	1e-59	lcl|A2QXG9_ASPNC/1052-1178 PF12796.2;Ank_2;	7e-24	-	GO:0009116,nucleoside metabolic process;GO:0003824,catalytic activity	-	-	-
GBSQ01003299	comp13359_c0_seq1	down	0.19	0	#NAME?	1	1	NA	1	1	NA	-	-	201	-	-	-	-	-	-	-	-	-	-	-	-	-	-	-
GBSQ01003458	comp13360_c0_seq1	down	0.68	0	#NAME?	1	0.488483	NA	1	1	NA	-	-	333	-	-	-	-	-	-	-	-	-	-	-	-	-	-	-
	comp13362_c0_seq1	down	0.15	0	#NAME?	1	1	NA	1	1	NA	-	-	129	-	-	-	-	-	-	-	-	-	-	-	-	-	-	-
	comp13366_c0_seq1	down	0.15	0	#NAME?	1	1	NA	1	1	NA	-	-	124	-	-	-	-	-	-	-	-	-	-	-	-	-	-	-
	comp13367_c0_seq1	down	0.18	0	#NAME?	1	1	NA	1	1	NA	-	-	105	-	-	-	-	-	-	-	-	-	-	-	-	-	-	-
GBSQ01003281	comp13370_c0_seq1	down	0.33	0.06	-2.45943	1	1	0.248149	1	1	0.884896	-	-	288	-	-	-	-	-	-	-	-	-	-	-	-	-	-	-
GBSQ01003282	comp13370_c0_seq2	down	0.25	0	#NAME?	1	1	NA	1	1	NA	-	-	231	-	-	-	-	-	-	-	-	-	-	-	-	-	-	-
GBSQ01003556	comp13372_c0_seq1	down	0.18	0	#NAME?	1	1	NA	1	1	NA	-	-	215	-	-	-	-	-	-	-	-	-	-	-	-	-	-	-
	comp13383_c0_seq1	down	0.12	0	#NAME?	1	1	NA	1	1	NA	-	-	160	-	-	-	-	-	-	-	-	-	-	-	-	-	-	-
	comp13386_c0_seq1	down	0.61	0.09	-2.76081	1	0.488483	0.579178	1	1	0.999993	-	-	187	-	-	-	-	-	-	-	-	-	-	-	-	-	-	-
GBSQ01003687	comp13387_c0_seq1	down	1.03	0.08	-3.6865	1	0.488483	0.981493	1	1	0.999993	-	-	443	-	-	-	-	-	-	-	-	-	-	-	-	-	-	-
	comp13399_c0_seq1	down	0.16	0	#NAME?	1	1	NA	1	1	NA	-	-	122	-	-	-	-	-	-	-	-	-	-	-	-	-	-	-
GBSP01002911	comp1339_c0_seq1	down	29.77	0.22	-7.08021	1	4.63395e-10	9.2578e-08	1	1.17777e-07	6.94041e-06	-	-	2118	-	-	-	-	tr|B6GWN0|B6GWN0_PENCW Putative uncharacterized protein Pc09g00350 OS=Penicillium chrysogenum (strain ATCC 28089 / DSM 1075 / Wisconsin 54-1255) GN=Pc09g00350 PE=4 SV=1	1e-32	ref|XP_002556900.1| hypothetical protein [Penicillium chrysogenum Wisconsin 54-1255] emb|CAP79282.1| hypothetical protein Pc09g00350 [Penicillium chrysogenum Wisconsin 54-1255]	1e-32	lcl|B6GWN0_PENCW/1-252 PB103900; Pfam-B_103900;	3e-33	-	-	-	-	-
	comp13400_c0_seq1	down	0.17	0	#NAME?	1	1	NA	1	1	NA	-	-	112	-	-	-	-	-	-	-	-	-	-	-	-	-	-	-
GBSQ01003404	comp13404_c0_seq1	down	0.28	0.1	-1.48543	1	1	0.188051	1	1	0.78459	-	-	675	sp|Q9UT60|YKJ6_SCHPO Uncharacterized oxidoreductase C513.06c OS=Schizosaccharomyces pombe (strain 972 / ATCC 24843) GN=SPAC513.06c PE=2 SV=1	3e-25	-	-	tr|C7Z154|C7Z154_NECH7 Putative uncharacterized protein OS=Nectria haematococca (strain 77-13-4 / ATCC MYA-4622 / FGSC 9596 / MPVI) GN=NECHADRAFT_80118 PE=4 SV=1	2e-75	ref|XP_003048223.1| hypothetical protein NECHADRAFT_80118 [Nectria haematococca mpVI 77-13-4] gb|EEU42510.1| hypothetical protein NECHADRAFT_80118 [Nectria haematococca mpVI 77-13-4]	1e-75	lcl|D6X860_STRPR/143-242 PF02894.12;GFO_IDH_MocA_C;	1e-09	-	GO:0055114,oxidation-reduction process;GO:0005488,binding;GO:0016491,oxidoreductase activity	-	-	-
	comp13419_c0_seq1	down	0.16	0	#NAME?	1	1	NA	1	1	NA	-	-	120	-	-	-	-	-	-	-	-	-	-	-	-	-	-	-
	comp13432_c0_seq1	down	0.18	0	#NAME?	1	1	NA	1	1	NA	-	-	106	-	-	-	-	-	-	-	-	-	-	-	-	-	-	-
GBSQ01003311	comp13437_c0_seq1	down	0.28	0	#NAME?	1	1	NA	1	1	NA	-	-	202	-	-	-	-	-	-	-	-	-	-	-	-	-	-	-
	comp13446_c0_seq1	down	0.21	0.1	-1.07039	1	1	0.11272	1	1	0.644508	-	-	178	-	-	-	-	-	-	-	-	-	-	-	-	-	-	-
	comp13447_c0_seq1	down	0.18	0	#NAME?	1	1	NA	1	1	NA	-	-	104	-	-	-	-	-	-	-	-	-	-	-	-	-	-	-
GBSQ01003099	comp13451_c0_seq1	down	0.68	0	#NAME?	1	0.488483	NA	1	1	NA	-	-	673	-	-	-	-	tr|A1D8M5|A1D8M5_NEOFI Putative uncharacterized protein OS=Neosartorya fischeri (strain ATCC 1020 / DSM 3700 / FGSC A1164 / NRRL 181) GN=NFIA_112600 PE=4 SV=1	8e-74	ref|XP_001262633.1| hypothetical protein NFIA_112600 [Neosartorya fischeri NRRL 181] gb|EAW20736.1| conserved hypothetical protein [Neosartorya fischeri NRRL 181]	7e-74	lcl|C7Z654_NECH7/7-405 PB034088; Pfam-B_34088;	8e-46	-	-	-	-	-
	comp13459_c0_seq1	down	0.1	0	#NAME?	1	1	NA	1	1	NA	-	-	199	-	-	-	-	-	-	-	-	-	-	-	-	-	-	-
GBSQ01003222	comp13461_c0_seq1	down	0.25	0.08	-1.64386	1	1	0.152146	1	1	0.72453	-	-	463	-	-	-	-	-	-	-	-	-	-	-	-	-	-	-
GBSQ01003425	comp13467_c0_seq1	down	0.46	0.17	-1.4361	1	1	0.380777	1	1	0.999993	nuoH	NADH-quinone oxidoreductase subunit H	823	sp|Q9ZZ38|NU1M_TRIRU NADH-ubiquinone oxidoreductase chain 1 OS=Trichophyton rubrum GN=ND1 PE=3 SV=1	6e-102	gnl|CDD|180386 PRK06076, PRK06076, NADH:ubiquinone oxidoreductase subunit H; Provisional.	4e-93	tr|G8I2S2|G8I2S2_9EURO NADH dehydrogenase subunit 1 OS=Penicillium solitum GN=nad1 PE=4 SV=1	1e-112	ref|YP_004935038.1| NADH dehydrogenase subunit 1 (mitochondrion) [Penicillium solitum] gb|AER26662.1| NADH dehydrogenase subunit 1 [Penicillium solitum]	1e-112	lcl|E9ND79_PENDI/5-340 PF00146.16;NADHdh;	6e-113	C	GO:0006810,transport;GO:0016020,membrane;GO:0055114,oxidation-reduction process;GO:0022900,electron transport chain;GO:0016021,integral to membrane;GO:0005743,mitochondrial inner membrane;GO:0070469,respiratory chain;GO:0005739,mitochondrion;GO:0008137,NADH dehydrogenase (ubiquinone) activity;GO:0016491,oxidoreductase activity	EC:1.6.5.3	K00337	ko00190, Oxidative phosphorylation;ko00910, Nitrogen metabolism;
GBSQ01003547	comp13468_c0_seq2	down	0.74	0	#NAME?	1	0.488483	NA	1	1	NA	ATP7, copA	Cu2+-exporting ATPase	487	-	-	-	-	tr|B6GWG0|B6GWG0_PENCW Pc06g02280 protein OS=Penicillium chrysogenum (strain ATCC 28089 / DSM 1075 / Wisconsin 54-1255) GN=Pc06g02280 PE=3 SV=1	2e-27	ref|XP_002556830.1| Pc06g02280 [Penicillium chrysogenum Wisconsin 54-1255] emb|CAP79221.1| Pc06g02280 [Penicillium chrysogenum Wisconsin 54-1255]	2e-27	-	-	-	GO:0016020,membrane;GO:0004008,copper-exporting ATPase activity;GO:0015662,ATPase activity, coupled to transmembrane movement of ions, phosphorylative mechanism;GO:0008152,metabolic process;GO:0005524,ATP binding;GO:0003824,catalytic activity;GO:0030001,metal ion transport;GO:0060003,copper ion export;GO:0006754,ATP biosynthetic process;GO:0046872,metal ion binding;GO:0016787,hydrolase activity;G…	EC:3.6.3.4	K01533	-
GBSQ01003685	comp13481_c0_seq1	down	0.47	0	#NAME?	1	1	NA	1	1	NA	-	-	878	-	-	-	-	tr|F2RP74|F2RP74_TRIT1 Putative uncharacterized protein OS=Trichophyton tonsurans (strain CBS 112818) GN=TESG_00684 PE=4 SV=1	9e-98	gb|EGD93130.1| hypothetical protein TESG_00684 [Trichophyton tonsurans CBS 112818]	8e-98	lcl|C5FHR4_ARTOC/17-214 PF13469.1;Sulfotransfer_3;	3e-87	-	-	-	-	-
GBSQ01003271	comp13488_c0_seq1	down	0.22	0.07	-1.65208	1	1	0.11725	1	1	0.65349	-	-	1038	-	-	-	-	tr|B8NAL5|B8NAL5_ASPFN AMP-binding enzyme family protein OS=Aspergillus flavus (strain ATCC 200026 / FGSC A1120 / NRRL 3357 / JCM 12722 / SRRC 167) GN=AFLA_042400 PE=4 SV=1	3e-47	ref|XP_002377702.1| AMP-binding enzyme family protein [Aspergillus flavus NRRL3357] gb|EED52538.1| AMP-binding enzyme family protein [Aspergillus flavus NRRL3357]	3e-47	-	-	-	GO:0008152,metabolic process;GO:0003824,catalytic activity;GO:0000036,ACP phosphopantetheine attachment site binding involved in fatty acid biosynthetic process	-	-	-
GBSQ01003419	comp13491_c0_seq1	down	0.1	0	#NAME?	1	1	NA	1	1	NA	-	-	376	-	-	-	-	-	-	-	-	-	-	-	-	-	-	-
	comp13497_c0_seq1	down	0.28	0.13	-1.10692	1	1	0.189157	1	1	0.78459	-	-	134	-	-	-	-	-	-	-	-	-	-	-	-	-	-	-
GBSP01000409	comp134_c0_seq1	down	89.77	33.13	-1.4381	1	3.50335e-08	1.32824e-07	1	5.61953e-06	9.73253e-06	-	-	4645	-	-	-	-	-	-	-	-	-	-	-	-	-	-	-
	comp13500_c0_seq1	down	0.17	0	#NAME?	1	1	NA	1	1	NA	-	-	114	-	-	-	-	-	-	-	-	-	-	-	-	-	-	-
GBSQ01003397	comp13516_c0_seq1	down	0.23	0.04	-2.52356	1	1	0.121794	1	1	0.665518	-	-	1476	sp|Q2TA51|KRA55_MOUSE Keratin-associated protein 5-5 OS=Mus musculus GN=Krtap5-5 PE=2 SV=1	4e-18	-	-	tr|B8LZY8|B8LZY8_TALSN Extracellular cysteine-rich protein, putative OS=Talaromyces stipitatus (strain ATCC 10500 / CBS 375.48 / QM 6759 / NRRL 1006) GN=TSTA_081530 PE=4 SV=1	4e-45	-	-	-	-	WT	-	-	-	-
GBSQ01003399	comp13516_c0_seq3	down	0.23	0.05	-2.20163	1	1	0.124079	1	1	0.671219	-	-	1002	sp|Q2TA51|KRA55_MOUSE Keratin-associated protein 5-5 OS=Mus musculus GN=Krtap5-5 PE=2 SV=1	4e-18	-	-	tr|B8LZY8|B8LZY8_TALSN Extracellular cysteine-rich protein, putative OS=Talaromyces stipitatus (strain ATCC 10500 / CBS 375.48 / QM 6759 / NRRL 1006) GN=TSTA_081530 PE=4 SV=1	4e-45	-	-	-	-	WT	-	-	-	-
GBSQ01003401	comp13516_c0_seq5	down	0.1	0	#NAME?	1	1	NA	1	1	NA	-	-	376	sp|Q2TA51|KRA55_MOUSE Keratin-associated protein 5-5 OS=Mus musculus GN=Krtap5-5 PE=2 SV=1	4e-18	-	-	tr|B8LZY8|B8LZY8_TALSN Extracellular cysteine-rich protein, putative OS=Talaromyces stipitatus (strain ATCC 10500 / CBS 375.48 / QM 6759 / NRRL 1006) GN=TSTA_081530 PE=4 SV=1	4e-45	-	-	-	-	WT	-	-	-	-
GBSQ01003692	comp13526_c0_seq1	down	0.42	0.05	-3.07039	1	1	0.366315	1	1	0.999993	MDR1	MFS transporter, DHA1 family, multidrug resistance protein	1625	-	-	-	-	tr|Q4WQW3|Q4WQW3_ASPFU MFS transporter, putative OS=Neosartorya fumigata (strain ATCC MYA-4609 / Af293 / CBS 101355 / FGSC A1100) GN=AFUA_4G14230 PE=4 SV=1	0	ref|XP_751409.1| MFS transporter [Aspergillus fumigatus Af293] gb|EAL89371.1| MFS transporter, putative [Aspergillus fumigatus Af293]	0	lcl|A1CVS0_NEOFI/51-432 PF07690.11;MFS_1;	0	-	GO:0055085,transmembrane transport;GO:0016021,integral to membrane	-	K08158	-
	comp13535_c0_seq1	down	0.9	0	#NAME?	1	0.488483	NA	1	1	NA	-	-	190	-	-	-	-	tr|A6RES2|A6RES2_AJECN Predicted protein OS=Ajellomyces capsulata (strain NAm1 / WU24) GN=HCAG_08137 PE=4 SV=1	4e-25	ref|XP_001537028.1| predicted protein [Ajellomyces capsulatus NAm1] gb|EDN04471.1| predicted protein [Ajellomyces capsulatus NAm1]	4e-25	lcl|A6RES2_AJECN/489-702 PF03372.18;Exo_endo_phos;	2e-26	-	GO:0003964,RNA-directed DNA polymerase activity;GO:0003723,RNA binding;GO:0004523,ribonuclease H activity;GO:0008270,zinc ion binding;GO:0006278,RNA-dependent DNA replication;GO:0003676,nucleic acid binding	-	-	-
GBSP01003831	comp1354_c0_seq1	down	8.6	3.15	-1.44898	0.984137	0.0624936	0.168359	1	1	0.755343	APC2	anaphase-promoting complex subunit 2	7522	-	-	gnl|CDD|200987 pfam00083, Sugar_tr, Sugar (and other) transporter.	4e-103	tr|B6HUV4|B6HUV4_PENCW Pc22g09720 protein OS=Penicillium chrysogenum (strain ATCC 28089 / DSM 1075 / Wisconsin 54-1255) GN=Pc22g09720 PE=3 SV=1	0	ref|XP_002564982.1| Pc22g09720 [Penicillium chrysogenum Wisconsin 54-1255] emb|CAP98260.1| Pc22g09720 [Penicillium chrysogenum Wisconsin 54-1255]	0	lcl|A1CEF2_ASPCL/24-496 PF00083.19;Sugar_tr;	0	R	GO:0006511,ubiquitin-dependent protein catabolic process;GO:0031625,ubiquitin protein ligase binding;GO:0031461,cullin-RING ubiquitin ligase complex	-	K03349	ko04110, Cell cycle;ko04111, Cell cycle - yeast;ko04113, Meiosis - yeast;ko04114, Oocyte meiosis;ko04120, Ubiquitin mediated proteolysis;ko04914, Progesterone-mediated oocyte maturation;ko05166, HTLV-I infection;
GBSP01003832	comp1354_c0_seq2	down	8.64	3.18	-1.442	0.984137	0.0624936	0.168577	1	1	0.755343	APC2	anaphase-promoting complex subunit 2	7465	-	-	gnl|CDD|200987 pfam00083, Sugar_tr, Sugar (and other) transporter.	4e-103	tr|B6HUV4|B6HUV4_PENCW Pc22g09720 protein OS=Penicillium chrysogenum (strain ATCC 28089 / DSM 1075 / Wisconsin 54-1255) GN=Pc22g09720 PE=3 SV=1	0	ref|XP_002564982.1| Pc22g09720 [Penicillium chrysogenum Wisconsin 54-1255] emb|CAP98260.1| Pc22g09720 [Penicillium chrysogenum Wisconsin 54-1255]	0	lcl|A1CEF2_ASPCL/24-496 PF00083.19;Sugar_tr;	0	R	GO:0006511,ubiquitin-dependent protein catabolic process;GO:0031625,ubiquitin protein ligase binding;GO:0031461,cullin-RING ubiquitin ligase complex	-	K03349	ko04110, Cell cycle;ko04111, Cell cycle - yeast;ko04113, Meiosis - yeast;ko04114, Oocyte meiosis;ko04120, Ubiquitin mediated proteolysis;ko04914, Progesterone-mediated oocyte maturation;ko05166, HTLV-I infection;
	comp13551_c0_seq1	down	0.35	0	#NAME?	1	1	NA	1	1	NA	-	-	108	-	-	-	-	-	-	-	-	-	-	-	-	-	-	-
GBSQ01003201	comp13552_c0_seq1	down	0.09	0	#NAME?	1	1	NA	1	1	NA	-	-	206	-	-	-	-	tr|B6HQK4|B6HQK4_PENCW Pc22g07170 protein OS=Penicillium chrysogenum (strain ATCC 28089 / DSM 1075 / Wisconsin 54-1255) GN=Pc22g07170 PE=4 SV=1	5e-07	ref|XP_002564742.1| Pc22g07170 [Penicillium chrysogenum Wisconsin 54-1255] emb|CAP98005.1| Pc22g07170 [Penicillium chrysogenum Wisconsin 54-1255]	5e-07	-	-	-	-	-	-	-
GBSQ01003379	comp13580_c0_seq1	down	0.56	0	#NAME?	1	0.488483	NA	1	1	NA	-	-	404	-	-	-	-	-	-	-	-	-	-	-	-	-	-	-
	comp13589_c0_seq1	down	0.11	0	#NAME?	1	1	NA	1	1	NA	-	-	170	-	-	-	-	-	-	-	-	-	-	-	-	-	-	-
	comp13602_c0_seq1	down	0.18	0	#NAME?	1	1	NA	1	1	NA	-	-	107	-	-	-	-	-	-	-	-	-	-	-	-	-	-	-
	comp13604_c0_seq2	down	0.19	0	#NAME?	1	1	NA	1	1	NA	-	-	101	-	-	-	-	-	-	-	-	-	-	-	-	-	-	-
GBSQ01003508	comp13616_c0_seq1	down	0.93	0	#NAME?	1	0.488483	NA	1	1	NA	SLC30A1, ZNT1	solute carrier family 30 (zinc transporter), member 1	854	sp|P20107|ZRC1_YEAST Zinc/cadmium resistance protein OS=Saccharomyces cerevisiae (strain ATCC 204508 / S288c) GN=ZRC1 PE=1 SV=2	1e-33	-	-	tr|B6H3F6|B6H3F6_PENCW Pc13g06290 protein OS=Penicillium chrysogenum (strain ATCC 28089 / DSM 1075 / Wisconsin 54-1255) GN=Pc13g06290 PE=4 SV=1	4e-87	ref|XP_002559063.1| Pc13g06290 [Penicillium chrysogenum Wisconsin 54-1255] emb|CAP91698.1| Pc13g06290 [Penicillium chrysogenum Wisconsin 54-1255]	4e-87	lcl|A2R2G7_ASPNC/70-371 PF01545.16;Cation_efflux;	1e-78	-	GO:0055085,transmembrane transport;GO:0016021,integral to membrane;GO:0006812,cation transport;GO:0008324,cation transmembrane transporter activity	-	K14688	ko04978, Mineral absorption;
GBSQ01003509	comp13616_c0_seq2	down	0.89	0	#NAME?	1	0.488483	NA	1	1	NA	SLC30A1, ZNT1	solute carrier family 30 (zinc transporter), member 1	743	sp|P20107|ZRC1_YEAST Zinc/cadmium resistance protein OS=Saccharomyces cerevisiae (strain ATCC 204508 / S288c) GN=ZRC1 PE=1 SV=2	1e-33	-	-	tr|B6H3F6|B6H3F6_PENCW Pc13g06290 protein OS=Penicillium chrysogenum (strain ATCC 28089 / DSM 1075 / Wisconsin 54-1255) GN=Pc13g06290 PE=4 SV=1	4e-87	ref|XP_002559063.1| Pc13g06290 [Penicillium chrysogenum Wisconsin 54-1255] emb|CAP91698.1| Pc13g06290 [Penicillium chrysogenum Wisconsin 54-1255]	4e-87	lcl|A2R2G7_ASPNC/70-371 PF01545.16;Cation_efflux;	1e-78	-	GO:0055085,transmembrane transport;GO:0016021,integral to membrane;GO:0006812,cation transport;GO:0008324,cation transmembrane transporter activity	-	K14688	ko04978, Mineral absorption;
GBSQ01003565	comp13623_c0_seq1	down	0.43	0	#NAME?	1	1	NA	1	1	NA	-	-	395	sp|Q942D4|BURP3_ORYSJ BURP domain-containing protein 3 OS=Oryza sativa subsp. japonica GN=BURP3 PE=2 SV=1	4e-28	gnl|CDD|202568 pfam03181, BURP, BURP domain. The BURP domain is found at the C-terminus of several different plant proteins. It was named after the proteins in which it was first identified: the BNM2 clone-derived protein from Brassica napus; USPs and USP-like proteins; RD22 from Arabidopsis thaliana; and PG1beta from Lycopersicon esculentum. This domain is around 230 amino acid residues long. It…	2e-44	tr|F6H2Z1|F6H2Z1_VITVI Putative uncharacterized protein OS=Vitis vinifera GN=VIT_04s0008g03930 PE=4 SV=1	8e-30	ref|XP_002284269.1| PREDICTED: dehydration-responsive protein RD22 [Vitis vinifera]	7e-30	lcl|A5AI54_VITVI/157-369 PF03181.10;BURP;	4e-31	-	GO:0009555,pollen development;GO:0043668,exine	-	-	-
	comp13624_c0_seq1	down	0.25	0	#NAME?	1	1	NA	1	1	NA	-	-	150	-	-	-	-	-	-	-	-	-	-	-	-	-	-	-
GBSQ01003481	comp13633_c0_seq1	down	0.16	0	#NAME?	1	1	NA	1	1	NA	-	-	963	-	-	-	-	-	-	-	-	-	-	-	-	-	-	-
GBSQ01002927	comp13638_c0_seq1	down	0.5	0	#NAME?	1	1	NA	1	1	NA	-	-	227	-	-	-	-	-	-	-	-	-	-	-	-	-	-	-
	comp13646_c0_seq1	down	0.4	0	#NAME?	1	1	NA	1	1	NA	-	-	141	-	-	-	-	-	-	-	-	-	-	-	-	-	-	-
GBSQ01002999	comp13653_c0_seq1	down	0.59	0	#NAME?	1	0.488483	NA	1	1	NA	-	-	901	-	-	-	-	-	-	-	-	-	-	-	-	-	-	-
GBSQ01003079	comp13654_c0_seq1	down	0.45	0	#NAME?	1	1	NA	1	1	NA	-	-	295	-	-	-	-	-	-	-	-	-	-	-	-	-	-	-
	comp13661_c0_seq1	down	0.18	0	#NAME?	1	1	NA	1	1	NA	-	-	108	-	-	-	-	-	-	-	-	-	-	-	-	-	-	-
GBSQ01003426	comp13673_c0_seq1	down	0.51	0	#NAME?	1	0.488483	NA	1	1	NA	-	-	222	-	-	-	-	tr|Q2UF21|Q2UF21_ASPOR Predicted protein OS=Aspergillus oryzae (strain ATCC 42149 / RIB 40) GN=AO090026000382 PE=4 SV=1	4e-17	ref|XP_002379558.1| trichodiene synthase, putative [Aspergillus flavus NRRL3357] gb|EED50782.1| trichodiene synthase, putative [Aspergillus flavus NRRL3357]	4e-17	lcl|B8NHE0_ASPFN/3-378 PF06330.6;TRI5;	8e-18	-	GO:0045482,trichodiene synthase activity;GO:0016106,sesquiterpenoid biosynthetic process	-	-	-
	comp13677_c0_seq1	down	0.16	0	#NAME?	1	1	NA	1	1	NA	-	-	116	-	-	-	-	-	-	-	-	-	-	-	-	-	-	-
	comp13678_c0_seq1	down	0.19	0	#NAME?	1	1	NA	1	1	NA	-	-	101	-	-	-	-	-	-	-	-	-	-	-	-	-	-	-
GBSQ01003116	comp13680_c0_seq1	down	0.55	0	#NAME?	1	0.488483	NA	1	1	NA	-	-	762	-	-	-	-	tr|E9DG65|E9DG65_COCPS Putative uncharacterized protein OS=Coccidioides posadasii (strain RMSCC 757 / Silveira) GN=CPSG_08814 PE=4 SV=1	2e-80	ref|XP_003066904.1| tryptophan dimethylallyltransferase, putative [Coccidioides posadasii C735 delta SOWgp] gb|EER24759.1| tryptophan dimethylallyltransferase, putative [Coccidioides posadasii C735 delta SOWgp] gb|EFW14556.1| conserved hypothetical protein [Coccidioides posadasii str. Silveira]	2e-80	lcl|C4JZR2_UNCRE/89-338 PF11991.3;Trp_DMAT;	3e-58	-	GO:0050364,tryptophan dimethylallyltransferase activity;GO:0016740,transferase activity;GO:0009820,alkaloid metabolic process	-	-	-
GBSQ01003205	comp13681_c0_seq1	down	0.48	0	#NAME?	1	1	NA	1	1	NA	-	-	277	-	-	-	-	-	-	-	-	-	-	-	-	-	-	-
	comp13685_c0_seq1	down	0.36	0.17	-1.08246	1	1	0.273016	1	1	0.919591	-	-	106	-	-	-	-	-	-	-	-	-	-	-	-	-	-	-
GBSQ01003670	comp13710_c0_seq1	down	0.42	0	#NAME?	1	1	NA	1	1	NA	-	-	228	-	-	-	-	-	-	-	-	-	-	-	-	-	-	-
GBSQ01003430	comp13714_c0_seq1	down	0.19	0.03	-2.66297	1	1	0.0749852	1	1	0.556895	-	-	1109	-	-	-	-	tr|B6H6U9|B6H6U9_PENCW Pc16g00500 protein OS=Penicillium chrysogenum (strain ATCC 28089 / DSM 1075 / Wisconsin 54-1255) GN=Pc16g00500 PE=4 SV=1	5e-139	ref|XP_002560472.1| Pc16g00500 [Penicillium chrysogenum Wisconsin 54-1255] emb|CAP92720.1| Pc16g00500 [Penicillium chrysogenum Wisconsin 54-1255]	4e-139	lcl|B6H6U9_PENCW/53-433 PF07690.11;MFS_1;	2e-122	-	GO:0055085,transmembrane transport;GO:0016021,integral to membrane	-	-	-
GBSQ01003431	comp13714_c0_seq2	down	0.16	0.06	-1.41504	1	1	0.0563255	1	1	0.497702	-	-	1096	-	-	-	-	tr|B6H6U9|B6H6U9_PENCW Pc16g00500 protein OS=Penicillium chrysogenum (strain ATCC 28089 / DSM 1075 / Wisconsin 54-1255) GN=Pc16g00500 PE=4 SV=1	5e-139	ref|XP_002560472.1| Pc16g00500 [Penicillium chrysogenum Wisconsin 54-1255] emb|CAP92720.1| Pc16g00500 [Penicillium chrysogenum Wisconsin 54-1255]	4e-139	lcl|B6H6U9_PENCW/53-433 PF07690.11;MFS_1;	2e-122	-	GO:0055085,transmembrane transport;GO:0016021,integral to membrane	-	-	-
	comp13718_c0_seq1	down	0.18	0	#NAME?	1	1	NA	1	1	NA	-	-	104	-	-	-	-	-	-	-	-	-	-	-	-	-	-	-
GBSQ01003651	comp13723_c0_seq1	down	0.16	0	#NAME?	1	1	NA	1	1	NA	TPO1	MFS transporter, DHA1 family, multidrug resistance protein	719	sp|O59700|YN43_SCHPO Uncharacterized transporter C36.03c OS=Schizosaccharomyces pombe (strain 972 / ATCC 24843) GN=SPBC36.03c PE=2 SV=1	3e-27	-	-	tr|B6H7H6|B6H7H6_PENCW Pc16g06630 protein OS=Penicillium chrysogenum (strain ATCC 28089 / DSM 1075 / Wisconsin 54-1255) GN=Pc16g06630 PE=4 SV=1	2e-82	ref|XP_002560999.1| Pc16g06630 [Penicillium chrysogenum Wisconsin 54-1255] emb|CAP93333.1| Pc16g06630 [Penicillium chrysogenum Wisconsin 54-1255]	2e-82	lcl|B6H7H6_PENCW/83-471 PF07690.11;MFS_1;	4e-52	-	GO:0016020,membrane;GO:0006810,transport;GO:0055085,transmembrane transport;GO:0016021,integral to membrane;GO:0005215,transporter activity	-	K08157	-
GBSQ01003480	comp13724_c0_seq1	down	0.24	0.08	-1.58496	1	1	0.140944	1	1	0.709393	-	-	471	-	-	-	-	-	-	-	-	-	-	-	-	-	-	-
	comp13726_c0_seq1	down	0.36	0	#NAME?	1	1	NA	1	1	NA	-	-	106	-	-	-	-	-	-	-	-	-	-	-	-	-	-	-
	comp13727_c0_seq1	down	0.18	0	#NAME?	1	1	NA	1	1	NA	-	-	107	-	-	-	-	-	-	-	-	-	-	-	-	-	-	-
	comp13734_c0_seq1	down	0.17	0	#NAME?	1	1	NA	1	1	NA	-	-	114	-	-	-	-	-	-	-	-	-	-	-	-	-	-	-
GBSQ01003351	comp13755_c0_seq1	down	0.3	0.07	-2.09954	1	1	0.210499	1	1	0.824217	-	-	501	-	-	-	-	-	-	-	-	-	-	-	-	-	-	-
GBSQ01003103	comp13762_c0_seq1	down	1.02	0.14	-2.86507	1	0.488483	0.930963	1	1	0.999993	-	-	987	-	-	-	-	tr|B8NIF7|B8NIF7_ASPFN Metapyrocatechase, putative OS=Aspergillus flavus (strain ATCC 200026 / FGSC A1120 / NRRL 3357 / JCM 12722 / SRRC 167) GN=AFLA_066530 PE=4 SV=1	2e-100	ref|XP_002380212.1| metapyrocatechase, putative [Aspergillus flavus NRRL3357] gb|EED49831.1| metapyrocatechase, putative [Aspergillus flavus NRRL3357]	2e-100	lcl|Q2UNS9_ASPOR/121-244 PF00903.20;Glyoxalase;	1e-44	-	-	-	-	-
GBSQ01003104	comp13762_c0_seq2	down	1.16	0.15	-2.95109	1	0.488483	0.971993	1	1	0.999993	-	-	927	-	-	-	-	tr|B8NIF7|B8NIF7_ASPFN Metapyrocatechase, putative OS=Aspergillus flavus (strain ATCC 200026 / FGSC A1120 / NRRL 3357 / JCM 12722 / SRRC 167) GN=AFLA_066530 PE=4 SV=1	2e-100	ref|XP_002380212.1| metapyrocatechase, putative [Aspergillus flavus NRRL3357] gb|EED49831.1| metapyrocatechase, putative [Aspergillus flavus NRRL3357]	2e-100	lcl|Q2UNS9_ASPOR/121-244 PF00903.20;Glyoxalase;	1e-44	-	-	-	-	-
GBSQ01002897	comp13769_c0_seq1	down	0.32	0.13	-1.29956	1	1	0.233127	1	1	0.862269	-	-	830	-	-	-	-	tr|C4JH25|C4JH25_UNCRE Predicted protein OS=Uncinocarpus reesii (strain UAMH 1704) GN=UREG_01276 PE=4 SV=1	3e-57	ref|XP_002541760.1| predicted protein [Uncinocarpus reesii 1704] gb|EEP76427.1| predicted protein [Uncinocarpus reesii 1704]	3e-57	-	-	-	-	-	-	-
GBSQ01002898	comp13769_c0_seq2	down	0.35	0.15	-1.22239	1	1	0.264688	1	1	0.905965	-	-	804	-	-	-	-	tr|C4JH25|C4JH25_UNCRE Predicted protein OS=Uncinocarpus reesii (strain UAMH 1704) GN=UREG_01276 PE=4 SV=1	3e-57	ref|XP_002541760.1| predicted protein [Uncinocarpus reesii 1704] gb|EEP76427.1| predicted protein [Uncinocarpus reesii 1704]	3e-57	-	-	-	-	-	-	-
GBSP01000583	comp1376_c0_seq16	down	11.21	0.22	-5.67114	1	0.000377925	0.00241711	1	0.0267445	0.0577855	NDUFS1	NADH dehydrogenase (ubiquinone) Fe-S protein 1	245	sp|P24918|NDUS1_NEUCR NADH-ubiquinone oxidoreductase 78 kDa subunit, mitochondrial OS=Neurospora crassa (strain ATCC 24698 / 74-OR23-1A / CBS 708.71 / DSM 1257 / FGSC 987) GN=nuo-78 PE=1 SV=2	0	gnl|CDD|181665 PRK09130, PRK09130, NADH dehydrogenase subunit G; Validated.	0	tr|B6HPX0|B6HPX0_PENCW Pc22g11120 protein OS=Penicillium chrysogenum (strain ATCC 28089 / DSM 1075 / Wisconsin 54-1255) GN=Pc22g11120 PE=3 SV=1	0	ref|XP_002565061.1| Pc22g11120 [Penicillium chrysogenum Wisconsin 54-1255] emb|CAP98400.1| Pc22g11120 [Penicillium chrysogenum Wisconsin 54-1255]	0	lcl|B6HPX0_PENCW/304-630 PF00384.17;Molybdopterin;	0	C	GO:0046034,ATP metabolic process;GO:0016020,membrane;GO:0051537,2 iron, 2 sulfur cluster binding;GO:0016651,oxidoreductase activity, acting on NADH or NADPH;GO:0042773,ATP synthesis coupled electron transport;GO:0055114,oxidation-reduction process;GO:0005747,mitochondrial respiratory chain complex I;GO:0051539,4 iron, 4 sulfur cluster binding;GO:0045333,cellular respiration;GO:0005739,mitochondri…	EC:1.6.5.3 1.6.99.3	K03934	ko00190, Oxidative phosphorylation;ko05010, Alzheimer's disease;ko05012, Parkinson's disease;ko05016, Huntington's disease;
	comp13791_c0_seq1	down	0.16	0	#NAME?	1	1	NA	1	1	NA	-	-	119	-	-	-	-	-	-	-	-	-	-	-	-	-	-	-
GBSP01002612	comp137_c0_seq1	down	78.08	31.85	-1.29366	0.999999	2.22509e-06	5.2138e-06	1	0.00028079	0.000277702	-	-	6297	sp|Q9HE13|YI32_SCHPO Uncharacterized MFS-type transporter C1399.02 OS=Schizosaccharomyces pombe (strain 972 / ATCC 24843) GN=SPAC1399.02 PE=2 SV=1	1e-60	-	-	tr|B6HG30|B6HG30_PENCW Pc20g03430 protein OS=Penicillium chrysogenum (strain ATCC 28089 / DSM 1075 / Wisconsin 54-1255) GN=Pc20g03430 PE=4 SV=1	0	ref|XP_002562894.1| Pc20g03430 [Penicillium chrysogenum Wisconsin 54-1255] emb|CAP85672.1| Pc20g03430 [Penicillium chrysogenum Wisconsin 54-1255]	0	lcl|B6HG30_PENCW/69-466 PF07690.11;MFS_1;	0	-	GO:0055085,transmembrane transport;GO:0016021,integral to membrane	-	-	-
GBSP01002613	comp137_c0_seq2	down	75.63	31.5	-1.26361	0.999998	4.74121e-06	1.0529e-05	1	0.000566606	0.000533421	-	-	6245	sp|Q9HE13|YI32_SCHPO Uncharacterized MFS-type transporter C1399.02 OS=Schizosaccharomyces pombe (strain 972 / ATCC 24843) GN=SPAC1399.02 PE=2 SV=1	1e-60	-	-	tr|B6HG30|B6HG30_PENCW Pc20g03430 protein OS=Penicillium chrysogenum (strain ATCC 28089 / DSM 1075 / Wisconsin 54-1255) GN=Pc20g03430 PE=4 SV=1	0	ref|XP_002562894.1| Pc20g03430 [Penicillium chrysogenum Wisconsin 54-1255] emb|CAP85672.1| Pc20g03430 [Penicillium chrysogenum Wisconsin 54-1255]	0	lcl|B6HG30_PENCW/69-466 PF07690.11;MFS_1;	0	-	GO:0055085,transmembrane transport;GO:0016021,integral to membrane	-	-	-
GBSQ01003047	comp13807_c0_seq1	down	0.64	0.14	-2.19265	1	0.488483	0.585107	1	1	0.999993	-	-	766	-	-	-	-	-	-	-	-	-	-	-	-	-	-	-
GBSQ01003048	comp13807_c0_seq2	down	0.74	0.1	-2.88753	1	0.488483	0.710056	1	1	0.999993	-	-	692	-	-	-	-	-	-	-	-	-	-	-	-	-	-	-
GBSQ01003049	comp13807_c0_seq3	down	0.42	0.12	-1.80735	1	1	0.349324	1	1	0.999993	-	-	448	-	-	-	-	-	-	-	-	-	-	-	-	-	-	-
GBSQ01003218	comp13811_c0_seq1	down	0.7	0.07	-3.32193	1	0.488483	0.688016	1	1	0.999993	-	-	270	-	-	-	-	-	-	-	-	-	-	-	-	-	-	-
	comp13830_c0_seq1	down	0.11	0	#NAME?	1	1	NA	1	1	NA	-	-	171	-	-	-	-	-	-	-	-	-	-	-	-	-	-	-
	comp13846_c0_seq1	down	0.25	0	#NAME?	1	1	NA	1	1	NA	-	-	151	-	-	-	-	-	-	-	-	-	-	-	-	-	-	-
GBSQ01002919	comp13856_c0_seq1	down	0.58	0.18	-1.68806	1	0.488483	0.503914	1	1	0.999993	-	-	591	-	-	-	-	-	-	-	-	-	-	-	-	-	-	-
	comp13864_c0_seq1	down	0.18	0	#NAME?	1	1	NA	1	1	NA	-	-	106	-	-	-	-	-	-	-	-	-	-	-	-	-	-	-
GBSQ01003427	comp13865_c0_seq1	down	0.05	0	#NAME?	1	1	NA	1	1	NA	-	-	1115	-	-	-	-	-	-	-	-	-	-	-	-	-	-	-
GBSQ01003428	comp13865_c0_seq2	down	0.07	0	#NAME?	1	1	NA	1	1	NA	-	-	1086	-	-	-	-	-	-	-	-	-	-	-	-	-	-	-
GBSQ01003703	comp13867_c0_seq1	down	1.12	0	#NAME?	1	0.488483	NA	1	1	NA	-	-	590	-	-	-	-	-	-	-	-	-	-	-	-	-	-	-
GBSQ01003704	comp13867_c0_seq2	down	0.79	0	#NAME?	1	0.488483	NA	1	1	NA	-	-	409	-	-	-	-	-	-	-	-	-	-	-	-	-	-	-
GBSQ01003705	comp13867_c0_seq3	down	1.13	0	#NAME?	1	0.488483	NA	1	1	NA	-	-	401	-	-	-	-	-	-	-	-	-	-	-	-	-	-	-
	comp13879_c0_seq1	down	0.35	0	#NAME?	1	1	NA	1	1	NA	-	-	108	-	-	-	-	-	-	-	-	-	-	-	-	-	-	-
GBSQ01003021	comp13890_c0_seq1	down	0.52	0.11	-2.24101	1	0.488483	0.468305	1	1	0.999993	mycA	myosin-crossreactive antigen	1821	-	-	gnl|CDD|184432 PRK13977, PRK13977, myosin-cross-reactive antigen; Provisional.	6e-111	tr|Q0CR61|Q0CR61_ASPTN Predicted protein OS=Aspergillus terreus (strain NIH 2624 / FGSC A1156) GN=ATEG_03823 PE=4 SV=1	3e-169	ref|XP_001213001.1| predicted protein [Aspergillus terreus NIH2624] gb|EAU35625.1| predicted protein [Aspergillus terreus NIH2624]	3e-169	lcl|Q0CR61_ASPTN/13-511 PF06100.6;Strep_67kDa_ant;	4e-167	-	-	-	K10254	-
GBSP01001590	comp138_c0_seq1	down	39.55	1.05	-5.23522	1	7.6987e-12	1.60584e-09	1	2.75103e-09	1.85955e-07	-	-	5540	sp|P16000|ATP9_EMENI ATP synthase subunit 9, mitochondrial OS=Emericella nidulans (strain FGSC A4 / ATCC 38163 / CBS 112.46 / NRRL 194 / M139) GN=atp9 PE=3 SV=2	4e-29	-	-	tr|Q2YFD7|Q2YFD7_PENCH Putative ATP synthase protein 9 OS=Penicillium chrysogenum GN=GA69LF PE=2 SV=1	2e-41	ref|XP_002568929.1| Pc21g19380 [Penicillium chrysogenum Wisconsin 54-1255] gb|AAY23173.1| putative ATP synthase protein 9 [Penicillium chrysogenum] emb|CAP96835.1| Pc21g19380 [Penicillium chrysogenum Wisconsin 54-1255]	2e-41	lcl|Q2YFD7_PENCH/82-150 PF00137.16;ATP-synt_C;	3e-16	-	GO:0016020,membrane;GO:0006810,transport;GO:0006811,ion transport;GO:0008289,lipid binding;GO:0015986,ATP synthesis coupled proton transport;GO:0015991,ATP hydrolysis coupled proton transport;GO:0045263,proton-transporting ATP synthase complex, coupling factor F(o);GO:0016021,integral to membrane;GO:0033177,proton-transporting two-sector ATPase complex, proton-transporting domain;GO:0031966,mitoc…	-	-	-
	comp13900_c0_seq1	down	0.25	0.12	-1.05889	1	1	0.156589	1	1	0.734484	-	-	149	-	-	-	-	-	-	-	-	-	-	-	-	-	-	-
GBSQ01003534	comp13902_c0_seq1	down	0.21	0.05	-2.07039	1	1	0.101826	1	1	0.616542	-	-	716	-	-	-	-	-	-	-	-	-	-	-	-	-	-	-
GBSQ01003158	comp13907_c0_seq1	down	0.41	0.11	-1.89812	1	1	0.339897	1	1	0.994651	-	-	651	-	-	-	-	-	-	-	-	-	-	-	-	-	-	-
GBSQ01003603	comp13910_c0_seq1	down	0.12	0	#NAME?	1	1	NA	1	1	NA	-	-	316	-	-	-	-	tr|F7VZD1|F7VZD1_SORMK Putative uncharacterized protein SMAC_04110 OS=Sordaria macrospora (strain ATCC MYA-333 / DSM 997 / K(L3346) / K-hell) GN=SMAC_04110 PE=4 SV=1	5e-31	ref|XP_003346677.1| hypothetical protein SMAC_04110 [Sordaria macrospora k-hell] emb|CBI56997.1| unnamed protein product [Sordaria macrospora]	5e-31	-	-	-	GO:0016705,oxidoreductase activity, acting on paired donors, with incorporation or reduction of molecular oxygen;GO:0004497,monooxygenase activity;GO:0055114,oxidation-reduction process	-	-	-
GBSP01009763	comp13914_c0_seq1	down	0.32	0	#NAME?	1	1	NA	1	1	NA	-	-	350	-	-	-	-	-	-	-	-	-	-	-	-	-	-	-
	comp13919_c0_seq1	down	0.17	0	#NAME?	1	1	NA	1	1	NA	-	-	109	-	-	-	-	-	-	-	-	-	-	-	-	-	-	-
	comp13920_c0_seq1	down	0.4	0	#NAME?	1	1	NA	1	1	NA	-	-	141	-	-	-	-	-	-	-	-	-	-	-	-	-	-	-
GBSQ01003378	comp13921_c0_seq1	down	1.32	0	#NAME?	1	0.488483	NA	1	1	NA	-	-	530	-	-	-	-	-	-	-	-	-	-	-	-	-	-	-
GBSQ01003618	comp13934_c0_seq1	down	0.44	0.08	-2.45943	1	1	0.383677	1	1	0.999993	RP-L28e, RPL28	large subunit ribosomal protein L28e	427	sp|Q9M0E2|RL282_ARATH 60S ribosomal protein L28-2 OS=Arabidopsis thaliana GN=RPL28C PE=2 SV=1	2e-37	-	-	tr|B3TLS3|B3TLS3_ELAGV 60S ribosomal protein L28 OS=Elaeis guineensis var. tenera PE=2 SV=1	8e-46	gb|ACF06504.1| 60S ribosomal protein L28 [Elaeis guineensis]	7e-46	lcl|B9RKC5_RICCO/8-129 PF01778.12;Ribosomal_L28e;	1e-37	J	GO:0005840,ribosome;GO:0006412,translation;GO:0005622,intracellular;GO:0003735,structural constituent of ribosome	-	K02903	ko03010, Ribosome;
GBSQ01003317	comp13941_c0_seq1	down	1.05	0.2	-2.39232	1	0.488483	0.913646	1	1	0.999993	-	-	271	-	-	-	-	-	-	-	-	-	-	-	-	-	-	-
GBSQ01003230	comp13954_c0_seq1	down	0.54	0.14	-1.94753	1	0.488483	0.478448	1	1	0.999993	-	-	247	-	-	-	-	tr|C8V6K4|C8V6K4_EMENI Transposase Tan1-Aspergillus niger (ANG_orthologue; An07g09460) OS=Emericella nidulans (strain FGSC A4 / ATCC 38163 / CBS 112.46 / NRRL 194 / M139) GN=ANIA_11044 PE=4 SV=1	2e-26	tpe|CBF73878.1| TPA: transposase Tan1-Aspergillus niger (ANG_orthologue; An07g09460) [Aspergillus nidulans FGSC A4]	2e-26	-	-	-	GO:0003677,DNA binding;GO:0008270,zinc ion binding;GO:0003676,nucleic acid binding	-	-	-
GBSQ01003566	comp13956_c0_seq1	down	0.17	0.08	-1.08746	1	1	0.0704567	1	1	0.538122	ABCB1	ATP-binding cassette, subfamily B (MDR/TAP), member 1	898	-	-	-	-	tr|A1C4E7|A1C4E7_ASPCL ABC multidrug transporter, putative OS=Aspergillus clavatus (strain ATCC 1007 / CBS 513.65 / DSM 816 / NCTC 3887 / NRRL 1) GN=ACLA_059540 PE=3 SV=1	2e-74	ref|XP_001276713.1| ABC multidrug transporter, putative [Aspergillus clavatus NRRL 1] gb|EAW15287.1| ABC multidrug transporter, putative [Aspergillus clavatus NRRL 1]	1e-74	lcl|A1C4E7_ASPCL/53-336 PF00664.18;ABC_membrane;	9e-82	-	GO:0006810,transport;GO:0055085,transmembrane transport;GO:0005524,ATP binding;GO:0042626,ATPase activity, coupled to transmembrane movement of substances;GO:0000166,nucleotide binding;GO:0006200,ATP catabolic process;GO:0016021,integral to membrane;GO:0017111,nucleoside-triphosphatase activity;GO:0016887,ATPase activity	-	K05658	ko02010, ABC transporters;ko04976, Bile secretion;
GBSQ01003570	comp13960_c0_seq1	down	0.18	0.06	-1.58496	1	1	0.0741832	1	1	0.555015	-	-	317	-	-	-	-	-	-	-	-	-	-	-	-	-	-	-
	comp13966_c0_seq1	down	0.18	0	#NAME?	1	1	NA	1	1	NA	-	-	108	-	-	-	-	-	-	-	-	-	-	-	-	-	-	-
GBSQ01003550	comp13968_c0_seq1	down	0.11	0.04	-1.45943	1	1	0.0167129	1	1	0.240255	-	-	1689	-	-	-	-	tr|B6HA33|B6HA33_PENCW Pc16g14870 protein OS=Penicillium chrysogenum (strain ATCC 28089 / DSM 1075 / Wisconsin 54-1255) GN=Pc16g14870 PE=4 SV=1	0	ref|XP_002561784.1| Pc16g14870 [Penicillium chrysogenum Wisconsin 54-1255] emb|CAP94157.1| Pc16g14870 [Penicillium chrysogenum Wisconsin 54-1255]	0	lcl|B6H082_PENCW/71-598 PB011091; Pfam-B_11091;	2e-107	-	-	-	-	-
GBSQ01003199	comp13978_c0_seq4	down	0.12	0.06	-1	1	1	0.027355	1	1	0.324809	-	-	1451	-	-	-	-	tr|B6QWF1|B6QWF1_PENMQ Xenobiotic compound monooxygenase, DszA family, putative OS=Penicillium marneffei (strain ATCC 18224 / CBS 334.59 / QM 7333) GN=PMAA_008050 PE=4 SV=1	0	ref|XP_002153670.1| xenobiotic compound monooxygenase, DszA family, putative [Penicillium marneffei ATCC 18224] gb|EEA18526.1| xenobiotic compound monooxygenase, DszA family, putative [Penicillium marneffei ATCC 18224]	0	lcl|B6QWF1_PENMQ/20-406 PF00296.15;Bac_luciferase;	0	-	GO:0016705,oxidoreductase activity, acting on paired donors, with incorporation or reduction of molecular oxygen;GO:0004497,monooxygenase activity;GO:0055114,oxidation-reduction process	-	-	-
GBSP01006081	comp1397_c0_seq1	down	39.68	1.29	-4.94297	1	7.6987e-12	2.09589e-09	1	2.75103e-09	2.38444e-07	glcD	glycolate oxidase	2467	sp|P56216|VAOX_PENSI Vanillyl-alcohol oxidase OS=Penicillium simplicissimum GN=VAOA PE=1 SV=1	0	-	-	tr|A6SSY1|A6SSY1_BOTFB Putative uncharacterized protein OS=Botryotinia fuckeliana (strain B05.10) GN=BC1G_15815 PE=4 SV=1	0	emb|CAA75722.1| aryl-alcohol oxidase [Penicillium simplicissimum]	0	lcl|VAOX_PENSI/306-546 PF02913.14;FAD-oxidase_C;	3e-170	-	GO:0016614,oxidoreductase activity, acting on CH-OH group of donors;GO:0008762,UDP-N-acetylmuramate dehydrogenase activity;GO:0018465,vanillyl-alcohol oxidase activity;GO:0050660,flavin adenine dinucleotide binding;GO:0005777,peroxisome;GO:0003824,catalytic activity;GO:0005737,cytoplasm;GO:0055114,oxidation-reduction process;GO:0015945,methanol metabolic process;GO:0018695,4-cresol dehydrogenase …	EC:1.1.3.15	K00104	ko00630, Glyoxylate and dicarboxylate metabolism;
GBSQ01003180	comp13982_c0_seq1	down	0.17	0.08	-1.08746	1	1	0.0704567	1	1	0.538122	-	-	229	-	-	-	-	-	-	-	-	-	-	-	-	-	-	-
	comp13987_c0_seq1	down	0.17	0	#NAME?	1	1	NA	1	1	NA	-	-	110	-	-	-	-	-	-	-	-	-	-	-	-	-	-	-
GBSQ01003011	comp13991_c0_seq1	down	0.47	0	#NAME?	1	1	NA	1	1	NA	-	-	403	-	-	-	-	-	-	-	-	-	-	-	-	-	-	-
	comp13992_c0_seq1	down	0.16	0	#NAME?	1	1	NA	1	1	NA	-	-	120	-	-	-	-	-	-	-	-	-	-	-	-	-	-	-
GBSQ01003324	comp13993_c0_seq1	down	0.76	0	#NAME?	1	0.488483	NA	1	1	NA	-	-	350	-	-	-	-	tr|B8LY35|B8LY35_TALSN Putative uncharacterized protein OS=Talaromyces stipitatus (strain ATCC 10500 / CBS 375.48 / QM 6759 / NRRL 1006) GN=TSTA_067210 PE=4 SV=1	7e-21	ref|XP_002340667.1| hypothetical protein TSTA_067210 [Talaromyces stipitatus ATCC 10500] gb|EED23280.1| hypothetical protein TSTA_067210 [Talaromyces stipitatus ATCC 10500]	7e-21	lcl|A6QXM0_AJECN/1-469 PB001512; Pfam-B_1512;	9e-19	-	GO:0015074,DNA integration;GO:0003677,DNA binding;GO:0008152,metabolic process;GO:0055114,oxidation-reduction process;GO:0006310,DNA recombination;GO:0005488,binding;GO:0016491,oxidoreductase activity	-	-	-
	comp13994_c0_seq1	down	0.18	0	#NAME?	1	1	NA	1	1	NA	-	-	105	-	-	-	-	-	-	-	-	-	-	-	-	-	-	-
GBSQ01003459	comp13995_c0_seq1	down	0.49	0.08	-2.61471	1	1	0.444696	1	1	0.999993	-	-	461	-	-	-	-	-	-	-	-	-	-	-	-	-	-	-
	comp14001_c0_seq1	down	0.1	0	#NAME?	1	1	NA	1	1	NA	-	-	192	-	-	-	-	-	-	-	-	-	-	-	-	-	-	-
GBSP01009869	comp14002_c0_seq1	down	0.24	0.06	-2	1	1	0.137574	1	1	0.702467	-	-	564	-	-	-	-	-	-	-	-	-	-	-	-	-	-	-
GBSP01009870	comp14002_c0_seq2	down	0.37	0.07	-2.4021	1	1	0.298207	1	1	0.955905	-	-	513	-	-	-	-	-	-	-	-	-	-	-	-	-	-	-
	comp14005_c0_seq1	down	0.18	0	#NAME?	1	1	NA	1	1	NA	-	-	103	-	-	-	-	-	-	-	-	-	-	-	-	-	-	-
GBSP01010444	comp14011_c0_seq1	down	0.51	0.13	-1.97199	1	0.488483	0.449185	1	1	0.999993	-	-	1049	-	-	-	-	tr|B6HGV2|B6HGV2_PENCW Pc20g06550 protein (Precursor) OS=Penicillium chrysogenum (strain ATCC 28089 / DSM 1075 / Wisconsin 54-1255) GN=Pc20g06550 PE=4 SV=1	2e-76	ref|XP_002563181.1| Pc20g06550 [Penicillium chrysogenum Wisconsin 54-1255] emb|CAP85984.1| Pc20g06550 [Penicillium chrysogenum Wisconsin 54-1255]	2e-76	lcl|B6HGV2_PENCW/106-342 PF01494.14;FAD_binding_3;	5e-55	-	GO:0008152,metabolic process;GO:0055114,oxidation-reduction process;GO:0016491,oxidoreductase activity	-	-	-
GBSP01009827	comp14022_c0_seq1	down	0.26	0.12	-1.11548	1	1	0.167195	1	1	0.755028	-	-	297	-	-	-	-	-	-	-	-	-	-	-	-	-	-	-
GBSP01010497	comp14027_c0_seq1	down	0.35	0.08	-2.12928	1	1	0.272018	1	1	0.918136	CYP3A	cytochrome P450, family 3, subfamily A	859	-	-	-	-	tr|D4QC78|D4QC78_ASPOZ Cytochrome P450 monooxygenase OS=Aspergillus oryzae GN=CYP628C1 PE=2 SV=1	1e-58	dbj|BAJ04426.1| cytochrome P450 monooxygenase [Aspergillus oryzae]	1e-58	lcl|C7ZIV4_NECH7/103-535 PF00067.17;p450;	1e-52	-	GO:0009055,electron carrier activity;GO:0046872,metal ion binding;GO:0020037,heme binding;GO:0016705,oxidoreductase activity, acting on paired donors, with incorporation or reduction of molecular oxygen;GO:0005506,iron ion binding;GO:0004497,monooxygenase activity;GO:0055114,oxidation-reduction process;GO:0016491,oxidoreductase activity	EC:1.14.14.1	K07424	ko00140, Steroid hormone biosynthesis;ko00591, Linoleic acid metabolism;ko00627, Aminobenzoate degradation;ko00830, Retinol metabolism;ko00980, Metabolism of xenobiotics by cytochrome P450;ko00982, Drug metabolism - cytochrome P450;ko00983, Drug metabolism - other enzymes;
GBSP01009867	comp14038_c0_seq1	down	0.05	0	#NAME?	1	1	NA	1	1	NA	INDO	indoleamine 2,3-dioxygenase	801	-	-	-	-	tr|G7XMN9|G7XMN9_ASPKW Indoleamine 2,3-dioxygenase subfamily OS=Aspergillus kawachii (strain NBRC 4308) GN=AKAW_06437 PE=4 SV=1	6e-33	dbj|GAA88323.1| indoleamine 2,3-dioxygenase subfamily [Aspergillus kawachii IFO 4308]	6e-33	lcl|A2QU38_ASPNC/4-436 PF01231.13;IDO;	3e-33	-	GO:0020037,heme binding;GO:0055114,oxidation-reduction process;GO:0016491,oxidoreductase activity	EC:1.13.11.52	K00463	ko00380, Tryptophan metabolism;ko05143, African trypanosomiasis;
	comp14039_c0_seq1	down	0.13	0	#NAME?	1	1	NA	1	1	NA	-	-	142	-	-	-	-	-	-	-	-	-	-	-	-	-	-	-
	comp14041_c0_seq1	down	0.18	0	#NAME?	1	1	NA	1	1	NA	-	-	103	-	-	-	-	-	-	-	-	-	-	-	-	-	-	-
GBSP01003295	comp1404_c0_seq1	down	18.69	0.89	-4.39232	0.999999	1.31358e-05	9.63788e-05	1	0.00139436	0.00379935	-	-	1680	-	-	-	-	-	-	-	-	-	-	-	-	-	-	-
	comp14050_c0_seq1	down	0.36	0	#NAME?	1	1	NA	1	1	NA	-	-	104	-	-	-	-	-	-	-	-	-	-	-	-	-	-	-
GBSP01010141	comp14067_c0_seq1	down	0.86	0	#NAME?	1	0.488483	NA	1	1	NA	-	-	243	-	-	-	-	-	-	-	-	-	-	-	-	-	-	-
GBSP01004736	comp1407_c0_seq1	down	27.45	12.27	-1.16167	0.996901	0.00808387	0.0165919	1	0.328553	0.240255	SLC35F5	solute carrier family 35, member F5	4362	sp|O94654|YGF3_SCHPO Uncharacterized transporter C405.03c OS=Schizosaccharomyces pombe (strain 972 / ATCC 24843) GN=SPBC405.03c PE=2 SV=1	3e-26	-	-	tr|B6HKF3|B6HKF3_PENCW Pc21g07270 protein OS=Penicillium chrysogenum (strain ATCC 28089 / DSM 1075 / Wisconsin 54-1255) GN=Pc21g07270 PE=4 SV=1	0	ref|XP_002567768.1| Pc21g07270 [Penicillium chrysogenum Wisconsin 54-1255] emb|CAP95624.1| Pc21g07270 [Penicillium chrysogenum Wisconsin 54-1255]	0	lcl|A1DDX9_NEOFI/124-382 PF08449.6;UAA;	2e-83	-	-	-	K15289	-
GBSP01004737	comp1407_c0_seq2	down	28.07	12.68	-1.14647	0.996245	0.00936653	0.0163156	1	0.358481	0.237626	SLC35F5	solute carrier family 35, member F5	4286	sp|O94654|YGF3_SCHPO Uncharacterized transporter C405.03c OS=Schizosaccharomyces pombe (strain 972 / ATCC 24843) GN=SPBC405.03c PE=2 SV=1	3e-26	-	-	tr|B6HKF3|B6HKF3_PENCW Pc21g07270 protein OS=Penicillium chrysogenum (strain ATCC 28089 / DSM 1075 / Wisconsin 54-1255) GN=Pc21g07270 PE=4 SV=1	0	ref|XP_002567768.1| Pc21g07270 [Penicillium chrysogenum Wisconsin 54-1255] emb|CAP95624.1| Pc21g07270 [Penicillium chrysogenum Wisconsin 54-1255]	0	lcl|A1DDX9_NEOFI/124-382 PF08449.6;UAA;	2e-83	-	-	-	K15289	-
GBSP01009841	comp14084_c0_seq1	down	0.17	0	#NAME?	1	1	NA	1	1	NA	-	-	228	-	-	-	-	-	-	-	-	-	-	-	-	-	-	-
GBSP01010392	comp14088_c0_seq1	down	0.27	0.04	-2.75489	1	1	0.170531	1	1	0.755343	TPO1	MFS transporter, DHA1 family, multidrug resistance protein	494	sp|Q9USN4|YJA1_SCHPO Uncharacterized transporter C1529.01 OS=Schizosaccharomyces pombe (strain 972 / ATCC 24843) GN=SPCC1529.01 PE=2 SV=2	8e-20	-	-	tr|G3XW49|G3XW49_ASPNA Putative uncharacterized protein (Fragment) OS=Aspergillus niger (strain ATCC 1015 / CBS 113.46 / FGSC A1144 / LSHB Ac4 / NCTC 3858a / NRRL 328 / USDA 3528.7) GN=ASPNIDRAFT_132595 PE=4 SV=1	6e-33	gb|EHA25452.1| hypothetical protein ASPNIDRAFT_132595 [Aspergillus niger ATCC 1015]	6e-33	lcl|A2R052_ASPNC/159-547 PF07690.11;MFS_1;	8e-34	-	GO:0055085,transmembrane transport;GO:0016021,integral to membrane	-	K08157	-
GBSP01010656	comp14094_c0_seq1	down	0.23	0.11	-1.06413	1	1	0.134614	1	1	0.694705	-	-	334	-	-	-	-	-	-	-	-	-	-	-	-	-	-	-
GBSP01010163	comp14105_c0_seq1	down	0.35	0.07	-2.32193	1	1	0.272927	1	1	0.919591	-	-	539	-	-	-	-	-	-	-	-	-	-	-	-	-	-	-
GBSP01010140	comp14119_c0_seq1	down	0.08	0.04	-1	1	1	0.00570913	1	1	0.112701	-	-	465	-	-	-	-	-	-	-	-	-	-	-	-	-	-	-
	comp14120_c0_seq1	down	0.15	0	#NAME?	1	1	NA	1	1	NA	-	-	123	-	-	-	-	-	-	-	-	-	-	-	-	-	-	-
	comp14136_c0_seq1	down	0.28	0	#NAME?	1	1	NA	1	1	NA	-	-	134	-	-	-	-	-	-	-	-	-	-	-	-	-	-	-
GBSP01010552	comp14144_c0_seq1	down	0.84	0.13	-2.69188	1	0.488483	0.785747	1	1	0.999993	-	-	544	-	-	-	-	tr|B6HRE9|B6HRE9_PENCW Pc22g07760 protein (Precursor) OS=Penicillium chrysogenum (strain ATCC 28089 / DSM 1075 / Wisconsin 54-1255) GN=Pc22g07760 PE=4 SV=1	7e-29	ref|XP_002564792.1| Pc22g07760 [Penicillium chrysogenum Wisconsin 54-1255] emb|CAP98064.1| Pc22g07760 [Penicillium chrysogenum Wisconsin 54-1255]	7e-29	lcl|B8MX27_ASPFN/69-201 PF00144.19;Beta-lactamase;	1e-19	-	-	-	-	-
	comp14154_c0_seq1	down	0.16	0	#NAME?	1	1	NA	1	1	NA	-	-	115	-	-	-	-	-	-	-	-	-	-	-	-	-	-	-
GBSP01010195	comp14155_c0_seq1	down	0.28	0	#NAME?	1	1	NA	1	1	NA	-	-	204	-	-	-	-	-	-	-	-	-	-	-	-	-	-	-
GBSP01010247	comp14180_c0_seq1	down	0.11	0.05	-1.1375	1	1	0.0192112	1	1	0.263382	-	-	334	-	-	-	-	-	-	-	-	-	-	-	-	-	-	-
GBSP01010126	comp14197_c0_seq1	down	0.59	0	#NAME?	1	0.488483	NA	1	1	NA	-	-	354	-	-	-	-	-	-	-	-	-	-	-	-	-	-	-
	comp14200_c0_seq1	down	0.17	0	#NAME?	1	1	NA	1	1	NA	-	-	114	-	-	-	-	-	-	-	-	-	-	-	-	-	-	-
GBSP01010551	comp14209_c0_seq1	down	0.22	0.1	-1.1375	1	1	0.122827	1	1	0.667283	-	-	517	-	-	-	-	-	-	-	-	-	-	-	-	-	-	-
GBSP01001572	comp1420_c0_seq1	down	44.56	5.64	-2.98198	1	3.66392e-09	3.46155e-08	1	6.71242e-07	2.75427e-06	ABCB-BAC	ATP-binding cassette, subfamily B, bacterial	4872	-	-	gnl|CDD|34862 COG5265, ATM1, ABC-type transport system involved in Fe-S cluster assembly, permease and ATPase components [Posttranslational modification, protein turnover, chaperones].	1e-132	tr|A1CF28|A1CF28_ASPCL Vacuolar ABC heavy metal transporter (Hmt1), putative OS=Aspergillus clavatus (strain ATCC 1007 / CBS 513.65 / DSM 816 / NCTC 3887 / NRRL 1) GN=ACLA_091750 PE=3 SV=1	0	ref|XP_001272903.1| vacuolar ABC heavy metal transporter (Hmt1), putative [Aspergillus clavatus NRRL 1] gb|EAW11477.1| vacuolar ABC heavy metal transporter (Hmt1), putative [Aspergillus clavatus NRRL 1]	0	lcl|B6HBI1_PENCW/316-593 PF00664.18;ABC_membrane;	5e-119	-	GO:0006810,transport;GO:0055085,transmembrane transport;GO:0005524,ATP binding;GO:0042626,ATPase activity, coupled to transmembrane movement of substances;GO:0000166,nucleotide binding;GO:0006200,ATP catabolic process;GO:0016021,integral to membrane;GO:0017111,nucleoside-triphosphatase activity;GO:0016887,ATPase activity	-	K06147	-
GBSP01001573	comp1420_c0_seq2	down	43.68	5.51	-2.98685	1	6.63736e-09	4.69729e-08	1	1.18589e-06	3.68106e-06	ABCB-BAC	ATP-binding cassette, subfamily B, bacterial	4858	-	-	gnl|CDD|34862 COG5265, ATM1, ABC-type transport system involved in Fe-S cluster assembly, permease and ATPase components [Posttranslational modification, protein turnover, chaperones].	1e-132	tr|A1CF28|A1CF28_ASPCL Vacuolar ABC heavy metal transporter (Hmt1), putative OS=Aspergillus clavatus (strain ATCC 1007 / CBS 513.65 / DSM 816 / NCTC 3887 / NRRL 1) GN=ACLA_091750 PE=3 SV=1	0	ref|XP_001272903.1| vacuolar ABC heavy metal transporter (Hmt1), putative [Aspergillus clavatus NRRL 1] gb|EAW11477.1| vacuolar ABC heavy metal transporter (Hmt1), putative [Aspergillus clavatus NRRL 1]	0	lcl|B6HBI1_PENCW/316-593 PF00664.18;ABC_membrane;	5e-119	-	GO:0006810,transport;GO:0055085,transmembrane transport;GO:0005524,ATP binding;GO:0042626,ATPase activity, coupled to transmembrane movement of substances;GO:0000166,nucleotide binding;GO:0006200,ATP catabolic process;GO:0016021,integral to membrane;GO:0017111,nucleoside-triphosphatase activity;GO:0016887,ATPase activity	-	K06147	-
GBSP01001574	comp1420_c0_seq3	down	45.96	5.8	-2.98625	1	2.01764e-09	2.02398e-08	1	3.95753e-07	1.73841e-06	ABCB-BAC	ATP-binding cassette, subfamily B, bacterial	4804	-	-	gnl|CDD|34862 COG5265, ATM1, ABC-type transport system involved in Fe-S cluster assembly, permease and ATPase components [Posttranslational modification, protein turnover, chaperones].	1e-132	tr|A1CF28|A1CF28_ASPCL Vacuolar ABC heavy metal transporter (Hmt1), putative OS=Aspergillus clavatus (strain ATCC 1007 / CBS 513.65 / DSM 816 / NCTC 3887 / NRRL 1) GN=ACLA_091750 PE=3 SV=1	0	ref|XP_001272903.1| vacuolar ABC heavy metal transporter (Hmt1), putative [Aspergillus clavatus NRRL 1] gb|EAW11477.1| vacuolar ABC heavy metal transporter (Hmt1), putative [Aspergillus clavatus NRRL 1]	0	lcl|B6HBI1_PENCW/316-593 PF00664.18;ABC_membrane;	5e-119	-	GO:0006810,transport;GO:0055085,transmembrane transport;GO:0005524,ATP binding;GO:0042626,ATPase activity, coupled to transmembrane movement of substances;GO:0000166,nucleotide binding;GO:0006200,ATP catabolic process;GO:0016021,integral to membrane;GO:0017111,nucleoside-triphosphatase activity;GO:0016887,ATPase activity	-	K06147	-
GBSP01001575	comp1420_c0_seq4	down	45.08	5.67	-2.99107	1	3.66392e-09	2.74565e-08	1	6.71242e-07	2.23259e-06	ABCB-BAC	ATP-binding cassette, subfamily B, bacterial	4790	-	-	gnl|CDD|34862 COG5265, ATM1, ABC-type transport system involved in Fe-S cluster assembly, permease and ATPase components [Posttranslational modification, protein turnover, chaperones].	1e-132	tr|A1CF28|A1CF28_ASPCL Vacuolar ABC heavy metal transporter (Hmt1), putative OS=Aspergillus clavatus (strain ATCC 1007 / CBS 513.65 / DSM 816 / NCTC 3887 / NRRL 1) GN=ACLA_091750 PE=3 SV=1	0	ref|XP_001272903.1| vacuolar ABC heavy metal transporter (Hmt1), putative [Aspergillus clavatus NRRL 1] gb|EAW11477.1| vacuolar ABC heavy metal transporter (Hmt1), putative [Aspergillus clavatus NRRL 1]	0	lcl|B6HBI1_PENCW/316-593 PF00664.18;ABC_membrane;	5e-119	-	GO:0006810,transport;GO:0055085,transmembrane transport;GO:0005524,ATP binding;GO:0042626,ATPase activity, coupled to transmembrane movement of substances;GO:0000166,nucleotide binding;GO:0006200,ATP catabolic process;GO:0016021,integral to membrane;GO:0017111,nucleoside-triphosphatase activity;GO:0016887,ATPase activity	-	K06147	-
GBSP01001576	comp1420_c0_seq5	down	47.13	5.89	-3.00031	1	1.10848e-09	1.23221e-08	1	2.50038e-07	1.12148e-06	ABCB-BAC	ATP-binding cassette, subfamily B, bacterial	4637	-	-	gnl|CDD|34862 COG5265, ATM1, ABC-type transport system involved in Fe-S cluster assembly, permease and ATPase components [Posttranslational modification, protein turnover, chaperones].	1e-132	tr|A1CF28|A1CF28_ASPCL Vacuolar ABC heavy metal transporter (Hmt1), putative OS=Aspergillus clavatus (strain ATCC 1007 / CBS 513.65 / DSM 816 / NCTC 3887 / NRRL 1) GN=ACLA_091750 PE=3 SV=1	0	ref|XP_001272903.1| vacuolar ABC heavy metal transporter (Hmt1), putative [Aspergillus clavatus NRRL 1] gb|EAW11477.1| vacuolar ABC heavy metal transporter (Hmt1), putative [Aspergillus clavatus NRRL 1]	0	lcl|B6HBI1_PENCW/316-593 PF00664.18;ABC_membrane;	5e-119	-	GO:0006810,transport;GO:0055085,transmembrane transport;GO:0005524,ATP binding;GO:0042626,ATPase activity, coupled to transmembrane movement of substances;GO:0000166,nucleotide binding;GO:0006200,ATP catabolic process;GO:0016021,integral to membrane;GO:0017111,nucleoside-triphosphatase activity;GO:0016887,ATPase activity	-	K06147	-
GBSP01001577	comp1420_c0_seq6	down	46.21	5.76	-3.00406	1	2.01764e-09	1.70546e-08	1	3.95753e-07	1.50469e-06	ABCB-BAC	ATP-binding cassette, subfamily B, bacterial	4623	-	-	gnl|CDD|34862 COG5265, ATM1, ABC-type transport system involved in Fe-S cluster assembly, permease and ATPase components [Posttranslational modification, protein turnover, chaperones].	1e-132	tr|A1CF28|A1CF28_ASPCL Vacuolar ABC heavy metal transporter (Hmt1), putative OS=Aspergillus clavatus (strain ATCC 1007 / CBS 513.65 / DSM 816 / NCTC 3887 / NRRL 1) GN=ACLA_091750 PE=3 SV=1	0	ref|XP_001272903.1| vacuolar ABC heavy metal transporter (Hmt1), putative [Aspergillus clavatus NRRL 1] gb|EAW11477.1| vacuolar ABC heavy metal transporter (Hmt1), putative [Aspergillus clavatus NRRL 1]	0	lcl|B6HBI1_PENCW/316-593 PF00664.18;ABC_membrane;	5e-119	-	GO:0006810,transport;GO:0055085,transmembrane transport;GO:0005524,ATP binding;GO:0042626,ATPase activity, coupled to transmembrane movement of substances;GO:0000166,nucleotide binding;GO:0006200,ATP catabolic process;GO:0016021,integral to membrane;GO:0017111,nucleoside-triphosphatase activity;GO:0016887,ATPase activity	-	K06147	-
GBSP01001578	comp1420_c0_seq7	down	48.64	6.06	-3.00475	1	3.3236e-10	6.89318e-09	1	9.08727e-08	6.93032e-07	ABCB-BAC	ATP-binding cassette, subfamily B, bacterial	4569	-	-	gnl|CDD|34862 COG5265, ATM1, ABC-type transport system involved in Fe-S cluster assembly, permease and ATPase components [Posttranslational modification, protein turnover, chaperones].	1e-132	tr|A1CF28|A1CF28_ASPCL Vacuolar ABC heavy metal transporter (Hmt1), putative OS=Aspergillus clavatus (strain ATCC 1007 / CBS 513.65 / DSM 816 / NCTC 3887 / NRRL 1) GN=ACLA_091750 PE=3 SV=1	0	ref|XP_001272903.1| vacuolar ABC heavy metal transporter (Hmt1), putative [Aspergillus clavatus NRRL 1] gb|EAW11477.1| vacuolar ABC heavy metal transporter (Hmt1), putative [Aspergillus clavatus NRRL 1]	0	lcl|B6HBI1_PENCW/316-593 PF00664.18;ABC_membrane;	5e-119	-	GO:0006810,transport;GO:0055085,transmembrane transport;GO:0005524,ATP binding;GO:0042626,ATPase activity, coupled to transmembrane movement of substances;GO:0000166,nucleotide binding;GO:0006200,ATP catabolic process;GO:0016021,integral to membrane;GO:0017111,nucleoside-triphosphatase activity;GO:0016887,ATPase activity	-	K06147	-
GBSP01001579	comp1420_c0_seq8	down	47.72	5.92	-3.01092	1	6.07627e-10	9.43294e-09	1	1.49183e-07	8.87852e-07	ABCB-BAC	ATP-binding cassette, subfamily B, bacterial	4555	-	-	gnl|CDD|34862 COG5265, ATM1, ABC-type transport system involved in Fe-S cluster assembly, permease and ATPase components [Posttranslational modification, protein turnover, chaperones].	1e-132	tr|A1CF28|A1CF28_ASPCL Vacuolar ABC heavy metal transporter (Hmt1), putative OS=Aspergillus clavatus (strain ATCC 1007 / CBS 513.65 / DSM 816 / NCTC 3887 / NRRL 1) GN=ACLA_091750 PE=3 SV=1	0	ref|XP_001272903.1| vacuolar ABC heavy metal transporter (Hmt1), putative [Aspergillus clavatus NRRL 1] gb|EAW11477.1| vacuolar ABC heavy metal transporter (Hmt1), putative [Aspergillus clavatus NRRL 1]	0	lcl|B6HBI1_PENCW/316-593 PF00664.18;ABC_membrane;	5e-119	-	GO:0006810,transport;GO:0055085,transmembrane transport;GO:0005524,ATP binding;GO:0042626,ATPase activity, coupled to transmembrane movement of substances;GO:0000166,nucleotide binding;GO:0006200,ATP catabolic process;GO:0016021,integral to membrane;GO:0017111,nucleoside-triphosphatase activity;GO:0016887,ATPase activity	-	K06147	-
GBSP01010614	comp14253_c0_seq1	down	0.75	0.31	-1.27462	1	0.488483	0.602824	1	1	0.999993	-	-	228	-	-	-	-	-	-	-	-	-	-	-	-	-	-	-
GBSP01010147	comp14254_c0_seq1	down	0.28	0.13	-1.10692	1	1	0.189157	1	1	0.78459	-	-	551	-	-	-	-	-	-	-	-	-	-	-	-	-	-	-
	comp14257_c0_seq1	down	0.36	0	#NAME?	1	1	NA	1	1	NA	-	-	104	-	-	-	-	-	-	-	-	-	-	-	-	-	-	-
GBSP01010693	comp14260_c0_seq1	down	0.07	0.03	-1.22239	1	1	0.00245116	1	1	0.0581707	-	-	1028	sp|Q9C671|P4K2B_ARATH Probable phosphatidylinositol 4-kinase type 2-beta At1g26270 OS=Arabidopsis thaliana GN=At1g26270 PE=1 SV=1	1e-55	-	-	tr|F6GTF2|F6GTF2_VITVI Putative uncharacterized protein OS=Vitis vinifera GN=VIT_17s0000g04780 PE=4 SV=1	1e-65	ref|XP_002267822.1| PREDICTED: probable phosphatidylinositol 4-kinase type 2-beta At1g26270 isoform 1 [Vitis vinifera]	1e-65	lcl|A5GXS2_MAIZE/7-113 PB001760; Pfam-B_1760;	1e-36	-	GO:0016310,phosphorylation;GO:0016301,kinase activity;GO:0016773,phosphotransferase activity, alcohol group as acceptor	-	-	-
GBSP01010062	comp14261_c0_seq1	down	0.54	0.1	-2.43296	1	0.488483	0.495394	1	1	0.999993	-	-	353	-	-	-	-	-	-	-	-	-	-	-	-	-	-	-
GBSP01010694	comp14266_c0_seq1	down	0.42	0.1	-2.07039	1	1	0.354121	1	1	0.999993	-	-	359	-	-	-	-	-	-	-	-	-	-	-	-	-	-	-
	comp14275_c0_seq1	down	0.38	0.12	-1.66297	1	1	0.302773	1	1	0.959047	-	-	149	-	-	-	-	-	-	-	-	-	-	-	-	-	-	-
GBSP01010382	comp14278_c0_seq1	down	0.28	0	#NAME?	1	1	NA	1	1	NA	-	-	479	sp|P19807|HNM1_YEAST Choline transport protein OS=Saccharomyces cerevisiae (strain ATCC 204508 / S288c) GN=HNM1 PE=1 SV=1	2e-31	gnl|CDD|162100 TIGR00907, 2A0304, amino acid permease (GABA permease).	4e-43	tr|B6HB69|B6HB69_PENCW Pc18g03010 protein OS=Penicillium chrysogenum (strain ATCC 28089 / DSM 1075 / Wisconsin 54-1255) GN=Pc18g03010 PE=4 SV=1	4e-94	ref|XP_002562141.1| Pc18g03010 [Penicillium chrysogenum Wisconsin 54-1255] emb|CAP94525.1| Pc18g03010 [Penicillium chrysogenum Wisconsin 54-1255]	4e-94	lcl|B6HB69_PENCW/40-488 PF13520.1;AA_permease_2;	7e-96	E	GO:0016020,membrane;GO:0006810,transport;GO:0055085,transmembrane transport;GO:0006865,amino acid transport;GO:0016021,integral to membrane;GO:0003333,amino acid transmembrane transport;GO:0015171,amino acid transmembrane transporter activity	-	-	-
GBSP01009946	comp14291_c0_seq2	down	0.12	0	#NAME?	1	1	NA	1	1	NA	-	-	312	-	-	-	-	-	-	-	-	-	-	-	-	-	-	-
GBSP01010171	comp14296_c0_seq1	down	0.2	0.1	-1	1	1	0.102894	1	1	0.619535	-	-	742	-	-	-	-	tr|Q0CK03|Q0CK03_ASPTN Putative uncharacterized protein OS=Aspergillus terreus (strain NIH 2624 / FGSC A1156) GN=ATEG_05981 PE=4 SV=1	6e-46	ref|XP_001819519.2| hypothetical protein AOR_1_554154 [Aspergillus oryzae RIB40]	3e-46	lcl|Q0CK03_ASPTN/1-256 PB104132; Pfam-B_104132;	1e-46	-	-	-	-	-
GBSP01010487	comp14298_c0_seq1	down	0.61	0	#NAME?	1	0.488483	NA	1	1	NA	-	-	247	-	-	-	-	tr|A6RES2|A6RES2_AJECN Predicted protein OS=Ajellomyces capsulata (strain NAm1 / WU24) GN=HCAG_08137 PE=4 SV=1	1e-27	ref|XP_001537028.1| predicted protein [Ajellomyces capsulatus NAm1] gb|EDN04471.1| predicted protein [Ajellomyces capsulatus NAm1]	9e-28	lcl|A6RES2_AJECN/489-702 PF03372.18;Exo_endo_phos;	1e-30	-	GO:0003964,RNA-directed DNA polymerase activity;GO:0003723,RNA binding;GO:0004523,ribonuclease H activity;GO:0008270,zinc ion binding;GO:0006278,RNA-dependent DNA replication;GO:0003676,nucleic acid binding	-	-	-
GBSP01010115	comp14308_c0_seq1	down	0.69	0.08	-3.10852	1	0.488483	0.671313	1	1	0.999993	-	-	464	-	-	-	-	tr|G7X4T8|G7X4T8_ASPKW Putative uncharacterized protein OS=Aspergillus kawachii (strain NBRC 4308) GN=AKAW_00225 PE=4 SV=1	4e-50	dbj|GAA82110.1| hypothetical protein AKAW_00225 [Aspergillus kawachii IFO 4308]	4e-50	lcl|Q0CZV1_ASPTN/1-229 PB292383; Pfam-B_292383;	6e-37	-	-	-	-	-
GBSP01010294	comp14313_c0_seq1	down	1.25	0	#NAME?	1	0.488483	NA	1	1	NA	-	-	212	sp|Q9ERK0|RIPK4_MOUSE Receptor-interacting serine/threonine-protein kinase 4 OS=Mus musculus GN=Ripk4 PE=1 SV=2	2e-07	gnl|CDD|205076 pfam12796, Ank_2, Ankyrin repeats (3 copies).	3e-17	tr|F9GDD2|F9GDD2_FUSOF Putative uncharacterized protein OS=Fusarium oxysporum (strain Fo5176) GN=FOXB_16666 PE=4 SV=1	1e-13	gb|EGU72825.1| hypothetical protein FOXB_16666 [Fusarium oxysporum Fo5176]	9e-14	lcl|A2QGH1_ASPNC/443-536 PF12796.2;Ank_2;	2e-15	RTM	-	-	-	-
GBSP01010380	comp14314_c0_seq1	down	0.33	0.12	-1.45943	1	1	0.245025	1	1	0.881511	-	-	567	-	-	-	-	-	-	-	-	-	-	-	-	-	-	-
GBSP01010158	comp14320_c0_seq1	down	0.85	0.06	-3.82443	1	0.488483	0.842873	1	1	0.999993	-	-	604	-	-	-	-	tr|G0RF83|G0RF83_HYPJQ Predicted protein OS=Hypocrea jecorina (strain QM6a) GN=TRIREDRAFT_105288 PE=4 SV=1	4e-64	gb|EGR50094.1| predicted protein [Trichoderma reesei QM6a]	4e-64	lcl|B9XQP3_9BACT/371-778 PB002505; Pfam-B_2505;	3e-22	-	GO:0004553,hydrolase activity, hydrolyzing O-glycosyl compounds;GO:0005975,carbohydrate metabolic process	-	-	-
GBSP01010396	comp14323_c0_seq1	down	0.4	0.07	-2.51457	1	1	0.33617	1	1	0.991605	-	-	474	-	-	-	-	-	-	-	-	-	-	-	-	-	-	-
	comp14325_c0_seq1	down	0.12	0	#NAME?	1	1	NA	1	1	NA	-	-	163	-	-	-	-	-	-	-	-	-	-	-	-	-	-	-
	comp14326_c0_seq1	down	0.33	0.15	-1.1375	1	1	0.242839	1	1	0.877054	-	-	115	-	-	-	-	-	-	-	-	-	-	-	-	-	-	-
	comp14345_c0_seq1	down	0.36	0	#NAME?	1	1	NA	1	1	NA	-	-	104	-	-	-	-	-	-	-	-	-	-	-	-	-	-	-
GBSP01005721	comp1434_c0_seq1	down	26.94	1.13	-4.57536	1	5.88669e-08	1.54024e-06	1	9.19726e-06	8.95792e-05	ERCC1	DNA excision repair protein ERCC-1	3067	sp|Q06182|SWI10_SCHPO Mating-type switching protein swi10 OS=Schizosaccharomyces pombe (strain 972 / ATCC 24843) GN=swi10 PE=2 SV=1	1e-63	gnl|CDD|129685 TIGR00597, rad10, DNA repair protein rad10. All proteins in this family for which functions are known are components in a multiprotein endonuclease complex (usually made up of Rad1 and Rad10 homologs). This complex is used primarily for nucleotide excision repair but also for some aspects of recombination repair. This family is based on the phylogenomic analysis of JA Eisen (1999, …	3e-41	tr|B6HS00|B6HS00_PENCW Pc22g16900 protein OS=Penicillium chrysogenum (strain ATCC 28089 / DSM 1075 / Wisconsin 54-1255) GN=Pc22g16900 PE=4 SV=1	7e-148	ref|XP_002565603.1| Pc22g16900 [Penicillium chrysogenum Wisconsin 54-1255] emb|CAP98978.1| Pc22g16900 [Penicillium chrysogenum Wisconsin 54-1255]	7e-148	lcl|C8VKG2_EMENI/59-194 PF04681.7;Bys1;	8e-44	L	GO:0005634,nucleus;GO:0006281,DNA repair;GO:0003684,damaged DNA binding;GO:0004519,endonuclease activity	-	K10849	ko03420, Nucleotide excision repair;ko03460, Fanconi anemia pathway;
GBSP01009954	comp14354_c0_seq1	down	0.58	0	#NAME?	1	0.488483	NA	1	1	NA	-	-	229	-	-	-	-	-	-	-	-	-	-	-	-	-	-	-
	comp1435_c1_seq1	down	0.35	0	#NAME?	1	1	NA	1	1	NA	-	-	162	-	-	-	-	-	-	-	-	-	-	-	-	-	-	-
	comp14361_c0_seq1	down	0.18	0	#NAME?	1	1	NA	1	1	NA	-	-	106	-	-	-	-	-	-	-	-	-	-	-	-	-	-	-
GBSP01010595	comp14377_c0_seq1	down	0.47	0.13	-1.85415	1	1	0.404035	1	1	0.999993	-	-	282	-	-	-	-	-	-	-	-	-	-	-	-	-	-	-
GBSP01010162	comp14381_c0_seq1	down	0.55	0	#NAME?	1	0.488483	NA	1	1	NA	-	-	205	-	-	-	-	-	-	-	-	-	-	-	-	-	-	-
GBSP01010200	comp14386_c0_seq1	down	0.37	0.04	-3.20945	1	1	0.302124	1	1	0.959047	-	-	981	sp|O31680|YKVO_BACSU Uncharacterized oxidoreductase ykvO OS=Bacillus subtilis GN=ykvO PE=3 SV=1	4e-24	gnl|CDD|180804 PRK07041, PRK07041, short chain dehydrogenase; Provisional.	5e-43	tr|B8M2B0|B8M2B0_TALSN Oxidoreductase, short chain dehydrogenase/reductase family OS=Talaromyces stipitatus (strain ATCC 10500 / CBS 375.48 / QM 6759 / NRRL 1006) GN=TSTA_088100 PE=4 SV=1	3e-66	ref|XP_002478537.1| oxidoreductase, short chain dehydrogenase/reductase family [Talaromyces stipitatus ATCC 10500] gb|EED21574.1| oxidoreductase, short chain dehydrogenase/reductase family [Talaromyces stipitatus ATCC 10500]	3e-66	lcl|B8M2B0_TALSN/22-272 PF13561.1;adh_short_C2;	2e-62	-	GO:0008152,metabolic process;GO:0055114,oxidation-reduction process;GO:0005488,binding;GO:0016491,oxidoreductase activity	-	-	-
	comp14391_c0_seq1	down	0.25	0.12	-1.05889	1	1	0.156589	1	1	0.734484	-	-	152	-	-	-	-	-	-	-	-	-	-	-	-	-	-	-
GBSP01002149	comp1439_c0_seq4	down	0.32	0	#NAME?	1	1	NA	1	1	NA	K07078	-	237	sp|Q28CR0|GLOD5_XENTR Glyoxalase domain-containing protein 5 OS=Xenopus tropicalis GN=glod5 PE=2 SV=1	6e-33	gnl|CDD|48387 cd02140, Nitroreductase_4, Nitroreductase-like family 4. A subfamily of the nitroreductase family containing uncharacterized proteins that are similar to nitroreductase. Nitroreductase catalyzes the reduction of nitroaromatic compounds such as nitrotoluenes, nitrofurans and nitroimidazoles. This process requires NAD(P)H as electron donor in an obligatory two-electron transfer and us…	6e-81	tr|G3Y819|G3Y819_ASPNA Putative uncharacterized protein OS=Aspergillus niger (strain ATCC 1015 / CBS 113.46 / FGSC A1144 / LSHB Ac4 / NCTC 3858a / NRRL 328 / USDA 3528.7) GN=ASPNIDRAFT_45813 PE=4 SV=1	7e-143	emb|CAK38008.1| unnamed protein product [Aspergillus niger] gb|EHA20928.1| hypothetical protein ASPNIDRAFT_45813 [Aspergillus niger ATCC 1015]	6e-143	lcl|A2QFP8_ASPNC/1-422 PB034613; Pfam-B_34613;	2e-143	-	GO:0009405,pathogenesis;GO:0055114,oxidation-reduction process;GO:0016491,oxidoreductase activity	-	K07078	-
GBSP01010156	comp14405_c0_seq1	down	0.54	0	#NAME?	1	0.488483	NA	1	1	NA	-	-	283	-	-	-	-	-	-	-	-	-	-	-	-	-	-	-
GBSP01009858	comp14410_c0_seq1	down	0.29	0.14	-1.05063	1	1	0.200027	1	1	0.806257	-	-	257	-	-	-	-	-	-	-	-	-	-	-	-	-	-	-
	comp14417_c0_seq1	down	0.16	0	#NAME?	1	1	NA	1	1	NA	-	-	119	-	-	-	-	-	-	-	-	-	-	-	-	-	-	-
GBSP01010397	comp14418_c0_seq1	down	0.45	0.05	-3.16993	1	1	0.405148	1	1	0.999993	K15665, ppsB, fenD	fengycin family lipopeptide synthetase B	380	sp|O68007|BACB_BACLI Bacitracin synthase 2 OS=Bacillus licheniformis GN=bacB PE=3 SV=1	2e-14	gnl|CDD|183432 PRK12316, PRK12316, peptide synthase; Provisional.	3e-18	tr|B6H5C7|B6H5C7_PENCW Pc13g14330 protein OS=Penicillium chrysogenum (strain ATCC 28089 / DSM 1075 / Wisconsin 54-1255) GN=Pc13g14330 PE=4 SV=1	2e-44	ref|XP_002559841.1| Pc13g14330 [Penicillium chrysogenum Wisconsin 54-1255] emb|CAP92502.1| Pc13g14330 [Penicillium chrysogenum Wisconsin 54-1255]	2e-44	-	-	-	GO:0016310,phosphorylation;GO:0031177,phosphopantetheine binding;GO:0055114,oxidation-reduction process;GO:0016874,ligase activity;GO:0009058,biosynthetic process;GO:0043042,amino acid adenylylation by nonribosomal peptide synthase;GO:0048037,cofactor binding;GO:0016491,oxidoreductase activity;GO:0008152,metabolic process;GO:0016853,isomerase activity;GO:0009403,toxin biosynthetic process;GO:0003…	-	K15665	-
	comp14419_c0_seq1	down	0.21	0.1	-1.07039	1	1	0.11272	1	1	0.644508	-	-	179	-	-	-	-	-	-	-	-	-	-	-	-	-	-	-
	comp14421_c0_seq1	down	0.43	0	#NAME?	1	1	NA	1	1	NA	-	-	175	-	-	-	-	-	-	-	-	-	-	-	-	-	-	-
	comp14426_c0_seq1	down	0.33	0.16	-1.04439	1	1	0.242041	1	1	0.876489	-	-	114	-	-	-	-	-	-	-	-	-	-	-	-	-	-	-
GBSP01010212	comp14428_c0_seq1	down	0.48	0.23	-1.0614	1	1	0.383804	1	1	0.999993	-	-	471	-	-	-	-	-	-	-	-	-	-	-	-	-	-	-
GBSP01009878	comp14429_c0_seq1	down	0.6	0.14	-2.09954	1	0.488483	0.543131	1	1	0.999993	-	-	381	-	-	-	-	-	-	-	-	-	-	-	-	-	-	-
	comp14433_c0_seq1	down	0.24	0	#NAME?	1	1	NA	1	1	NA	-	-	160	-	-	-	-	-	-	-	-	-	-	-	-	-	-	-
GBSP01010460	comp14434_c0_seq1	down	0.71	0	#NAME?	1	0.488483	NA	1	1	NA	-	-	212	-	-	-	-	-	-	-	-	-	-	-	-	-	-	-
GBSP01009965	comp14437_c0_seq1	down	0.83	0	#NAME?	1	0.488483	NA	1	1	NA	-	-	229	-	-	-	-	tr|A1CKB8|A1CKB8_ASPCL C6 transcription factor, putative OS=Aspergillus clavatus (strain ATCC 1007 / CBS 513.65 / DSM 816 / NCTC 3887 / NRRL 1) GN=ACLA_038020 PE=4 SV=1	1e-21	ref|XP_001271018.1| C6 transcription factor, putative [Aspergillus clavatus NRRL 1] gb|EAW09592.1| C6 transcription factor, putative [Aspergillus clavatus NRRL 1]	1e-21	lcl|A1CKB8_ASPCL/306-604 PF04082.13;Fungal_trans;	3e-23	-	GO:0046872,metal ion binding;GO:0005634,nucleus;GO:0003677,DNA binding;GO:0006355,regulation of transcription, DNA-dependent;GO:0008270,zinc ion binding;GO:0006351,transcription, DNA-dependent;GO:0003700,sequence-specific DNA binding transcription factor activity	-	-	-
GBSP01010589	comp14441_c0_seq1	down	0.09	0	#NAME?	1	1	NA	1	1	NA	-	-	201	-	-	-	-	-	-	-	-	-	-	-	-	-	-	-
GBSP01010193	comp14450_c0_seq1	down	0.49	0.09	-2.44478	1	1	0.441003	1	1	0.999993	-	-	385	-	-	-	-	-	-	-	-	-	-	-	-	-	-	-
GBSP01010085	comp14453_c0_seq1	down	0.16	0	#NAME?	1	1	NA	1	1	NA	-	-	241	-	-	-	-	-	-	-	-	-	-	-	-	-	-	-
	comp14454_c0_seq1	down	0.16	0	#NAME?	1	1	NA	1	1	NA	-	-	116	-	-	-	-	-	-	-	-	-	-	-	-	-	-	-
	comp14462_c0_seq1	down	0.36	0	#NAME?	1	1	NA	1	1	NA	-	-	104	-	-	-	-	-	-	-	-	-	-	-	-	-	-	-
	comp14463_c0_seq1	down	0.33	0	#NAME?	1	1	NA	1	1	NA	-	-	114	-	-	-	-	-	-	-	-	-	-	-	-	-	-	-
	comp14466_c0_seq1	down	0.19	0	#NAME?	1	1	NA	1	1	NA	-	-	102	-	-	-	-	-	-	-	-	-	-	-	-	-	-	-
	comp14477_c0_seq1	down	0.17	0	#NAME?	1	1	NA	1	1	NA	-	-	110	-	-	-	-	-	-	-	-	-	-	-	-	-	-	-
GBSP01003045	comp1447_c0_seq1	down	15.28	3.44	-2.15116	0.999529	0.00282071	0.00916909	1	0.145017	0.158571	LAP4	aminopeptidase I	6536	sp|P14904|AMPL_YEAST Vacuolar aminopeptidase 1 OS=Saccharomyces cerevisiae (strain ATCC 204508 / S288c) GN=LAP4 PE=1 SV=2	5e-121	gnl|CDD|193534 cd05658, M18_DAP, M18 Peptidase Aspartyl aminopeptidase. Peptidase M18 family, Aspartyl aminopeptidase (DAP; EC 3.4.11.21) subfamily. DAP is widely distributed in bacteria and eukaryotes, but only the mammalian aspartyl aminopeptidase has been characterized to date. DAP cleaves only unblocked N-terminal acidic amino-acid residues. It is a cytosolic enzyme and is highly conserved; f…	1e-159	tr|B6HU25|B6HU25_PENCW Pc22g13950 protein OS=Penicillium chrysogenum (strain ATCC 28089 / DSM 1075 / Wisconsin 54-1255) GN=Pc22g13950 PE=3 SV=1	0	ref|XP_002565319.1| Pc22g13950 [Penicillium chrysogenum Wisconsin 54-1255] emb|CAP98683.1| Pc22g13950 [Penicillium chrysogenum Wisconsin 54-1255]	0	lcl|B6HU25_PENCW/59-501 PF02127.10;Peptidase_M18;	0	E	GO:0046872,metal ion binding;GO:0016787,hydrolase activity;GO:0008237,metallopeptidase activity;GO:0008233,peptidase activity;GO:0006508,proteolysis;GO:0004177,aminopeptidase activity;GO:0008270,zinc ion binding	EC:3.4.11.22	K01268	-
GBSP01010384	comp14486_c0_seq1	down	0.22	0	#NAME?	1	1	NA	1	1	NA	-	-	512	-	-	-	-	-	-	-	-	-	-	-	-	-	-	-
	comp14487_c0_seq1	down	0.37	0	#NAME?	1	1	NA	1	1	NA	-	-	102	-	-	-	-	-	-	-	-	-	-	-	-	-	-	-
	comp14505_c0_seq1	down	0.43	0	#NAME?	1	1	NA	1	1	NA	-	-	133	-	-	-	-	-	-	-	-	-	-	-	-	-	-	-
	comp14508_c0_seq1	down	0.18	0	#NAME?	1	1	NA	1	1	NA	-	-	104	-	-	-	-	-	-	-	-	-	-	-	-	-	-	-
	comp14522_c0_seq1	down	0.13	0	#NAME?	1	1	NA	1	1	NA	-	-	147	-	-	-	-	-	-	-	-	-	-	-	-	-	-	-
GBSP01010544	comp14525_c0_seq1	down	0.45	0	#NAME?	1	1	NA	1	1	NA	-	-	423	-	-	-	-	tr|B6QJV7|B6QJV7_PENMQ Zinc knuckle domain protein OS=Penicillium marneffei (strain ATCC 18224 / CBS 334.59 / QM 7333) GN=PMAA_101020 PE=4 SV=1	3e-32	ref|XP_002149682.1| zinc knuckle domain protein [Penicillium marneffei ATCC 18224] gb|EEA23515.1| zinc knuckle domain protein [Penicillium marneffei ATCC 18224]	3e-32	-	-	-	GO:0003964,RNA-directed DNA polymerase activity;GO:0003677,DNA binding;GO:0003723,RNA binding;GO:0004523,ribonuclease H activity;GO:0008270,zinc ion binding;GO:0006278,RNA-dependent DNA replication;GO:0003676,nucleic acid binding	-	-	-
GBSP01010498	comp14534_c0_seq1	down	0.12	0	#NAME?	1	1	NA	1	1	NA	-	-	611	-	-	-	-	tr|B6H2Q4|B6H2Q4_PENCW Pc13g14930 protein OS=Penicillium chrysogenum (strain ATCC 28089 / DSM 1075 / Wisconsin 54-1255) GN=Pc13g14930 PE=4 SV=1	3e-69	ref|XP_002559895.1| Pc13g14930 [Penicillium chrysogenum Wisconsin 54-1255] emb|CAP92562.1| Pc13g14930 [Penicillium chrysogenum Wisconsin 54-1255]	3e-69	-	-	-	GO:0050661,NADP binding;GO:0050660,flavin adenine dinucleotide binding;GO:0004499,N,N-dimethylaniline monooxygenase activity;GO:0004497,monooxygenase activity;GO:0055114,oxidation-reduction process	-	-	-
	comp14538_c0_seq1	down	0.1	0	#NAME?	1	1	NA	1	1	NA	-	-	195	-	-	-	-	-	-	-	-	-	-	-	-	-	-	-
GBSP01009886	comp14540_c0_seq1	down	0.11	0	#NAME?	1	1	NA	1	1	NA	-	-	357	-	-	-	-	tr|B6GZJ5|B6GZJ5_PENCW Pc12g13110 protein OS=Penicillium chrysogenum (strain ATCC 28089 / DSM 1075 / Wisconsin 54-1255) GN=Pc12g13110 PE=4 SV=1	2e-27	ref|XP_002558119.1| Pc12g13110 [Penicillium chrysogenum Wisconsin 54-1255] emb|CAP80938.1| Pc12g13110 [Penicillium chrysogenum Wisconsin 54-1255]	2e-27	lcl|B6GZJ5_PENCW/25-222 PF13207.1;AAA_17;	3e-17	-	GO:0016310,phosphorylation;GO:0008152,metabolic process;GO:0005524,ATP binding;GO:0016301,kinase activity;GO:0000166,nucleotide binding;GO:0017111,nucleoside-triphosphatase activity;GO:0016740,transferase activity	-	-	-
	comp14558_c0_seq1	down	0.14	0	#NAME?	1	1	NA	1	1	NA	-	-	133	-	-	-	-	-	-	-	-	-	-	-	-	-	-	-
	comp14563_c0_seq1	down	0.16	0	#NAME?	1	1	NA	1	1	NA	-	-	119	-	-	-	-	-	-	-	-	-	-	-	-	-	-	-
GBSP01009959	comp14576_c0_seq1	down	0.34	0	#NAME?	1	1	NA	1	1	NA	-	-	677	-	-	-	-	-	-	-	-	-	-	-	-	-	-	-
	comp14578_c0_seq1	down	0.3	0	#NAME?	1	1	NA	1	1	NA	-	-	126	-	-	-	-	-	-	-	-	-	-	-	-	-	-	-
	comp14579_c0_seq1	down	0.62	0	#NAME?	1	0.488483	NA	1	1	NA	-	-	154	-	-	-	-	-	-	-	-	-	-	-	-	-	-	-
	comp14584_c0_seq1	down	1.14	0.43	-1.40663	1	0.488483	0.839418	1	1	0.999993	-	-	166	-	-	-	-	tr|G7K0D8|G7K0D8_MEDTR RRNA intron-encoded homing endonuclease OS=Medicago truncatula GN=MTR_5g051060 PE=4 SV=1	5e-24	ref|XP_003541241.1| PREDICTED: uncharacterized protein LOC100810244 [Glycine max]	1e-24	-	-	-	-	-	-	-
GBSP01010022	comp14587_c0_seq1	down	0.63	0	#NAME?	1	0.488483	NA	1	1	NA	-	-	481	-	-	-	-	-	-	-	-	-	-	-	-	-	-	-
	comp14593_c0_seq1	down	0.35	0	#NAME?	1	1	NA	1	1	NA	-	-	109	-	-	-	-	-	-	-	-	-	-	-	-	-	-	-
GBSP01010217	comp14594_c0_seq1	down	0.53	0	#NAME?	1	0.488483	NA	1	1	NA	-	-	215	-	-	-	-	-	-	-	-	-	-	-	-	-	-	-
	comp14599_c0_seq1	down	0.34	0	#NAME?	1	1	NA	1	1	NA	-	-	169	-	-	-	-	-	-	-	-	-	-	-	-	-	-	-
GBSP01010427	comp14603_c0_seq1	down	0.42	0.11	-1.93289	1	1	0.351716	1	1	0.999993	-	-	318	-	-	-	-	-	-	-	-	-	-	-	-	-	-	-
	comp14609_c0_seq1	down	0.32	0	#NAME?	1	1	NA	1	1	NA	-	-	118	-	-	-	-	-	-	-	-	-	-	-	-	-	-	-
	comp14612_c0_seq1	down	0.18	0	#NAME?	1	1	NA	1	1	NA	-	-	104	-	-	-	-	-	-	-	-	-	-	-	-	-	-	-
GBSP01010470	comp14616_c0_seq1	down	0.14	0.05	-1.48543	1	1	0.0376915	1	1	0.395022	-	-	785	sp|Q505D1|ANR28_MOUSE Serine/threonine-protein phosphatase 6 regulatory ankyrin repeat subunit A OS=Mus musculus GN=Ankrd28 PE=1 SV=1	1e-06	gnl|CDD|29261 cd00204, ANK, ankyrin repeats; ankyrin repeats mediate protein-protein interactions in very diverse families of proteins. The number of ANK repeats in a protein can range from 2 to over 20 (ankyrins, for example). ANK repeats may occur in combinations with other types of domains. The structural repeat unit contains two antiparallel helices and a beta-hairpin, repeats are stacked in …	3e-14	tr|Q2TYJ5|Q2TYJ5_ASPOR Predicted protein OS=Aspergillus oryzae (strain ATCC 42149 / RIB 40) GN=AO090103000219 PE=4 SV=1	3e-37	ref|XP_001826811.1| hypothetical protein AOR_1_916034 [Aspergillus oryzae RIB40] dbj|BAE65678.1| unnamed protein product [Aspergillus oryzae RIB40]	3e-37	lcl|B8LVE2_TALSN/250-372 PF12796.2;Ank_2;	1e-14	-	GO:0043169,cation binding;GO:0004553,hydrolase activity, hydrolyzing O-glycosyl compounds;GO:0008061,chitin binding;GO:0006032,chitin catabolic process;GO:0005975,carbohydrate metabolic process;GO:0004568,chitinase activity;GO:0003824,catalytic activity	-	-	-
GBSP01009893	comp14620_c0_seq1	down	1.04	0	#NAME?	1	0.488483	NA	1	1	NA	-	-	219	-	-	-	-	-	-	-	-	-	-	-	-	-	-	-
	comp14629_c0_seq1	down	0.22	0.1	-1.1375	1	1	0.122827	1	1	0.667283	-	-	175	-	-	-	-	-	-	-	-	-	-	-	-	-	-	-
	comp14630_c0_seq1	down	0.15	0	#NAME?	1	1	NA	1	1	NA	-	-	124	-	-	-	-	-	-	-	-	-	-	-	-	-	-	-
GBSP01010268	comp14635_c0_seq1	down	0.28	0	#NAME?	1	1	NA	1	1	NA	-	-	740	-	-	-	-	-	-	-	-	-	-	-	-	-	-	-
	comp14641_c0_seq1	down	0.63	0	#NAME?	1	0.488483	NA	1	1	NA	-	-	120	-	-	-	-	-	-	-	-	-	-	-	-	-	-	-
	comp14646_c0_seq1	down	0.17	0	#NAME?	1	1	NA	1	1	NA	-	-	113	-	-	-	-	-	-	-	-	-	-	-	-	-	-	-
GBSP01009907	comp14650_c0_seq1	down	0.19	0	#NAME?	1	1	NA	1	1	NA	-	-	203	-	-	-	-	-	-	-	-	-	-	-	-	-	-	-
GBSP01010601	comp14671_c0_seq1	down	0.18	0.08	-1.16993	1	1	0.0794707	1	1	0.564077	-	-	210	-	-	-	-	-	-	-	-	-	-	-	-	-	-	-
GBSP01010604	comp14673_c0_seq1	down	0.52	0.14	-1.89308	1	0.488483	0.456482	1	1	0.999993	-	-	257	-	-	-	-	-	-	-	-	-	-	-	-	-	-	-
	comp14674_c0_seq1	down	0.23	0	#NAME?	1	1	NA	1	1	NA	-	-	162	-	-	-	-	-	-	-	-	-	-	-	-	-	-	-
GBSP01010082	comp14676_c0_seq1	down	0.38	0	#NAME?	1	1	NA	1	1	NA	-	-	298	-	-	-	-	-	-	-	-	-	-	-	-	-	-	-
GBSP01010630	comp14683_c0_seq1	down	0.2	0	#NAME?	1	1	NA	1	1	NA	-	-	379	-	-	-	-	-	-	-	-	-	-	-	-	-	-	-
GBSP01010569	comp14688_c0_seq1	down	0.42	0	#NAME?	1	1	NA	1	1	NA	-	-	226	-	-	-	-	-	-	-	-	-	-	-	-	-	-	-
	comp14688_c0_seq3	down	0.3	0	#NAME?	1	1	NA	1	1	NA	-	-	188	-	-	-	-	-	-	-	-	-	-	-	-	-	-	-
	comp14688_c0_seq4	down	0.44	0	#NAME?	1	1	NA	1	1	NA	-	-	172	-	-	-	-	-	-	-	-	-	-	-	-	-	-	-
	comp14688_c0_seq6	down	0.54	0	#NAME?	1	0.488483	NA	1	1	NA	-	-	141	-	-	-	-	-	-	-	-	-	-	-	-	-	-	-
	comp14689_c0_seq1	down	0.18	0	#NAME?	1	1	NA	1	1	NA	-	-	105	-	-	-	-	-	-	-	-	-	-	-	-	-	-	-
GBSP01005359	comp1468_c0_seq1	down	3.68	0.98	-1.90885	0.972187	0.173437	0.402341	1	1	0.999993	glgA	starch synthase	8402	sp|Q9Y719|MOK13_SCHPO Cell wall alpha-1,3-glucan synthase mok13 OS=Schizosaccharomyces pombe (strain 972 / ATCC 24843) GN=mok13 PE=2 SV=2	0	gnl|CDD|200462 cd11323, AmyAc_AGS, Alpha amylase catalytic domain found in Alpha 1,3-glucan synthase (also called uridine diphosphoglucose-1,3-alpha-glucan glucosyltransferase and 1,3-alpha-D-glucan synthase). Alpha 1,3-glucan synthase (AGS, EC 2.4.1.183) is an enzyme that catalyzes the reversible chemical reaction of UDP-glucose and [alpha-D-glucosyl-(1-3)]n to form UDP and [alpha-D-glucosyl-(1-…	0	tr|G7XXF2|G7XXF2_ASPKW Alpha-1,3-glucan synthase OS=Aspergillus kawachii (strain NBRC 4308) GN=AKAW_09725 PE=4 SV=1	0	dbj|GAA91611.1| alpha-1,3-glucan synthase [Aspergillus kawachii IFO 4308]	0	lcl|Q2UIS4_ASPOR/101-499 PF00128.19;Alpha-amylase;	0	-	GO:0043169,cation binding;GO:0008152,metabolic process;GO:0016757,transferase activity, transferring glycosyl groups;GO:0009058,biosynthetic process;GO:0005975,carbohydrate metabolic process;GO:0016740,transferase activity;GO:0003824,catalytic activity;GO:0016798,hydrolase activity, acting on glycosyl bonds	EC:2.4.1.21	K00703	ko00500, Starch and sucrose metabolism;
GBSP01005360	comp1468_c0_seq2	down	3.68	0.98	-1.90885	0.972187	0.173437	0.402341	1	1	0.999993	glgA	starch synthase	8348	sp|Q9Y719|MOK13_SCHPO Cell wall alpha-1,3-glucan synthase mok13 OS=Schizosaccharomyces pombe (strain 972 / ATCC 24843) GN=mok13 PE=2 SV=2	0	gnl|CDD|200462 cd11323, AmyAc_AGS, Alpha amylase catalytic domain found in Alpha 1,3-glucan synthase (also called uridine diphosphoglucose-1,3-alpha-glucan glucosyltransferase and 1,3-alpha-D-glucan synthase). Alpha 1,3-glucan synthase (AGS, EC 2.4.1.183) is an enzyme that catalyzes the reversible chemical reaction of UDP-glucose and [alpha-D-glucosyl-(1-3)]n to form UDP and [alpha-D-glucosyl-(1-…	0	tr|G7XXF2|G7XXF2_ASPKW Alpha-1,3-glucan synthase OS=Aspergillus kawachii (strain NBRC 4308) GN=AKAW_09725 PE=4 SV=1	0	dbj|GAA91611.1| alpha-1,3-glucan synthase [Aspergillus kawachii IFO 4308]	0	lcl|Q2UIS4_ASPOR/101-499 PF00128.19;Alpha-amylase;	0	-	GO:0043169,cation binding;GO:0008152,metabolic process;GO:0016757,transferase activity, transferring glycosyl groups;GO:0009058,biosynthetic process;GO:0005975,carbohydrate metabolic process;GO:0016740,transferase activity;GO:0003824,catalytic activity;GO:0016798,hydrolase activity, acting on glycosyl bonds	EC:2.4.1.21	K00703	ko00500, Starch and sucrose metabolism;
GBSP01005361	comp1468_c0_seq3	down	3.68	0.99	-1.89421	0.972187	0.173437	0.405392	1	1	0.999993	glgA	starch synthase	8346	sp|Q9Y719|MOK13_SCHPO Cell wall alpha-1,3-glucan synthase mok13 OS=Schizosaccharomyces pombe (strain 972 / ATCC 24843) GN=mok13 PE=2 SV=2	0	gnl|CDD|200462 cd11323, AmyAc_AGS, Alpha amylase catalytic domain found in Alpha 1,3-glucan synthase (also called uridine diphosphoglucose-1,3-alpha-glucan glucosyltransferase and 1,3-alpha-D-glucan synthase). Alpha 1,3-glucan synthase (AGS, EC 2.4.1.183) is an enzyme that catalyzes the reversible chemical reaction of UDP-glucose and [alpha-D-glucosyl-(1-3)]n to form UDP and [alpha-D-glucosyl-(1-…	0	tr|G7XXF2|G7XXF2_ASPKW Alpha-1,3-glucan synthase OS=Aspergillus kawachii (strain NBRC 4308) GN=AKAW_09725 PE=4 SV=1	0	dbj|GAA91611.1| alpha-1,3-glucan synthase [Aspergillus kawachii IFO 4308]	0	lcl|Q2UIS4_ASPOR/101-499 PF00128.19;Alpha-amylase;	0	-	GO:0043169,cation binding;GO:0008152,metabolic process;GO:0016757,transferase activity, transferring glycosyl groups;GO:0009058,biosynthetic process;GO:0005975,carbohydrate metabolic process;GO:0016740,transferase activity;GO:0003824,catalytic activity;GO:0016798,hydrolase activity, acting on glycosyl bonds	EC:2.4.1.21	K00703	ko00500, Starch and sucrose metabolism;
GBSP01005362	comp1468_c0_seq4	down	3.39	0.92	-1.88158	0.943063	0.295428	0.449596	1	1	0.999993	glgA	starch synthase	8336	sp|Q9Y719|MOK13_SCHPO Cell wall alpha-1,3-glucan synthase mok13 OS=Schizosaccharomyces pombe (strain 972 / ATCC 24843) GN=mok13 PE=2 SV=2	0	gnl|CDD|200462 cd11323, AmyAc_AGS, Alpha amylase catalytic domain found in Alpha 1,3-glucan synthase (also called uridine diphosphoglucose-1,3-alpha-glucan glucosyltransferase and 1,3-alpha-D-glucan synthase). Alpha 1,3-glucan synthase (AGS, EC 2.4.1.183) is an enzyme that catalyzes the reversible chemical reaction of UDP-glucose and [alpha-D-glucosyl-(1-3)]n to form UDP and [alpha-D-glucosyl-(1-…	0	tr|G7XXF2|G7XXF2_ASPKW Alpha-1,3-glucan synthase OS=Aspergillus kawachii (strain NBRC 4308) GN=AKAW_09725 PE=4 SV=1	0	dbj|GAA91611.1| alpha-1,3-glucan synthase [Aspergillus kawachii IFO 4308]	0	lcl|Q2UIS4_ASPOR/101-499 PF00128.19;Alpha-amylase;	0	-	GO:0043169,cation binding;GO:0008152,metabolic process;GO:0016757,transferase activity, transferring glycosyl groups;GO:0009058,biosynthetic process;GO:0005975,carbohydrate metabolic process;GO:0016740,transferase activity;GO:0003824,catalytic activity;GO:0016798,hydrolase activity, acting on glycosyl bonds	EC:2.4.1.21	K00703	ko00500, Starch and sucrose metabolism;
GBSP01005363	comp1468_c0_seq5	down	3.67	1	-1.87578	0.972187	0.173437	0.410638	1	1	0.999993	glgA	starch synthase	8292	sp|Q9Y719|MOK13_SCHPO Cell wall alpha-1,3-glucan synthase mok13 OS=Schizosaccharomyces pombe (strain 972 / ATCC 24843) GN=mok13 PE=2 SV=2	0	gnl|CDD|200462 cd11323, AmyAc_AGS, Alpha amylase catalytic domain found in Alpha 1,3-glucan synthase (also called uridine diphosphoglucose-1,3-alpha-glucan glucosyltransferase and 1,3-alpha-D-glucan synthase). Alpha 1,3-glucan synthase (AGS, EC 2.4.1.183) is an enzyme that catalyzes the reversible chemical reaction of UDP-glucose and [alpha-D-glucosyl-(1-3)]n to form UDP and [alpha-D-glucosyl-(1-…	0	tr|G7XXF2|G7XXF2_ASPKW Alpha-1,3-glucan synthase OS=Aspergillus kawachii (strain NBRC 4308) GN=AKAW_09725 PE=4 SV=1	0	dbj|GAA91611.1| alpha-1,3-glucan synthase [Aspergillus kawachii IFO 4308]	0	lcl|Q2UIS4_ASPOR/101-499 PF00128.19;Alpha-amylase;	0	-	GO:0043169,cation binding;GO:0008152,metabolic process;GO:0016757,transferase activity, transferring glycosyl groups;GO:0009058,biosynthetic process;GO:0005975,carbohydrate metabolic process;GO:0016740,transferase activity;GO:0003824,catalytic activity;GO:0016798,hydrolase activity, acting on glycosyl bonds	EC:2.4.1.21	K00703	ko00500, Starch and sucrose metabolism;
GBSP01005364	comp1468_c0_seq6	down	3.38	0.93	-1.86172	0.943063	0.295428	0.455394	1	1	0.999993	glgA	starch synthase	8282	sp|Q9Y719|MOK13_SCHPO Cell wall alpha-1,3-glucan synthase mok13 OS=Schizosaccharomyces pombe (strain 972 / ATCC 24843) GN=mok13 PE=2 SV=2	0	gnl|CDD|200462 cd11323, AmyAc_AGS, Alpha amylase catalytic domain found in Alpha 1,3-glucan synthase (also called uridine diphosphoglucose-1,3-alpha-glucan glucosyltransferase and 1,3-alpha-D-glucan synthase). Alpha 1,3-glucan synthase (AGS, EC 2.4.1.183) is an enzyme that catalyzes the reversible chemical reaction of UDP-glucose and [alpha-D-glucosyl-(1-3)]n to form UDP and [alpha-D-glucosyl-(1-…	0	tr|G7XXF2|G7XXF2_ASPKW Alpha-1,3-glucan synthase OS=Aspergillus kawachii (strain NBRC 4308) GN=AKAW_09725 PE=4 SV=1	0	dbj|GAA91611.1| alpha-1,3-glucan synthase [Aspergillus kawachii IFO 4308]	0	lcl|Q2UIS4_ASPOR/101-499 PF00128.19;Alpha-amylase;	0	-	GO:0043169,cation binding;GO:0008152,metabolic process;GO:0016757,transferase activity, transferring glycosyl groups;GO:0009058,biosynthetic process;GO:0005975,carbohydrate metabolic process;GO:0016740,transferase activity;GO:0003824,catalytic activity;GO:0016798,hydrolase activity, acting on glycosyl bonds	EC:2.4.1.21	K00703	ko00500, Starch and sucrose metabolism;
GBSP01005365	comp1468_c0_seq7	down	3.38	0.94	-1.84629	0.943063	0.295428	0.458763	1	1	0.999993	glgA	starch synthase	8280	sp|Q9Y719|MOK13_SCHPO Cell wall alpha-1,3-glucan synthase mok13 OS=Schizosaccharomyces pombe (strain 972 / ATCC 24843) GN=mok13 PE=2 SV=2	0	gnl|CDD|200462 cd11323, AmyAc_AGS, Alpha amylase catalytic domain found in Alpha 1,3-glucan synthase (also called uridine diphosphoglucose-1,3-alpha-glucan glucosyltransferase and 1,3-alpha-D-glucan synthase). Alpha 1,3-glucan synthase (AGS, EC 2.4.1.183) is an enzyme that catalyzes the reversible chemical reaction of UDP-glucose and [alpha-D-glucosyl-(1-3)]n to form UDP and [alpha-D-glucosyl-(1-…	0	tr|G7XXF2|G7XXF2_ASPKW Alpha-1,3-glucan synthase OS=Aspergillus kawachii (strain NBRC 4308) GN=AKAW_09725 PE=4 SV=1	0	dbj|GAA91611.1| alpha-1,3-glucan synthase [Aspergillus kawachii IFO 4308]	0	lcl|Q2UIS4_ASPOR/101-499 PF00128.19;Alpha-amylase;	0	-	GO:0043169,cation binding;GO:0008152,metabolic process;GO:0016757,transferase activity, transferring glycosyl groups;GO:0009058,biosynthetic process;GO:0005975,carbohydrate metabolic process;GO:0016740,transferase activity;GO:0003824,catalytic activity;GO:0016798,hydrolase activity, acting on glycosyl bonds	EC:2.4.1.21	K00703	ko00500, Starch and sucrose metabolism;
GBSP01005366	comp1468_c0_seq8	down	3.37	0.94	-1.84202	0.943063	0.295428	0.461234	1	1	0.999993	glgA	starch synthase	8226	sp|Q9Y719|MOK13_SCHPO Cell wall alpha-1,3-glucan synthase mok13 OS=Schizosaccharomyces pombe (strain 972 / ATCC 24843) GN=mok13 PE=2 SV=2	0	gnl|CDD|200462 cd11323, AmyAc_AGS, Alpha amylase catalytic domain found in Alpha 1,3-glucan synthase (also called uridine diphosphoglucose-1,3-alpha-glucan glucosyltransferase and 1,3-alpha-D-glucan synthase). Alpha 1,3-glucan synthase (AGS, EC 2.4.1.183) is an enzyme that catalyzes the reversible chemical reaction of UDP-glucose and [alpha-D-glucosyl-(1-3)]n to form UDP and [alpha-D-glucosyl-(1-…	0	tr|G7XXF2|G7XXF2_ASPKW Alpha-1,3-glucan synthase OS=Aspergillus kawachii (strain NBRC 4308) GN=AKAW_09725 PE=4 SV=1	0	dbj|GAA91611.1| alpha-1,3-glucan synthase [Aspergillus kawachii IFO 4308]	0	lcl|Q2UIS4_ASPOR/101-499 PF00128.19;Alpha-amylase;	0	-	GO:0043169,cation binding;GO:0008152,metabolic process;GO:0016757,transferase activity, transferring glycosyl groups;GO:0009058,biosynthetic process;GO:0005975,carbohydrate metabolic process;GO:0016740,transferase activity;GO:0003824,catalytic activity;GO:0016798,hydrolase activity, acting on glycosyl bonds	EC:2.4.1.21	K00703	ko00500, Starch and sucrose metabolism;
	comp14690_c0_seq1	down	0.3	0	#NAME?	1	1	NA	1	1	NA	-	-	125	-	-	-	-	-	-	-	-	-	-	-	-	-	-	-
GBSP01004470	comp146_c0_seq1	down	171.62	39.95	-2.10295	1	2.44059e-22	1.17756e-20	1	2.14838e-19	3.916e-18	-	-	4145	-	-	-	-	tr|B6HQW6|B6HQW6_PENCW Pc22g24570 protein OS=Penicillium chrysogenum (strain ATCC 28089 / DSM 1075 / Wisconsin 54-1255) GN=Pc22g24570 PE=4 SV=1	0	ref|XP_002566345.1| Pc22g24570 [Penicillium chrysogenum Wisconsin 54-1255] emb|CAP99745.1| Pc22g24570 [Penicillium chrysogenum Wisconsin 54-1255]	0	lcl|B2WMK0_PYRTR/1-342 PB052494; Pfam-B_52494;	2e-33	-	-	-	-	-
GBSP01009850	comp14706_c0_seq1	down	0.82	0.03	-4.77259	1	0.488483	0.836325	1	1	0.999993	-	-	646	-	-	-	-	-	-	-	-	-	-	-	-	-	-	-
	comp14710_c0_seq1	down	0.26	0	#NAME?	1	1	NA	1	1	NA	-	-	143	-	-	-	-	-	-	-	-	-	-	-	-	-	-	-
GBSP01010218	comp14715_c0_seq1	down	0.17	0	#NAME?	1	1	NA	1	1	NA	LHCA2	light-harvesting complex I chlorophyll a/b binding protein 2	225	sp|P10708|CB12_SOLLC Chlorophyll a-b binding protein 7, chloroplastic OS=Solanum lycopersicum GN=CAB7 PE=3 SV=1	4e-23	gnl|CDD|177716 PLN00098, PLN00098, light-harvesting complex I chlorophyll a/b-binding protein (Lhac); Provisional.	8e-21	tr|Q42111|Q42111_ARATH CAB7: CAB binding protein (Fragment) OS=Arabidopsis thaliana PE=2 SV=2	6e-24	ref|NP_198197.1| light-harvesting complex I chlorophyll a/b binding protein 2 [Arabidopsis thaliana] gb|AED93800.1| light-harvesting complex I chlorophyll a/b binding protein 2 [Arabidopsis thaliana]	9e-23	lcl|Q42111_ARATH/1-57 PF00504.16;Chloroa_b-bind;	4e-21	-	GO:0016020,membrane;GO:0009535,chloroplast thylakoid membrane;GO:0009523,photosystem II;GO:0018298,protein-chromophore linkage;GO:0009579,thylakoid;GO:0046872,metal ion binding;GO:0009765,photosynthesis, light harvesting;GO:0016021,integral to membrane;GO:0009536,plastid;GO:0016168,chlorophyll binding;GO:0009507,chloroplast;GO:0015979,photosynthesis;GO:0009522,photosystem I	-	K08908	ko00196, Photosynthesis - antenna proteins;
	comp14717_c0_seq1	down	0.14	0	#NAME?	1	1	NA	1	1	NA	-	-	135	-	-	-	-	-	-	-	-	-	-	-	-	-	-	-
GBSP01009986	comp14744_c0_seq1	down	0.67	0	#NAME?	1	0.488483	NA	1	1	NA	-	-	393	-	-	-	-	-	-	-	-	-	-	-	-	-	-	-
	comp14746_c0_seq1	down	0.18	0	#NAME?	1	1	NA	1	1	NA	-	-	107	-	-	-	-	-	-	-	-	-	-	-	-	-	-	-
GBSP01010282	comp14747_c0_seq1	down	0.22	0.1	-1.1375	1	1	0.122827	1	1	0.667283	-	-	346	-	-	-	-	-	-	-	-	-	-	-	-	-	-	-
	comp14748_c0_seq1	down	0.17	0	#NAME?	1	1	NA	1	1	NA	-	-	114	-	-	-	-	-	-	-	-	-	-	-	-	-	-	-
GBSP01005852	comp1474_c0_seq1	down	29.36	7.29	-2.00986	0.99998	9.21736e-05	0.000293888	1	0.00768276	0.00997795	K06916	-	6005	sp|P32317|AFG1_YEAST Protein AFG1 OS=Saccharomyces cerevisiae (strain ATCC 204508 / S288c) GN=AFG1 PE=1 SV=1	4e-91	gnl|CDD|31674 COG1485, COG1485, Predicted ATPase [General function prediction only].	7e-108	tr|B6H3E5|B6H3E5_PENCW Pc13g06260 protein OS=Penicillium chrysogenum (strain ATCC 28089 / DSM 1075 / Wisconsin 54-1255) GN=Pc13g06260 PE=4 SV=1	0	ref|XP_002559060.1| Pc13g06260 [Penicillium chrysogenum Wisconsin 54-1255] emb|CAP91695.1| Pc13g06260 [Penicillium chrysogenum Wisconsin 54-1255]	0	lcl|B6H3E9_PENCW/91-463 PF03969.11;AFG1_ATPase;	0	R	GO:0016310,phosphorylation;GO:0016301,kinase activity;GO:0007154,cell communication;GO:0035091,phosphatidylinositol binding	-	K06916	-
GBSP01005853	comp1474_c0_seq2	down	29.73	7.41	-2.00437	0.999989	5.50791e-05	0.000273118	1	0.00488418	0.00933387	K06916	-	5936	sp|P32317|AFG1_YEAST Protein AFG1 OS=Saccharomyces cerevisiae (strain ATCC 204508 / S288c) GN=AFG1 PE=1 SV=1	4e-91	gnl|CDD|31674 COG1485, COG1485, Predicted ATPase [General function prediction only].	7e-108	tr|B6H3E5|B6H3E5_PENCW Pc13g06260 protein OS=Penicillium chrysogenum (strain ATCC 28089 / DSM 1075 / Wisconsin 54-1255) GN=Pc13g06260 PE=4 SV=1	0	ref|XP_002559060.1| Pc13g06260 [Penicillium chrysogenum Wisconsin 54-1255] emb|CAP91695.1| Pc13g06260 [Penicillium chrysogenum Wisconsin 54-1255]	0	lcl|B6H3E9_PENCW/91-463 PF03969.11;AFG1_ATPase;	0	R	GO:0016310,phosphorylation;GO:0016301,kinase activity;GO:0007154,cell communication;GO:0035091,phosphatidylinositol binding	-	K06916	-
GBSP01005854	comp1474_c0_seq3	down	34.19	8.13	-2.07225	0.999996	1.84732e-05	6.25727e-05	1	0.00191036	0.00260944	K06916	-	4845	sp|P32317|AFG1_YEAST Protein AFG1 OS=Saccharomyces cerevisiae (strain ATCC 204508 / S288c) GN=AFG1 PE=1 SV=1	4e-91	gnl|CDD|31674 COG1485, COG1485, Predicted ATPase [General function prediction only].	7e-108	tr|B6H3E5|B6H3E5_PENCW Pc13g06260 protein OS=Penicillium chrysogenum (strain ATCC 28089 / DSM 1075 / Wisconsin 54-1255) GN=Pc13g06260 PE=4 SV=1	0	ref|XP_002559060.1| Pc13g06260 [Penicillium chrysogenum Wisconsin 54-1255] emb|CAP91695.1| Pc13g06260 [Penicillium chrysogenum Wisconsin 54-1255]	0	lcl|B6H3E9_PENCW/91-463 PF03969.11;AFG1_ATPase;	0	R	GO:0016310,phosphorylation;GO:0016301,kinase activity;GO:0007154,cell communication;GO:0035091,phosphatidylinositol binding	-	K06916	-
GBSP01005855	comp1474_c0_seq4	down	34.71	8.29	-2.06591	0.999998	1.10097e-05	5.61547e-05	1	0.0011826	0.00236461	K06916	-	4776	sp|P32317|AFG1_YEAST Protein AFG1 OS=Saccharomyces cerevisiae (strain ATCC 204508 / S288c) GN=AFG1 PE=1 SV=1	4e-91	gnl|CDD|31674 COG1485, COG1485, Predicted ATPase [General function prediction only].	7e-108	tr|B6H3E5|B6H3E5_PENCW Pc13g06260 protein OS=Penicillium chrysogenum (strain ATCC 28089 / DSM 1075 / Wisconsin 54-1255) GN=Pc13g06260 PE=4 SV=1	0	ref|XP_002559060.1| Pc13g06260 [Penicillium chrysogenum Wisconsin 54-1255] emb|CAP91695.1| Pc13g06260 [Penicillium chrysogenum Wisconsin 54-1255]	0	lcl|B6H3E9_PENCW/91-463 PF03969.11;AFG1_ATPase;	0	R	GO:0016310,phosphorylation;GO:0016301,kinase activity;GO:0007154,cell communication;GO:0035091,phosphatidylinositol binding	-	K06916	-
GBSP01009949	comp14753_c0_seq1	down	0.66	0	#NAME?	1	0.488483	NA	1	1	NA	-	-	286	-	-	-	-	tr|A6RES2|A6RES2_AJECN Predicted protein OS=Ajellomyces capsulata (strain NAm1 / WU24) GN=HCAG_08137 PE=4 SV=1	7e-46	ref|XP_001248976.1| hypothetical protein CIMG_02747 [Coccidioides immitis RS]	3e-47	lcl|A6RES2_AJECN/983-1237 PF00078.22;RVT_1;	2e-50	-	GO:0003964,RNA-directed DNA polymerase activity;GO:0003723,RNA binding;GO:0004523,ribonuclease H activity;GO:0008270,zinc ion binding;GO:0006278,RNA-dependent DNA replication;GO:0003676,nucleic acid binding	-	-	-
GBSP01010378	comp14754_c0_seq1	down	0.44	0	#NAME?	1	1	NA	1	1	NA	-	-	261	-	-	-	-	-	-	-	-	-	-	-	-	-	-	-
GBSP01009951	comp14764_c0_seq1	down	0.57	0.11	-2.37346	1	0.488483	0.524763	1	1	0.999993	xynA	endo-1,4-beta-xylanase	801	sp|P55329|XYNA_ASPNG Endo-1,4-beta-xylanase A OS=Aspergillus niger GN=xynA PE=1 SV=1	5e-105	gnl|CDD|201240 pfam00457, Glyco_hydro_11, Glycosyl hydrolases family 11.	1e-84	tr|E3UN71|E3UN71_ASPNG Endo-1,4-beta-xylanase OS=Aspergillus niger PE=3 SV=1	9e-104	gb|ADO66655.1| beta-1-4-endoxylanase [Aspergillus niger]	8e-104	lcl|XYN5_ASPNG/27-209 PF00457.12;Glyco_hydro_11;	3e-101	-	GO:0045493,xylan catabolic process;GO:0004553,hydrolase activity, hydrolyzing O-glycosyl compounds;GO:0016787,hydrolase activity;GO:0008152,metabolic process;GO:0005975,carbohydrate metabolic process;GO:0005576,extracellular region;GO:0031176,endo-1,4-beta-xylanase activity;GO:0016798,hydrolase activity, acting on glycosyl bonds	EC:3.2.1.8	K01181	-
GBSP01010316	comp14765_c0_seq1	down	0.46	0.11	-2.06413	1	1	0.398792	1	1	0.999993	-	-	327	-	-	-	-	-	-	-	-	-	-	-	-	-	-	-
	comp14770_c0_seq1	down	0.13	0	#NAME?	1	1	NA	1	1	NA	-	-	145	-	-	-	-	-	-	-	-	-	-	-	-	-	-	-
	comp14773_c0_seq1	down	0.23	0	#NAME?	1	1	NA	1	1	NA	-	-	167	-	-	-	-	-	-	-	-	-	-	-	-	-	-	-
GBSP01010270	comp14781_c0_seq2	down	0.25	0.09	-1.47393	1	1	0.153425	1	1	0.725958	-	-	384	sp|Q9SV68|QORH_ARATH Putative quinone-oxidoreductase homolog, chloroplastic OS=Arabidopsis thaliana GN=At4g13010 PE=2 SV=1	1e-106	gnl|CDD|176228 cd08267, MDR1, Medium chain dehydrogenases/reductase (MDR)/zinc-dependent alcohol dehydrogenase-like family. This group is a member of the medium chain dehydrogenases/reductase (MDR)/zinc-dependent alcohol dehydrogenase-like family, but lacks the zinc-binding sites of the zinc-dependent alcohol dehydrogenases. The medium chain dehydrogenases/reductase (MDR)/zinc-dependent alcohol d…	5e-87	tr|C5YDV5|C5YDV5_SORBI Putative uncharacterized protein Sb06g008990 OS=Sorghum bicolor GN=Sb06g008990 PE=4 SV=1	3e-117	ref|XP_002446245.1| hypothetical protein SORBIDRAFT_06g008990 [Sorghum bicolor] gb|EES10573.1| hypothetical protein SORBIDRAFT_06g008990 [Sorghum bicolor]	3e-117	lcl|B9GIJ9_POPTR/192-273 PF00107.21;ADH_zinc_N;	3e-38	CR	GO:0016020,membrane;GO:0055114,oxidation-reduction process;GO:0005488,binding;GO:0009706,chloroplast inner membrane;GO:0009528,plastid inner membrane;GO:0008270,zinc ion binding;GO:0009536,plastid;GO:0016491,oxidoreductase activity;GO:0009507,chloroplast	-	-	-
GBSP01010367	comp14784_c0_seq1	down	0.39	0.12	-1.70044	1	1	0.314405	1	1	0.970853	-	-	295	-	-	-	-	-	-	-	-	-	-	-	-	-	-	-
	comp14786_c0_seq1	down	0.12	0	#NAME?	1	1	NA	1	1	NA	-	-	155	-	-	-	-	-	-	-	-	-	-	-	-	-	-	-
GBSP01010213	comp14787_c0_seq1	down	0.2	0	#NAME?	1	1	NA	1	1	NA	-	-	383	-	-	-	-	-	-	-	-	-	-	-	-	-	-	-
	comp14795_c0_seq1	down	0.58	0.18	-1.68806	1	0.488483	0.503914	1	1	0.999993	-	-	195	-	-	-	-	-	-	-	-	-	-	-	-	-	-	-
GBSP01010608	comp14796_c0_seq1	down	0.4	0.14	-1.51457	1	1	0.322004	1	1	0.980104	-	-	377	-	-	-	-	tr|A1CVJ5|A1CVJ5_NEOFI Glycosyl transferase family 8 protein OS=Neosartorya fischeri (strain ATCC 1020 / DSM 3700 / FGSC A1164 / NRRL 181) GN=NFIA_101310 PE=4 SV=1	5e-25	ref|XP_001266544.1| glycosyl transferase family 8 protein [Neosartorya fischeri NRRL 181] gb|EAW24647.1| glycosyl transferase family 8 protein [Neosartorya fischeri NRRL 181]	5e-25	-	-	-	GO:0016757,transferase activity, transferring glycosyl groups;GO:0016740,transferase activity	-	-	-
	comp14798_c0_seq1	down	0.15	0	#NAME?	1	1	NA	1	1	NA	-	-	128	-	-	-	-	-	-	-	-	-	-	-	-	-	-	-
GBSP01004096	comp147_c0_seq1	down	274.56	118.59	-1.21114	1	3.08668e-17	1.33097e-16	1	1.88816e-14	3.41822e-14	GDH2	glutamate dehydrogenase	4302	sp|P00365|DHE2_NEUCR NAD-specific glutamate dehydrogenase OS=Neurospora crassa (strain ATCC 24698 / 74-OR23-1A / CBS 708.71 / DSM 1257 / FGSC 987) GN=gdh-1 PE=1 SV=4	0	gnl|CDD|185555 PTZ00324, PTZ00324, glutamate dehydrogenase 2; Provisional.	0	tr|B6HS95|B6HS95_PENCW Pc22g08300 protein OS=Penicillium chrysogenum (strain ATCC 28089 / DSM 1075 / Wisconsin 54-1255) GN=Pc22g08300 PE=4 SV=1	0	ref|XP_002564843.1| Pc22g08300 [Penicillium chrysogenum Wisconsin 54-1255] emb|CAP98118.1| Pc22g08300 [Penicillium chrysogenum Wisconsin 54-1255]	0	lcl|B6Q389_PENMQ/442-786 PF05088.7;Bac_GDH;	0	-	GO:0006520,cellular amino acid metabolic process;GO:0004352,glutamate dehydrogenase (NAD+) activity;GO:0019551,glutamate catabolic process to 2-oxoglutarate;GO:0055114,oxidation-reduction process;GO:0005488,binding;GO:0016491,oxidoreductase activity	EC:1.4.1.2	K15371	ko00250, Alanine, aspartate and glutamate metabolism;ko00330, Arginine and proline metabolism;ko00430, Taurine and hypotaurine metabolism;ko00910, Nitrogen metabolism;
GBSP01010120	comp14801_c0_seq1	down	0.23	0	#NAME?	1	1	NA	1	1	NA	-	-	333	-	-	-	-	-	-	-	-	-	-	-	-	-	-	-
	comp14822_c0_seq1	down	0.16	0	#NAME?	1	1	NA	1	1	NA	-	-	119	-	-	-	-	-	-	-	-	-	-	-	-	-	-	-
	comp14836_c0_seq1	down	0.17	0	#NAME?	1	1	NA	1	1	NA	-	-	114	-	-	-	-	-	-	-	-	-	-	-	-	-	-	-
GBSP01009981	comp14839_c0_seq1	down	0.24	0	#NAME?	1	1	NA	1	1	NA	-	-	238	-	-	-	-	-	-	-	-	-	-	-	-	-	-	-
GBSP01010148	comp14847_c0_seq1	down	0.29	0.09	-1.68806	1	1	0.199172	1	1	0.806257	-	-	386	-	-	-	-	-	-	-	-	-	-	-	-	-	-	-
GBSP01010000	comp14855_c0_seq1	down	0.09	0	#NAME?	1	1	NA	1	1	NA	-	-	222	-	-	-	-	-	-	-	-	-	-	-	-	-	-	-
GBSP01010661	comp14858_c0_seq1	down	0.77	0	#NAME?	1	0.488483	NA	1	1	NA	-	-	514	-	-	-	-	tr|B8N323|B8N323_ASPFN Putative uncharacterized protein OS=Aspergillus flavus (strain ATCC 200026 / FGSC A1120 / NRRL 3357 / JCM 12722 / SRRC 167) GN=AFLA_025470 PE=4 SV=1	9e-34	ref|XP_002374058.1| conserved hypothetical protein [Aspergillus flavus NRRL3357] gb|EED55276.1| conserved hypothetical protein [Aspergillus flavus NRRL3357]	9e-34	lcl|B8N323_ASPFN/332-730 PF11951.3;Fungal_trans_2;	2e-34	-	GO:0005634,nucleus;GO:0006355,regulation of transcription, DNA-dependent;GO:0008270,zinc ion binding;GO:0006351,transcription, DNA-dependent;GO:0003700,sequence-specific DNA binding transcription factor activity	-	-	-
GBSP01010327	comp14864_c0_seq3	down	0.07	0	#NAME?	1	1	NA	1	1	NA	-	-	286	-	-	-	-	-	-	-	-	-	-	-	-	-	-	-
	comp14866_c0_seq1	down	0.17	0	#NAME?	1	1	NA	1	1	NA	-	-	113	-	-	-	-	-	-	-	-	-	-	-	-	-	-	-
	comp14869_c0_seq1	down	0.18	0	#NAME?	1	1	NA	1	1	NA	-	-	107	-	-	-	-	-	-	-	-	-	-	-	-	-	-	-
	comp14873_c0_seq1	down	0.16	0	#NAME?	1	1	NA	1	1	NA	-	-	122	-	-	-	-	-	-	-	-	-	-	-	-	-	-	-
GBSP01010482	comp14879_c0_seq1	down	0.05	0	#NAME?	1	1	NA	1	1	NA	-	-	403	-	-	-	-	-	-	-	-	-	-	-	-	-	-	-
	comp14896_c0_seq1	down	0.1	0	#NAME?	1	1	NA	1	1	NA	-	-	186	-	-	-	-	-	-	-	-	-	-	-	-	-	-	-
	comp14907_c0_seq1	down	0.19	0	#NAME?	1	1	NA	1	1	NA	-	-	101	-	-	-	-	-	-	-	-	-	-	-	-	-	-	-
	comp14928_c0_seq1	down	0.16	0	#NAME?	1	1	NA	1	1	NA	-	-	118	-	-	-	-	-	-	-	-	-	-	-	-	-	-	-
GBSP01010338	comp14936_c0_seq1	down	0.34	0.13	-1.38702	1	1	0.255604	1	1	0.896681	-	-	282	-	-	-	-	-	-	-	-	-	-	-	-	-	-	-
GBSP01010046	comp14938_c0_seq1	down	0.21	0.1	-1.07039	1	1	0.11272	1	1	0.644508	-	-	732	-	-	-	-	-	-	-	-	-	-	-	-	-	-	-
GBSP01009979	comp14947_c0_seq1	down	0.17	0	#NAME?	1	1	NA	1	1	NA	-	-	222	-	-	-	-	-	-	-	-	-	-	-	-	-	-	-
GBSP01010065	comp14950_c0_seq1	down	0.24	0	#NAME?	1	1	NA	1	1	NA	-	-	319	-	-	-	-	-	-	-	-	-	-	-	-	-	-	-
	comp14970_c0_seq1	down	0.18	0	#NAME?	1	1	NA	1	1	NA	-	-	107	-	-	-	-	-	-	-	-	-	-	-	-	-	-	-
	comp14972_c0_seq1	down	0.11	0	#NAME?	1	1	NA	1	1	NA	-	-	168	-	-	-	-	-	-	-	-	-	-	-	-	-	-	-
	comp14980_c0_seq1	down	0.65	0	#NAME?	1	0.488483	NA	1	1	NA	-	-	175	-	-	-	-	-	-	-	-	-	-	-	-	-	-	-
GBSP01010255	comp14982_c0_seq1	down	0.67	0	#NAME?	1	0.488483	NA	1	1	NA	-	-	227	-	-	-	-	-	-	-	-	-	-	-	-	-	-	-
GBSP01010305	comp14984_c0_seq1	down	0.29	0	#NAME?	1	1	NA	1	1	NA	-	-	264	-	-	-	-	-	-	-	-	-	-	-	-	-	-	-
GBSP01000033	comp1498_c0_seq1	down	20.82	5.53	-1.91262	0.999497	0.00205295	0.00369917	1	0.11577	0.0812471	-	-	4020	-	-	gnl|CDD|143389 cd05399, NT_Rel-Spo_like, Nucleotidyltransferase (NT) domain of RelA- and SpoT-like ppGpp synthetases and hydrolases. This family includes the catalytic domains of Escherichia coli ppGpp synthetase (RelA), ppGpp synthetase/hydrolase (SpoT), and related proteins. RelA synthesizes (p)ppGpp in response to amino-acid starvation and in association with ribosomes. (p)ppGpp triggers the b…	2e-14	-	-	-	-	-	-	-	-	-	-	-
GBSP01000034	comp1498_c0_seq2	down	19.78	5.19	-1.93024	0.999697	0.00141677	0.0045769	1	0.086082	0.0955879	-	-	3972	-	-	gnl|CDD|143389 cd05399, NT_Rel-Spo_like, Nucleotidyltransferase (NT) domain of RelA- and SpoT-like ppGpp synthetases and hydrolases. This family includes the catalytic domains of Escherichia coli ppGpp synthetase (RelA), ppGpp synthetase/hydrolase (SpoT), and related proteins. RelA synthesizes (p)ppGpp in response to amino-acid starvation and in association with ribosomes. (p)ppGpp triggers the b…	2e-14	-	-	-	-	-	-	-	-	-	-	-
GBSP01000035	comp1498_c0_seq3	down	20.11	5.61	-1.84184	0.999153	0.00331552	0.00544588	1	0.161922	0.109255	-	-	3952	-	-	gnl|CDD|143389 cd05399, NT_Rel-Spo_like, Nucleotidyltransferase (NT) domain of RelA- and SpoT-like ppGpp synthetases and hydrolases. This family includes the catalytic domains of Escherichia coli ppGpp synthetase (RelA), ppGpp synthetase/hydrolase (SpoT), and related proteins. RelA synthesizes (p)ppGpp in response to amino-acid starvation and in association with ribosomes. (p)ppGpp triggers the b…	2e-14	-	-	-	-	-	-	-	-	-	-	-
GBSP01000036	comp1498_c0_seq4	down	19.04	5.26	-1.8559	0.999474	0.00234963	0.00679487	1	0.128421	0.127719	-	-	3904	-	-	gnl|CDD|143389 cd05399, NT_Rel-Spo_like, Nucleotidyltransferase (NT) domain of RelA- and SpoT-like ppGpp synthetases and hydrolases. This family includes the catalytic domains of Escherichia coli ppGpp synthetase (RelA), ppGpp synthetase/hydrolase (SpoT), and related proteins. RelA synthesizes (p)ppGpp in response to amino-acid starvation and in association with ribosomes. (p)ppGpp triggers the b…	2e-14	-	-	-	-	-	-	-	-	-	-	-
GBSP01000037	comp1498_c0_seq5	down	20.65	5.22	-1.98402	0.999826	0.000847147	0.00312769	1	0.0544998	0.0711659	-	-	3895	-	-	gnl|CDD|143389 cd05399, NT_Rel-Spo_like, Nucleotidyltransferase (NT) domain of RelA- and SpoT-like ppGpp synthetases and hydrolases. This family includes the catalytic domains of Escherichia coli ppGpp synthetase (RelA), ppGpp synthetase/hydrolase (SpoT), and related proteins. RelA synthesizes (p)ppGpp in response to amino-acid starvation and in association with ribosomes. (p)ppGpp triggers the b…	2e-14	-	-	-	-	-	-	-	-	-	-	-
GBSP01000038	comp1498_c0_seq6	down	19.57	4.86	-2.00962	0.999697	0.00141677	0.00387294	1	0.086082	0.0845623	-	-	3847	-	-	gnl|CDD|143389 cd05399, NT_Rel-Spo_like, Nucleotidyltransferase (NT) domain of RelA- and SpoT-like ppGpp synthetases and hydrolases. This family includes the catalytic domains of Escherichia coli ppGpp synthetase (RelA), ppGpp synthetase/hydrolase (SpoT), and related proteins. RelA synthesizes (p)ppGpp in response to amino-acid starvation and in association with ribosomes. (p)ppGpp triggers the b…	2e-14	-	-	-	-	-	-	-	-	-	-	-
GBSP01000039	comp1498_c0_seq7	down	19.91	5.29	-1.91215	0.999697	0.00141677	0.00466268	1	0.086082	0.0967562	-	-	3827	-	-	gnl|CDD|143389 cd05399, NT_Rel-Spo_like, Nucleotidyltransferase (NT) domain of RelA- and SpoT-like ppGpp synthetases and hydrolases. This family includes the catalytic domains of Escherichia coli ppGpp synthetase (RelA), ppGpp synthetase/hydrolase (SpoT), and related proteins. RelA synthesizes (p)ppGpp in response to amino-acid starvation and in association with ribosomes. (p)ppGpp triggers the b…	2e-14	-	-	-	-	-	-	-	-	-	-	-
GBSP01000040	comp1498_c0_seq8	down	18.81	4.93	-1.93184	0.999474	0.00234963	0.00584495	1	0.128421	0.114945	-	-	3779	-	-	gnl|CDD|143389 cd05399, NT_Rel-Spo_like, Nucleotidyltransferase (NT) domain of RelA- and SpoT-like ppGpp synthetases and hydrolases. This family includes the catalytic domains of Escherichia coli ppGpp synthetase (RelA), ppGpp synthetase/hydrolase (SpoT), and related proteins. RelA synthesizes (p)ppGpp in response to amino-acid starvation and in association with ribosomes. (p)ppGpp triggers the b…	2e-14	-	-	-	-	-	-	-	-	-	-	-
GBSP01010206	comp14991_c0_seq1	down	0.57	0.18	-1.66297	1	0.488483	0.493596	1	1	0.999993	-	-	201	-	-	-	-	-	-	-	-	-	-	-	-	-	-	-
GBSP01010214	comp14998_c0_seq1	down	0.17	0	#NAME?	1	1	NA	1	1	NA	-	-	229	-	-	-	-	tr|B6H2Q4|B6H2Q4_PENCW Pc13g14930 protein OS=Penicillium chrysogenum (strain ATCC 28089 / DSM 1075 / Wisconsin 54-1255) GN=Pc13g14930 PE=4 SV=1	2e-07	ref|XP_002559895.1| Pc13g14930 [Penicillium chrysogenum Wisconsin 54-1255] emb|CAP92562.1| Pc13g14930 [Penicillium chrysogenum Wisconsin 54-1255]	2e-07	-	-	-	GO:0050661,NADP binding;GO:0050660,flavin adenine dinucleotide binding;GO:0004499,N,N-dimethylaniline monooxygenase activity;GO:0055114,oxidation-reduction process;GO:0016491,oxidoreductase activity	-	-	-
GBSP01000093	comp149_c1_seq1	down	13.07	4.28	-1.61058	0.995129	0.019564	0.0492271	1	0.625406	0.458328	-	-	2344	-	-	-	-	tr|A1D4L6|A1D4L6_NEOFI Putative uncharacterized protein OS=Neosartorya fischeri (strain ATCC 1020 / DSM 3700 / FGSC A1164 / NRRL 181) GN=NFIA_020670 PE=4 SV=1	5e-175	ref|XP_001388723.2| RNA polymerase I specific transcription initiation factor Rrn7 [Aspergillus niger CBS 513.88]	3e-179	lcl|B6H7X0_PENCW/1-465 PB000889; Pfam-B_889;	3e-140	-	GO:0006413,translational initiation;GO:0003743,translation initiation factor activity	-	-	-
	comp15003_c0_seq1	down	0.17	0	#NAME?	1	1	NA	1	1	NA	-	-	109	-	-	-	-	-	-	-	-	-	-	-	-	-	-	-
GBSP01010393	comp15007_c0_seq1	down	0.51	0.08	-2.67243	1	0.488483	0.468712	1	1	0.999993	-	-	445	-	-	-	-	-	-	-	-	-	-	-	-	-	-	-
GBSP01010582	comp15009_c0_seq1	down	0.26	0.12	-1.11548	1	1	0.167195	1	1	0.755028	malZ	alpha-glucosidase	594	sp|Q02751|MALT_CANAX Alpha-glucosidase OS=Candida albicans GN=MAL2 PE=1 SV=4	6e-56	gnl|CDD|162843 TIGR02403, trehalose_treC, alpha,alpha-phosphotrehalase. Trehalose is a glucose disaccharide that serves in many biological systems as a compatible solute for protection against hyperosmotic and thermal stress. This family describes trehalose-6-phosphate hydrolase, product of the treC (or treA) gene, which is often found together with a trehalose uptake transporter and a trehalose …	9e-61	tr|B8MPF6|B8MPF6_TALSN Isoamylase, putative OS=Talaromyces stipitatus (strain ATCC 10500 / CBS 375.48 / QM 6759 / NRRL 1006) GN=TSTA_106040 PE=4 SV=1	8e-74	ref|XP_002486633.1| isoamylase, putative [Talaromyces stipitatus ATCC 10500] gb|EED14395.1| isoamylase, putative [Talaromyces stipitatus ATCC 10500]	7e-74	-	-	-	GO:0043169,cation binding;GO:0016787,hydrolase activity;GO:0008152,metabolic process;GO:0005975,carbohydrate metabolic process;GO:0003824,catalytic activity;GO:0005737,cytoplasm;GO:0016798,hydrolase activity, acting on glycosyl bonds;GO:0004574,oligo-1,6-glucosidase activity	EC:3.2.1.20	K01187	ko00052, Galactose metabolism;ko00500, Starch and sucrose metabolism;
GBSP01010678	comp15012_c0_seq1	down	0.18	0.08	-1.16993	1	1	0.0794707	1	1	0.564077	-	-	213	-	-	-	-	tr|G7ZYC4|G7ZYC4_MEDTR Cell wall-associated hydrolase (Fragment) OS=Medicago truncatula GN=MTR_069s1001 PE=4 SV=1	5e-10	ref|XP_003637074.1| Cell wall-associated hydrolase, partial [Medicago truncatula] gb|AES84212.1| Cell wall-associated hydrolase, partial [Medicago truncatula]	4e-10	lcl|A5ZQM1_9FIRM/35-159 PF14211.1;DUF4323;	1e-07	-	-	-	-	-
	comp15024_c0_seq1	down	0.16	0	#NAME?	1	1	NA	1	1	NA	-	-	117	-	-	-	-	-	-	-	-	-	-	-	-	-	-	-
	comp15031_c0_seq1	down	0.48	0	#NAME?	1	1	NA	1	1	NA	-	-	158	-	-	-	-	-	-	-	-	-	-	-	-	-	-	-
	comp15033_c0_seq1	down	0.37	0	#NAME?	1	1	NA	1	1	NA	-	-	103	-	-	-	-	-	-	-	-	-	-	-	-	-	-	-
GBSP01010599	comp15041_c0_seq1	down	0.44	0	#NAME?	1	1	NA	1	1	NA	-	-	647	-	-	-	-	-	-	-	-	-	-	-	-	-	-	-
	comp15044_c0_seq1	down	0.15	0	#NAME?	1	1	NA	1	1	NA	-	-	128	-	-	-	-	-	-	-	-	-	-	-	-	-	-	-
GBSP01010425	comp15056_c0_seq1	down	0.37	0	#NAME?	1	1	NA	1	1	NA	-	-	622	-	-	-	-	-	-	-	-	-	-	-	-	-	-	-
GBSP01010663	comp15066_c0_seq1	down	0.53	0	#NAME?	1	0.488483	NA	1	1	NA	-	-	286	-	-	-	-	-	-	-	-	-	-	-	-	-	-	-
	comp15069_c0_seq1	down	0.35	0	#NAME?	1	1	NA	1	1	NA	-	-	109	-	-	-	-	-	-	-	-	-	-	-	-	-	-	-
GBSP01010221	comp15077_c0_seq1	down	0.52	0.07	-2.89308	1	0.488483	0.484845	1	1	0.999993	-	-	952	-	-	gnl|CDD|203177 pfam05141, DIT1_PvcA, Pyoverdine/dityrosine biosynthesis protein. This family includes DIT1 that is involved in synthesising dityrosine. Dityrosine is a sporulation-specific component of the yeast ascospore wall that is essential for the resistance of the spores to adverse environmental conditions. P. aeruginosa pvcA is involved in the biosynthesis of pyoverdine.	1e-109	tr|B6HJH3|B6HJH3_PENCW Pc21g15320 protein OS=Penicillium chrysogenum (strain ATCC 28089 / DSM 1075 / Wisconsin 54-1255) GN=Pc21g15320 PE=4 SV=1	8e-155	ref|XP_002568542.1| Pc21g15320 [Penicillium chrysogenum Wisconsin 54-1255] emb|CAP96429.1| Pc21g15320 [Penicillium chrysogenum Wisconsin 54-1255]	8e-155	lcl|B6HJH3_PENCW/115-395 PF05141.7;DIT1_PvcA;	1e-139	-	GO:0055114,oxidation-reduction process;GO:0016491,oxidoreductase activity	-	-	-
GBSP01009877	comp15079_c0_seq1	down	0.28	0.09	-1.63743	1	1	0.187513	1	1	0.78459	-	-	822	sp|P79017|ALL2_ASPFU Major allergen Asp f 2 OS=Neosartorya fumigata (strain ATCC MYA-4609 / Af293 / CBS 101355 / FGSC A1100) GN=AFUA_4G09580 PE=1 SV=2	2e-115	gnl|CDD|206104 pfam13933, HRXXH, Putative peptidase family. This family of putative peptidases are closely related to the M35 family pfam02102. In this family the metal binding HEXXH motif is replaced with HRXXH. The exact function of these proteins is unknown. Members of this family are found to be fungal allergens.	2e-148	tr|B6HBQ3|B6HBQ3_PENCW Pc18g04590 protein (Precursor) OS=Penicillium chrysogenum (strain ATCC 28089 / DSM 1075 / Wisconsin 54-1255) GN=Pc18g04590 PE=4 SV=1	1e-134	ref|XP_002562292.1| Pc18g04590 [Penicillium chrysogenum Wisconsin 54-1255] emb|CAP94683.1| Pc18g04590 [Penicillium chrysogenum Wisconsin 54-1255]	1e-134	lcl|B6HBQ3_PENCW/3-246 PF13933.1;HRXXH;	2e-132	-	GO:0005576,extracellular region	-	-	-
GBSP01010318	comp15083_c0_seq1	down	0.24	0	#NAME?	1	1	NA	1	1	NA	-	-	310	-	-	-	-	-	-	-	-	-	-	-	-	-	-	-
GBSP01010151	comp15084_c0_seq1	down	0.52	0	#NAME?	1	0.488483	NA	1	1	NA	-	-	219	-	-	-	-	-	-	-	-	-	-	-	-	-	-	-
GBSP01010334	comp15087_c0_seq1	down	0.68	0.16	-2.08746	1	0.488483	0.615143	1	1	0.999993	-	-	223	-	-	-	-	-	-	-	-	-	-	-	-	-	-	-
GBSP01009814	comp15094_c0_seq1	down	0.28	0	#NAME?	1	1	NA	1	1	NA	-	-	408	-	-	-	-	-	-	-	-	-	-	-	-	-	-	-
GBSP01010666	comp15107_c0_seq1	down	0.98	0	#NAME?	1	0.488483	NA	1	1	NA	-	-	212	-	-	-	-	-	-	-	-	-	-	-	-	-	-	-
	comp15115_c0_seq1	down	0.18	0	#NAME?	1	1	NA	1	1	NA	-	-	108	-	-	-	-	-	-	-	-	-	-	-	-	-	-	-
GBSP01009890	comp15117_c0_seq1	down	0.48	0.1	-2.26303	1	1	0.425585	1	1	0.999993	fadD36	fatty acid CoA ligase FadD36	1475	-	-	-	-	-	-	-	-	-	-	-	-	-	K12429	-
	comp15119_c0_seq1	down	0.18	0	#NAME?	1	1	NA	1	1	NA	-	-	103	-	-	-	-	-	-	-	-	-	-	-	-	-	-	-
	comp15132_c0_seq1	down	0.13	0	#NAME?	1	1	NA	1	1	NA	-	-	147	-	-	-	-	-	-	-	-	-	-	-	-	-	-	-
GBSP01010408	comp15134_c0_seq1	down	0.24	0	#NAME?	1	1	NA	1	1	NA	-	-	391	-	-	-	-	-	-	-	-	-	-	-	-	-	-	-
	comp15136_c0_seq1	down	0.6	0	#NAME?	1	0.488483	NA	1	1	NA	-	-	127	-	-	-	-	-	-	-	-	-	-	-	-	-	-	-
GBSP01010087	comp15146_c0_seq1	down	0.65	0.03	-4.43741	1	0.488483	0.658532	1	1	0.999993	-	-	526	-	-	-	-	-	-	-	-	-	-	-	-	-	-	-
GBSP01010243	comp15148_c0_seq1	down	0.28	0.04	-2.80735	1	1	0.183246	1	1	0.780625	-	-	402	-	-	-	-	-	-	-	-	-	-	-	-	-	-	-
GBSP01010575	comp15160_c0_seq1	down	0.62	0.06	-3.36923	1	0.488483	0.606748	1	1	0.999993	-	-	305	-	-	-	-	-	-	-	-	-	-	-	-	-	-	-
GBSP01010426	comp15162_c0_seq1	down	0.18	0.08	-1.16993	1	1	0.0794707	1	1	0.564077	-	-	215	-	-	-	-	-	-	-	-	-	-	-	-	-	-	-
GBSP01010296	comp15171_c0_seq1	down	0.5	0	#NAME?	1	1	NA	1	1	NA	-	-	263	-	-	-	-	tr|B6HV01|B6HV01_PENCW Pc22g14640 protein OS=Penicillium chrysogenum (strain ATCC 28089 / DSM 1075 / Wisconsin 54-1255) GN=Pc22g14640 PE=4 SV=1	3e-21	ref|XP_002565385.1| Pc22g14640 [Penicillium chrysogenum Wisconsin 54-1255] emb|CAP98752.1| Pc22g14640 [Penicillium chrysogenum Wisconsin 54-1255]	3e-21	lcl|B6HV01_PENCW/43-508 PF00083.19;Sugar_tr;	5e-22	-	GO:0055085,transmembrane transport;GO:0016021,integral to membrane;GO:0022857,transmembrane transporter activity	-	-	-
GBSP01010322	comp15180_c0_seq1	down	0.39	0.03	-3.70044	1	1	0.330617	1	1	0.987261	-	-	1120	-	-	-	-	tr|D4D5G9|D4D5G9_TRIVH Putative uncharacterized protein OS=Trichophyton verrucosum (strain HKI 0517) GN=TRV_02339 PE=4 SV=1	3e-49	-	-	-	-	-	-	-	-	-
GBSP01010503	comp15187_c0_seq1	down	0.39	0	#NAME?	1	1	NA	1	1	NA	-	-	535	-	-	-	-	-	-	-	-	-	-	-	-	-	-	-
GBSP01006148	comp1518_c0_seq1	down	6.65	1.55	-2.10109	0.983492	0.0790233	0.134102	1	1	0.694705	-	-	4473	sp|P41747|ADH1_ASPFN Alcohol dehydrogenase 1 OS=Aspergillus flavus (strain ATCC 200026 / FGSC A1120 / NRRL 3357 / JCM 12722 / SRRC 167) GN=adh1 PE=2 SV=2	0	gnl|CDD|176257 cd08297, CAD3, Cinnamyl alcohol dehydrogenases (CAD). These alcohol dehydrogenases are related to the cinnamyl alcohol dehydrogenases (CAD), members of the medium chain dehydrogenase/reductase family. NAD(P)(H)-dependent oxidoreductases are the major enzymes in the interconversion of alcohols and aldehydes, or ketones. Cinnamyl alcohol dehydrogenases (CAD) reduce cinnamaldehydes to…	3e-166	tr|B6H0Y6|B6H0Y6_PENCW Pc12g07090 protein OS=Penicillium chrysogenum (strain ATCC 28089 / DSM 1075 / Wisconsin 54-1255) GN=Pc12g07090 PE=4 SV=1	0	ref|XP_002557545.1| Pc12g07090 [Penicillium chrysogenum Wisconsin 54-1255] emb|CAP80336.1| Pc12g07090 [Penicillium chrysogenum Wisconsin 54-1255]	0	lcl|B6H0Y6_PENCW/47-485 PF13520.1;AA_permease_2;	0	EQ	GO:0006810,transport;GO:0016020,membrane;GO:0055085,transmembrane transport;GO:0055114,oxidation-reduction process;GO:0005737,cytoplasm;GO:0005488,binding;GO:0004022,alcohol dehydrogenase (NAD) activity;GO:0046872,metal ion binding;GO:0008270,zinc ion binding;GO:0003333,amino acid transmembrane transport;GO:0016021,integral to membrane;GO:0016491,oxidoreductase activity;GO:0015171,amino acid tran…	-	-	-
	comp15196_c0_seq1	down	0.13	0	#NAME?	1	1	NA	1	1	NA	-	-	145	-	-	-	-	-	-	-	-	-	-	-	-	-	-	-
	comp15214_c0_seq1	down	0.81	0	#NAME?	1	0.488483	NA	1	1	NA	-	-	140	-	-	-	-	-	-	-	-	-	-	-	-	-	-	-
	comp15216_c0_seq1	down	0.18	0	#NAME?	1	1	NA	1	1	NA	-	-	103	-	-	-	-	-	-	-	-	-	-	-	-	-	-	-
GBSP01010687	comp15221_c0_seq1	down	0.9	0	#NAME?	1	0.488483	NA	1	1	NA	-	-	275	-	-	-	-	-	-	-	-	-	-	-	-	-	-	-
GBSP01010235	comp15226_c0_seq1	down	0.71	0	#NAME?	1	0.488483	NA	1	1	NA	-	-	589	-	-	-	-	-	-	-	-	-	-	-	-	-	-	-
GBSP01010236	comp15226_c0_seq2	down	0.52	0	#NAME?	1	0.488483	NA	1	1	NA	-	-	441	-	-	-	-	-	-	-	-	-	-	-	-	-	-	-
GBSP01009872	comp15235_c0_seq1	down	0.1	0	#NAME?	1	1	NA	1	1	NA	-	-	372	-	-	-	-	-	-	-	-	-	-	-	-	-	-	-
	comp15243_c0_seq1	down	0.15	0	#NAME?	1	1	NA	1	1	NA	-	-	128	-	-	-	-	-	-	-	-	-	-	-	-	-	-	-
	comp15246_c0_seq1	down	0.22	0	#NAME?	1	1	NA	1	1	NA	-	-	171	-	-	-	-	-	-	-	-	-	-	-	-	-	-	-
GBSP01010026	comp15248_c0_seq1	down	1.12	0.05	-4.48543	1	0.488483	0.928563	1	1	0.999993	-	-	708	-	-	-	-	tr|G0RF83|G0RF83_HYPJQ Predicted protein OS=Hypocrea jecorina (strain QM6a) GN=TRIREDRAFT_105288 PE=4 SV=1	2e-93	gb|EHK46725.1| hypothetical protein TRIATDRAFT_132630 [Trichoderma atroviride IMI 206040]	3e-95	lcl|F2AZE1_RHOBA/6-432 PB002505; Pfam-B_2505;	2e-28	-	-	-	-	-
	comp15258_c0_seq1	down	0.18	0	#NAME?	1	1	NA	1	1	NA	-	-	105	-	-	-	-	-	-	-	-	-	-	-	-	-	-	-
GBSP01010310	comp15275_c0_seq1	down	0.18	0	#NAME?	1	1	NA	1	1	NA	-	-	433	-	-	-	-	-	-	-	-	-	-	-	-	-	-	-
GBSP01010362	comp15287_c0_seq1	down	0.5	0.12	-2.05889	1	1	0.441615	1	1	0.999993	-	-	301	-	-	-	-	-	-	-	-	-	-	-	-	-	-	-
	comp15294_c0_seq1	down	0.53	0.25	-1.08406	1	0.488483	0.426551	1	1	0.999993	-	-	142	-	-	-	-	-	-	-	-	-	-	-	-	-	-	-
	comp15295_c0_seq1	down	0.43	0.2	-1.10434	1	1	0.341057	1	1	0.994861	-	-	176	-	-	-	-	-	-	-	-	-	-	-	-	-	-	-
GBSP01010504	comp15297_c0_seq1	down	0.51	0	#NAME?	1	0.488483	NA	1	1	NA	-	-	375	-	-	-	-	-	-	-	-	-	-	-	-	-	-	-
GBSP01010104	comp15302_c0_seq1	down	0.11	0	#NAME?	1	1	NA	1	1	NA	-	-	348	-	-	-	-	tr|G7XI70|G7XI70_ASPKW Similar to D-glycerate 3-kinase OS=Aspergillus kawachii (strain NBRC 4308) GN=AKAW_04743 PE=4 SV=1	4e-17	dbj|GAA86629.1| similar to D-glycerate 3-kinase [Aspergillus kawachii IFO 4308]	4e-17	-	-	-	-	-	-	-
	comp15304_c0_seq1	down	0.28	0	#NAME?	1	1	NA	1	1	NA	-	-	137	-	-	-	-	-	-	-	-	-	-	-	-	-	-	-
GBSP01010619	comp15310_c0_seq1	down	0.38	0.07	-2.44057	1	1	0.310865	1	1	0.967662	ARF	Arf/Sar family, other	497	sp|O48920|ARF_VIGUN ADP-ribosylation factor OS=Vigna unguiculata GN=ARF PE=2 SV=3	9e-86	gnl|CDD|165788 PLN00223, PLN00223, ADP-ribosylation factor; Provisional.	2e-98	tr|Q677H6|Q677H6_HYAOR ADP-ribosylation factor (Fragment) OS=Hyacinthus orientalis GN=ARF PE=2 SV=1	3e-85	gb|AAT08648.1| ADP-ribosylation factor [Hyacinthus orientalis]	3e-85	lcl|D0NJI0_PHYIT/5-177 PF00025.16;Arf;	2e-76	UZR	GO:0006810,transport;GO:0005622,intracellular;GO:0016192,vesicle-mediated transport;GO:0000166,nucleotide binding;GO:0007264,small GTPase mediated signal transduction;GO:0005794,Golgi apparatus;GO:0005525,GTP binding;GO:0009536,plastid;GO:0015031,protein transport	-	K07977	-
GBSP01010545	comp15313_c0_seq1	down	0.73	0.11	-2.73039	1	0.488483	0.69387	1	1	0.999993	E1.2.1.3	aldehyde dehydrogenase (NAD+)	1267	sp|O34660|ALDH4_BACSU Putative aldehyde dehydrogenase dhaS OS=Bacillus subtilis GN=dhaS PE=3 SV=1	3e-67	gnl|CDD|201055 pfam00171, Aldedh, Aldehyde dehydrogenase family. This family of dehydrogenases act on aldehyde substrates. Members use NADP as a cofactor. The family includes the following members: The prototypical members are the aldehyde dehydrogenases EC:1.2.1.3. Succinate-semialdehyde dehydrogenase EC:1.2.1.16. Lactaldehyde dehydrogenase EC:1.2.1.22. Benzaldehyde dehydrogenase EC:1.2.1.28. Me…	3e-131	tr|Q1ERI2|Q1ERI2_MONPU Dehydrogenase OS=Monascus purpureus PE=3 SV=1	1e-160	dbj|BAE95336.1| dehydrogenase [Monascus purpureus]	1e-160	lcl|Q1ERI2_MONPU/20-480 PF00171.17;Aldedh;	8e-155	C	GO:0016620,oxidoreductase activity, acting on the aldehyde or oxo group of donors, NAD or NADP as acceptor;GO:0008152,metabolic process;GO:0055114,oxidation-reduction process;GO:0004029,aldehyde dehydrogenase (NAD) activity;GO:0016491,oxidoreductase activity	EC:1.2.1.3	K00128	ko00010, Glycolysis / Gluconeogenesis;ko00040, Pentose and glucuronate interconversions;ko00053, Ascorbate and aldarate metabolism;ko00071, Fatty acid metabolism;ko00280, Valine, leucine and isoleucine degradation;ko00310, Lysine degradation;ko00330, Arginine and proline metabolism;ko00340, Histidine metabolism;ko00380, Tryptophan metabolism;ko00410, beta-Alanine metabolism;ko00561, Glycerolipid …
GBSP01010659	comp15316_c0_seq1	down	0.41	0	#NAME?	1	1	NA	1	1	NA	-	-	739	sp|Q8NIH3|TRI5_FUSBO Trichodiene synthase OS=Fusarium boothii GN=TRI5 PE=3 SV=1	1e-68	gnl|CDD|148130 pfam06330, TRI5, Trichodiene synthase (TRI5). This family consists of several fungal trichodiene synthase proteins (EC:4.2.3.6). TRI5 encodes the enzyme trichodiene synthase, which has been shown to catalyze the first step in the trichothecene pathways of Fusarium and Trichothecium species.	2e-91	tr|B8NHE0|B8NHE0_ASPFN Trichodiene synthase, putative OS=Aspergillus flavus (strain ATCC 200026 / FGSC A1120 / NRRL 3357 / JCM 12722 / SRRC 167) GN=AFLA_135450 PE=4 SV=1	4e-125	ref|XP_002379558.1| trichodiene synthase, putative [Aspergillus flavus NRRL3357] gb|EED50782.1| trichodiene synthase, putative [Aspergillus flavus NRRL3357]	4e-125	lcl|B8NHE0_ASPFN/3-378 PF06330.6;TRI5;	6e-126	-	GO:0016829,lyase activity;GO:0045482,trichodiene synthase activity;GO:0016106,sesquiterpenoid biosynthetic process	-	-	-
	comp15321_c0_seq1	down	0.34	0	#NAME?	1	1	NA	1	1	NA	-	-	113	-	-	-	-	-	-	-	-	-	-	-	-	-	-	-
GBSP01010211	comp15324_c0_seq1	down	0.29	0	#NAME?	1	1	NA	1	1	NA	-	-	655	-	-	-	-	-	-	-	-	-	-	-	-	-	-	-
	comp15329_c0_seq1	down	0.18	0	#NAME?	1	1	NA	1	1	NA	-	-	103	-	-	-	-	-	-	-	-	-	-	-	-	-	-	-
	comp15334_c0_seq1	down	0.18	0	#NAME?	1	1	NA	1	1	NA	-	-	108	-	-	-	-	-	-	-	-	-	-	-	-	-	-	-
	comp15336_c0_seq1	down	0.16	0	#NAME?	1	1	NA	1	1	NA	-	-	120	-	-	-	-	-	-	-	-	-	-	-	-	-	-	-
GBSP01010138	comp15341_c0_seq2	down	0.09	0	#NAME?	1	1	NA	1	1	NA	-	-	405	-	-	-	-	-	-	-	-	-	-	-	-	-	-	-
GBSP01010383	comp15350_c0_seq1	down	0.31	0	#NAME?	1	1	NA	1	1	NA	-	-	246	-	-	-	-	-	-	-	-	-	-	-	-	-	-	-
	comp15355_c0_seq1	down	0.18	0	#NAME?	1	1	NA	1	1	NA	-	-	106	-	-	-	-	-	-	-	-	-	-	-	-	-	-	-
GBSP01010554	comp15370_c0_seq2	down	0.19	0.07	-1.44057	1	1	0.0864311	1	1	0.580337	-	-	490	-	-	-	-	-	-	-	-	-	-	-	-	-	-	-
GBSP01009993	comp15378_c0_seq1	down	0.16	0	#NAME?	1	1	NA	1	1	NA	-	-	236	-	-	-	-	-	-	-	-	-	-	-	-	-	-	-
GBSP01004781	comp1537_c0_seq31	down	0.09	0	#NAME?	1	1	NA	1	1	NA	-	-	202	-	-	gnl|CDD|149018 pfam07727, RVT_2, Reverse transcriptase (RNA-dependent DNA polymerase). A reverse transcriptase gene is usually indicative of a mobile element such as a retrotransposon or retrovirus. Reverse transcriptases occur in a variety of mobile elements, including retrotransposons, retroviruses, group II introns, bacterial msDNAs, hepadnaviruses, and caulimoviruses. This Pfam entry includes…	1e-61	-	-	-	-	lcl|A2QGG8_ASPNC/810-1045 PF07727.9;RVT_2;	1e-48	-	-	-	-	-
GBSP01010091	comp15380_c0_seq1	down	0.04	0	#NAME?	1	1	NA	1	1	NA	-	-	921	-	-	-	-	-	-	-	-	-	-	-	-	-	-	-
GBSP01010092	comp15380_c0_seq2	down	0.13	0	#NAME?	1	1	NA	1	1	NA	-	-	871	-	-	-	-	-	-	-	-	-	-	-	-	-	-	-
GBSP01010093	comp15380_c0_seq3	down	0.04	0	#NAME?	1	1	NA	1	1	NA	-	-	862	-	-	-	-	-	-	-	-	-	-	-	-	-	-	-
GBSP01010094	comp15380_c0_seq4	down	0.14	0	#NAME?	1	1	NA	1	1	NA	-	-	812	-	-	-	-	-	-	-	-	-	-	-	-	-	-	-
	comp15391_c0_seq1	down	0.16	0	#NAME?	1	1	NA	1	1	NA	-	-	117	-	-	-	-	-	-	-	-	-	-	-	-	-	-	-
	comp15398_c0_seq1	down	0.55	0	#NAME?	1	0.488483	NA	1	1	NA	-	-	104	-	-	-	-	-	-	-	-	-	-	-	-	-	-	-
GBSP01005420	comp1539_c0_seq1	down	33.94	7.13	-2.25101	0.999999	6.66082e-06	2.96785e-05	1	0.000758346	0.00135533	araE	MFS transporter, SP family, arabinose:H+ symporter	2200	-	-	-	-	tr|B6HBT1|B6HBT1_PENCW Pc18g00390 protein (Precursor) OS=Penicillium chrysogenum (strain ATCC 28089 / DSM 1075 / Wisconsin 54-1255) GN=Pc18g00390 PE=3 SV=1	0	ref|XP_002561886.1| Pc18g00390 [Penicillium chrysogenum Wisconsin 54-1255] emb|CAP94263.1| Pc18g00390 [Penicillium chrysogenum Wisconsin 54-1255]	0	lcl|B6HBT1_PENCW/9-461 PF00083.19;Sugar_tr;	3e-176	-	GO:0016020,membrane;GO:0006810,transport;GO:0055085,transmembrane transport;GO:0008643,carbohydrate transport;GO:0016021,integral to membrane;GO:0005215,transporter activity;GO:0022857,transmembrane transporter activity;GO:0022891,substrate-specific transmembrane transporter activity	-	K02100	-
GBSP01005421	comp1539_c0_seq2	down	33.95	7.26	-2.22537	0.999999	6.66082e-06	3.31569e-05	1	0.000758346	0.00150097	araE	MFS transporter, SP family, arabinose:H+ symporter	2138	-	-	-	-	tr|B6HBT1|B6HBT1_PENCW Pc18g00390 protein (Precursor) OS=Penicillium chrysogenum (strain ATCC 28089 / DSM 1075 / Wisconsin 54-1255) GN=Pc18g00390 PE=3 SV=1	0	ref|XP_002561886.1| Pc18g00390 [Penicillium chrysogenum Wisconsin 54-1255] emb|CAP94263.1| Pc18g00390 [Penicillium chrysogenum Wisconsin 54-1255]	0	lcl|B6HBT1_PENCW/9-461 PF00083.19;Sugar_tr;	3e-176	-	GO:0016020,membrane;GO:0006810,transport;GO:0055085,transmembrane transport;GO:0008643,carbohydrate transport;GO:0016021,integral to membrane;GO:0005215,transporter activity;GO:0022857,transmembrane transporter activity;GO:0022891,substrate-specific transmembrane transporter activity	-	K02100	-
	comp15407_c0_seq1	down	0.17	0	#NAME?	1	1	NA	1	1	NA	-	-	112	-	-	-	-	-	-	-	-	-	-	-	-	-	-	-
	comp15409_c0_seq1	down	0.24	0.11	-1.12553	1	1	0.145026	1	1	0.714361	-	-	155	-	-	-	-	-	-	-	-	-	-	-	-	-	-	-
	comp15412_c0_seq1	down	0.17	0	#NAME?	1	1	NA	1	1	NA	-	-	109	-	-	-	-	-	-	-	-	-	-	-	-	-	-	-
	comp15414_c0_seq1	down	0.17	0	#NAME?	1	1	NA	1	1	NA	-	-	113	-	-	-	-	-	-	-	-	-	-	-	-	-	-	-
GBSP01010558	comp15423_c0_seq1	down	0.16	0.04	-2	1	1	0.0502349	1	1	0.465539	metE	5-methyltetrahydropteroyltriglutamate--homocysteine methyltransferase	471	sp|P93263|METE_MESCR 5-methyltetrahydropteroyltriglutamate--homocysteine methyltransferase OS=Mesembryanthemum crystallinum GN=METE PE=2 SV=1	1e-93	gnl|CDD|178093 PLN02475, PLN02475, 5-methyltetrahydropteroyltriglutamate--homocysteine methyltransferase.	1e-120	tr|Q8W529|Q8W529_MAIZE Methionine synthase (Fragment) OS=Zea mays PE=2 SV=1	1e-97	gb|ACN28399.1| unknown [Zea mays]	9e-98	lcl|Q8W529_MAIZE/2-319 PF08267.7;Meth_synt_1;	2e-103	E	GO:0008652,cellular amino acid biosynthetic process;GO:0008168,methyltransferase activity;GO:0005737,cytoplasm;GO:0046872,metal ion binding;GO:0008270,zinc ion binding;GO:0016740,transferase activity;GO:0032259,methylation;GO:0003871,5-methyltetrahydropteroyltriglutamate-homocysteine S-methyltransferase activity;GO:0009086,methionine biosynthetic process	EC:2.1.1.14	K00549	ko00270, Cysteine and methionine metabolism;ko00450, Selenocompound metabolism;
	comp15428_c0_seq1	down	0.25	0	#NAME?	1	1	NA	1	1	NA	-	-	153	-	-	-	-	tr|B6H639|B6H639_PENCW Pc14g02120 protein OS=Penicillium chrysogenum (strain ATCC 28089 / DSM 1075 / Wisconsin 54-1255) GN=Pc14g02120 PE=4 SV=1	8e-19	ref|XP_002560205.1| Pc14g02120 [Penicillium chrysogenum Wisconsin 54-1255] emb|CAP74353.1| Pc14g02120 [Penicillium chrysogenum Wisconsin 54-1255]	8e-19	lcl|B6H639_PENCW/52-101 PB003457; Pfam-B_3457;	1e-15	-	-	-	-	-
GBSP01006583	comp1542_c0_seq1	down	15.59	3.55	-2.13473	0.999079	0.00440788	0.00866812	1	0.208226	0.151307	gabD	succinate-semialdehyde dehydrogenase (NADP+)	6206	sp|Q9US47|SSDH1_SCHPO Putative succinate-semialdehyde dehydrogenase C1002.12c [NADP+] OS=Schizosaccharomyces pombe (strain 972 / ATCC 24843) GN=SPAC1002.12c PE=2 SV=1	1e-180	gnl|CDD|143421 cd07103, ALDH_F5_SSADH_GabD, Mitochondrial succinate-semialdehyde dehydrogenase and ALDH family members 5A1 and 5F1-like. Succinate-semialdehyde dehydrogenase, mitochondrial (SSADH, GabD, EC=1.2.1.24) catalyzes the NAD+-dependent oxidation of succinate semialdehyde (SSA) to succinate. This group includes the human aldehyde dehydrogenase family 5 member A1 (ALDH5A1) which is a mitoc…	0	tr|B6H474|B6H474_PENCW Pc13g07790 protein OS=Penicillium chrysogenum (strain ATCC 28089 / DSM 1075 / Wisconsin 54-1255) GN=Pc13g07790 PE=3 SV=1	0	ref|XP_002559208.1| Pc13g07790 [Penicillium chrysogenum Wisconsin 54-1255] emb|CAP91848.1| Pc13g07790 [Penicillium chrysogenum Wisconsin 54-1255]	0	lcl|B6H474_PENCW/58-521 PF00171.17;Aldedh;	0	C	GO:0016620,oxidoreductase activity, acting on the aldehyde or oxo group of donors, NAD or NADP as acceptor;GO:0051289,protein homotetramerization;GO:0008152,metabolic process;GO:0004777,succinate-semialdehyde dehydrogenase (NAD+) activity;GO:0007417,central nervous system development;GO:0005625,soluble fraction;GO:0055114,oxidation-reduction process;GO:0009450,gamma-aminobutyric acid catabolic pr…	EC:1.2.1.16	K00135	ko00250, Alanine, aspartate and glutamate metabolism;ko00350, Tyrosine metabolism;ko00650, Butanoate metabolism;
GBSP01009944	comp15430_c0_seq1	down	0.19	0	#NAME?	1	1	NA	1	1	NA	mas	mycocerosic acid synthase	498	sp|Q03131|ERYA1_SACER Erythronolide synthase, modules 1 and 2 OS=Saccharopolyspora erythraea GN=eryA PE=1 SV=1	6e-29	gnl|CDD|29420 cd00833, PKS, polyketide synthases (PKSs) polymerize simple fatty acids into a large variety of different products, called polyketides, by successive decarboxylating Claisen condensations. PKSs can be divided into 2 groups, modular type I PKSs consisting of one or more large multifunctional proteins and iterative type II PKSs, complexes of several monofunctional subunits..	4e-51	tr|B6HN54|B6HN54_PENCW Pc21g04840 protein OS=Penicillium chrysogenum (strain ATCC 28089 / DSM 1075 / Wisconsin 54-1255) GN=Pc21g04840 PE=4 SV=1	3e-57	ref|XP_002567530.1| Pc21g04840 [Penicillium chrysogenum Wisconsin 54-1255] emb|CAP95381.1| Pc21g04840 [Penicillium chrysogenum Wisconsin 54-1255]	3e-57	lcl|B6HN54_PENCW/19-271 PF00109.21;ketoacyl-synt;	3e-63	-	GO:0016020,membrane;GO:0034081,polyketide synthase complex;GO:0031177,phosphopantetheine binding;GO:0055114,oxidation-reduction process;GO:0016874,ligase activity;GO:0016787,hydrolase activity;GO:0009058,biosynthetic process;GO:0006631,fatty acid metabolic process;GO:0005829,cytosol;GO:0004315,3-oxoacyl-[acyl-carrier-protein] synthase activity;GO:0008270,zinc ion binding;GO:0006633,fatty acid bio…	EC:2.3.1.111	K11628	-
GBSP01009871	comp15431_c0_seq1	down	0.54	0.22	-1.29546	1	0.488483	0.447174	1	1	0.999993	-	-	488	sp|P40900|ISP4_SCHPO Sexual differentiation process protein isp4 OS=Schizosaccharomyces pombe (strain 972 / ATCC 24843) GN=isp4 PE=2 SV=2	1e-31	gnl|CDD|129810 TIGR00727, ISP4_OPT, small oligopeptide transporter, OPT family. This model represents a family of transporters of small oligopeptides, demonstrated experimentally in three different species of yeast. A set of related proteins from the plant Arabidopsis thaliana forms an outgroup to the yeast set by neighbor joining analysis but is remarkably well conserved and is predicted here to…	4e-49	tr|Q4WVZ5|Q4WVZ5_ASPFU Small oligopeptide transporter, OPT family OS=Neosartorya fumigata (strain ATCC MYA-4609 / Af293 / CBS 101355 / FGSC A1100) GN=AFUA_5G13850 PE=4 SV=1	9e-72	ref|XP_753269.1| small oligopeptide transporter, OPT family [Aspergillus fumigatus Af293] gb|EAL91231.1| small oligopeptide transporter, OPT family [Aspergillus fumigatus Af293]	9e-72	lcl|A1DDD6_NEOFI/71-726 PF03169.10;OPT;	8e-73	T	GO:0055085,transmembrane transport	-	-	-
	comp15432_c0_seq1	down	0.36	0	#NAME?	1	1	NA	1	1	NA	-	-	104	-	-	-	-	-	-	-	-	-	-	-	-	-	-	-
	comp15439_c0_seq1	down	0.11	0	#NAME?	1	1	NA	1	1	NA	-	-	169	-	-	-	-	-	-	-	-	-	-	-	-	-	-	-
	comp15444_c0_seq1	down	0.19	0	#NAME?	1	1	NA	1	1	NA	-	-	101	-	-	-	-	-	-	-	-	-	-	-	-	-	-	-
GBSP01005736	comp1544_c0_seq1	down	20.42	7.04	-1.53634	0.997947	0.00692286	0.0130001	1	0.288514	0.199648	-	-	2873	-	-	-	-	tr|B6HH26|B6HH26_PENCW Pc20g13890 protein OS=Penicillium chrysogenum (strain ATCC 28089 / DSM 1075 / Wisconsin 54-1255) GN=Pc20g13890 PE=4 SV=1	2e-72	ref|XP_002563867.1| Pc20g13890 [Penicillium chrysogenum Wisconsin 54-1255] emb|CAP86718.1| Pc20g13890 [Penicillium chrysogenum Wisconsin 54-1255]	2e-72	lcl|B6HH26_PENCW/171-355 PB012361; Pfam-B_12361;	2e-75	-	-	-	-	-
GBSP01005737	comp1544_c0_seq2	down	22.17	6.91	-1.68185	0.999233	0.00280945	0.00561913	1	0.145017	0.111775	-	-	2559	-	-	-	-	tr|B6HH26|B6HH26_PENCW Pc20g13890 protein OS=Penicillium chrysogenum (strain ATCC 28089 / DSM 1075 / Wisconsin 54-1255) GN=Pc20g13890 PE=4 SV=1	2e-72	ref|XP_002563867.1| Pc20g13890 [Penicillium chrysogenum Wisconsin 54-1255] emb|CAP86718.1| Pc20g13890 [Penicillium chrysogenum Wisconsin 54-1255]	2e-72	lcl|B6HH26_PENCW/171-355 PB012361; Pfam-B_12361;	2e-75	-	-	-	-	-
GBSP01009811	comp15457_c0_seq1	down	0.46	0	#NAME?	1	1	NA	1	1	NA	-	-	205	-	-	-	-	-	-	-	-	-	-	-	-	-	-	-
GBSP01010423	comp15459_c0_seq1	down	0.24	0.11	-1.12553	1	1	0.145026	1	1	0.714361	-	-	316	-	-	-	-	tr|Q6BCB5|Q6BCB5_EXODE Yellowish-green 1-like protein OS=Exophiala dermatitidis GN=yg1 PE=4 SV=2	3e-30	gb|AAT81166.2| yellowish-green 1-like protein [Exophiala dermatitidis]	3e-30	lcl|Q6BCB5_EXODE/65-396 PF06500.6;DUF1100;	4e-31	-	-	-	-	-
	comp15469_c0_seq1	down	0.25	0	#NAME?	1	1	NA	1	1	NA	-	-	154	-	-	-	-	-	-	-	-	-	-	-	-	-	-	-
GBSP01010332	comp15477_c0_seq1	down	0.74	0	#NAME?	1	0.488483	NA	1	1	NA	-	-	718	-	-	-	-	-	-	-	-	-	-	-	-	-	-	-
GBSP01010219	comp15478_c0_seq1	down	0.25	0.08	-1.64386	1	1	0.152146	1	1	0.72453	-	-	456	-	-	-	-	-	-	-	-	-	-	-	-	-	-	-
	comp15485_c0_seq1	down	0.19	0	#NAME?	1	1	NA	1	1	NA	-	-	101	-	-	-	-	-	-	-	-	-	-	-	-	-	-	-
GBSP01009953	comp15487_c0_seq1	down	0.24	0.11	-1.12553	1	1	0.145026	1	1	0.714361	-	-	314	-	-	-	-	-	-	-	-	-	-	-	-	-	-	-
	comp15503_c0_seq1	down	0.18	0	#NAME?	1	1	NA	1	1	NA	-	-	107	-	-	-	-	-	-	-	-	-	-	-	-	-	-	-
	comp15514_c0_seq2	down	0.1	0	#NAME?	1	1	NA	1	1	NA	-	-	182	-	-	-	-	tr|F6I2B2|F6I2B2_VITVI Putative uncharacterized protein OS=Vitis vinifera GN=VIT_00s0555g00020 PE=3 SV=1	3e-24	emb|CBI38443.3| unnamed protein product [Vitis vinifera]	2e-24	lcl|D7U6S3_VITVI/92-265 PF00067.17;p450;	1e-26	-	GO:0009055,electron carrier activity;GO:0046872,metal ion binding;GO:0020037,heme binding;GO:0016705,oxidoreductase activity, acting on paired donors, with incorporation or reduction of molecular oxygen;GO:0005506,iron ion binding;GO:0004497,monooxygenase activity;GO:0055114,oxidation-reduction process;GO:0016491,oxidoreductase activity	-	-	-
GBSP01010443	comp15523_c0_seq1	down	0.13	0	#NAME?	1	1	NA	1	1	NA	-	-	286	-	-	-	-	-	-	-	-	-	-	-	-	-	-	-
GBSP01010361	comp15539_c0_seq1	down	0.14	0	#NAME?	1	1	NA	1	1	NA	E3.2.1.21	beta-glucosidase	840	sp|A1D122|BGLM_NEOFI Probable beta-glucosidase M OS=Neosartorya fischeri (strain ATCC 1020 / DSM 3700 / FGSC A1164 / NRRL 181) GN=bglM PE=3 SV=1	6e-113	gnl|CDD|201514 pfam00933, Glyco_hydro_3, Glycosyl hydrolase family 3 N terminal domain.	3e-98	tr|Q4WBF4|Q4WBF4_ASPFU Beta-glucosidase, putative OS=Neosartorya fumigata (strain ATCC MYA-4609 / Af293 / CBS 101355 / FGSC A1100) GN=AFUA_8G02100 PE=4 SV=1	7e-119	ref|XP_746996.1| beta-glucosidase [Aspergillus fumigatus Af293] gb|EAL84958.1| beta-glucosidase, putative [Aspergillus fumigatus Af293] gb|EDP49000.1| beta-glucosidase, putative [Aspergillus fumigatus A1163]	6e-119	lcl|A1DAR6_NEOFI/59-345 PF00933.16;Glyco_hydro_3;	5e-125	-	GO:0008152,metabolic process;GO:0016798,hydrolase activity, acting on glycosyl bonds;GO:0008422,beta-glucosidase activity;GO:0004553,hydrolase activity, hydrolyzing O-glycosyl compounds;GO:0016787,hydrolase activity;GO:0000272,polysaccharide catabolic process;GO:0005576,extracellular region;GO:0005975,carbohydrate metabolic process;GO:0030245,cellulose catabolic process	EC:3.2.1.21	K01188	ko00460, Cyanoamino acid metabolism;ko00500, Starch and sucrose metabolism;ko00940, Phenylpropanoid biosynthesis;
	comp15547_c0_seq1	down	0.17	0	#NAME?	1	1	NA	1	1	NA	-	-	110	-	-	-	-	-	-	-	-	-	-	-	-	-	-	-
GBSP01010170	comp15554_c0_seq1	down	0.25	0.06	-2.05889	1	1	0.149201	1	1	0.721085	-	-	301	-	-	-	-	-	-	-	-	-	-	-	-	-	-	-
GBSP01009930	comp15555_c0_seq1	down	0.18	0	#NAME?	1	1	NA	1	1	NA	-	-	412	-	-	-	-	-	-	-	-	-	-	-	-	-	-	-
	comp15556_c0_seq1	down	0.17	0	#NAME?	1	1	NA	1	1	NA	-	-	114	-	-	-	-	-	-	-	-	-	-	-	-	-	-	-
GBSP01010227	comp15565_c0_seq1	down	0.2	0	#NAME?	1	1	NA	1	1	NA	-	-	372	-	-	-	-	-	-	-	-	-	-	-	-	-	-	-
	comp15569_c0_seq1	down	0.15	0	#NAME?	1	1	NA	1	1	NA	-	-	124	-	-	-	-	-	-	-	-	-	-	-	-	-	-	-
GBSP01010344	comp15574_c0_seq1	down	0.07	0.03	-1.22239	1	1	0.00245116	1	1	0.0581707	-	-	508	-	-	-	-	-	-	-	-	-	-	-	-	-	-	-
	comp15576_c0_seq1	down	0.3	0	#NAME?	1	1	NA	1	1	NA	-	-	125	-	-	-	-	-	-	-	-	-	-	-	-	-	-	-
	comp15589_c0_seq1	down	0.12	0	#NAME?	1	1	NA	1	1	NA	-	-	157	-	-	-	-	-	-	-	-	-	-	-	-	-	-	-
	comp15590_c0_seq1	down	0.18	0	#NAME?	1	1	NA	1	1	NA	-	-	108	-	-	-	-	-	-	-	-	-	-	-	-	-	-	-
	comp15591_c0_seq1	down	0.15	0	#NAME?	1	1	NA	1	1	NA	-	-	126	-	-	-	-	-	-	-	-	-	-	-	-	-	-	-
	comp155_c1_seq1	down	1.28	0.17	-2.91254	1	0.488483	0.905183	1	1	0.999993	-	-	104	-	-	-	-	-	-	-	-	-	-	-	-	-	-	-
	comp15607_c0_seq1	down	0.14	0	#NAME?	1	1	NA	1	1	NA	-	-	137	-	-	-	-	-	-	-	-	-	-	-	-	-	-	-
	comp15608_c0_seq1	down	0.18	0	#NAME?	1	1	NA	1	1	NA	-	-	103	-	-	-	-	-	-	-	-	-	-	-	-	-	-	-
GBSP01010472	comp15610_c0_seq1	down	0.17	0	#NAME?	1	1	NA	1	1	NA	-	-	219	-	-	-	-	-	-	-	-	-	-	-	-	-	-	-
	comp15612_c0_seq1	down	0.43	0.2	-1.10434	1	1	0.341057	1	1	0.994861	-	-	175	-	-	-	-	-	-	-	-	-	-	-	-	-	-	-
GBSP01009845	comp15618_c0_seq1	down	0.13	0.06	-1.11548	1	1	0.0336626	1	1	0.365167	-	-	597	-	-	-	-	-	-	-	-	-	-	-	-	-	-	-
GBSP01010481	comp15645_c0_seq1	down	0.37	0.17	-1.12199	1	1	0.283711	1	1	0.936592	-	-	828	sp|Q9XES5|DFRA_MALDO Bifunctional dihydroflavonol 4-reductase/flavanone 4-reductase OS=Malus domestica GN=DFR PE=1 SV=1	3e-60	gnl|CDD|187661 cd08958, FR_SDR_e, flavonoid reductase (FR), extended (e) SDRs. This subgroup contains FRs of the extended SDR-type and related proteins. These FRs act in the NADP-dependent reduction of flavonoids, ketone-containing plant secondary metabolites; they have the characteristic active site triad of the SDRs (though not the upstream active site Asn) and a NADP-binding motif that is very…	5e-122	tr|B9SC77|B9SC77_RICCO Cinnamoyl-CoA reductase, putative OS=Ricinus communis GN=RCOM_1408620 PE=4 SV=1	8e-131	ref|XP_002523596.1| cinnamoyl-CoA reductase, putative [Ricinus communis] gb|EEF38791.1| cinnamoyl-CoA reductase, putative [Ricinus communis]	7e-131	lcl|B9SC77_RICCO/8-253 PF01370.16;Epimerase;	2e-126	V	GO:0045552,dihydrokaempferol 4-reductase activity;GO:0047890,flavanone 4-reductase activity;GO:0009813,flavonoid biosynthetic process;GO:0044237,cellular metabolic process;GO:0003824,catalytic activity;GO:0055114,oxidation-reduction process;GO:0005488,binding;GO:0050662,coenzyme binding;GO:0016491,oxidoreductase activity	-	-	-
	comp15654_c0_seq1	down	0.85	0	#NAME?	1	0.488483	NA	1	1	NA	-	-	178	sp|P38360|ATU1_YEAST P-type cation-transporting ATPase OS=Saccharomyces cerevisiae (strain ATCC 204508 / S288c) GN=PCA1 PE=1 SV=2	1e-06	gnl|CDD|188148 TIGR01511, ATPase-IB1_Cu, copper-(or silver)-translocating P-type ATPase. This model describes the P-type ATPase primarily responsible for translocating copper ions accross biological membranes. These transporters are found in prokaryotes and eukaryotes. This model encompasses those species which pump copper ions out of cells or organelles (efflux pumps such as CopA of Escherichia …	2e-08	tr|A1C554|A1C554_ASPCL p-type copper atpase OS=Aspergillus clavatus (strain ATCC 1007 / CBS 513.65 / DSM 816 / NCTC 3887 / NRRL 1) GN=ACLA_002330 PE=3 SV=1	3e-14	ref|XP_001276248.1| p-type copper atpase [Aspergillus clavatus NRRL 1] gb|EAW14822.1| p-type copper atpase [Aspergillus clavatus NRRL 1]	3e-14	lcl|A7X9R7_PENJA/570-800 PF00122.15;E1-E2_ATPase;	7e-16	P	GO:0016020,membrane;GO:0004008,copper-exporting ATPase activity;GO:0015662,ATPase activity, coupled to transmembrane movement of ions, phosphorylative mechanism;GO:0008152,metabolic process;GO:0005524,ATP binding;GO:0003824,catalytic activity;GO:0030001,metal ion transport;GO:0060003,copper ion export;GO:0006754,ATP biosynthetic process;GO:0046872,metal ion binding;GO:0016787,hydrolase activity;G…	-	-	-
	comp15657_c0_seq1	down	0.16	0	#NAME?	1	1	NA	1	1	NA	-	-	118	-	-	-	-	-	-	-	-	-	-	-	-	-	-	-
	comp15670_c0_seq1	down	0.37	0	#NAME?	1	1	NA	1	1	NA	-	-	103	-	-	-	-	-	-	-	-	-	-	-	-	-	-	-
GBSP01010634	comp15676_c0_seq1	down	0.22	0.08	-1.45943	1	1	0.119249	1	1	0.656981	E3.4.22.-	-	437	sp|P25776|ORYA_ORYSJ Oryzain alpha chain OS=Oryza sativa subsp. japonica GN=Os04g0650000 PE=1 SV=2	2e-29	gnl|CDD|197916 smart00848, Inhibitor_I29, Cathepsin propeptide inhibitor domain (I29). This domain is found at the N-terminus of some C1 peptidases such as Cathepsin L where it acts as a propeptide. There are also a number of proteins that are composed solely of multiple copies of this domain such as the peptidase inhibitor salarin. This family is classified as I29 by MEROPS. Peptide proteinase i…	3e-22	tr|A6N8F8|A6N8F8_ELAGV Cysteine proteinase OS=Elaeis guineensis var. tenera GN=CPRZ PE=2 SV=1	8e-36	gb|ABR19827.1| cysteine proteinase [Elaeis guineensis]	8e-36	lcl|A1KXJ7_ELAGV/50-110 PF08246.7;Inhibitor_I29;	6e-24	-	GO:0016787,hydrolase activity;GO:0008234,cysteine-type peptidase activity;GO:0008233,peptidase activity;GO:0006508,proteolysis;GO:0004197,cysteine-type endopeptidase activity	-	K01376	-
	comp15680_c0_seq1	down	0.95	0	#NAME?	1	0.488483	NA	1	1	NA	-	-	159	-	-	-	-	-	-	-	-	-	-	-	-	-	-	-
GBSP01010226	comp15684_c0_seq1	down	0.43	0.15	-1.51937	1	1	0.35335	1	1	0.999993	-	-	351	-	-	-	-	-	-	-	-	-	-	-	-	-	-	-
GBSP01010122	comp15691_c0_seq1	down	0.55	0.04	-3.78136	1	0.488483	0.534996	1	1	0.999993	-	-	410	-	-	-	-	-	-	-	-	-	-	-	-	-	-	-
GBSP01010603	comp15692_c0_seq1	down	0.41	0	#NAME?	1	1	NA	1	1	NA	-	-	233	-	-	-	-	-	-	-	-	-	-	-	-	-	-	-
GBSP01009816	comp15694_c0_seq1	down	0.1	0	#NAME?	1	1	NA	1	1	NA	-	-	545	-	-	-	-	-	-	-	-	-	-	-	-	-	-	-
GBSP01010049	comp15695_c0_seq1	down	0.25	0	#NAME?	1	1	NA	1	1	NA	-	-	309	-	-	-	-	-	-	-	-	-	-	-	-	-	-	-
GBSP01009818	comp15696_c0_seq1	down	0.08	0.04	-1	1	1	0.00570913	1	1	0.112701	-	-	450	-	-	-	-	-	-	-	-	-	-	-	-	-	-	-
GBSP01009819	comp15696_c0_seq2	down	0.09	0.04	-1.16993	1	1	0.00860862	1	1	0.150776	-	-	437	-	-	-	-	-	-	-	-	-	-	-	-	-	-	-
GBSP01010345	comp15697_c0_seq1	down	0.47	0.05	-3.23266	1	1	0.430747	1	1	0.999993	-	-	325	-	-	-	-	-	-	-	-	-	-	-	-	-	-	-
	comp15700_c0_seq1	down	0.17	0	#NAME?	1	1	NA	1	1	NA	-	-	110	-	-	-	-	-	-	-	-	-	-	-	-	-	-	-
	comp15706_c0_seq1	down	0.34	0	#NAME?	1	1	NA	1	1	NA	-	-	112	-	-	-	-	-	-	-	-	-	-	-	-	-	-	-
GBSP01010113	comp15710_c0_seq1	down	0.26	0.12	-1.11548	1	1	0.167195	1	1	0.755028	-	-	295	-	-	-	-	-	-	-	-	-	-	-	-	-	-	-
GBSP01010190	comp15711_c0_seq1	down	0.62	0	#NAME?	1	0.488483	NA	1	1	NA	-	-	701	-	-	-	-	-	-	-	-	-	-	-	-	-	-	-
GBSP01010461	comp15722_c0_seq1	down	0.13	0	#NAME?	1	1	NA	1	1	NA	-	-	282	-	-	-	-	-	-	-	-	-	-	-	-	-	-	-
GBSP01010434	comp15726_c0_seq1	down	0.08	0	#NAME?	1	1	NA	1	1	NA	-	-	683	-	-	-	-	-	-	-	-	-	-	-	-	-	-	-
	comp15727_c0_seq1	down	0.17	0	#NAME?	1	1	NA	1	1	NA	-	-	112	-	-	-	-	-	-	-	-	-	-	-	-	-	-	-
GBSP01010654	comp15733_c0_seq1	down	0.14	0	#NAME?	1	1	NA	1	1	NA	-	-	543	-	-	gnl|CDD|204946 pfam12511, DUF3716, Protein of unknown function (DUF3716). This domain family is found in eukaryotes, and is approximately 60 amino acids in length.	8e-10	-	-	-	-	-	-	-	-	-	-	-
	comp15737_c0_seq1	down	0.7	0	#NAME?	1	0.488483	NA	1	1	NA	-	-	189	-	-	-	-	-	-	-	-	-	-	-	-	-	-	-
GBSP01009830	comp15741_c0_seq1	down	0.22	0.07	-1.65208	1	1	0.11725	1	1	0.65349	-	-	253	-	-	-	-	tr|B6GZR7|B6GZR7_PENCW Pc12g09680 protein OS=Penicillium chrysogenum (strain ATCC 28089 / DSM 1075 / Wisconsin 54-1255) GN=Pc12g09680 PE=4 SV=1	4e-12	ref|XP_002557794.1| Pc12g09680 [Penicillium chrysogenum Wisconsin 54-1255] emb|CAP80595.1| Pc12g09680 [Penicillium chrysogenum Wisconsin 54-1255]	4e-12	lcl|B6GZR7_PENCW/70-423 PF00069.20;Pkinase;	6e-13	-	GO:0016310,phosphorylation;GO:0005524,ATP binding;GO:0016301,kinase activity;GO:0004672,protein kinase activity;GO:0000166,nucleotide binding;GO:0006468,protein phosphorylation;GO:0016772,transferase activity, transferring phosphorus-containing groups	-	-	-
	comp15747_c0_seq1	down	0.22	0	#NAME?	1	1	NA	1	1	NA	-	-	176	-	-	-	-	-	-	-	-	-	-	-	-	-	-	-
	comp15747_c0_seq2	down	0.6	0	#NAME?	1	0.488483	NA	1	1	NA	-	-	159	-	-	-	-	-	-	-	-	-	-	-	-	-	-	-
GBSP01009879	comp15753_c0_seq1	down	0.09	0	#NAME?	1	1	NA	1	1	NA	-	-	402	-	-	-	-	-	-	-	-	-	-	-	-	-	-	-
GBSP01010343	comp15763_c0_seq1	down	0.7	0.11	-2.66985	1	0.488483	0.663605	1	1	0.999993	-	-	326	-	-	-	-	-	-	-	-	-	-	-	-	-	-	-
GBSP01010358	comp15777_c0_seq1	down	0.14	0.05	-1.48543	1	1	0.0376915	1	1	0.395022	maiA, GSTZ1	maleylacetoacetate isomerase	690	sp|O43123|MAAI_EMENI Maleylacetoacetate isomerase OS=Emericella nidulans (strain FGSC A4 / ATCC 38163 / CBS 112.46 / NRRL 194 / M139) GN=maiA PE=1 SV=1	2e-48	gnl|CDD|162274 TIGR01262, maiA, maleylacetoacetate isomerase. Maleylacetoacetate isomerase is an enzyme of tyrosine and phenylalanine catabolism. It requires glutathione and belongs by homology to the zeta family of glutathione S-transferases. The enzyme (EC 5.2.1.2) is described as active also on maleylpyruvate, and the example from a Ralstonia sp. catabolic plasmid is described as a maleylpyruv…	2e-56	tr|G7XAT2|G7XAT2_ASPKW Maleylacetoacetate isomerase MaiA OS=Aspergillus kawachii (strain NBRC 4308) GN=AKAW_02130 PE=4 SV=1	2e-46	ref|XP_659499.1| MAAI_EMENI Maleylacetoacetate isomerase (MAAI) [Aspergillus nidulans FGSC A4] sp|O43123.1|MAAI_EMENI RecName: Full=Maleylacetoacetate isomerase; Short=MAAI emb|CAA05041.1| maleylacetoacetate isomerase [Emericella nidulans] emb|CAA05044.1| maleylacetoacetate isomerase [Emericella nidulans] gb|EAA65060.1| MAAI_EMENI Maleylacetoacetate isomerase (MAAI) [Aspergillus nidulans FGSC A4]…	8e-47	lcl|A1DFK2_NEOFI/89-209 PF00043.20;GST_C;	1e-22	O	GO:0004364,glutathione transferase activity;GO:0009072,aromatic amino acid family metabolic process;GO:0016853,isomerase activity;GO:0016034,maleylacetoacetate isomerase activity;GO:0016740,transferase activity;GO:0003824,catalytic activity;GO:0005737,cytoplasm	EC:5.2.1.2	K01800	ko00350, Tyrosine metabolism;ko00643, Styrene degradation;
GBSP01009910	comp15786_c0_seq1	down	0.25	0.12	-1.05889	1	1	0.156589	1	1	0.734484	-	-	300	-	-	-	-	-	-	-	-	-	-	-	-	-	-	-
GBSP01009955	comp15792_c0_seq1	down	0.43	0.1	-2.10434	1	1	0.366108	1	1	0.999993	-	-	356	-	-	-	-	-	-	-	-	-	-	-	-	-	-	-
GBSP01009825	comp15797_c0_seq1	down	0.05	0	#NAME?	1	1	NA	1	1	NA	KTR1_3	alpha 1,2-mannosyltransferase	349	-	-	-	-	tr|A6RSZ1|A6RSZ1_BOTFB Putative uncharacterized protein OS=Botryotinia fuckeliana (strain B05.10) GN=BC1G_03564 PE=4 SV=1	4e-38	gb|EHL00710.1| putative Alpha-1,2 mannosyltransferase KTR1 [Glarea lozoyensis 74030]	7e-40	lcl|A6RSZ1_BOTFB/280-334 PF01793.11;Glyco_transf_15;	1e-06	-	GO:0016020,membrane;GO:0006486,protein glycosylation;GO:0000030,mannosyltransferase activity	EC:2.4.1.-	K10967	ko00514, Other types of O-glycan biosynthesis;
GBSP01009880	comp15802_c0_seq1	down	0.49	0.08	-2.61471	1	1	0.444696	1	1	0.999993	-	-	231	-	-	-	-	-	-	-	-	-	-	-	-	-	-	-
GBSP01010309	comp15806_c0_seq1	down	0.24	0.07	-1.77761	1	1	0.13933	1	1	0.705357	-	-	477	-	-	-	-	-	-	-	-	-	-	-	-	-	-	-
GBSP01009882	comp15809_c0_seq1	down	0.57	0	#NAME?	1	0.488483	NA	1	1	NA	mbtE	mycobactin peptide synthetase MbtE	400	sp|Q01886|HTS1_COCCA HC-toxin synthetase OS=Cochliobolus carbonum GN=HTS1 PE=1 SV=2	8e-26	gnl|CDD|200126 TIGR01733, AA-adenyl-dom, amino acid adenylation domain. This model represents a domain responsible for the specific recognition of amino acids and activation as adenylyl amino acids. The reaction catalyzed is aa + ATP -> aa-AMP + PPi. These domains are usually found as components of multi-domain non-ribosomal peptide synthetases and are usually called "A-domains" in that context (…	5e-39	tr|G0RUG7|G0RUG7_HYPJQ Non-ribosomal peptide synthetase OS=Hypocrea jecorina (strain QM6a) GN=TRIREDRAFT_123786 PE=4 SV=1	1e-34	gb|EHK45804.1| non-ribosomal peptide synthetase [Trichoderma atroviride IMI 206040]	7e-35	lcl|A1DA59_NEOFI/1167-1573 PF00501.23;AMP-binding;	5e-36	-	GO:0016310,phosphorylation;GO:0031177,phosphopantetheine binding;GO:0008168,methyltransferase activity;GO:0035556,intracellular signal transduction;GO:0055114,oxidation-reduction process;GO:0004629,phospholipase C activity;GO:0016874,ligase activity;GO:0009058,biosynthetic process;GO:0016881,acid-amino acid ligase activity;GO:0043042,amino acid adenylylation by nonribosomal peptide synthase;GO:00…	-	K04789	ko01053, Biosynthesis of siderophore group nonribosomal peptides;
	comp15810_c0_seq1	down	0.12	0	#NAME?	1	1	NA	1	1	NA	-	-	153	-	-	-	-	-	-	-	-	-	-	-	-	-	-	-
GBSP01010239	comp15813_c0_seq1	down	0.05	0	#NAME?	1	1	NA	1	1	NA	-	-	749	-	-	-	-	-	-	-	-	-	-	-	-	-	-	-
GBSP01010402	comp15816_c0_seq1	down	0.07	0	#NAME?	1	1	NA	1	1	NA	-	-	288	-	-	-	-	-	-	-	-	-	-	-	-	-	-	-
GBSP01010568	comp15821_c0_seq1	down	0.08	0	#NAME?	1	1	NA	1	1	NA	UBL5, HUB1	ubiquitin-like protein 5	462	sp|Q9FGZ9|UBL5_ARATH Ubiquitin-like protein 5 OS=Arabidopsis thaliana GN=UBL5 PE=1 SV=1	4e-45	gnl|CDD|176386 cd01791, Ubl5, UBL5 ubiquitin-like modifier. UBL5 (also known as HUB1) is a ubiquitin-like modifier that is both widely expressed and highly phylogenetically conserved. At the C-terminal end of the ubiquitin-like fold of UBL5 is a di-tyrosine motif followed by a single variable residue instead of the characteristic di-glycine found in all other ubiquitin-like modifiers. ULB5 intera…	8e-51	tr|F4YF92|F4YF92_CAMSI Ubiquitin-like protein OS=Camellia sinensis PE=4 SV=1	5e-44	gb|AEC10953.1| ubiquitin-like protein [Camellia sinensis]	5e-44	lcl|C1E9Z7_MICSR/6-73 PF00240.18;ubiquitin;	3e-40	O	GO:0005737,cytoplasm	-	K13113	-
	comp15826_c0_seq1	down	0.18	0	#NAME?	1	1	NA	1	1	NA	-	-	106	-	-	-	-	-	-	-	-	-	-	-	-	-	-	-
	comp15828_c0_seq1	down	0.18	0	#NAME?	1	1	NA	1	1	NA	-	-	107	-	-	-	-	-	-	-	-	-	-	-	-	-	-	-
GBSP01009966	comp15838_c0_seq1	down	1.08	0	#NAME?	1	0.488483	NA	1	1	NA	-	-	490	-	-	-	-	-	-	-	-	-	-	-	-	-	-	-
GBSP01009931	comp15841_c0_seq1	down	0.19	0.09	-1.078	1	1	0.0912003	1	1	0.59558	-	-	611	-	-	-	-	-	-	-	-	-	-	-	-	-	-	-
GBSP01009932	comp15841_c0_seq2	down	0.17	0.06	-1.5025	1	1	0.0650054	1	1	0.523679	-	-	557	-	-	-	-	-	-	-	-	-	-	-	-	-	-	-
GBSP01009933	comp15841_c0_seq3	down	0.16	0	#NAME?	1	1	NA	1	1	NA	-	-	234	-	-	-	-	-	-	-	-	-	-	-	-	-	-	-
GBSP01010341	comp15844_c0_seq1	down	0.26	0.08	-1.70044	1	1	0.163551	1	1	0.747156	-	-	659	-	-	-	-	-	-	-	-	-	-	-	-	-	-	-
	comp15856_c0_seq1	down	0.99	0.1	-3.30743	1	0.488483	0.935175	1	1	0.999993	-	-	172	-	-	-	-	-	-	-	-	-	-	-	-	-	-	-
GBSP01001715	comp1585_c0_seq1	down	54.09	0.13	-8.70071	1	1.58268e-17	1.79314e-13	1	9.84839e-15	3.75098e-11	-	-	3799	-	-	gnl|CDD|203212 pfam05224, NDT80_PhoG, NDT80 / PhoG like DNA-binding family. This family includes the DNA-binding region of NDT80 as well as PhoG and its homologues. The family contains VIB-1. VIB-1 is thought to be a regulator of conidiation in Neurospora crassa and shares a region of similarity to PHOG, a possible phosphate nonrepressible acid phosphatase in Aspergillus nidulans. It has been fou…	7e-32	tr|B6HQ34|B6HQ34_PENCW Pc22g19920 protein OS=Penicillium chrysogenum (strain ATCC 28089 / DSM 1075 / Wisconsin 54-1255) GN=Pc22g19920 PE=4 SV=1	3e-135	ref|XP_002565894.1| Pc22g19920 [Penicillium chrysogenum Wisconsin 54-1255] emb|CAP99280.1| Pc22g19920 [Penicillium chrysogenum Wisconsin 54-1255]	3e-135	lcl|B6HQ34_PENCW/87-281 PF05224.7;NDT80_PhoG;	3e-84	-	GO:0003677,DNA binding;GO:0016787,hydrolase activity;GO:0006355,regulation of transcription, DNA-dependent;GO:0003993,acid phosphatase activity;GO:0006351,transcription, DNA-dependent;GO:0003700,sequence-specific DNA binding transcription factor activity	-	-	-
GBSP01001716	comp1585_c0_seq2	down	48.28	0.15	-8.33032	1	1.16406e-15	4.08858e-12	1	6.00175e-13	6.97721e-10	-	-	3773	-	-	gnl|CDD|203212 pfam05224, NDT80_PhoG, NDT80 / PhoG like DNA-binding family. This family includes the DNA-binding region of NDT80 as well as PhoG and its homologues. The family contains VIB-1. VIB-1 is thought to be a regulator of conidiation in Neurospora crassa and shares a region of similarity to PHOG, a possible phosphate nonrepressible acid phosphatase in Aspergillus nidulans. It has been fou…	7e-32	tr|B6HQ34|B6HQ34_PENCW Pc22g19920 protein OS=Penicillium chrysogenum (strain ATCC 28089 / DSM 1075 / Wisconsin 54-1255) GN=Pc22g19920 PE=4 SV=1	3e-135	ref|XP_002565894.1| Pc22g19920 [Penicillium chrysogenum Wisconsin 54-1255] emb|CAP99280.1| Pc22g19920 [Penicillium chrysogenum Wisconsin 54-1255]	3e-135	lcl|B6HQ34_PENCW/87-281 PF05224.7;NDT80_PhoG;	3e-84	-	GO:0003677,DNA binding;GO:0016787,hydrolase activity;GO:0006355,regulation of transcription, DNA-dependent;GO:0003993,acid phosphatase activity;GO:0006351,transcription, DNA-dependent;GO:0003700,sequence-specific DNA binding transcription factor activity	-	-	-
GBSP01001717	comp1585_c0_seq3	down	57.22	0.14	-8.67495	1	1.84551e-18	3.4407e-14	1	1.1894e-15	7.56342e-12	-	-	3727	-	-	gnl|CDD|203212 pfam05224, NDT80_PhoG, NDT80 / PhoG like DNA-binding family. This family includes the DNA-binding region of NDT80 as well as PhoG and its homologues. The family contains VIB-1. VIB-1 is thought to be a regulator of conidiation in Neurospora crassa and shares a region of similarity to PHOG, a possible phosphate nonrepressible acid phosphatase in Aspergillus nidulans. It has been fou…	7e-32	tr|B6HQ34|B6HQ34_PENCW Pc22g19920 protein OS=Penicillium chrysogenum (strain ATCC 28089 / DSM 1075 / Wisconsin 54-1255) GN=Pc22g19920 PE=4 SV=1	3e-135	ref|XP_002565894.1| Pc22g19920 [Penicillium chrysogenum Wisconsin 54-1255] emb|CAP99280.1| Pc22g19920 [Penicillium chrysogenum Wisconsin 54-1255]	3e-135	lcl|B6HQ34_PENCW/87-281 PF05224.7;NDT80_PhoG;	3e-84	-	GO:0003677,DNA binding;GO:0016787,hydrolase activity;GO:0006355,regulation of transcription, DNA-dependent;GO:0003993,acid phosphatase activity;GO:0006351,transcription, DNA-dependent;GO:0003700,sequence-specific DNA binding transcription factor activity	-	-	-
GBSP01001718	comp1585_c0_seq4	down	51.31	0.17	-8.23756	1	1.35732e-16	8.37291e-13	1	7.6542e-14	1.60878e-10	-	-	3701	-	-	gnl|CDD|203212 pfam05224, NDT80_PhoG, NDT80 / PhoG like DNA-binding family. This family includes the DNA-binding region of NDT80 as well as PhoG and its homologues. The family contains VIB-1. VIB-1 is thought to be a regulator of conidiation in Neurospora crassa and shares a region of similarity to PHOG, a possible phosphate nonrepressible acid phosphatase in Aspergillus nidulans. It has been fou…	7e-32	tr|B6HQ34|B6HQ34_PENCW Pc22g19920 protein OS=Penicillium chrysogenum (strain ATCC 28089 / DSM 1075 / Wisconsin 54-1255) GN=Pc22g19920 PE=4 SV=1	3e-135	ref|XP_002565894.1| Pc22g19920 [Penicillium chrysogenum Wisconsin 54-1255] emb|CAP99280.1| Pc22g19920 [Penicillium chrysogenum Wisconsin 54-1255]	3e-135	lcl|B6HQ34_PENCW/87-281 PF05224.7;NDT80_PhoG;	3e-84	-	GO:0003677,DNA binding;GO:0016787,hydrolase activity;GO:0006355,regulation of transcription, DNA-dependent;GO:0003993,acid phosphatase activity;GO:0006351,transcription, DNA-dependent;GO:0003700,sequence-specific DNA binding transcription factor activity	-	-	-
GBSP01001719	comp1585_c0_seq5	down	56.05	0.13	-8.75206	1	3.77753e-18	6.31657e-14	1	2.39184e-15	1.36538e-11	-	-	3625	-	-	gnl|CDD|203212 pfam05224, NDT80_PhoG, NDT80 / PhoG like DNA-binding family. This family includes the DNA-binding region of NDT80 as well as PhoG and its homologues. The family contains VIB-1. VIB-1 is thought to be a regulator of conidiation in Neurospora crassa and shares a region of similarity to PHOG, a possible phosphate nonrepressible acid phosphatase in Aspergillus nidulans. It has been fou…	7e-32	tr|B6HQ34|B6HQ34_PENCW Pc22g19920 protein OS=Penicillium chrysogenum (strain ATCC 28089 / DSM 1075 / Wisconsin 54-1255) GN=Pc22g19920 PE=4 SV=1	3e-135	ref|XP_002565894.1| Pc22g19920 [Penicillium chrysogenum Wisconsin 54-1255] emb|CAP99280.1| Pc22g19920 [Penicillium chrysogenum Wisconsin 54-1255]	3e-135	lcl|B6HQ34_PENCW/87-281 PF05224.7;NDT80_PhoG;	3e-84	-	GO:0003677,DNA binding;GO:0016787,hydrolase activity;GO:0006355,regulation of transcription, DNA-dependent;GO:0003993,acid phosphatase activity;GO:0006351,transcription, DNA-dependent;GO:0003700,sequence-specific DNA binding transcription factor activity	-	-	-
GBSP01001720	comp1585_c0_seq6	down	59.38	0.14	-8.72841	1	4.40492e-19	1.09079e-14	1	2.99958e-16	2.48193e-12	-	-	3553	-	-	gnl|CDD|203212 pfam05224, NDT80_PhoG, NDT80 / PhoG like DNA-binding family. This family includes the DNA-binding region of NDT80 as well as PhoG and its homologues. The family contains VIB-1. VIB-1 is thought to be a regulator of conidiation in Neurospora crassa and shares a region of similarity to PHOG, a possible phosphate nonrepressible acid phosphatase in Aspergillus nidulans. It has been fou…	7e-32	tr|B6HQ34|B6HQ34_PENCW Pc22g19920 protein OS=Penicillium chrysogenum (strain ATCC 28089 / DSM 1075 / Wisconsin 54-1255) GN=Pc22g19920 PE=4 SV=1	3e-135	ref|XP_002565894.1| Pc22g19920 [Penicillium chrysogenum Wisconsin 54-1255] emb|CAP99280.1| Pc22g19920 [Penicillium chrysogenum Wisconsin 54-1255]	3e-135	lcl|B6HQ34_PENCW/87-281 PF05224.7;NDT80_PhoG;	3e-84	-	GO:0003677,DNA binding;GO:0016787,hydrolase activity;GO:0006355,regulation of transcription, DNA-dependent;GO:0003993,acid phosphatase activity;GO:0006351,transcription, DNA-dependent;GO:0003700,sequence-specific DNA binding transcription factor activity	-	-	-
GBSP01010684	comp15861_c0_seq1	down	0.3	0.04	-2.90689	1	1	0.209119	1	1	0.82351	-	-	435	-	-	-	-	-	-	-	-	-	-	-	-	-	-	-
GBSP01010502	comp15862_c0_seq1	down	0.12	0.06	-1	1	1	0.027355	1	1	0.324809	-	-	309	-	-	-	-	tr|B6HTB6|B6HTB6_PENCW Pc22g21900 protein OS=Penicillium chrysogenum (strain ATCC 28089 / DSM 1075 / Wisconsin 54-1255) GN=Pc22g21900 PE=4 SV=1	1e-33	ref|XP_002566085.1| Pc22g21900 [Penicillium chrysogenum Wisconsin 54-1255] emb|CAP99478.1| Pc22g21900 [Penicillium chrysogenum Wisconsin 54-1255]	1e-33	-	-	-	GO:0016829,lyase activity;GO:0008152,metabolic process;GO:0016853,isomerase activity;GO:0003824,catalytic activity	-	-	-
	comp15863_c0_seq1	down	0.19	0	#NAME?	1	1	NA	1	1	NA	-	-	102	-	-	-	-	-	-	-	-	-	-	-	-	-	-	-
GBSP01010391	comp15864_c0_seq1	down	0.11	0	#NAME?	1	1	NA	1	1	NA	-	-	344	-	-	-	-	-	-	-	-	-	-	-	-	-	-	-
GBSP01009983	comp15871_c0_seq1	down	0.28	0.06	-2.22239	1	1	0.185301	1	1	0.78459	-	-	549	sp|A1DMV3|FAEB2_NEOFI Probable feruloyl esterase B-2 OS=Neosartorya fischeri (strain ATCC 1020 / DSM 3700 / FGSC A1164 / NRRL 181) GN=faeB-2 PE=3 SV=1	3e-93	-	-	tr|Q3V6C9|Q3V6C9_PENCH Ferulic acid esterase OS=Penicillium chrysogenum GN=fae-1 PE=2 SV=1	4e-91	ref|XP_001258021.1| feruloyl esterase, putative [Neosartorya fischeri NRRL 181] sp|A1DMV3.1|FAEB2_NEOFI RecName: Full=Probable feruloyl esterase B-2; AltName: Full=Ferulic acid esterase B-2; Short=FAEB-2; Flags: Precursor gb|EAW16124.1| feruloyl esterase, putative [Neosartorya fischeri NRRL 181]	1e-91	lcl|FAEB2_NEOFI/74-526 PF07519.6;Tannase;	4e-93	-	GO:0045493,xylan catabolic process;GO:0030600,feruloyl esterase activity;GO:0046555,acetylxylan esterase activity;GO:0004091,carboxylesterase activity;GO:0016787,hydrolase activity;GO:0000272,polysaccharide catabolic process;GO:0005576,extracellular region;GO:0005975,carbohydrate metabolic process	-	-	-
GBSP01010409	comp15876_c0_seq1	down	0.3	0	#NAME?	1	1	NA	1	1	NA	-	-	765	-	-	-	-	-	-	-	-	lcl|B6HW81_PENCW/277-358 PF12796.2;Ank_2;	6e-16	-	-	-	-	-
GBSP01009824	comp15877_c0_seq1	down	0.13	0	#NAME?	1	1	NA	1	1	NA	-	-	285	-	-	-	-	-	-	-	-	-	-	-	-	-	-	-
	comp15881_c0_seq1	down	0.25	0	#NAME?	1	1	NA	1	1	NA	-	-	153	-	-	-	-	-	-	-	-	-	-	-	-	-	-	-
	comp15882_c0_seq1	down	0.45	0	#NAME?	1	1	NA	1	1	NA	-	-	168	-	-	-	-	-	-	-	-	-	-	-	-	-	-	-
	comp15884_c0_seq1	down	0.16	0	#NAME?	1	1	NA	1	1	NA	-	-	117	-	-	-	-	-	-	-	-	-	-	-	-	-	-	-
GBSP01010209	comp15887_c0_seq1	down	0.54	0	#NAME?	1	0.488483	NA	1	1	NA	-	-	314	-	-	-	-	tr|B6HV01|B6HV01_PENCW Pc22g14640 protein OS=Penicillium chrysogenum (strain ATCC 28089 / DSM 1075 / Wisconsin 54-1255) GN=Pc22g14640 PE=4 SV=1	5e-36	ref|XP_002565385.1| Pc22g14640 [Penicillium chrysogenum Wisconsin 54-1255] emb|CAP98752.1| Pc22g14640 [Penicillium chrysogenum Wisconsin 54-1255]	4e-36	lcl|B6HV01_PENCW/43-508 PF00083.19;Sugar_tr;	3e-30	-	GO:0055085,transmembrane transport;GO:0016021,integral to membrane;GO:0022857,transmembrane transporter activity	-	-	-
	comp15891_c0_seq1	down	0.31	0	#NAME?	1	1	NA	1	1	NA	-	-	123	-	-	-	-	-	-	-	-	-	-	-	-	-	-	-
GBSP01009888	comp15908_c0_seq1	down	0.31	0.07	-2.14684	1	1	0.222841	1	1	0.843219	-	-	241	-	-	-	-	-	-	-	-	-	-	-	-	-	-	-
GBSP01001056	comp1590_c0_seq1	down	5.22	1.91	-1.45048	0.944716	0.208108	0.354008	1	1	0.999993	-	-	4345	-	-	-	-	tr|G3XM25|G3XM25_ASPNA Putative uncharacterized protein OS=Aspergillus niger (strain ATCC 1015 / CBS 113.46 / FGSC A1144 / LSHB Ac4 / NCTC 3858a / NRRL 328 / USDA 3528.7) GN=ASPNIDRAFT_188323 PE=4 SV=1	0	gb|EHA28138.1| hypothetical protein ASPNIDRAFT_188323 [Aspergillus niger ATCC 1015]	0	lcl|Q672V8_ASPFL/249-492 PF04082.13;Fungal_trans;	5e-58	-	GO:0046872,metal ion binding;GO:0005634,nucleus;GO:0003677,DNA binding;GO:0006355,regulation of transcription, DNA-dependent;GO:0008270,zinc ion binding;GO:0006351,transcription, DNA-dependent;GO:0003700,sequence-specific DNA binding transcription factor activity	-	-	-
GBSP01001057	comp1590_c0_seq2	down	5.25	1.93	-1.44372	0.944716	0.208108	0.353526	1	1	0.999993	-	-	4308	-	-	-	-	tr|G3XM25|G3XM25_ASPNA Putative uncharacterized protein OS=Aspergillus niger (strain ATCC 1015 / CBS 113.46 / FGSC A1144 / LSHB Ac4 / NCTC 3858a / NRRL 328 / USDA 3528.7) GN=ASPNIDRAFT_188323 PE=4 SV=1	0	gb|EHA28138.1| hypothetical protein ASPNIDRAFT_188323 [Aspergillus niger ATCC 1015]	0	lcl|Q672V8_ASPFL/249-492 PF04082.13;Fungal_trans;	5e-58	-	GO:0046872,metal ion binding;GO:0005634,nucleus;GO:0003677,DNA binding;GO:0006355,regulation of transcription, DNA-dependent;GO:0008270,zinc ion binding;GO:0006351,transcription, DNA-dependent;GO:0003700,sequence-specific DNA binding transcription factor activity	-	-	-
GBSP01001058	comp1590_c0_seq3	down	5.31	1.94	-1.45266	0.944716	0.208108	0.345959	1	1	0.998315	-	-	4285	-	-	-	-	tr|G3XM25|G3XM25_ASPNA Putative uncharacterized protein OS=Aspergillus niger (strain ATCC 1015 / CBS 113.46 / FGSC A1144 / LSHB Ac4 / NCTC 3858a / NRRL 328 / USDA 3528.7) GN=ASPNIDRAFT_188323 PE=4 SV=1	0	gb|EHA28138.1| hypothetical protein ASPNIDRAFT_188323 [Aspergillus niger ATCC 1015]	0	lcl|Q672V8_ASPFL/249-492 PF04082.13;Fungal_trans;	5e-58	-	GO:0046872,metal ion binding;GO:0005634,nucleus;GO:0003677,DNA binding;GO:0006355,regulation of transcription, DNA-dependent;GO:0008270,zinc ion binding;GO:0006351,transcription, DNA-dependent;GO:0003700,sequence-specific DNA binding transcription factor activity	-	-	-
GBSP01001059	comp1590_c0_seq4	down	5.33	1.96	-1.44328	0.944716	0.208108	0.347111	1	1	0.998907	-	-	4248	-	-	-	-	tr|G3XM25|G3XM25_ASPNA Putative uncharacterized protein OS=Aspergillus niger (strain ATCC 1015 / CBS 113.46 / FGSC A1144 / LSHB Ac4 / NCTC 3858a / NRRL 328 / USDA 3528.7) GN=ASPNIDRAFT_188323 PE=4 SV=1	0	gb|EHA28138.1| hypothetical protein ASPNIDRAFT_188323 [Aspergillus niger ATCC 1015]	0	lcl|Q672V8_ASPFL/249-492 PF04082.13;Fungal_trans;	5e-58	-	GO:0046872,metal ion binding;GO:0005634,nucleus;GO:0003677,DNA binding;GO:0006355,regulation of transcription, DNA-dependent;GO:0008270,zinc ion binding;GO:0006351,transcription, DNA-dependent;GO:0003700,sequence-specific DNA binding transcription factor activity	-	-	-
GBSP01001061	comp1590_c0_seq6	down	9.65	3.28	-1.55683	0.99097	0.038642	0.114885	1	1	0.650048	-	-	2295	-	-	-	-	tr|G3XM25|G3XM25_ASPNA Putative uncharacterized protein OS=Aspergillus niger (strain ATCC 1015 / CBS 113.46 / FGSC A1144 / LSHB Ac4 / NCTC 3858a / NRRL 328 / USDA 3528.7) GN=ASPNIDRAFT_188323 PE=4 SV=1	0	gb|EHA28138.1| hypothetical protein ASPNIDRAFT_188323 [Aspergillus niger ATCC 1015]	0	lcl|Q672V8_ASPFL/249-492 PF04082.13;Fungal_trans;	5e-58	-	GO:0046872,metal ion binding;GO:0005634,nucleus;GO:0003677,DNA binding;GO:0006355,regulation of transcription, DNA-dependent;GO:0008270,zinc ion binding;GO:0006351,transcription, DNA-dependent;GO:0003700,sequence-specific DNA binding transcription factor activity	-	-	-
GBSP01001062	comp1590_c0_seq7	down	9.78	3.34	-1.54999	0.99097	0.038642	0.112809	1	1	0.644668	-	-	2258	-	-	-	-	tr|G3XM25|G3XM25_ASPNA Putative uncharacterized protein OS=Aspergillus niger (strain ATCC 1015 / CBS 113.46 / FGSC A1144 / LSHB Ac4 / NCTC 3858a / NRRL 328 / USDA 3528.7) GN=ASPNIDRAFT_188323 PE=4 SV=1	0	gb|EHA28138.1| hypothetical protein ASPNIDRAFT_188323 [Aspergillus niger ATCC 1015]	0	lcl|Q672V8_ASPFL/249-492 PF04082.13;Fungal_trans;	5e-58	-	GO:0046872,metal ion binding;GO:0005634,nucleus;GO:0003677,DNA binding;GO:0006355,regulation of transcription, DNA-dependent;GO:0008270,zinc ion binding;GO:0006351,transcription, DNA-dependent;GO:0003700,sequence-specific DNA binding transcription factor activity	-	-	-
GBSP01001063	comp1590_c0_seq8	down	9.93	3.38	-1.55477	0.99097	0.038642	0.108341	1	1	0.632413	-	-	2235	-	-	-	-	tr|G3XM25|G3XM25_ASPNA Putative uncharacterized protein OS=Aspergillus niger (strain ATCC 1015 / CBS 113.46 / FGSC A1144 / LSHB Ac4 / NCTC 3858a / NRRL 328 / USDA 3528.7) GN=ASPNIDRAFT_188323 PE=4 SV=1	0	gb|EHA28138.1| hypothetical protein ASPNIDRAFT_188323 [Aspergillus niger ATCC 1015]	0	lcl|Q672V8_ASPFL/249-492 PF04082.13;Fungal_trans;	5e-58	-	GO:0046872,metal ion binding;GO:0005634,nucleus;GO:0003677,DNA binding;GO:0006355,regulation of transcription, DNA-dependent;GO:0008270,zinc ion binding;GO:0006351,transcription, DNA-dependent;GO:0003700,sequence-specific DNA binding transcription factor activity	-	-	-
GBSP01001064	comp1590_c0_seq9	down	10.06	3.44	-1.54815	0.99097	0.038642	0.106397	1	1	0.628151	-	-	2198	-	-	-	-	tr|G3XM25|G3XM25_ASPNA Putative uncharacterized protein OS=Aspergillus niger (strain ATCC 1015 / CBS 113.46 / FGSC A1144 / LSHB Ac4 / NCTC 3858a / NRRL 328 / USDA 3528.7) GN=ASPNIDRAFT_188323 PE=4 SV=1	0	gb|EHA28138.1| hypothetical protein ASPNIDRAFT_188323 [Aspergillus niger ATCC 1015]	0	lcl|Q672V8_ASPFL/249-492 PF04082.13;Fungal_trans;	5e-58	-	GO:0046872,metal ion binding;GO:0005634,nucleus;GO:0003677,DNA binding;GO:0006355,regulation of transcription, DNA-dependent;GO:0008270,zinc ion binding;GO:0006351,transcription, DNA-dependent;GO:0003700,sequence-specific DNA binding transcription factor activity	-	-	-
GBSP01010435	comp15915_c0_seq1	down	0.19	0.09	-1.078	1	1	0.0912003	1	1	0.59558	-	-	394	-	-	-	-	-	-	-	-	-	-	-	-	-	-	-
GBSP01010436	comp15915_c0_seq2	down	0.5	0.16	-1.64386	1	1	0.427253	1	1	0.999993	-	-	226	-	-	-	-	-	-	-	-	-	-	-	-	-	-	-
GBSP01009950	comp15918_c0_seq1	down	0.09	0	#NAME?	1	1	NA	1	1	NA	-	-	406	-	-	-	-	-	-	-	-	-	-	-	-	-	-	-
	comp15924_c0_seq1	down	0.77	0	#NAME?	1	0.488483	NA	1	1	NA	-	-	172	-	-	-	-	-	-	-	-	-	-	-	-	-	-	-
GBSP01010505	comp15925_c0_seq1	down	0.78	0	#NAME?	1	0.488483	NA	1	1	NA	-	-	268	-	-	-	-	-	-	-	-	-	-	-	-	-	-	-
	comp15935_c0_seq3	down	0.2	0	#NAME?	1	1	NA	1	1	NA	TPI, tpiA	triosephosphate isomerase (TIM)	193	sp|P21820|TPIS_COPJA Triosephosphate isomerase, cytosolic OS=Coptis japonica PE=2 SV=1	7e-78	gnl|CDD|178175 PLN02561, PLN02561, triosephosphate isomerase.	2e-97	tr|B3TLL4|B3TLL4_ELAGV Triosephosphate isomerase OS=Elaeis guineensis var. tenera PE=2 SV=1	3e-76	sp|P21820.1|TPIS_COPJA RecName: Full=Triosephosphate isomerase, cytosolic; Short=TIM; Short=Triose-phosphate isomerase gb|AAB62730.1| triosephosphate isomerase [Coptis japonica]	2e-76	lcl|B4FY90_MAIZE/12-151 PF00121.13;TIM;	2e-70	G	GO:0008152,metabolic process;GO:0006094,gluconeogenesis;GO:0016853,isomerase activity;GO:0006096,glycolysis;GO:0004807,triose-phosphate isomerase activity;GO:0003824,catalytic activity;GO:0005737,cytoplasm;GO:0006098,pentose-phosphate shunt;GO:0006633,fatty acid biosynthetic process;GO:0008610,lipid biosynthetic process	EC:5.3.1.1	K01803	ko00010, Glycolysis / Gluconeogenesis;ko00051, Fructose and mannose metabolism;ko00562, Inositol phosphate metabolism;ko00710, Carbon fixation in photosynthetic organisms;
	comp15939_c0_seq1	down	0.29	0	#NAME?	1	1	NA	1	1	NA	-	-	129	-	-	-	-	-	-	-	-	-	-	-	-	-	-	-
GBSP01010488	comp15961_c0_seq1	down	0.54	0	#NAME?	1	0.488483	NA	1	1	NA	-	-	596	-	-	-	-	-	-	-	-	-	-	-	-	-	-	-
GBSP01010418	comp15962_c0_seq1	down	0.25	0	#NAME?	1	1	NA	1	1	NA	-	-	229	-	-	-	-	-	-	-	-	-	-	-	-	-	-	-
GBSP01010602	comp15965_c0_seq1	down	0.27	0	#NAME?	1	1	NA	1	1	NA	RP-L19e, RPL19	large subunit ribosomal protein L19e	280	sp|Q9SRX2|RL191_ARATH 60S ribosomal protein L19-1 OS=Arabidopsis thaliana GN=RPL19A PE=2 SV=1	4e-26	gnl|CDD|185443 PTZ00097, PTZ00097, 60S ribosomal protein L19; Provisional.	3e-26	tr|C6T4I7|C6T4I7_SOYBN Ribosomal protein L19 OS=Glycine max PE=2 SV=1	3e-27	ref|NP_001236941.1| uncharacterized protein LOC100527501 [Glycine max] gb|ACU16597.1| unknown [Glycine max]	3e-27	lcl|D7SYA1_VITVI/2-149 PF01280.15;Ribosomal_L19e;	1e-17	J	GO:0005840,ribosome;GO:0022625,cytosolic large ribosomal subunit;GO:0005622,intracellular;GO:0006414,translational elongation;GO:0030529,ribonucleoprotein complex;GO:0005829,cytosol;GO:0006412,translation;GO:0003735,structural constituent of ribosome	-	K02885	ko03010, Ribosome;
	comp15966_c0_seq1	down	0.12	0	#NAME?	1	1	NA	1	1	NA	-	-	154	-	-	-	-	-	-	-	-	-	-	-	-	-	-	-
	comp15976_c0_seq1	down	0.18	0	#NAME?	1	1	NA	1	1	NA	-	-	103	-	-	-	-	-	-	-	-	-	-	-	-	-	-	-
	comp15980_c0_seq1	down	0.25	0.12	-1.05889	1	1	0.156589	1	1	0.734484	-	-	151	-	-	-	-	-	-	-	-	-	-	-	-	-	-	-
GBSP01010157	comp15991_c0_seq1	down	0.24	0	#NAME?	1	1	NA	1	1	NA	-	-	388	-	-	-	-	-	-	-	-	-	-	-	-	-	-	-
GBSP01005989	comp159_c0_seq1	down	45.88	6.81	-2.75214	1	7.99212e-09	6.19904e-08	1	1.36703e-06	4.72932e-06	chrA	chromate transporter	12765	-	-	gnl|CDD|192875 pfam11913, DUF3431, Protein of unknown function (DUF3431). This family of proteins are functionally uncharacterized. This protein is found in eukaryotes. Proteins in this family are typically between 291 to 390 amino acids in length. This protein has a conserved NLRC sequence motif.	9e-77	tr|B6HIL3|B6HIL3_PENCW Pc21g14770 protein OS=Penicillium chrysogenum (strain ATCC 28089 / DSM 1075 / Wisconsin 54-1255) GN=Pc21g14770 PE=4 SV=1	0	ref|XP_002568491.1| Pc21g14770 [Penicillium chrysogenum Wisconsin 54-1255] emb|CAP96374.1| Pc21g14770 [Penicillium chrysogenum Wisconsin 54-1255]	0	lcl|B6HIL3_PENCW/34-531 PB001871; Pfam-B_1871;	0	-	-	-	K07240	-
GBSP01005998	comp159_c0_seq10	down	50.89	7.41	-2.77984	1	4.27374e-10	9.43886e-09	1	1.10967e-07	8.87852e-07	chrA	chromate transporter	12654	-	-	gnl|CDD|192875 pfam11913, DUF3431, Protein of unknown function (DUF3431). This family of proteins are functionally uncharacterized. This protein is found in eukaryotes. Proteins in this family are typically between 291 to 390 amino acids in length. This protein has a conserved NLRC sequence motif.	9e-77	tr|B6HIL3|B6HIL3_PENCW Pc21g14770 protein OS=Penicillium chrysogenum (strain ATCC 28089 / DSM 1075 / Wisconsin 54-1255) GN=Pc21g14770 PE=4 SV=1	0	ref|XP_002568491.1| Pc21g14770 [Penicillium chrysogenum Wisconsin 54-1255] emb|CAP96374.1| Pc21g14770 [Penicillium chrysogenum Wisconsin 54-1255]	0	lcl|B6HIL3_PENCW/34-531 PB001871; Pfam-B_1871;	0	-	-	-	K07240	-
GBSP01005999	comp159_c0_seq11	down	49.05	7.17	-2.77421	1	1.38896e-09	1.84506e-08	1	2.84824e-07	1.60601e-06	chrA	chromate transporter	12653	-	-	gnl|CDD|192875 pfam11913, DUF3431, Protein of unknown function (DUF3431). This family of proteins are functionally uncharacterized. This protein is found in eukaryotes. Proteins in this family are typically between 291 to 390 amino acids in length. This protein has a conserved NLRC sequence motif.	9e-77	tr|B6HIL3|B6HIL3_PENCW Pc21g14770 protein OS=Penicillium chrysogenum (strain ATCC 28089 / DSM 1075 / Wisconsin 54-1255) GN=Pc21g14770 PE=4 SV=1	0	ref|XP_002568491.1| Pc21g14770 [Penicillium chrysogenum Wisconsin 54-1255] emb|CAP96374.1| Pc21g14770 [Penicillium chrysogenum Wisconsin 54-1255]	0	lcl|B6HIL3_PENCW/34-531 PB001871; Pfam-B_1871;	0	-	-	-	K07240	-
GBSP01006000	comp159_c0_seq12	down	48.1	7.11	-2.75812	1	2.49517e-09	2.78832e-08	1	4.69028e-07	2.25315e-06	chrA	chromate transporter	12653	-	-	gnl|CDD|192875 pfam11913, DUF3431, Protein of unknown function (DUF3431). This family of proteins are functionally uncharacterized. This protein is found in eukaryotes. Proteins in this family are typically between 291 to 390 amino acids in length. This protein has a conserved NLRC sequence motif.	9e-77	tr|B6HIL3|B6HIL3_PENCW Pc21g14770 protein OS=Penicillium chrysogenum (strain ATCC 28089 / DSM 1075 / Wisconsin 54-1255) GN=Pc21g14770 PE=4 SV=1	0	ref|XP_002568491.1| Pc21g14770 [Penicillium chrysogenum Wisconsin 54-1255] emb|CAP96374.1| Pc21g14770 [Penicillium chrysogenum Wisconsin 54-1255]	0	lcl|B6HIL3_PENCW/34-531 PB001871; Pfam-B_1871;	0	-	-	-	K07240	-
GBSP01006001	comp159_c0_seq13	down	46.27	6.87	-2.7517	1	7.99212e-09	5.42787e-08	1	1.36703e-06	4.19028e-06	chrA	chromate transporter	12652	-	-	gnl|CDD|192875 pfam11913, DUF3431, Protein of unknown function (DUF3431). This family of proteins are functionally uncharacterized. This protein is found in eukaryotes. Proteins in this family are typically between 291 to 390 amino acids in length. This protein has a conserved NLRC sequence motif.	9e-77	tr|B6HIL3|B6HIL3_PENCW Pc21g14770 protein OS=Penicillium chrysogenum (strain ATCC 28089 / DSM 1075 / Wisconsin 54-1255) GN=Pc21g14770 PE=4 SV=1	0	ref|XP_002568491.1| Pc21g14770 [Penicillium chrysogenum Wisconsin 54-1255] emb|CAP96374.1| Pc21g14770 [Penicillium chrysogenum Wisconsin 54-1255]	0	lcl|B6HIL3_PENCW/34-531 PB001871; Pfam-B_1871;	0	-	-	-	K07240	-
[truncated: 12,186 more rows]

## Sheet: Common transcripts under 3 mM
							Expression information under 3 mM Cu
Transcript	GenBank Accession no.	Transcript	significance	EC.6.TY0	EC.6.TY3	fold.change(AB)	fisher.greater(AB)	fisher.less(AB)	chisq(AB)	fisher.greater.fdr(AB)	fisher.less.fdr(AB)	chisq.fdr(AB)	Name	Definition	Length	Swissprot_des	Swissprot_evalue	Cdd_des	Cdd_evalue	Trembl_des	Trembl_evalue	NR_des	NR_evalue	PFAM_des	PFAM_evalue	KOG	GO	EC	KO	Pathway
[truncated: 13,404 more rows]

## Sheet: Specific to 0.5 mM
					Expression of transcripts specific to 0.5 mM Cu
[truncated: 6,509 more rows]

## Sheet: Specific to 3 mM
						Expression information under 3 mM Cu
[truncated: 14,927 more rows]
