# Supplementary material for: Paths and determinants for Penicillium janthinellum to resist low and high copper
Source: Sci Rep. 2015 Aug 12;5:10590. doi: 10.1038/srep10590 (PMC4642507; doi:10.1038/srep10590)
Supplement: Supplementary Table S3 [file srep10590-s3.xls]

## Sheet: In EC-6 (0 mM)
Transcript	GenBan accession number	Transcript	significance	WT.TY0	EC.6.TY0	fold.change(AB)	fisher.greater(AB)	fisher.less(AB)	chisq(AB)	fisher.greater.fdr(AB)	fisher.less.fdr(AB)	chisq.fdr(AB)	Name	Definition	Length	Swissprot_des	Swissprot_evalue	Cdd_des	Cdd_evalue	Trembl_des	Trembl_evalue	NR_des	NR_evalue	PFAM_des	PFAM_evalue	KOG	GO	EC	KO	Pathway
comp0_c0_seq1	GBSP01004082	comp0_c0_seq1	down	14546	6200.07	-1.23027	1	0	0	1	0	0	-	-	5931	sp|Q8TGM7|ART2_YEAST Putative uncharacterized protein ART2 OS=Saccharomyces cerevisiae (strain ATCC 204508 / S288c) GN=ART2 PE=5 SV=1	3e-27	-	-	tr|B8MI73|B8MI73_TALSN Putative uncharacterized protein OS=Talaromyces stipitatus (strain ATCC 10500 / CBS 375.48 / QM 6759 / NRRL 1006) GN=TSTA_040370 PE=4 SV=1	2e-124	ref|XP_002484510.1| hypothetical protein TSTA_040370 [Talaromyces stipitatus ATCC 10500] gb|EED14557.1| hypothetical protein TSTA_040370 [Talaromyces stipitatus ATCC 10500]	2e-124	lcl|A1CR97_ASPCL/1-112 PB010836; Pfam-B_10836;	5e-67	-	GO:0005739,mitochondrion	-	-	-
comp0_c0_seq2	GBSP01004083	comp0_c0_seq2	down	19329.6	7768.77	-1.31505	1	0	0	1	0	0	-	-	773	sp|Q8TGM7|ART2_YEAST Putative uncharacterized protein ART2 OS=Saccharomyces cerevisiae (strain ATCC 204508 / S288c) GN=ART2 PE=5 SV=1	3e-27	-	-	tr|B8MI73|B8MI73_TALSN Putative uncharacterized protein OS=Talaromyces stipitatus (strain ATCC 10500 / CBS 375.48 / QM 6759 / NRRL 1006) GN=TSTA_040370 PE=4 SV=1	2e-124	ref|XP_002484510.1| hypothetical protein TSTA_040370 [Talaromyces stipitatus ATCC 10500] gb|EED14557.1| hypothetical protein TSTA_040370 [Talaromyces stipitatus ATCC 10500]	2e-124	lcl|A1CR97_ASPCL/1-112 PB010836; Pfam-B_10836;	5e-67	-	GO:0005739,mitochondrion	-	-	-
comp10003_c0_seq1		comp10003_c0_seq1	down	0.72	0.1	-2.848	1	0.516708	0.652602	1	1	0.999993	-	-	183	-	-	-	-	-	-	-	-	-	-	-	-	-	-	-
comp10007_c0_seq1		comp10007_c0_seq1	down	0.18	0	#NAME?	1	1	NA	1	1	NA	-	-	121	-	-	-	-	-	-	-	-	-	-	-	-	-	-	-
comp10008_c0_seq1	GBSQ01002215	comp10008_c0_seq1	down	0.4	0.14	-1.51457	1	1	0.302005	1	1	0.999993	-	-	552	-	-	-	-	-	-	-	-	-	-	-	-	-	-	-
comp10008_c0_seq2	GBSQ01002216	comp10008_c0_seq2	down	0.44	0.11	-2	1	1	0.35303	1	1	0.999993	-	-	496	-	-	-	-	-	-	-	-	-	-	-	-	-	-	-
comp10013_c0_seq1		comp10013_c0_seq1	down	0.22	0	#NAME?	1	1	NA	1	1	NA	-	-	197	-	-	-	-	-	-	-	-	-	-	-	-	-	-	-
comp10020_c0_seq1	GBSQ01001970	comp10020_c0_seq1	down	1.47	0.12	-3.61471	1	0.516708	0.813772	1	1	0.999993	-	-	492	-	-	-	-	-	-	-	-	-	-	-	-	-	-	-
comp10021_c0_seq1		comp10021_c0_seq1	down	0.19	0	#NAME?	1	1	NA	1	1	NA	-	-	114	-	-	-	-	-	-	-	-	-	-	-	-	-	-	-
comp10022_c0_seq1		comp10022_c0_seq1	down	0.49	0.21	-1.22239	1	1	0.373993	1	1	0.999993	-	-	178	-	-	-	-	-	-	-	-	-	-	-	-	-	-	-
comp10034_c0_seq1		comp10034_c0_seq1	down	0.55	0	#NAME?	1	0.516708	NA	1	1	NA	-	-	159	-	-	-	-	-	-	-	-	-	-	-	-	-	-	-
comp10046_c0_seq1		comp10046_c0_seq1	down	0.14	0	#NAME?	1	1	NA	1	1	NA	-	-	151	-	-	-	-	-	-	-	-	-	-	-	-	-	-	-
comp10060_c0_seq1		comp10060_c0_seq1	down	0.2	0	#NAME?	1	1	NA	1	1	NA	-	-	108	-	-	-	-	-	-	-	-	-	-	-	-	-	-	-
comp10062_c0_seq1		comp10062_c0_seq1	down	0.16	0	#NAME?	1	1	NA	1	1	NA	-	-	135	-	-	-	-	-	-	-	-	-	-	-	-	-	-	-
comp10065_c0_seq1		comp10065_c0_seq1	down	0.99	0.14	-2.822	1	0.516708	0.859721	1	1	0.999993	-	-	132	-	-	-	-	-	-	-	-	-	-	-	-	-	-	-
comp10068_c0_seq1		comp10068_c0_seq1	down	0.65	0.14	-2.21501	1	0.516708	0.561026	1	1	0.999993	-	-	134	-	-	-	-	-	-	-	-	-	-	-	-	-	-	-
comp10070_c0_seq1	GBSQ01002611	comp10070_c0_seq1	down	0.77	0.28	-1.45943	1	0.516708	0.594555	1	1	0.999993	-	-	200	-	-	-	-	-	-	-	-	-	-	-	-	-	-	-
comp10077_c0_seq1	GBSQ01002441	comp10077_c0_seq1	down	1.83	0	#NAME?	1	0.266988	NA	1	1	NA	-	-	418	-	-	-	-	-	-	-	-	-	-	-	-	-	-	-
comp10078_c0_seq1		comp10078_c0_seq1	down	0.62	0	#NAME?	1	0.516708	NA	1	1	NA	-	-	106	-	-	-	-	-	-	-	-	-	-	-	-	-	-	-
comp10082_c0_seq1		comp10082_c0_seq1	down	0.32	0	#NAME?	1	1	NA	1	1	NA	-	-	136	-	-	-	-	-	-	-	-	-	-	-	-	-	-	-
comp10083_c0_seq1		comp10083_c0_seq1	down	0.21	0	#NAME?	1	1	NA	1	1	NA	-	-	103	-	-	-	-	-	-	-	-	-	-	-	-	-	-	-
comp10089_c0_seq1		comp10089_c0_seq1	down	0.37	0	#NAME?	1	1	NA	1	1	NA	-	-	119	-	-	-	-	-	-	-	-	-	-	-	-	-	-	-
comp10091_c0_seq2	GBSQ01002483	comp10091_c0_seq2	down	0.28	0	#NAME?	1	1	NA	1	1	NA	-	-	473	-	-	-	-	-	-	-	-	-	-	-	-	-	-	-
comp10098_c0_seq1	GBSQ01002152	comp10098_c0_seq1	down	0.29	0.08	-1.85798	1	1	0.186897	1	1	0.999993	-	-	453	-	-	-	-	-	-	-	-	-	-	-	-	-	-	-
comp10099_c0_seq1		comp10099_c0_seq1	down	0.59	0.1	-2.56071	1	0.516708	0.520819	1	1	0.999993	-	-	184	-	-	-	-	tr|B6GWC6|B6GWC6_PENCW Pc06g02260 protein OS=Penicillium chrysogenum (strain ATCC 28089 / DSM 1075 / Wisconsin 54-1255) GN=Pc06g02260 PE=4 SV=1	2e-14	ref|XP_002556828.1| Pc06g02260 [Penicillium chrysogenum Wisconsin 54-1255] emb|CAP79219.1| Pc06g02260 [Penicillium chrysogenum Wisconsin 54-1255]	2e-14	-	-	-	GO:0004523,ribonuclease H activity;GO:0003676,nucleic acid binding	-	-	-
comp10100_c0_seq1		comp10100_c0_seq1	down	0.19	0	#NAME?	1	1	NA	1	1	NA	-	-	113	-	-	-	-	-	-	-	-	-	-	-	-	-	-	-
comp10102_c0_seq1		comp10102_c0_seq1	down	0.21	0	#NAME?	1	1	NA	1	1	NA	-	-	106	-	-	-	-	-	-	-	-	-	-	-	-	-	-	-
comp10105_c0_seq1		comp10105_c0_seq1	down	0.2	0	#NAME?	1	1	NA	1	1	NA	-	-	110	-	-	-	-	-	-	-	-	-	-	-	-	-	-	-
comp10110_c0_seq1	GBSQ01002637	comp10110_c0_seq1	down	0.18	0.08	-1.16993	1	1	0.0745734	1	1	0.933796	-	-	240	-	-	-	-	tr|F2TTW1|F2TTW1_AJEDA Putative uncharacterized protein OS=Ajellomyces dermatitidis (strain ATCC 18188 / CBS 674.68) GN=BDDG_09622 PE=4 SV=1	2e-18	gb|EGE86674.1| hypothetical protein BDDG_09622 [Ajellomyces dermatitidis ATCC 18188]	2e-18	lcl|B6HWD5_PENCW/1-159 PB000380; Pfam-B_380;	5e-18	-	GO:0015074,DNA integration;GO:0003677,DNA binding;GO:0008270,zinc ion binding;GO:0005622,intracellular;GO:0006310,DNA recombination	-	-	-
comp10116_c0_seq1		comp10116_c0_seq1	down	0.17	0	#NAME?	1	1	NA	1	1	NA	-	-	128	-	-	-	-	-	-	-	-	-	-	-	-	-	-	-
comp10118_c0_seq1	GBSQ01002136	comp10118_c0_seq1	down	1.81	0.75	-1.27103	0.862046	0.525053	0.987254	1	1	0.999993	-	-	302	-	-	-	-	-	-	-	-	-	-	-	-	-	-	-
comp10126_c0_seq1	GBSQ01002685	comp10126_c0_seq1	down	0.64	0.08	-3	1	0.516708	0.584238	1	1	0.999993	-	-	447	-	-	-	-	-	-	-	-	-	-	-	-	-	-	-
comp10129_c0_seq1	GBSQ01002021	comp10129_c0_seq1	down	0.16	0	#NAME?	1	1	NA	1	1	NA	-	-	280	-	-	-	-	-	-	-	-	-	-	-	-	-	-	-
comp10130_c0_seq1		comp10130_c0_seq1	down	0.24	0	#NAME?	1	1	NA	1	1	NA	-	-	181	-	-	-	-	-	-	-	-	-	-	-	-	-	-	-
comp10132_c0_seq1	GBSQ01002320	comp10132_c0_seq1	down	0.51	0.18	-1.5025	1	0.516708	0.403826	1	1	0.999993	-	-	216	-	-	-	-	-	-	-	-	-	-	-	-	-	-	-
comp10139_c0_seq1		comp10139_c0_seq1	down	0.2	0	#NAME?	1	1	NA	1	1	NA	-	-	110	-	-	-	-	-	-	-	-	-	-	-	-	-	-	-
comp10145_c0_seq1	GBSQ01001987	comp10145_c0_seq1	down	0.04	0	#NAME?	1	1	NA	1	1	NA	-	-	1105	-	-	-	-	-	-	-	-	-	-	-	-	-	-	-
comp10155_c0_seq1		comp10155_c0_seq1	down	0.6	0	#NAME?	1	0.516708	NA	1	1	NA	-	-	109	-	-	-	-	-	-	-	-	-	-	-	-	-	-	-
comp10156_c0_seq1		comp10156_c0_seq1	down	0.32	0.14	-1.19265	1	1	0.217809	1	1	0.999993	-	-	138	-	-	-	-	-	-	-	-	-	-	-	-	-	-	-
comp10159_c0_seq1		comp10159_c0_seq1	down	0.38	0.17	-1.16046	1	1	0.275437	1	1	0.999993	-	-	114	-	-	-	-	-	-	-	-	-	-	-	-	-	-	-
comp10168_c0_seq1		comp10168_c0_seq1	down	0.35	0.15	-1.22239	1	1	0.247827	1	1	0.999993	-	-	124	-	-	-	-	-	-	-	-	-	-	-	-	-	-	-
comp10169_c0_seq1		comp10169_c0_seq1	down	0.18	0	#NAME?	1	1	NA	1	1	NA	-	-	119	-	-	-	-	-	-	-	-	-	-	-	-	-	-	-
comp10180_c0_seq1		comp10180_c0_seq1	down	0.2	0	#NAME?	1	1	NA	1	1	NA	-	-	108	-	-	-	-	-	-	-	-	-	-	-	-	-	-	-
comp10183_c0_seq1		comp10183_c0_seq1	down	0.41	0	#NAME?	1	1	NA	1	1	NA	-	-	108	-	-	-	-	-	-	-	-	-	-	-	-	-	-	-
comp10190_c0_seq1		comp10190_c0_seq1	down	0.62	0	#NAME?	1	0.516708	NA	1	1	NA	-	-	142	-	-	-	-	-	-	-	-	-	-	-	-	-	-	-
comp10196_c0_seq1		comp10196_c0_seq1	down	0.41	0	#NAME?	1	1	NA	1	1	NA	-	-	106	-	-	-	-	-	-	-	-	-	-	-	-	-	-	-
comp10201_c0_seq1	GBSQ01002449	comp10201_c0_seq1	down	0.63	0.05	-3.65535	1	0.516708	0.591143	1	1	0.999993	-	-	797	-	-	-	-	-	-	-	-	-	-	-	-	-	-	-
comp10202_c0_seq1	GBSQ01001893	comp10202_c0_seq1	down	0.78	0.19	-2.03747	1	0.516708	0.653104	1	1	0.999993	-	-	783	-	-	-	-	-	-	-	-	lcl|Q2UCQ5_ASPOR/1-116 PB046207; Pfam-B_46207;	1e-20	-	-	-	-	-
comp10205_c0_seq1		comp10205_c0_seq1	down	0.48	0	#NAME?	1	1	NA	1	1	NA	-	-	182	-	-	-	-	-	-	-	-	-	-	-	-	-	-	-
comp10206_c0_seq1		comp10206_c0_seq1	down	0.21	0	#NAME?	1	1	NA	1	1	NA	-	-	105	-	-	-	-	-	-	-	-	-	-	-	-	-	-	-
comp10208_c0_seq1		comp10208_c0_seq1	down	0.18	0	#NAME?	1	1	NA	1	1	NA	-	-	121	-	-	-	-	-	-	-	-	-	-	-	-	-	-	-
comp10211_c0_seq1		comp10211_c0_seq1	down	0.14	0	#NAME?	1	1	NA	1	1	NA	-	-	152	-	-	-	-	-	-	-	-	-	-	-	-	-	-	-
comp10211_c0_seq2		comp10211_c0_seq2	down	0.15	0	#NAME?	1	1	NA	1	1	NA	-	-	150	-	-	-	-	-	-	-	-	-	-	-	-	-	-	-
comp10211_c0_seq3		comp10211_c0_seq3	down	0.44	0	#NAME?	1	1	NA	1	1	NA	-	-	149	-	-	-	-	-	-	-	-	-	-	-	-	-	-	-
comp10214_c0_seq1		comp10214_c0_seq1	down	0.19	0	#NAME?	1	1	NA	1	1	NA	-	-	113	-	-	-	-	-	-	-	-	-	-	-	-	-	-	-
comp10215_c0_seq1		comp10215_c0_seq1	down	0.18	0	#NAME?	1	1	NA	1	1	NA	-	-	123	-	-	-	-	-	-	-	-	-	-	-	-	-	-	-
comp10217_c0_seq1	GBSQ01002731	comp10217_c0_seq1	down	0.04	0	#NAME?	1	1	NA	1	1	NA	-	-	1112	-	-	-	-	-	-	-	-	-	-	-	-	-	-	-
comp10218_c0_seq1		comp10218_c0_seq1	down	0.4	0.17	-1.23447	1	1	0.295699	1	1	0.999993	-	-	110	-	-	-	-	-	-	-	-	-	-	-	-	-	-	-
comp10224_c0_seq1		comp10224_c0_seq1	down	0.4	0	#NAME?	1	1	NA	1	1	NA	-	-	109	-	-	-	-	-	-	-	-	-	-	-	-	-	-	-
comp10226_c0_seq1		comp10226_c0_seq1	down	0.84	0.15	-2.48543	1	0.516708	0.730092	1	1	0.999993	-	-	130	-	-	-	-	-	-	-	-	-	-	-	-	-	-	-
comp10231_c0_seq1		comp10231_c0_seq1	down	0.23	0	#NAME?	1	1	NA	1	1	NA	-	-	194	-	-	-	-	-	-	-	-	-	-	-	-	-	-	-
comp10233_c0_seq1		comp10233_c0_seq1	down	0.58	0.12	-2.27302	1	0.516708	0.500466	1	1	0.999993	-	-	152	-	-	-	-	-	-	-	-	-	-	-	-	-	-	-
comp10235_c0_seq1		comp10235_c0_seq1	down	0.42	0	#NAME?	1	1	NA	1	1	NA	-	-	105	-	-	-	-	-	-	-	-	-	-	-	-	-	-	-
comp10244_c0_seq1		comp10244_c0_seq1	down	0.19	0	#NAME?	1	1	NA	1	1	NA	-	-	117	-	-	-	-	-	-	-	-	-	-	-	-	-	-	-
comp10258_c0_seq2	GBSQ01001980	comp10258_c0_seq2	down	0.17	0.06	-1.5025	1	1	0.0610892	1	1	0.897055	-	-	1554	-	-	-	-	-	-	-	-	-	-	-	-	-	-	-
comp10260_c0_seq1		comp10260_c0_seq1	down	0.28	0.12	-1.22239	1	1	0.177002	1	1	0.999993	-	-	159	-	-	-	-	-	-	-	-	-	-	-	-	-	-	-
comp10261_c0_seq1		comp10261_c0_seq1	down	0.37	0	#NAME?	1	1	NA	1	1	NA	-	-	117	-	-	-	-	-	-	-	-	-	-	-	-	-	-	-
comp10264_c0_seq1		comp10264_c0_seq1	down	0.21	0	#NAME?	1	1	NA	1	1	NA	-	-	102	-	-	-	-	-	-	-	-	-	-	-	-	-	-	-
comp10265_c0_seq1		comp10265_c0_seq1	down	0.42	0	#NAME?	1	1	NA	1	1	NA	-	-	103	-	-	-	-	-	-	-	-	-	-	-	-	-	-	-
comp10266_c0_seq1	GBSQ01002788	comp10266_c0_seq1	down	2.13	0.16	-3.73471	1	0.266988	0.554685	1	1	0.999993	-	-	359	-	-	-	-	-	-	-	-	-	-	-	-	-	-	-
comp10273_c1_seq1	GBSQ01002293	comp10273_c1_seq1	down	0.73	0.13	-2.48938	1	0.516708	0.643667	1	1	0.999993	EEF1A	elongation factor 1-alpha	1325	sp|O49169|EF1A_MANES Elongation factor 1-alpha OS=Manihot esculenta GN=EF1 PE=3 SV=1	0	gnl|CDD|185474 PTZ00141, PTZ00141, elongation factor 1- alpha; Provisional.	0	tr|F6GTY8|F6GTY8_VITVI Elongation factor 1-alpha OS=Vitis vinifera GN=VIT_06s0004g03220 PE=3 SV=1	0	ref|XP_002528028.1| elongation factor 1-alpha, putative [Ricinus communis] gb|EEF34346.1| elongation factor 1-alpha, putative [Ricinus communis]	0	lcl|Q2MLZ7_RECAM/1-347 PF00009.22;GTP_EFTU;	0	J	GO:0009055,electron carrier activity;GO:0004129,cytochrome-c oxidase activity;GO:0006184,GTP catabolic process;GO:0016779,nucleotidyltransferase activity;GO:0003746,translation elongation factor activity;GO:0006414,translational elongation;GO:0005737,cytoplasm;GO:0003924,GTPase activity;GO:0000166,nucleotide binding;GO:0006412,translation;GO:0005525,GTP binding;GO:0016740,transferase activity;GO:…	-	K03231	ko03013, RNA transport;ko05134, Legionellosis;
comp10273_c1_seq2	GBSQ01002294	comp10273_c1_seq2	down	0.78	0.2	-1.96347	1	0.516708	0.64724	1	1	0.999993	EEF1A	elongation factor 1-alpha	1325	sp|O49169|EF1A_MANES Elongation factor 1-alpha OS=Manihot esculenta GN=EF1 PE=3 SV=1	0	gnl|CDD|185474 PTZ00141, PTZ00141, elongation factor 1- alpha; Provisional.	0	tr|F6GTY8|F6GTY8_VITVI Elongation factor 1-alpha OS=Vitis vinifera GN=VIT_06s0004g03220 PE=3 SV=1	0	ref|XP_002528028.1| elongation factor 1-alpha, putative [Ricinus communis] gb|EEF34346.1| elongation factor 1-alpha, putative [Ricinus communis]	0	lcl|Q2MLZ7_RECAM/1-347 PF00009.22;GTP_EFTU;	0	J	GO:0009055,electron carrier activity;GO:0004129,cytochrome-c oxidase activity;GO:0006184,GTP catabolic process;GO:0016779,nucleotidyltransferase activity;GO:0003746,translation elongation factor activity;GO:0006414,translational elongation;GO:0005737,cytoplasm;GO:0003924,GTPase activity;GO:0000166,nucleotide binding;GO:0006412,translation;GO:0005525,GTP binding;GO:0016740,transferase activity;GO:…	-	K03231	ko03013, RNA transport;ko05134, Legionellosis;
comp10273_c1_seq3	GBSQ01002295	comp10273_c1_seq3	down	0.47	0	#NAME?	1	1	NA	1	1	NA	EEF1A	elongation factor 1-alpha	234	sp|O49169|EF1A_MANES Elongation factor 1-alpha OS=Manihot esculenta GN=EF1 PE=3 SV=1	0	gnl|CDD|185474 PTZ00141, PTZ00141, elongation factor 1- alpha; Provisional.	0	tr|F6GTY8|F6GTY8_VITVI Elongation factor 1-alpha OS=Vitis vinifera GN=VIT_06s0004g03220 PE=3 SV=1	0	ref|XP_002528028.1| elongation factor 1-alpha, putative [Ricinus communis] gb|EEF34346.1| elongation factor 1-alpha, putative [Ricinus communis]	0	lcl|Q2MLZ7_RECAM/1-347 PF00009.22;GTP_EFTU;	0	J	GO:0009055,electron carrier activity;GO:0004129,cytochrome-c oxidase activity;GO:0006184,GTP catabolic process;GO:0016779,nucleotidyltransferase activity;GO:0003746,translation elongation factor activity;GO:0006414,translational elongation;GO:0005737,cytoplasm;GO:0003924,GTPase activity;GO:0000166,nucleotide binding;GO:0006412,translation;GO:0005525,GTP binding;GO:0016740,transferase activity;GO:…	-	K03231	ko03013, RNA transport;ko05134, Legionellosis;
comp10273_c1_seq4	GBSQ01002296	comp10273_c1_seq4	down	0.75	0.08	-3.22882	1	0.516708	0.694404	1	1	0.999993	EEF1A	elongation factor 1-alpha	232	sp|O49169|EF1A_MANES Elongation factor 1-alpha OS=Manihot esculenta GN=EF1 PE=3 SV=1	0	gnl|CDD|185474 PTZ00141, PTZ00141, elongation factor 1- alpha; Provisional.	0	tr|F6GTY8|F6GTY8_VITVI Elongation factor 1-alpha OS=Vitis vinifera GN=VIT_06s0004g03220 PE=3 SV=1	0	ref|XP_002528028.1| elongation factor 1-alpha, putative [Ricinus communis] gb|EEF34346.1| elongation factor 1-alpha, putative [Ricinus communis]	0	lcl|Q2MLZ7_RECAM/1-347 PF00009.22;GTP_EFTU;	0	J	GO:0009055,electron carrier activity;GO:0004129,cytochrome-c oxidase activity;GO:0006184,GTP catabolic process;GO:0016779,nucleotidyltransferase activity;GO:0003746,translation elongation factor activity;GO:0006414,translational elongation;GO:0005737,cytoplasm;GO:0003924,GTPase activity;GO:0000166,nucleotide binding;GO:0006412,translation;GO:0005525,GTP binding;GO:0016740,transferase activity;GO:…	-	K03231	ko03013, RNA transport;ko05134, Legionellosis;
comp10273_c1_seq5		comp10273_c1_seq5	down	0.12	0	#NAME?	1	1	NA	1	1	NA	EEF1A	elongation factor 1-alpha	182	sp|O49169|EF1A_MANES Elongation factor 1-alpha OS=Manihot esculenta GN=EF1 PE=3 SV=1	0	gnl|CDD|185474 PTZ00141, PTZ00141, elongation factor 1- alpha; Provisional.	0	tr|F6GTY8|F6GTY8_VITVI Elongation factor 1-alpha OS=Vitis vinifera GN=VIT_06s0004g03220 PE=3 SV=1	0	ref|XP_002528028.1| elongation factor 1-alpha, putative [Ricinus communis] gb|EEF34346.1| elongation factor 1-alpha, putative [Ricinus communis]	0	lcl|Q2MLZ7_RECAM/1-347 PF00009.22;GTP_EFTU;	0	J	GO:0009055,electron carrier activity;GO:0004129,cytochrome-c oxidase activity;GO:0006184,GTP catabolic process;GO:0016779,nucleotidyltransferase activity;GO:0003746,translation elongation factor activity;GO:0006414,translational elongation;GO:0005737,cytoplasm;GO:0003924,GTPase activity;GO:0000166,nucleotide binding;GO:0006412,translation;GO:0005525,GTP binding;GO:0016740,transferase activity;GO:…	-	K03231	ko03013, RNA transport;ko05134, Legionellosis;
comp10273_c1_seq6		comp10273_c1_seq6	down	0.25	0	#NAME?	1	1	NA	1	1	NA	EEF1A	elongation factor 1-alpha	174	sp|O49169|EF1A_MANES Elongation factor 1-alpha OS=Manihot esculenta GN=EF1 PE=3 SV=1	0	gnl|CDD|185474 PTZ00141, PTZ00141, elongation factor 1- alpha; Provisional.	0	tr|F6GTY8|F6GTY8_VITVI Elongation factor 1-alpha OS=Vitis vinifera GN=VIT_06s0004g03220 PE=3 SV=1	0	ref|XP_002528028.1| elongation factor 1-alpha, putative [Ricinus communis] gb|EEF34346.1| elongation factor 1-alpha, putative [Ricinus communis]	0	lcl|Q2MLZ7_RECAM/1-347 PF00009.22;GTP_EFTU;	0	J	GO:0009055,electron carrier activity;GO:0004129,cytochrome-c oxidase activity;GO:0006184,GTP catabolic process;GO:0016779,nucleotidyltransferase activity;GO:0003746,translation elongation factor activity;GO:0006414,translational elongation;GO:0005737,cytoplasm;GO:0003924,GTPase activity;GO:0000166,nucleotide binding;GO:0006412,translation;GO:0005525,GTP binding;GO:0016740,transferase activity;GO:…	-	K03231	ko03013, RNA transport;ko05134, Legionellosis;
comp10274_c0_seq1		comp10274_c0_seq1	down	0.14	0	#NAME?	1	1	NA	1	1	NA	-	-	154	-	-	-	-	tr|B8MPN7|B8MPN7_TALSN Putative uncharacterized protein OS=Talaromyces stipitatus (strain ATCC 10500 / CBS 375.48 / QM 6759 / NRRL 1006) GN=TSTA_106860 PE=4 SV=1	6e-08	ref|XP_002486714.1| conserved hypothetical protein [Talaromyces stipitatus ATCC 10500] gb|EED14476.1| conserved hypothetical protein [Talaromyces stipitatus ATCC 10500]	5e-08	lcl|A1CMP3_ASPCL/75-187 PB060602; Pfam-B_60602;	2e-08	-	-	-	-	-
comp10278_c0_seq1	GBSQ01001856	comp10278_c0_seq1	down	0.09	0	#NAME?	1	1	NA	1	1	NA	-	-	701	-	-	-	-	-	-	-	-	-	-	-	-	-	-	-
comp10279_c0_seq1	GBSQ01002087	comp10279_c0_seq1	down	1.16	0	#NAME?	1	0.516708	NA	1	1	NA	ABCG2.PDR	ATP-binding cassette, subfamily G (WHITE), member 2, PDR	434	sp|O42690|CDR3_CANAX Opaque-specific ABC transporter CDR3 OS=Candida albicans GN=CDR3 PE=2 SV=1	6e-22	gnl|CDD|200061 TIGR00956, 3a01205, Pleiotropic Drug Resistance (PDR) Family protein.	1e-34	tr|Q0CGQ4|Q0CGQ4_ASPTN ABC transporter CDR4 OS=Aspergillus terreus (strain NIH 2624 / FGSC A1156) GN=ATEG_07138 PE=3 SV=1	1e-37	ref|XP_001209824.1| ABC transporter CDR4 [Aspergillus terreus NIH2624] gb|EAU32522.1| ABC transporter CDR4 [Aspergillus terreus NIH2624]	1e-37	lcl|Q0CGQ4_ASPTN/200-337 PF00005.22;ABC_tran;	7e-35	-	GO:0016020,membrane;GO:0006810,transport;GO:0005524,ATP binding;GO:0042626,ATPase activity, coupled to transmembrane movement of substances;GO:0000166,nucleotide binding;GO:0006200,ATP catabolic process;GO:0016021,integral to membrane;GO:0017111,nucleoside-triphosphatase activity;GO:0016887,ATPase activity	-	K08711	ko02010, ABC transporters;
comp10281_c0_seq1		comp10281_c0_seq1	down	0.26	0.11	-1.24101	1	1	0.156042	1	1	0.999993	-	-	166	-	-	-	-	-	-	-	-	-	-	-	-	-	-	-
comp10282_c0_seq1		comp10282_c0_seq1	down	0.14	0	#NAME?	1	1	NA	1	1	NA	-	-	155	-	-	-	-	-	-	-	-	-	-	-	-	-	-	-
comp10283_c0_seq1		comp10283_c0_seq1	down	0.39	0.17	-1.19794	1	1	0.285556	1	1	0.999993	-	-	113	-	-	-	-	-	-	-	-	-	-	-	-	-	-	-
comp10284_c0_seq1		comp10284_c0_seq1	down	0.21	0	#NAME?	1	1	NA	1	1	NA	-	-	104	-	-	-	-	-	-	-	-	-	-	-	-	-	-	-
comp10285_c0_seq1	GBSQ01002475	comp10285_c0_seq1	down	0.09	0	#NAME?	1	1	NA	1	1	NA	-	-	242	-	-	-	-	-	-	-	-	-	-	-	-	-	-	-
comp10287_c0_seq1		comp10287_c0_seq1	down	0.35	0	#NAME?	1	1	NA	1	1	NA	-	-	125	-	-	-	-	-	-	-	-	-	-	-	-	-	-	-
comp10298_c0_seq1		comp10298_c0_seq1	down	0.39	0	#NAME?	1	1	NA	1	1	NA	-	-	112	-	-	-	-	-	-	-	-	-	-	-	-	-	-	-
comp10302_c0_seq1	GBSQ01001918	comp10302_c0_seq1	down	1.15	0.51	-1.17306	0.733015	0.766428	0.746962	1	1	0.999993	sufS	cysteine desulfurase / selenocysteine lyase	1670	-	-	gnl|CDD|162635 TIGR01976, am_tr_V_VC1184, cysteine desulfurase family protein, VC1184 subfamily. This model describes a subfamily of probable pyridoxal phosphate-dependent enzymes in the aminotransferase class V family (pfam00266). The most closely related characterized proteins are active as cysteine desulfurases, selenocysteine lyases, or both; some are involved in FeS cofactor biosynthesis and…	1e-87	tr|G0RCA6|G0RCA6_HYPJQ Selenocysteine lyase OS=Hypocrea jecorina (strain QM6a) GN=TRIREDRAFT_75403 PE=3 SV=1	7e-160	gb|EHK17429.1| hypothetical protein TRIVIDRAFT_194656 [Trichoderma virens Gv29-8]	2e-172	lcl|C7YXS9_NECH7/21-387 PF00266.14;Aminotran_5;	1e-146	-	GO:0008152,metabolic process;GO:0008483,transaminase activity;GO:0016740,transferase activity;GO:0003824,catalytic activity;GO:0030170,pyridoxal phosphate binding	EC:2.8.1.7 4.4.1.16	K11717	ko00450, Selenocompound metabolism;ko00730, Thiamine metabolism;
comp10309_c0_seq1		comp10309_c0_seq1	down	0.2	0	#NAME?	1	1	NA	1	1	NA	-	-	111	-	-	-	-	-	-	-	-	-	-	-	-	-	-	-
comp10316_c0_seq1		comp10316_c0_seq1	down	1.05	0	#NAME?	1	0.516708	NA	1	1	NA	-	-	104	-	-	-	-	-	-	-	-	-	-	-	-	-	-	-
comp10323_c0_seq1		comp10323_c0_seq1	down	0.38	0	#NAME?	1	1	NA	1	1	NA	-	-	114	-	-	-	-	-	-	-	-	-	-	-	-	-	-	-
comp10324_c0_seq2	GBSQ01002165	comp10324_c0_seq2	down	0.12	0.06	-1	1	1	0.0256795	1	1	0.65194	pnbA	para-nitrobenzyl esterase	1853	-	-	-	-	tr|C0SDA7|C0SDA7_PARBP Cholinesterase OS=Paracoccidioides brasiliensis (strain Pb03) GN=PABG_05662 PE=4 SV=1	6e-168	gb|EEH23451.1| cholinesterase [Paracoccidioides brasiliensis Pb03]	6e-168	lcl|C1GFF3_PARBD/3-368 PF00135.23;COesterase;	1e-116	-	GO:0016787,hydrolase activity;GO:0004104,cholinesterase activity	EC:3.1.1.-	K03929	-
comp10339_c0_seq1		comp10339_c0_seq1	down	0.21	0	#NAME?	1	1	NA	1	1	NA	-	-	103	-	-	-	-	-	-	-	-	-	-	-	-	-	-	-
comp10342_c0_seq1	GBSQ01002661	comp10342_c0_seq1	down	0.22	0.08	-1.45943	1	1	0.111986	1	1	0.957355	-	-	1884	-	-	gnl|CDD|197500 smart00066, GAL4, GAL4-like Zn(II)2Cys6 (or C6 zinc) binuclear cluster DNA-binding domain. Gal4 is a positive regulator for the gene expression of the galactose- induced genes of S. cerevisiae. Is present only in fungi.	2e-10	-	-	-	-	lcl|B8N5K5_ASPFN/9-47 PF00172.13;Zn_clus;	4e-08	-	-	-	-	-
comp10350_c0_seq1		comp10350_c0_seq1	down	0.37	0.16	-1.20945	1	1	0.266958	1	1	0.999993	-	-	117	-	-	-	-	-	-	-	-	-	-	-	-	-	-	-
comp10351_c0_seq1	GBSQ01002535	comp10351_c0_seq1	down	0.2	0.08	-1.32193	1	1	0.0926339	1	1	0.947335	AACS, acsA	acetoacetyl-CoA synthetase	1434	sp|Q9D2R0|AACS_MOUSE Acetoacetyl-CoA synthetase OS=Mus musculus GN=Aacs PE=1 SV=1	7e-87	gnl|CDD|179600 PRK03584, PRK03584, acetoacetyl-CoA synthetase; Provisional.	5e-130	tr|A1DB87|A1DB87_NEOFI Acetoacetyl-CoA synthase OS=Neosartorya fischeri (strain ATCC 1020 / DSM 3700 / FGSC A1164 / NRRL 181) GN=NFIA_097550 PE=4 SV=1	0	ref|XP_001262024.1| acetoacetyl-CoA synthase [Neosartorya fischeri NRRL 181] gb|EAW20127.1| acetoacetyl-CoA synthase [Neosartorya fischeri NRRL 181]	0	lcl|Q2URV8_ASPOR/140-589 PF00501.23;AMP-binding;	3e-134	-	GO:0030729,acetoacetate-CoA ligase activity;GO:0005524,ATP binding;GO:0008152,metabolic process;GO:0003824,catalytic activity;GO:0005737,cytoplasm;GO:0016874,ligase activity;GO:0006631,fatty acid metabolic process;GO:0000166,nucleotide binding;GO:0005829,cytosol;GO:0006629,lipid metabolic process	EC:6.2.1.16	K01907	ko00650, Butanoate metabolism;
comp10357_c0_seq1	GBSQ01002249	comp10357_c0_seq1	down	0.1	0	#NAME?	1	1	NA	1	1	NA	-	-	225	-	-	-	-	-	-	-	-	-	-	-	-	-	-	-
comp10359_c0_seq1		comp10359_c0_seq1	down	0.13	0	#NAME?	1	1	NA	1	1	NA	-	-	174	-	-	-	-	-	-	-	-	-	-	-	-	-	-	-
comp24847_c0_seq1	GBSP01014674	comp24847_c0_seq1	down	0.17	0.07	-1.28011	1	1	0.0636644	1	1	0.911966	ATPeVI, ATP6N1A	V-type H+-transporting ATPase subunit I	265	sp|Q54E04|VATM_DICDI Vacuolar proton translocating ATPase 100 kDa subunit OS=Dictyostelium discoideum GN=vatM PE=1 SV=2	8e-28	gnl|CDD|144913 pfam01496, V_ATPase_I, V-type ATPase 116kDa subunit family. This family consists of the 116kDa V-type ATPase (vacuolar (H+)-ATPases) subunits, as well as V-type ATP synthase subunit i. The V-type ATPases family are proton pumps that acidify intracellular compartments in eukaryotic cells for example yeast central vacuoles, clathrin-coated and synaptic vesicles. They have important r…	2e-41	tr|Q0WM70|Q0WM70_ARATH Vacuolar proton-ATPase subunit-like (Fragment) OS=Arabidopsis thaliana GN=At2g28520 PE=2 SV=1	5e-48	dbj|BAF01786.1| vacuolar proton-ATPase subunit -like [Arabidopsis thaliana]	5e-48	lcl|Q6L3J7_SOLDE/384-643 PF01496.14;V_ATPase_I;	1e-50	C	GO:0016020,membrane;GO:0006810,transport;GO:0031410,cytoplasmic vesicle;GO:0042470,melanosome;GO:0006811,ion transport;GO:0015991,ATP hydrolysis coupled proton transport;GO:0033177,proton-transporting two-sector ATPase complex, proton-transporting domain;GO:0016021,integral to membrane;GO:0015078,hydrogen ion transmembrane transporter activity;GO:0015992,proton transport;GO:0030659,cytoplasmic ve…	EC:3.6.3.14	K02154	ko00190, Oxidative phosphorylation;ko04142, Lysosome;ko04145, Phagosome;ko04721, Synaptic vesicle cycle;ko04966, Collecting duct acid secretion;ko05110, Vibrio cholerae infection;ko05120, Epithelial cell signaling in Helicobacter pylori infection;ko05152, Tuberculosis;ko05323, Rheumatoid arthritis;
comp10363_c0_seq1	GBSQ01002461	comp10363_c0_seq1	down	0.15	0.06	-1.32193	1	1	0.0452618	1	1	0.819567	-	-	1167	sp|Q54BF3|FAHD2_DICDI Fumarylacetoacetate hydrolase domain-containing protein 2 homolog OS=Dictyostelium discoideum GN=fahd2 PE=3 SV=1	9e-44	gnl|CDD|30528 COG0179, MhpD, 2-keto-4-pentenoate hydratase/2-oxohepta-3-ene-1,7-dioic acid hydratase (catechol pathway) [Secondary metabolites biosynthesis, transport, and catabolism].	3e-66	tr|G3YF59|G3YF59_ASPNA Putative uncharacterized protein OS=Aspergillus niger (strain ATCC 1015 / CBS 113.46 / FGSC A1144 / LSHB Ac4 / NCTC 3858a / NRRL 328 / USDA 3528.7) GN=ASPNIDRAFT_37998 PE=4 SV=1	8e-114	gb|EHA18396.1| hypothetical protein ASPNIDRAFT_37998 [Aspergillus niger ATCC 1015]	7e-114	lcl|A5AB73_ASPNC/63-270 PF01557.13;FAA_hydrolase;	4e-90	R	GO:0046872,metal ion binding;GO:0016829,lyase activity;GO:0008152,metabolic process;GO:0016853,isomerase activity;GO:0003824,catalytic activity	-	-	-
comp10365_c0_seq1		comp10365_c0_seq1	down	0.16	0	#NAME?	1	1	NA	1	1	NA	-	-	137	-	-	-	-	-	-	-	-	-	-	-	-	-	-	-
comp10366_c0_seq1	GBSQ01002587	comp10366_c0_seq1	down	0.06	0.01	-2.58496	1	1	0.000316369	1	1	0.0398487	-	-	2108	-	-	-	-	tr|B8M6J8|B8M6J8_TALSN Putative uncharacterized protein OS=Talaromyces stipitatus (strain ATCC 10500 / CBS 375.48 / QM 6759 / NRRL 1006) GN=TSTA_027540 PE=4 SV=1	2e-103	ref|XP_002479894.1| conserved hypothetical protein [Talaromyces stipitatus ATCC 10500] gb|EED19460.1| conserved hypothetical protein [Talaromyces stipitatus ATCC 10500]	2e-103	lcl|Q0CX04_ASPTN/195-589 PF11951.3;Fungal_trans_2;	8e-63	-	-	-	-	-
comp10366_c0_seq2	GBSQ01002588	comp10366_c0_seq2	down	0.04	0	#NAME?	1	1	NA	1	1	NA	-	-	2106	-	-	-	-	tr|B8M6J8|B8M6J8_TALSN Putative uncharacterized protein OS=Talaromyces stipitatus (strain ATCC 10500 / CBS 375.48 / QM 6759 / NRRL 1006) GN=TSTA_027540 PE=4 SV=1	2e-103	ref|XP_002479894.1| conserved hypothetical protein [Talaromyces stipitatus ATCC 10500] gb|EED19460.1| conserved hypothetical protein [Talaromyces stipitatus ATCC 10500]	2e-103	lcl|Q0CX04_ASPTN/195-589 PF11951.3;Fungal_trans_2;	8e-63	-	-	-	-	-
comp10366_c0_seq3	GBSQ01002589	comp10366_c0_seq3	down	0.08	0.02	-2	1	1	0.00283787	1	1	0.189238	-	-	790	-	-	-	-	tr|B8M6J8|B8M6J8_TALSN Putative uncharacterized protein OS=Talaromyces stipitatus (strain ATCC 10500 / CBS 375.48 / QM 6759 / NRRL 1006) GN=TSTA_027540 PE=4 SV=1	2e-103	ref|XP_002479894.1| conserved hypothetical protein [Talaromyces stipitatus ATCC 10500] gb|EED19460.1| conserved hypothetical protein [Talaromyces stipitatus ATCC 10500]	2e-103	lcl|Q0CX04_ASPTN/195-589 PF11951.3;Fungal_trans_2;	8e-63	-	-	-	-	-
comp10368_c0_seq1		comp10368_c0_seq1	down	0.17	0	#NAME?	1	1	NA	1	1	NA	-	-	129	-	-	-	-	-	-	-	-	-	-	-	-	-	-	-
comp10370_c0_seq1		comp10370_c0_seq1	down	0.69	0.3	-1.20163	1	0.516708	0.517838	1	1	0.999993	-	-	126	-	-	-	-	-	-	-	-	-	-	-	-	-	-	-
comp10377_c0_seq1	GBSQ01002041	comp10377_c0_seq1	down	0.19	0	#NAME?	1	1	NA	1	1	NA	-	-	225	-	-	-	-	-	-	-	-	-	-	-	-	-	-	-
comp10379_c0_seq1		comp10379_c0_seq1	down	0.28	0.12	-1.22239	1	1	0.177002	1	1	0.999993	-	-	156	-	-	-	-	-	-	-	-	-	-	-	-	-	-	-
comp10380_c0_seq1		comp10380_c0_seq1	down	0.19	0	#NAME?	1	1	NA	1	1	NA	-	-	117	-	-	-	-	-	-	-	-	-	-	-	-	-	-	-
comp10388_c0_seq1		comp10388_c0_seq1	down	0.4	0.11	-1.8625	1	1	0.308378	1	1	0.999993	-	-	165	-	-	-	-	-	-	-	-	-	-	-	-	-	-	-
comp10389_c0_seq1	GBSQ01002350	comp10389_c0_seq1	down	0.16	0	#NAME?	1	1	NA	1	1	NA	-	-	564	-	-	-	-	-	-	-	-	-	-	-	-	-	-	-
comp10389_c0_seq2	GBSQ01002351	comp10389_c0_seq2	down	0.12	0	#NAME?	1	1	NA	1	1	NA	-	-	533	-	-	-	-	-	-	-	-	-	-	-	-	-	-	-
comp10393_c0_seq1		comp10393_c0_seq1	down	0.19	0	#NAME?	1	1	NA	1	1	NA	-	-	116	-	-	-	-	-	-	-	-	-	-	-	-	-	-	-
comp10394_c0_seq1	GBSQ01001945	comp10394_c0_seq1	down	0.03	0	#NAME?	1	1	NA	1	1	NA	-	-	671	-	-	-	-	-	-	-	-	-	-	-	-	-	-	-
comp10399_c0_seq1		comp10399_c0_seq1	down	0.19	0	#NAME?	1	1	NA	1	1	NA	-	-	115	-	-	-	-	-	-	-	-	-	-	-	-	-	-	-
comp10405_c0_seq1		comp10405_c0_seq1	down	0.2	0	#NAME?	1	1	NA	1	1	NA	-	-	107	-	-	-	-	-	-	-	-	-	-	-	-	-	-	-
comp10410_c0_seq1		comp10410_c0_seq1	down	0.19	0	#NAME?	1	1	NA	1	1	NA	-	-	113	-	-	-	-	-	-	-	-	-	-	-	-	-	-	-
comp10413_c0_seq1		comp10413_c0_seq1	down	0.18	0	#NAME?	1	1	NA	1	1	NA	-	-	124	-	-	-	-	-	-	-	-	-	-	-	-	-	-	-
comp10417_c0_seq1		comp10417_c0_seq1	down	0.36	0	#NAME?	1	1	NA	1	1	NA	-	-	122	-	-	-	-	-	-	-	-	-	-	-	-	-	-	-
comp10418_c0_seq1		comp10418_c0_seq1	down	0.32	0	#NAME?	1	1	NA	1	1	NA	-	-	135	-	-	-	-	-	-	-	-	-	-	-	-	-	-	-
comp10420_c0_seq1	GBSQ01002531	comp10420_c0_seq1	down	0.58	0.15	-1.95109	1	0.516708	0.486383	1	1	0.999993	-	-	376	-	-	-	-	-	-	-	-	-	-	-	-	-	-	-
comp10424_c0_seq1		comp10424_c0_seq1	down	0.55	0	#NAME?	1	0.516708	NA	1	1	NA	-	-	120	-	-	-	-	-	-	-	-	-	-	-	-	-	-	-
comp10426_c0_seq1		comp10426_c0_seq1	down	0.19	0	#NAME?	1	1	NA	1	1	NA	-	-	118	-	-	-	-	-	-	-	-	-	-	-	-	-	-	-
comp10429_c0_seq1		comp10429_c0_seq1	down	0.99	0	#NAME?	1	0.516708	NA	1	1	NA	-	-	132	-	-	-	-	-	-	-	-	-	-	-	-	-	-	-
comp10432_c0_seq1		comp10432_c0_seq1	down	0.18	0	#NAME?	1	1	NA	1	1	NA	-	-	124	-	-	-	-	-	-	-	-	-	-	-	-	-	-	-
comp10434_c0_seq1		comp10434_c0_seq1	down	0.37	0.11	-1.75002	1	1	0.274895	1	1	0.999993	-	-	178	-	-	-	-	tr|B8MTS5|B8MTS5_TALSN Putative uncharacterized protein OS=Talaromyces stipitatus (strain ATCC 10500 / CBS 375.48 / QM 6759 / NRRL 1006) GN=TSTA_005900 PE=4 SV=1	7e-17	ref|XP_002488214.1| hypothetical protein TSTA_005900 [Talaromyces stipitatus ATCC 10500] gb|EED12560.1| hypothetical protein TSTA_005900 [Talaromyces stipitatus ATCC 10500]	7e-17	-	-	-	GO:0003964,RNA-directed DNA polymerase activity;GO:0003723,RNA binding;GO:0003677,DNA binding;GO:0004523,ribonuclease H activity;GO:0006278,RNA-dependent DNA replication;GO:0003676,nucleic acid binding	-	-	-
comp10440_c0_seq1	GBSQ01002404	comp10440_c0_seq1	down	0.43	0.09	-2.25634	1	1	0.347281	1	1	0.999993	-	-	202	-	-	-	-	-	-	-	-	-	-	-	-	-	-	-
comp10440_c0_seq2		comp10440_c0_seq2	down	0.25	0.11	-1.18442	1	1	0.145892	1	1	0.999993	-	-	176	-	-	-	-	-	-	-	-	-	-	-	-	-	-	-
comp10445_c0_seq1	GBSQ01002606	comp10445_c0_seq1	down	0.48	0.18	-1.41504	1	1	0.37385	1	1	0.999993	-	-	642	-	-	-	-	-	-	-	-	-	-	-	-	-	-	-
comp1044_c0_seq9	GBSP01004803	comp1044_c0_seq9	down	5.7	2.11	-1.43372	0.956898	0.167569	0.404368	1	1	0.999993	-	-	430	sp|Q2TVZ2|DENR_ASPOR Translation machinery-associated protein 22 OS=Aspergillus oryzae (strain ATCC 42149 / RIB 40) GN=tma22 PE=3 SV=1	7e-87	gnl|CDD|162227 TIGR01159, DRP1, density-regulated protein DRP1. This protein family shows weak but suggestive similarity to translation initiation factor SUI1 and its prokaryotic homologs.	8e-35	tr|B6H716|B6H716_PENCW Pc16g01140 protein OS=Penicillium chrysogenum (strain ATCC 28089 / DSM 1075 / Wisconsin 54-1255) GN=Pc16g01140 PE=4 SV=1	0	ref|XP_002560532.1| Pc16g01140 [Penicillium chrysogenum Wisconsin 54-1255] emb|CAP92784.1| Pc16g01140 [Penicillium chrysogenum Wisconsin 54-1255]	0	-	-	R	GO:0006413,translational initiation;GO:0005840,ribosome;GO:0003743,translation initiation factor activity;GO:0030529,ribonucleoprotein complex;GO:0005737,cytoplasm	-	-	-
comp10454_c0_seq1		comp10454_c0_seq1	down	0.54	0.16	-1.75489	1	0.516708	0.441639	1	1	0.999993	-	-	122	-	-	-	-	-	-	-	-	-	-	-	-	-	-	-
comp10458_c0_seq1		comp10458_c0_seq1	down	0.19	0	#NAME?	1	1	NA	1	1	NA	-	-	118	-	-	-	-	-	-	-	-	-	-	-	-	-	-	-
comp10459_c0_seq1		comp10459_c0_seq1	down	0.16	0	#NAME?	1	1	NA	1	1	NA	-	-	135	-	-	-	-	-	-	-	-	-	-	-	-	-	-	-
comp10465_c0_seq1		comp10465_c0_seq1	down	0.19	0	#NAME?	1	1	NA	1	1	NA	-	-	113	-	-	-	-	-	-	-	-	-	-	-	-	-	-	-
comp10466_c0_seq1		comp10466_c0_seq1	down	0.38	0	#NAME?	1	1	NA	1	1	NA	-	-	116	-	-	-	-	-	-	-	-	-	-	-	-	-	-	-
comp10471_c0_seq1		comp10471_c0_seq1	down	0.36	0	#NAME?	1	1	NA	1	1	NA	-	-	120	-	-	-	-	-	-	-	-	-	-	-	-	-	-	-
comp10473_c0_seq1		comp10473_c0_seq1	down	0.19	0	#NAME?	1	1	NA	1	1	NA	-	-	114	-	-	-	-	-	-	-	-	-	-	-	-	-	-	-
comp10475_c0_seq1	GBSQ01002283	comp10475_c0_seq1	down	0.03	0	#NAME?	1	1	NA	1	1	NA	-	-	1443	-	-	-	-	tr|A1DNP4|A1DNP4_NEOFI Putative uncharacterized protein OS=Neosartorya fischeri (strain ATCC 1020 / DSM 3700 / FGSC A1164 / NRRL 181) GN=NFIA_057650 PE=4 SV=1	1e-84	ref|XP_001258312.1| hypothetical protein NFIA_057650 [Neosartorya fischeri NRRL 181] gb|EAW16415.1| conserved hypothetical protein [Neosartorya fischeri NRRL 181]	1e-84	lcl|Q4WLX5_ASPFU/443-686 PF12708.2;Pectate_lyase_3;	7e-58	-	GO:0016787,hydrolase activity;GO:0008152,metabolic process;GO:0004338,glucan exo-1,3-beta-glucosidase activity;GO:0016798,hydrolase activity, acting on glycosyl bonds	-	-	-
comp10475_c0_seq2	GBSQ01002284	comp10475_c0_seq2	down	0.03	0	#NAME?	1	1	NA	1	1	NA	-	-	1384	-	-	-	-	tr|A1DNP4|A1DNP4_NEOFI Putative uncharacterized protein OS=Neosartorya fischeri (strain ATCC 1020 / DSM 3700 / FGSC A1164 / NRRL 181) GN=NFIA_057650 PE=4 SV=1	1e-84	ref|XP_001258312.1| hypothetical protein NFIA_057650 [Neosartorya fischeri NRRL 181] gb|EAW16415.1| conserved hypothetical protein [Neosartorya fischeri NRRL 181]	1e-84	lcl|Q4WLX5_ASPFU/443-686 PF12708.2;Pectate_lyase_3;	7e-58	-	GO:0016787,hydrolase activity;GO:0008152,metabolic process;GO:0004338,glucan exo-1,3-beta-glucosidase activity;GO:0016798,hydrolase activity, acting on glycosyl bonds	-	-	-
comp10477_c0_seq1		comp10477_c0_seq1	down	0.38	0	#NAME?	1	1	NA	1	1	NA	-	-	116	-	-	-	-	-	-	-	-	-	-	-	-	-	-	-
comp10481_c0_seq1		comp10481_c0_seq1	down	0.14	0	#NAME?	1	1	NA	1	1	NA	-	-	161	-	-	-	-	-	-	-	-	-	-	-	-	-	-	-
comp1048_c0_seq1	GBSP01002162	comp1048_c0_seq1	down	53.34	18.94	-1.49378	0.999958	0.00011717	0.000266104	1	0.037679	0.034319	E1.6.-.-	NADH oxidase	3337	sp|Q4L4Y7|CDR_STAHJ Coenzyme A disulfide reductase OS=Staphylococcus haemolyticus (strain JCSC1435) GN=cdr PE=3 SV=1	3e-49	gnl|CDD|163244 TIGR03385, CoA_CoA_reduc, CoA-disulfide reductase. Members of this protein family are CoA-disulfide reductase (EC 1.8.1.14), as characterized in Staphylococcus aureus, Pyrococcus horikoshii, and Borrelia burgdorferi, and inferred in several other species on the basis of high levels of CoA and an absence of glutathione as a protective thiol.	3e-79	tr|Q4WF39|Q4WF39_ASPFU Pyridine nucleotide-disulfide oxidoreductase, putative OS=Neosartorya fumigata (strain ATCC MYA-4609 / Af293 / CBS 101355 / FGSC A1100) GN=AFUA_3G03560 PE=4 SV=1	1e-175	ref|XP_748676.1| pyridine nucleotide-disulfide oxidoreductase [Aspergillus fumigatus Af293] gb|EAL86638.1| pyridine nucleotide-disulfide oxidoreductase, putative [Aspergillus fumigatus Af293]	1e-175	lcl|B0XZN4_ASPFC/27-315 PF07992.9;Pyr_redox_2;	4e-69	-	GO:0050661,NADP binding;GO:0050451,CoA-disulfide reductase activity;GO:0006467,protein thiol-disulfide exchange;GO:0050660,flavin adenine dinucleotide binding;GO:0055114,oxidation-reduction process;GO:0005737,cytoplasm;GO:0045454,cell redox homeostasis;GO:0016491,oxidoreductase activity	EC:1.6.-.-	K00359	-
comp10491_c0_seq1	GBSQ01002521	comp10491_c0_seq1	down	0.12	0.05	-1.26303	1	1	0.0231696	1	1	0.609587	OPCL1	OPC-8:0 CoA ligase 1	2242	-	-	-	-	tr|Q4WVL3|Q4WVL3_ASPFU Adenylate-forming enzyme AfeA OS=Neosartorya fumigata (strain ATCC MYA-4609 / Af293 / CBS 101355 / FGSC A1100) GN=AFUA_5G12510 PE=4 SV=1	0	ref|XP_753401.1| adenylate-forming enzyme AfeA [Aspergillus fumigatus Af293] gb|EAL91363.1| adenylate-forming enzyme AfeA [Aspergillus fumigatus Af293] gb|EDP51988.1| adenylate-forming enzyme AfeA [Aspergillus fumigatus A1163]	0	lcl|B6HL75_PENCW/44-475 PF00501.23;AMP-binding;	0	-	GO:0008152,metabolic process;GO:0003824,catalytic activity	EC:6.2.1.-	K10526	ko00592, alpha-Linolenic acid metabolism;
comp10491_c0_seq2	GBSQ01002522	comp10491_c0_seq2	down	0.1	0.05	-1	1	1	0.0136171	1	1	0.468534	OPCL1	OPC-8:0 CoA ligase 1	2173	-	-	-	-	tr|Q4WVL3|Q4WVL3_ASPFU Adenylate-forming enzyme AfeA OS=Neosartorya fumigata (strain ATCC MYA-4609 / Af293 / CBS 101355 / FGSC A1100) GN=AFUA_5G12510 PE=4 SV=1	0	ref|XP_753401.1| adenylate-forming enzyme AfeA [Aspergillus fumigatus Af293] gb|EAL91363.1| adenylate-forming enzyme AfeA [Aspergillus fumigatus Af293] gb|EDP51988.1| adenylate-forming enzyme AfeA [Aspergillus fumigatus A1163]	0	lcl|B6HL75_PENCW/44-475 PF00501.23;AMP-binding;	0	-	GO:0008152,metabolic process;GO:0003824,catalytic activity	EC:6.2.1.-	K10526	ko00592, alpha-Linolenic acid metabolism;
comp10495_c0_seq1		comp10495_c0_seq1	down	0.77	0	#NAME?	1	0.516708	NA	1	1	NA	-	-	114	-	-	-	-	-	-	-	-	-	-	-	-	-	-	-
comp10496_c0_seq1		comp10496_c0_seq1	down	1.17	0.14	-3.06301	1	0.516708	0.990392	1	1	0.999993	-	-	131	-	-	-	-	-	-	-	-	-	-	-	-	-	-	-
comp10501_c0_seq1	GBSQ01002692	comp10501_c0_seq1	down	0.38	0.09	-2.078	1	1	0.289535	1	1	0.999993	-	-	629	-	-	-	-	-	-	-	-	-	-	-	-	-	-	-
comp10502_c0_seq1		comp10502_c0_seq1	down	0.71	0.15	-2.24286	1	0.516708	0.613043	1	1	0.999993	-	-	124	-	-	-	-	-	-	-	-	-	-	-	-	-	-	-
comp10503_c0_seq1		comp10503_c0_seq1	down	0.95	0.33	-1.52546	1	0.516708	0.708486	1	1	0.999993	-	-	115	-	-	-	-	-	-	-	-	-	-	-	-	-	-	-
comp10504_c0_seq1		comp10504_c0_seq1	down	0.48	0.14	-1.77761	1	1	0.387041	1	1	0.999993	-	-	138	-	-	-	-	-	-	-	-	-	-	-	-	-	-	-
comp10507_c0_seq1	GBSQ01002654	comp10507_c0_seq1	down	0.8	0.09	-3.152	1	0.516708	0.734524	1	1	0.999993	-	-	219	-	-	-	-	-	-	-	-	-	-	-	-	-	-	-
comp10507_c0_seq2		comp10507_c0_seq2	down	0.83	0.12	-2.79008	1	0.516708	0.741182	1	1	0.999993	-	-	158	-	-	-	-	-	-	-	-	-	-	-	-	-	-	-
comp10511_c0_seq1	GBSQ01002217	comp10511_c0_seq1	down	0.19	0.08	-1.24793	1	1	0.0834276	1	1	0.942065	-	-	469	-	-	-	-	-	-	-	-	-	-	-	-	-	-	-
comp10512_c0_seq1	GBSQ01002555	comp10512_c0_seq1	down	0.19	0.08	-1.24793	1	1	0.0834276	1	1	0.942065	-	-	227	-	-	-	-	-	-	-	-	-	-	-	-	-	-	-
comp10513_c0_seq1		comp10513_c0_seq1	down	0.15	0	#NAME?	1	1	NA	1	1	NA	-	-	145	-	-	-	-	-	-	-	-	-	-	-	-	-	-	-
comp10514_c0_seq1		comp10514_c0_seq1	down	0.4	0	#NAME?	1	1	NA	1	1	NA	-	-	110	-	-	-	-	-	-	-	-	-	-	-	-	-	-	-
comp10517_c0_seq1		comp10517_c0_seq1	down	0.68	0.29	-1.22948	1	0.516708	0.513991	1	1	0.999993	-	-	129	-	-	-	-	-	-	-	-	-	-	-	-	-	-	-
comp10520_c0_seq1		comp10520_c0_seq1	down	1.09	0.14	-2.96083	1	0.516708	0.934496	1	1	0.999993	-	-	140	-	-	-	-	-	-	-	-	-	-	-	-	-	-	-
comp10522_c0_seq1	GBSQ01002545	comp10522_c0_seq1	down	0.34	0.15	-1.18057	1	1	0.237526	1	1	0.999993	fabG	3-oxoacyl-[acyl-carrier protein] reductase	517	-	-	-	-	tr|C7ZQM3|C7ZQM3_NECH7 Putative uncharacterized protein OS=Nectria haematococca (strain 77-13-4 / ATCC MYA-4622 / FGSC 9596 / MPVI) GN=NECHADRAFT_56259 PE=3 SV=1	5e-23	ref|XP_003039396.1| hypothetical protein NECHADRAFT_56259 [Nectria haematococca mpVI 77-13-4] gb|EEU33683.1| hypothetical protein NECHADRAFT_56259 [Nectria haematococca mpVI 77-13-4]	4e-23	-	-	-	GO:0008152,metabolic process;GO:0055114,oxidation-reduction process;GO:0005488,binding;GO:0016491,oxidoreductase activity	EC:1.1.1.100	K00059	ko00061, Fatty acid biosynthesis;ko01040, Biosynthesis of unsaturated fatty acids;
comp10523_c0_seq1		comp10523_c0_seq1	down	1.69	0.61	-1.47014	0.862046	0.525053	0.998346	1	1	0.999993	-	-	155	-	-	-	-	-	-	-	-	-	-	-	-	-	-	-
comp10527_c0_seq1	GBSQ01002578	comp10527_c0_seq1	down	0.12	0	#NAME?	1	1	NA	1	1	NA	-	-	701	-	-	-	-	-	-	-	-	-	-	-	-	-	-	-
comp10529_c0_seq1		comp10529_c0_seq1	down	0.15	0	#NAME?	1	1	NA	1	1	NA	-	-	148	-	-	-	-	-	-	-	-	-	-	-	-	-	-	-
comp10534_c0_seq1		comp10534_c0_seq1	down	0.48	0.21	-1.19265	1	1	0.364364	1	1	0.999993	-	-	184	-	-	-	-	-	-	-	-	-	-	-	-	-	-	-
comp10535_c0_seq1	GBSQ01002623	comp10535_c0_seq1	down	0.54	0.19	-1.50696	1	0.516708	0.429669	1	1	0.999993	-	-	204	-	-	-	-	-	-	-	-	-	-	-	-	-	-	-
comp10542_c0_seq1	GBSQ01002218	comp10542_c0_seq1	down	1.5	0.36	-2.05889	1	0.266988	0.954457	1	1	0.999993	-	-	1052	-	-	-	-	tr|G3XR28|G3XR28_ASPNA Putative uncharacterized protein OS=Aspergillus niger (strain ATCC 1015 / CBS 113.46 / FGSC A1144 / LSHB Ac4 / NCTC 3858a / NRRL 328 / USDA 3528.7) GN=ASPNIDRAFT_36350 PE=4 SV=1	3e-31	gb|EHA26225.1| hypothetical protein ASPNIDRAFT_36350 [Aspergillus niger ATCC 1015]	2e-31	-	-	-	-	-	-	-
comp10543_c0_seq1		comp10543_c0_seq1	down	0.41	0	#NAME?	1	1	NA	1	1	NA	-	-	107	-	-	-	-	-	-	-	-	-	-	-	-	-	-	-
comp10545_c0_seq1		comp10545_c0_seq1	down	0.22	0	#NAME?	1	1	NA	1	1	NA	-	-	101	-	-	-	-	-	-	-	-	-	-	-	-	-	-	-
comp10551_c0_seq1		comp10551_c0_seq1	down	0.64	0	#NAME?	1	0.516708	NA	1	1	NA	-	-	102	-	-	-	-	-	-	-	-	-	-	-	-	-	-	-
comp10558_c0_seq1		comp10558_c0_seq1	down	0.39	0	#NAME?	1	1	NA	1	1	NA	-	-	112	-	-	-	-	-	-	-	-	-	-	-	-	-	-	-
comp10563_c0_seq1		comp10563_c0_seq1	down	0.34	0	#NAME?	1	1	NA	1	1	NA	-	-	130	-	-	-	-	-	-	-	-	-	-	-	-	-	-	-
comp10569_c0_seq1	GBSQ01001942	comp10569_c0_seq1	down	0.31	0.07	-2.14684	1	1	0.209776	1	1	0.999993	pcaC	4-carboxymuconolactone decarboxylase	567	sp|P20370|DC4C_ACIAD 4-carboxymuconolactone decarboxylase OS=Acinetobacter sp. (strain ADP1) GN=pcaC PE=4 SV=2	1e-27	gnl|CDD|131478 TIGR02425, decarb_PcaC, 4-carboxymuconolactone decarboxylase. Members of this family are 4-carboxymuconolactone decarboxylase, which catalyzes the third step in the catabolism of protocatechuate (and therefore the fourth step in the catabolism of para-hydroxybenzoate, of 3-hydroxybenzoate, of vanillate, etc.). Most members of this family are encoded within protocatechuate catabolis…	4e-44	tr|B6HNE6|B6HNE6_PENCW Pc21g22370 protein OS=Penicillium chrysogenum (strain ATCC 28089 / DSM 1075 / Wisconsin 54-1255) GN=Pc21g22370 PE=4 SV=1	1e-76	ref|XP_002569207.1| Pc21g22370 [Penicillium chrysogenum Wisconsin 54-1255] emb|CAP97134.1| Pc21g22370 [Penicillium chrysogenum Wisconsin 54-1255]	1e-76	lcl|B0XY54_ASPFC/25-109 PF02627.15;CMD;	2e-49	-	GO:0016831,carboxy-lyase activity;GO:0019439,aromatic compound catabolic process;GO:0016829,lyase activity;GO:0047575,4-carboxymuconolactone decarboxylase activity;GO:0055114,oxidation-reduction process;GO:0051920,peroxiredoxin activity	EC:4.1.1.44	K01607	ko00362, Benzoate degradation;
comp10570_c0_seq1		comp10570_c0_seq1	down	0.42	0	#NAME?	1	1	NA	1	1	NA	-	-	105	-	-	-	-	-	-	-	-	-	-	-	-	-	-	-
comp10576_c0_seq1		comp10576_c0_seq1	down	0.19	0	#NAME?	1	1	NA	1	1	NA	-	-	118	-	-	-	-	-	-	-	-	-	-	-	-	-	-	-
comp10590_c0_seq1		comp10590_c0_seq1	down	0.15	0	#NAME?	1	1	NA	1	1	NA	-	-	143	-	-	-	-	-	-	-	-	-	-	-	-	-	-	-
comp10597_c0_seq1		comp10597_c0_seq1	down	0.22	0	#NAME?	1	1	NA	1	1	NA	-	-	101	-	-	-	-	-	-	-	-	-	-	-	-	-	-	-
comp10603_c0_seq1	GBSQ01002509	comp10603_c0_seq1	down	0.7	0.26	-1.42884	1	0.516708	0.545428	1	1	0.999993	FASN	fatty acid synthase, animal type	2027	-	-	gnl|CDD|197898 smart00829, PKS_ER, Enoylreductase. Enoylreductase in Polyketide synthases.	3e-101	tr|G7XMJ0|G7XMJ0_ASPKW Polyketide synthase OS=Aspergillus kawachii (strain NBRC 4308) GN=AKAW_06388 PE=4 SV=1	2e-146	dbj|GAA88274.1| polyketide synthase [Aspergillus kawachii IFO 4308]	1e-146	lcl|E9FBQ3_METAR/2075-2251 PF08659.5;KR;	4e-56	-	GO:0008152,metabolic process;GO:0003824,catalytic activity;GO:0055114,oxidation-reduction process;GO:0005488,binding;GO:0004043,L-aminoadipate-semialdehyde dehydrogenase activity;GO:0009058,biosynthetic process;GO:0008270,zinc ion binding;GO:0016747,transferase activity, transferring acyl groups other than amino-acyl groups;GO:0016740,transferase activity;GO:0000036,ACP phosphopantetheine attachm…	EC:2.3.1.85	K00665	ko00061, Fatty acid biosynthesis;ko04910, Insulin signaling pathway;
comp10603_c0_seq2	GBSQ01002510	comp10603_c0_seq2	down	0.7	0.27	-1.3744	1	0.516708	0.540538	1	1	0.999993	FASN	fatty acid synthase, animal type	1871	-	-	gnl|CDD|197898 smart00829, PKS_ER, Enoylreductase. Enoylreductase in Polyketide synthases.	3e-101	tr|G7XMJ0|G7XMJ0_ASPKW Polyketide synthase OS=Aspergillus kawachii (strain NBRC 4308) GN=AKAW_06388 PE=4 SV=1	2e-146	dbj|GAA88274.1| polyketide synthase [Aspergillus kawachii IFO 4308]	1e-146	lcl|E9FBQ3_METAR/2075-2251 PF08659.5;KR;	4e-56	-	GO:0008152,metabolic process;GO:0003824,catalytic activity;GO:0055114,oxidation-reduction process;GO:0005488,binding;GO:0004043,L-aminoadipate-semialdehyde dehydrogenase activity;GO:0009058,biosynthetic process;GO:0008270,zinc ion binding;GO:0016747,transferase activity, transferring acyl groups other than amino-acyl groups;GO:0016740,transferase activity;GO:0000036,ACP phosphopantetheine attachm…	EC:2.3.1.85	K00665	ko00061, Fatty acid biosynthesis;ko04910, Insulin signaling pathway;
comp10605_c0_seq1		comp10605_c0_seq1	down	0.19	0	#NAME?	1	1	NA	1	1	NA	-	-	113	-	-	-	-	-	-	-	-	-	-	-	-	-	-	-
comp10612_c0_seq1	GBSQ01002459	comp10612_c0_seq1	down	0.22	0	#NAME?	1	1	NA	1	1	NA	-	-	1413	sp|O74913|YJ72_SCHPO Uncharacterized protein C757.02c OS=Schizosaccharomyces pombe (strain 972 / ATCC 24843) GN=SPCC757.02c PE=2 SV=1	1e-70	gnl|CDD|187652 cd08948, 5beta-POR_like_SDR_a, progesterone 5-beta-reductase-like proteins (5beta-POR), atypical (a) SDRs. 5beta-POR catalyzes the reduction of progesterone to 5beta-pregnane-3,20-dione in Digitalis plants. This subgroup of atypical-extended SDRs, shares the structure of an extended SDR, but has a different glycine-rich nucleotide binding motif (GXXGXXG) and lacks the YXXXK active …	2e-105	tr|B6GXM3|B6GXM3_PENCW Pc12g07920 protein OS=Penicillium chrysogenum (strain ATCC 28089 / DSM 1075 / Wisconsin 54-1255) GN=Pc12g07920 PE=4 SV=1	0	ref|XP_002557625.1| Pc12g07920 [Penicillium chrysogenum Wisconsin 54-1255] emb|CAP80419.1| Pc12g07920 [Penicillium chrysogenum Wisconsin 54-1255]	0	lcl|B6GXM3_PENCW/4-250 PF01370.16;Epimerase;	7e-140	-	GO:0044237,cellular metabolic process;GO:0003824,catalytic activity;GO:0005488,binding;GO:0050662,coenzyme binding	-	-	-
comp10618_c0_seq1		comp10618_c0_seq1	down	0.31	0	#NAME?	1	1	NA	1	1	NA	-	-	140	-	-	-	-	-	-	-	-	-	-	-	-	-	-	-
comp10619_c0_seq1	GBSQ01002033	comp10619_c0_seq1	down	0.06	0	#NAME?	1	1	NA	1	1	NA	-	-	783	-	-	-	-	-	-	-	-	-	-	-	-	-	-	-
comp10623_c0_seq1		comp10623_c0_seq1	down	0.36	0	#NAME?	1	1	NA	1	1	NA	-	-	120	-	-	-	-	-	-	-	-	-	-	-	-	-	-	-
comp10628_c0_seq1	GBSQ01002181	comp10628_c0_seq1	down	1.13	0.03	-5.23522	1	0.516708	0.954634	1	1	0.999993	-	-	579	-	-	-	-	tr|A1D0M6|A1D0M6_NEOFI Proline-specific permease OS=Neosartorya fischeri (strain ATCC 1020 / DSM 3700 / FGSC A1164 / NRRL 181) GN=NFIA_041240 PE=4 SV=1	9e-72	ref|XP_001266443.1| proline-specific permease [Neosartorya fischeri NRRL 181] gb|EAW24546.1| proline-specific permease [Neosartorya fischeri NRRL 181]	9e-72	lcl|A1D0M6_NEOFI/45-510 PF00324.16;AA_permease;	4e-65	-	GO:0016020,membrane;GO:0006810,transport;GO:0055085,transmembrane transport;GO:0016021,integral to membrane;GO:0003333,amino acid transmembrane transport;GO:0015171,amino acid transmembrane transporter activity	-	-	-
comp10628_c0_seq2	GBSQ01002182	comp10628_c0_seq2	down	0.78	0	#NAME?	1	0.516708	NA	1	1	NA	-	-	505	-	-	-	-	tr|A1D0M6|A1D0M6_NEOFI Proline-specific permease OS=Neosartorya fischeri (strain ATCC 1020 / DSM 3700 / FGSC A1164 / NRRL 181) GN=NFIA_041240 PE=4 SV=1	9e-72	ref|XP_001266443.1| proline-specific permease [Neosartorya fischeri NRRL 181] gb|EAW24546.1| proline-specific permease [Neosartorya fischeri NRRL 181]	9e-72	lcl|A1D0M6_NEOFI/45-510 PF00324.16;AA_permease;	4e-65	-	GO:0016020,membrane;GO:0006810,transport;GO:0055085,transmembrane transport;GO:0016021,integral to membrane;GO:0003333,amino acid transmembrane transport;GO:0015171,amino acid transmembrane transporter activity	-	-	-
comp10629_c0_seq1	GBSQ01002360	comp10629_c0_seq1	down	0.87	0.16	-2.44294	1	0.516708	0.749091	1	1	0.999993	-	-	354	-	-	-	-	-	-	-	-	-	-	-	-	-	-	-
comp10642_c0_seq1		comp10642_c0_seq1	down	0.21	0	#NAME?	1	1	NA	1	1	NA	-	-	103	-	-	-	-	-	-	-	-	-	-	-	-	-	-	-
comp10655_c0_seq1	GBSQ01002501	comp10655_c0_seq1	down	0.73	0	#NAME?	1	0.516708	NA	1	1	NA	-	-	210	-	-	-	-	-	-	-	-	-	-	-	-	-	-	-
comp10661_c0_seq1		comp10661_c0_seq1	down	0.32	0	#NAME?	1	1	NA	1	1	NA	-	-	135	-	-	-	-	-	-	-	-	-	-	-	-	-	-	-
comp10662_c0_seq3		comp10662_c0_seq3	down	0.17	0	#NAME?	1	1	NA	1	1	NA	-	-	128	-	-	-	-	tr|A1DK66|A1DK66_NEOFI Fungal specific transcription factor, putative OS=Neosartorya fischeri (strain ATCC 1020 / DSM 3700 / FGSC A1164 / NRRL 181) GN=NFIA_004630 PE=4 SV=1	0	ref|XP_001259002.1| fungal specific transcription factor, putative [Neosartorya fischeri NRRL 181] gb|EAW17105.1| fungal specific transcription factor, putative [Neosartorya fischeri NRRL 181]	0	lcl|Q0C986_ASPTN/55-307 PF04082.13;Fungal_trans;	6e-101	-	GO:0046872,metal ion binding;GO:0005634,nucleus;GO:0003677,DNA binding;GO:0006355,regulation of transcription, DNA-dependent;GO:0008270,zinc ion binding;GO:0006351,transcription, DNA-dependent;GO:0003700,sequence-specific DNA binding transcription factor activity	-	-	-
comp10667_c0_seq1		comp10667_c0_seq1	down	0.18	0	#NAME?	1	1	NA	1	1	NA	-	-	120	-	-	-	-	-	-	-	-	-	-	-	-	-	-	-
comp10675_c0_seq1	GBSQ01002145	comp10675_c0_seq1	down	0.96	0.48	-1	1	0.516708	0.635716	1	1	0.999993	allC	allantoate deiminase	1618	-	-	-	-	tr|B6HPV6|B6HPV6_PENCW Pc22g06660 protein OS=Penicillium chrysogenum (strain ATCC 28089 / DSM 1075 / Wisconsin 54-1255) GN=Pc22g06660 PE=4 SV=1	0	ref|XP_002564694.1| Pc22g06660 [Penicillium chrysogenum Wisconsin 54-1255] emb|CAP97954.1| Pc22g06660 [Penicillium chrysogenum Wisconsin 54-1255]	0	lcl|B6HPV6_PENCW/112-449 PF01546.23;Peptidase_M20;	2e-163	-	GO:0016787,hydrolase activity;GO:0008152,metabolic process;GO:0016813,hydrolase activity, acting on carbon-nitrogen (but not peptide) bonds, in linear amidines	EC:3.5.3.9	K02083	ko00230, Purine metabolism;
comp10683_c0_seq1	GBSQ01002524	comp10683_c0_seq1	down	0.21	0	#NAME?	1	1	NA	1	1	NA	-	-	210	-	-	-	-	tr|G3XQH2|G3XQH2_ASPNA Putative uncharacterized protein OS=Aspergillus niger (strain ATCC 1015 / CBS 113.46 / FGSC A1144 / LSHB Ac4 / NCTC 3858a / NRRL 328 / USDA 3528.7) GN=ASPNIDRAFT_36457 PE=4 SV=1	2e-11	gb|EHA26114.1| hypothetical protein ASPNIDRAFT_36457 [Aspergillus niger ATCC 1015]	2e-11	-	-	-	-	-	-	-
comp10683_c0_seq2		comp10683_c0_seq2	down	0.13	0	#NAME?	1	1	NA	1	1	NA	-	-	170	-	-	-	-	tr|G3XQH2|G3XQH2_ASPNA Putative uncharacterized protein OS=Aspergillus niger (strain ATCC 1015 / CBS 113.46 / FGSC A1144 / LSHB Ac4 / NCTC 3858a / NRRL 328 / USDA 3528.7) GN=ASPNIDRAFT_36457 PE=4 SV=1	2e-11	gb|EHA26114.1| hypothetical protein ASPNIDRAFT_36457 [Aspergillus niger ATCC 1015]	2e-11	-	-	-	-	-	-	-
comp10685_c0_seq1		comp10685_c0_seq1	down	0.39	0	#NAME?	1	1	NA	1	1	NA	-	-	111	-	-	-	-	-	-	-	-	-	-	-	-	-	-	-
comp10686_c0_seq1		comp10686_c0_seq1	down	0.19	0	#NAME?	1	1	NA	1	1	NA	-	-	114	-	-	-	-	-	-	-	-	-	-	-	-	-	-	-
comp10692_c0_seq1		comp10692_c0_seq1	down	0.21	0	#NAME?	1	1	NA	1	1	NA	-	-	104	-	-	-	-	tr|A3F4A1|A3F4A1_9ROSI Putative senescence-associated protein (Fragment) OS=Trichosanthes dioica PE=2 SV=1	5e-17	gb|ABN50029.1| putative senescence-associated protein [Trichosanthes dioica]	4e-17	-	-	-	-	-	-	-
comp10695_c0_seq1	GBSQ01002037	comp10695_c0_seq1	down	0.2	0.1	-1	1	1	0.0964329	1	1	0.947335	-	-	1089	-	-	-	-	-	-	-	-	-	-	-	-	-	-	-
comp10696_c0_seq1		comp10696_c0_seq1	down	0.2	0	#NAME?	1	1	NA	1	1	NA	-	-	108	-	-	-	-	-	-	-	-	-	-	-	-	-	-	-
comp10697_c0_seq1		comp10697_c0_seq1	down	0.15	0	#NAME?	1	1	NA	1	1	NA	-	-	150	-	-	-	-	-	-	-	-	-	-	-	-	-	-	-
comp10713_c0_seq1		comp10713_c0_seq1	down	0.72	0.16	-2.16993	1	0.516708	0.616605	1	1	0.999993	-	-	122	-	-	-	-	-	-	-	-	-	-	-	-	-	-	-
comp10715_c0_seq1		comp10715_c0_seq1	down	0.2	0	#NAME?	1	1	NA	1	1	NA	-	-	108	-	-	-	-	-	-	-	-	-	-	-	-	-	-	-
comp10716_c0_seq1		comp10716_c0_seq1	down	0.35	0	#NAME?	1	1	NA	1	1	NA	-	-	126	-	-	-	-	-	-	-	-	-	-	-	-	-	-	-
comp10732_c0_seq1	GBSQ01002600	comp10732_c0_seq1	down	0.13	0.06	-1.11548	1	1	0.0316081	1	1	0.712123	-	-	1671	-	-	-	-	tr|B6GZR9|B6GZR9_PENCW Pc12g09700 protein OS=Penicillium chrysogenum (strain ATCC 28089 / DSM 1075 / Wisconsin 54-1255) GN=Pc12g09700 PE=4 SV=1	3e-167	ref|XP_002557796.1| Pc12g09700 [Penicillium chrysogenum Wisconsin 54-1255] emb|CAP80597.1| Pc12g09700 [Penicillium chrysogenum Wisconsin 54-1255]	2e-167	lcl|E3RM89_PYRTT/156-496 PF12846.2;AAA_10;	6e-85	-	-	-	-	-
comp10733_c0_seq1		comp10733_c0_seq1	down	0.24	0	#NAME?	1	1	NA	1	1	NA	-	-	184	-	-	-	-	tr|B6H8Z9|B6H8Z9_PENCW Pc16g04690 protein OS=Penicillium chrysogenum (strain ATCC 28089 / DSM 1075 / Wisconsin 54-1255) GN=Pc16g04690 PE=4 SV=1	5e-15	ref|XP_002560820.1| Pc16g04690 [Penicillium chrysogenum Wisconsin 54-1255] emb|CAP93139.1| Pc16g04690 [Penicillium chrysogenum Wisconsin 54-1255]	4e-15	-	-	-	GO:0031177,phosphopantetheine binding;GO:0008152,metabolic process;GO:0048037,cofactor binding;GO:0003824,catalytic activity;GO:0000036,ACP phosphopantetheine attachment site binding involved in fatty acid biosynthetic process;GO:0016874,ligase activity	-	-	-
comp10737_c0_seq1		comp10737_c0_seq1	down	0.16	0	#NAME?	1	1	NA	1	1	NA	-	-	134	-	-	-	-	-	-	-	-	-	-	-	-	-	-	-
comp10741_c0_seq1		comp10741_c0_seq1	down	0.41	0	#NAME?	1	1	NA	1	1	NA	-	-	107	-	-	-	-	-	-	-	-	-	-	-	-	-	-	-
comp10743_c0_seq1	GBSQ01002415	comp10743_c0_seq1	down	0.06	0	#NAME?	1	1	NA	1	1	NA	-	-	734	-	-	-	-	-	-	-	-	-	-	-	-	-	-	-
comp10747_c0_seq1	GBSQ01002210	comp10747_c0_seq1	down	1.16	0.4	-1.53605	1	0.516708	0.814969	1	1	0.999993	-	-	753	-	-	-	-	-	-	-	-	-	-	-	-	-	-	-
comp10750_c0_seq1	GBSQ01002837	comp10750_c0_seq1	down	0.35	0	#NAME?	1	1	NA	1	1	NA	-	-	1642	-	-	-	-	tr|B6GWB9|B6GWB9_PENCW Pc06g02180 protein OS=Penicillium chrysogenum (strain ATCC 28089 / DSM 1075 / Wisconsin 54-1255) GN=Pc06g02180 PE=4 SV=1	9e-51	ref|XP_002556821.1| Pc06g02180 [Penicillium chrysogenum Wisconsin 54-1255] emb|CAP79211.1| Pc06g02180 [Penicillium chrysogenum Wisconsin 54-1255]	9e-51	lcl|B6GWB9_PENCW/9-236 PB007482; Pfam-B_7482;	4e-48	-	GO:0006355,regulation of transcription, DNA-dependent;GO:0043565,sequence-specific DNA binding;GO:0006351,transcription, DNA-dependent;GO:0003700,sequence-specific DNA binding transcription factor activity	-	-	-
comp10759_c0_seq1	GBSQ01002446	comp10759_c0_seq1	down	0.5	0.2	-1.32193	1	1	0.386984	1	1	0.999993	-	-	954	-	-	-	-	-	-	-	-	-	-	-	-	-	-	-
comp10768_c0_seq1	GBSQ01002362	comp10768_c0_seq1	down	1.68	0	#NAME?	1	0.266988	NA	1	1	NA	-	-	470	-	-	-	-	-	-	-	-	-	-	-	-	-	-	-
comp10774_c0_seq1		comp10774_c0_seq1	down	0.19	0	#NAME?	1	1	NA	1	1	NA	-	-	116	-	-	-	-	-	-	-	-	-	-	-	-	-	-	-
comp10782_c0_seq1	GBSQ01002409	comp10782_c0_seq1	down	0.65	0.24	-1.43741	1	0.516708	0.510994	1	1	0.999993	-	-	403	-	-	-	-	-	-	-	-	-	-	-	-	-	-	-
comp10782_c0_seq2		comp10782_c0_seq2	down	0.3	0.13	-1.20645	1	1	0.197617	1	1	0.999993	-	-	146	-	-	-	-	-	-	-	-	-	-	-	-	-	-	-
comp10784_c0_seq2	GBSQ01002784	comp10784_c0_seq2	down	0.57	0.27	-1.078	1	0.516708	0.426711	1	1	0.999993	-	-	693	-	-	-	-	-	-	-	-	-	-	-	-	-	-	-
comp10792_c0_seq1		comp10792_c0_seq1	down	0.41	0	#NAME?	1	1	NA	1	1	NA	-	-	107	-	-	-	-	-	-	-	-	-	-	-	-	-	-	-
comp10794_c0_seq1		comp10794_c0_seq1	down	0.16	0	#NAME?	1	1	NA	1	1	NA	-	-	140	-	-	-	-	-	-	-	-	-	-	-	-	-	-	-
comp10795_c0_seq1		comp10795_c0_seq1	down	0.2	0	#NAME?	1	1	NA	1	1	NA	-	-	107	-	-	-	-	-	-	-	-	-	-	-	-	-	-	-
comp10800_c0_seq1		comp10800_c0_seq1	down	0.21	0	#NAME?	1	1	NA	1	1	NA	-	-	105	-	-	-	-	-	-	-	-	-	-	-	-	-	-	-
comp10801_c0_seq1		comp10801_c0_seq1	down	0.66	0.14	-2.23704	1	0.516708	0.570809	1	1	0.999993	-	-	133	-	-	-	-	-	-	-	-	-	-	-	-	-	-	-
comp10804_c0_seq1		comp10804_c0_seq1	down	0.68	0.24	-1.5025	1	0.516708	0.537739	1	1	0.999993	-	-	160	-	-	-	-	-	-	-	-	-	-	-	-	-	-	-
comp10808_c0_seq1		comp10808_c0_seq1	down	0.79	0.23	-1.78022	1	0.516708	0.638587	1	1	0.999993	-	-	167	-	-	-	-	-	-	-	-	-	-	-	-	-	-	-
comp10809_c0_seq1	GBSQ01002528	comp10809_c0_seq1	down	0.67	0.23	-1.54253	1	0.516708	0.533718	1	1	0.999993	-	-	325	-	-	-	-	-	-	-	-	-	-	-	-	-	-	-
comp10813_c0_seq1		comp10813_c0_seq1	down	0.49	0.14	-1.80735	1	1	0.397598	1	1	0.999993	-	-	134	-	-	-	-	-	-	-	-	-	-	-	-	-	-	-
comp10813_c0_seq2		comp10813_c0_seq2	down	0.2	0	#NAME?	1	1	NA	1	1	NA	-	-	112	-	-	-	-	-	-	-	-	-	-	-	-	-	-	-
comp10815_c0_seq1		comp10815_c0_seq1	down	1.34	0.14	-3.25873	1	0.516708	0.901462	1	1	0.999993	-	-	131	-	-	-	-	-	-	-	-	-	-	-	-	-	-	-
comp10816_c0_seq1	GBSQ01002102	comp10816_c0_seq1	down	0.07	0	#NAME?	1	1	NA	1	1	NA	-	-	615	-	-	-	-	-	-	-	-	-	-	-	-	-	-	-
comp10821_c0_seq1		comp10821_c0_seq1	down	0.19	0	#NAME?	1	1	NA	1	1	NA	-	-	118	-	-	-	-	-	-	-	-	-	-	-	-	-	-	-
comp10822_c0_seq2	GBSQ01002736	comp10822_c0_seq2	down	0.76	0.09	-3.078	1	0.516708	0.697305	1	1	0.999993	-	-	202	-	-	-	-	tr|Q5AQL4|Q5AQL4_EMENI Putative uncharacterized protein OS=Emericella nidulans (strain FGSC A4 / ATCC 38163 / CBS 112.46 / NRRL 194 / M139) GN=AN9416.2 PE=4 SV=1	1e-19	ref|XP_868798.1| hypothetical protein AN9416.2 [Aspergillus nidulans FGSC A4] gb|EAA66847.1| hypothetical protein AN9416.2 [Aspergillus nidulans FGSC A4] tpe|CBF74302.1| TPA: conserved hypothetical protein [Aspergillus nidulans FGSC A4]	1e-19	lcl|C8V5D1_EMENI/153-295 PF13358.1;DDE_3;	4e-21	-	GO:0015074,DNA integration;GO:0003677,DNA binding;GO:0004803,transposase activity;GO:0006313,transposition, DNA-mediated	-	-	-
comp10833_c0_seq1		comp10833_c0_seq1	down	0.16	0	#NAME?	1	1	NA	1	1	NA	-	-	134	-	-	-	-	-	-	-	-	-	-	-	-	-	-	-
comp10842_c0_seq1	GBSQ01002326	comp10842_c0_seq1	down	0.85	0.22	-1.94996	1	0.516708	0.694705	1	1	0.999993	-	-	257	-	-	-	-	tr|Q0C960|Q0C960_ASPTN Putative uncharacterized protein OS=Aspergillus terreus (strain NIH 2624 / FGSC A1156) GN=ATEG_09774 PE=4 SV=1	2e-10	ref|XP_001218396.1| hypothetical protein ATEG_09774 [Aspergillus terreus NIH2624] gb|EAU29965.1| hypothetical protein ATEG_09774 [Aspergillus terreus NIH2624]	2e-10	lcl|Q0C960_ASPTN/45-510 PF00324.16;AA_permease;	5e-11	-	GO:0016020,membrane;GO:0006810,transport;GO:0055085,transmembrane transport;GO:0016021,integral to membrane;GO:0003333,amino acid transmembrane transport;GO:0015171,amino acid transmembrane transporter activity	-	-	-
comp10842_c0_seq2		comp10842_c0_seq2	down	0.28	0.12	-1.22239	1	1	0.177002	1	1	0.999993	-	-	156	-	-	-	-	tr|Q0C960|Q0C960_ASPTN Putative uncharacterized protein OS=Aspergillus terreus (strain NIH 2624 / FGSC A1156) GN=ATEG_09774 PE=4 SV=1	2e-10	ref|XP_001218396.1| hypothetical protein ATEG_09774 [Aspergillus terreus NIH2624] gb|EAU29965.1| hypothetical protein ATEG_09774 [Aspergillus terreus NIH2624]	2e-10	lcl|Q0C960_ASPTN/45-510 PF00324.16;AA_permease;	5e-11	-	GO:0016020,membrane;GO:0006810,transport;GO:0055085,transmembrane transport;GO:0016021,integral to membrane;GO:0003333,amino acid transmembrane transport;GO:0015171,amino acid transmembrane transporter activity	-	-	-
comp10842_c0_seq3		comp10842_c0_seq3	down	0.14	0	#NAME?	1	1	NA	1	1	NA	-	-	155	-	-	-	-	tr|Q0C960|Q0C960_ASPTN Putative uncharacterized protein OS=Aspergillus terreus (strain NIH 2624 / FGSC A1156) GN=ATEG_09774 PE=4 SV=1	2e-10	ref|XP_001218396.1| hypothetical protein ATEG_09774 [Aspergillus terreus NIH2624] gb|EAU29965.1| hypothetical protein ATEG_09774 [Aspergillus terreus NIH2624]	2e-10	lcl|Q0C960_ASPTN/45-510 PF00324.16;AA_permease;	5e-11	-	GO:0016020,membrane;GO:0006810,transport;GO:0055085,transmembrane transport;GO:0016021,integral to membrane;GO:0003333,amino acid transmembrane transport;GO:0015171,amino acid transmembrane transporter activity	-	-	-
comp10842_c0_seq4		comp10842_c0_seq4	down	0.16	0	#NAME?	1	1	NA	1	1	NA	-	-	141	-	-	-	-	tr|Q0C960|Q0C960_ASPTN Putative uncharacterized protein OS=Aspergillus terreus (strain NIH 2624 / FGSC A1156) GN=ATEG_09774 PE=4 SV=1	2e-10	ref|XP_001218396.1| hypothetical protein ATEG_09774 [Aspergillus terreus NIH2624] gb|EAU29965.1| hypothetical protein ATEG_09774 [Aspergillus terreus NIH2624]	2e-10	lcl|Q0C960_ASPTN/45-510 PF00324.16;AA_permease;	5e-11	-	GO:0016020,membrane;GO:0006810,transport;GO:0055085,transmembrane transport;GO:0016021,integral to membrane;GO:0003333,amino acid transmembrane transport;GO:0015171,amino acid transmembrane transporter activity	-	-	-
comp10843_c0_seq1		comp10843_c0_seq1	down	0.35	0	#NAME?	1	1	NA	1	1	NA	-	-	126	-	-	-	-	-	-	-	-	-	-	-	-	-	-	-
comp10850_c0_seq1		comp10850_c0_seq1	down	0.55	0.24	-1.1964	1	0.516708	0.419977	1	1	0.999993	-	-	159	-	-	-	-	-	-	-	-	-	-	-	-	-	-	-
comp10851_c0_seq1		comp10851_c0_seq1	down	0.75	0	#NAME?	1	0.516708	NA	1	1	NA	-	-	117	-	-	-	-	-	-	-	-	-	-	-	-	-	-	-
comp10859_c0_seq1	GBSQ01002804	comp10859_c0_seq1	down	0.04	0	#NAME?	1	1	NA	1	1	NA	-	-	1051	-	-	-	-	tr|G7XQD7|G7XQD7_ASPKW Integral membrane protein OS=Aspergillus kawachii (strain NBRC 4308) GN=AKAW_07219 PE=4 SV=1	1e-86	dbj|GAA89105.1| integral membrane protein [Aspergillus kawachii IFO 4308]	1e-86	lcl|Q2U1D8_ASPOR/1-250 PB374482; Pfam-B_374482;	5e-80	-	-	-	-	-
comp10865_c0_seq1		comp10865_c0_seq1	down	0.12	0	#NAME?	1	1	NA	1	1	NA	-	-	182	-	-	-	-	-	-	-	-	-	-	-	-	-	-	-
comp10866_c0_seq1		comp10866_c0_seq1	down	0.5	0	#NAME?	1	1	NA	1	1	NA	-	-	132	-	-	-	-	-	-	-	-	-	-	-	-	-	-	-
comp10876_c0_seq1		comp10876_c0_seq1	down	0.14	0	#NAME?	1	1	NA	1	1	NA	-	-	161	-	-	-	-	-	-	-	-	-	-	-	-	-	-	-
comp10879_c0_seq1	GBSQ01002732	comp10879_c0_seq1	down	0.66	0.08	-3.04439	1	0.516708	0.604965	1	1	0.999993	-	-	232	-	-	-	-	-	-	-	-	-	-	-	-	-	-	-
comp10880_c0_seq1		comp10880_c0_seq1	down	0.21	0	#NAME?	1	1	NA	1	1	NA	-	-	104	-	-	-	-	-	-	-	-	-	-	-	-	-	-	-
comp10881_c0_seq1		comp10881_c0_seq1	down	0.2	0	#NAME?	1	1	NA	1	1	NA	-	-	107	-	-	-	-	-	-	-	-	-	-	-	-	-	-	-
comp10883_c0_seq1	GBSQ01002220	comp10883_c0_seq1	down	0.42	0	#NAME?	1	1	NA	1	1	NA	-	-	208	-	-	-	-	-	-	-	-	-	-	-	-	-	-	-
comp10884_c0_seq1		comp10884_c0_seq1	down	0.31	0.14	-1.14684	1	1	0.207521	1	1	0.999993	-	-	140	-	-	-	-	-	-	-	-	-	-	-	-	-	-	-
comp10894_c0_seq1	GBSQ01001853	comp10894_c0_seq1	down	0.08	0	#NAME?	1	1	NA	1	1	NA	-	-	279	-	-	-	-	-	-	-	-	-	-	-	-	-	-	-
comp10898_c0_seq1		comp10898_c0_seq1	down	0.14	0	#NAME?	1	1	NA	1	1	NA	-	-	152	-	-	-	-	-	-	-	-	-	-	-	-	-	-	-
comp10904_c0_seq1		comp10904_c0_seq1	down	0.31	0	#NAME?	1	1	NA	1	1	NA	-	-	141	-	-	-	-	-	-	-	-	-	-	-	-	-	-	-
comp10908_c0_seq1		comp10908_c0_seq1	down	0.17	0	#NAME?	1	1	NA	1	1	NA	-	-	131	-	-	-	-	-	-	-	-	-	-	-	-	-	-	-
comp10910_c0_seq1		comp10910_c0_seq1	down	0.18	0	#NAME?	1	1	NA	1	1	NA	-	-	123	-	-	-	-	-	-	-	-	-	-	-	-	-	-	-
comp10911_c0_seq1	GBSQ01002250	comp10911_c0_seq1	down	0.57	0	#NAME?	1	0.516708	NA	1	1	NA	-	-	309	-	-	-	-	tr|B6H8J6|B6H8J6_PENCW Pc16g08570 protein OS=Penicillium chrysogenum (strain ATCC 28089 / DSM 1075 / Wisconsin 54-1255) GN=Pc16g08570 PE=4 SV=1	1e-20	ref|XP_002561176.1| Pc16g08570 [Penicillium chrysogenum Wisconsin 54-1255] emb|CAP93527.1| Pc16g08570 [Penicillium chrysogenum Wisconsin 54-1255]	1e-20	lcl|Q2UG53_ASPOR/38-109 PF13565.1;HTH_32;	2e-14	-	GO:0015074,DNA integration;GO:0003677,DNA binding;GO:0003676,nucleic acid binding	-	-	-
comp10913_c0_seq1		comp10913_c0_seq1	down	1.81	0.57	-1.66696	0.862046	0.525053	0.91711	1	1	0.999993	-	-	133	-	-	-	-	-	-	-	-	-	-	-	-	-	-	-
comp10920_c0_seq1		comp10920_c0_seq1	down	0.18	0	#NAME?	1	1	NA	1	1	NA	-	-	121	-	-	-	-	-	-	-	-	-	-	-	-	-	-	-
comp10921_c0_seq1		comp10921_c0_seq1	down	1.06	0	#NAME?	1	0.516708	NA	1	1	NA	-	-	103	-	-	-	-	-	-	-	-	-	-	-	-	-	-	-
comp10924_c0_seq1	GBSQ01002816	comp10924_c0_seq1	down	0.62	0.3	-1.04731	1	0.516708	0.458442	1	1	0.999993	-	-	317	-	-	-	-	-	-	-	-	-	-	-	-	-	-	-
comp10925_c0_seq1		comp10925_c0_seq1	down	0.17	0	#NAME?	1	1	NA	1	1	NA	-	-	130	-	-	-	-	-	-	-	-	-	-	-	-	-	-	-
comp10930_c0_seq1		comp10930_c0_seq1	down	0.19	0	#NAME?	1	1	NA	1	1	NA	-	-	113	-	-	-	-	-	-	-	-	-	-	-	-	-	-	-
comp10932_c0_seq1	GBSQ01002149	comp10932_c0_seq1	down	1.07	0.36	-1.57154	1	0.516708	0.777462	1	1	0.999993	-	-	633	-	-	-	-	-	-	-	-	-	-	-	-	-	-	-
comp10932_c0_seq2	GBSQ01002150	comp10932_c0_seq2	down	0.79	0.31	-1.34958	1	0.516708	0.595319	1	1	0.999993	-	-	606	-	-	-	-	-	-	-	-	-	-	-	-	-	-	-
comp10932_c0_seq3	GBSQ01002151	comp10932_c0_seq3	down	1.05	0.45	-1.22239	1	0.516708	0.713075	1	1	0.999993	-	-	250	-	-	-	-	-	-	-	-	-	-	-	-	-	-	-
comp10938_c0_seq1		comp10938_c0_seq1	down	0.12	0	#NAME?	1	1	NA	1	1	NA	-	-	177	-	-	-	-	-	-	-	-	-	-	-	-	-	-	-
comp10939_c0_seq1		comp10939_c0_seq1	down	2.79	0.6	-2.21723	0.928718	0.337972	0.558469	1	1	0.999993	-	-	157	-	-	-	-	tr|G7K0D8|G7K0D8_MEDTR RRNA intron-encoded homing endonuclease OS=Medicago truncatula GN=MTR_5g051060 PE=4 SV=1	5e-12	ref|XP_003614389.1| RRNA intron-encoded homing endonuclease [Medicago truncatula] gb|AES97347.1| RRNA intron-encoded homing endonuclease [Medicago truncatula]	5e-12	lcl|A5BKB8_VITVI/1-53 PB136433; Pfam-B_136433;	3e-07	-	-	-	-	-
comp10952_c0_seq1		comp10952_c0_seq1	down	0.21	0	#NAME?	1	1	NA	1	1	NA	-	-	105	-	-	-	-	-	-	-	-	-	-	-	-	-	-	-
comp10957_c0_seq1	GBSQ01001847	comp10957_c0_seq1	down	0.46	0	#NAME?	1	1	NA	1	1	NA	-	-	240	-	-	-	-	tr|Q5B8T3|Q5B8T3_EMENI Transposase Tan1-Aspergillus niger (ANG_orthologue; An07g09460) OS=Emericella nidulans (strain FGSC A4 / ATCC 38163 / CBS 112.46 / NRRL 194 / M139) GN=AN3047.2 PE=4 SV=1	1e-22	ref|XP_003189667.1| transposase [Aspergillus oryzae RIB40]	2e-23	lcl|B6H1U5_PENCW/69-141 PF03221.11;HTH_Tnp_Tc5;	3e-09	-	GO:0003677,DNA binding;GO:0008270,zinc ion binding;GO:0003676,nucleic acid binding	-	-	-
comp10959_c0_seq1	GBSQ01002572	comp10959_c0_seq1	down	0.34	0	#NAME?	1	1	NA	1	1	NA	-	-	450	-	-	-	-	-	-	-	-	-	-	-	-	-	-	-
comp10960_c0_seq1	GBSQ01002479	comp10960_c0_seq1	down	0.03	0	#NAME?	1	1	NA	1	1	NA	-	-	1268	-	-	-	-	-	-	-	-	-	-	-	-	-	-	-
comp10960_c0_seq2	GBSQ01002480	comp10960_c0_seq2	down	0.03	0	#NAME?	1	1	NA	1	1	NA	-	-	1257	-	-	-	-	-	-	-	-	-	-	-	-	-	-	-
comp10961_c0_seq2	GBSQ01002347	comp10961_c0_seq2	down	0.29	0	#NAME?	1	1	NA	1	1	NA	-	-	229	-	-	-	-	-	-	-	-	-	-	-	-	-	-	-
comp10965_c0_seq1	GBSQ01002333	comp10965_c0_seq1	down	0.17	0	#NAME?	1	1	NA	1	1	NA	-	-	513	-	-	-	-	-	-	-	-	-	-	-	-	-	-	-
comp10968_c0_seq1	GBSQ01002708	comp10968_c0_seq1	down	0.78	0.28	-1.47805	1	0.516708	0.602829	1	1	0.999993	-	-	675	-	-	-	-	-	-	-	-	-	-	-	-	-	-	-
comp10972_c0_seq1		comp10972_c0_seq1	down	0.2	0	#NAME?	1	1	NA	1	1	NA	-	-	109	-	-	-	-	-	-	-	-	-	-	-	-	-	-	-
comp10974_c0_seq1		comp10974_c0_seq1	down	0.4	0	#NAME?	1	1	NA	1	1	NA	-	-	110	-	-	-	-	-	-	-	-	-	-	-	-	-	-	-
comp10977_c0_seq2	GBSQ01002609	comp10977_c0_seq2	down	0.08	0	#NAME?	1	1	NA	1	1	NA	-	-	275	-	-	-	-	tr|C7ZQ67|C7ZQ67_NECH7 Putative uncharacterized protein OS=Nectria haematococca (strain 77-13-4 / ATCC MYA-4622 / FGSC 9596 / MPVI) GN=NECHADRAFT_55961 PE=4 SV=1	6e-14	ref|XP_003039543.1| hypothetical protein NECHADRAFT_55961 [Nectria haematococca mpVI 77-13-4] gb|EEU33830.1| hypothetical protein NECHADRAFT_55961 [Nectria haematococca mpVI 77-13-4]	5e-14	-	-	-	GO:0006184,GTP catabolic process;GO:0005525,GTP binding;GO:0007049,cell cycle;GO:0003924,GTPase activity	-	-	-
comp10980_c0_seq1	GBSQ01002084	comp10980_c0_seq1	down	0.14	0.06	-1.22239	1	1	0.0381458	1	1	0.763884	-	-	304	-	-	-	-	-	-	-	-	-	-	-	-	-	-	-
comp23227_c0_seq1	GBSP01013753	comp23227_c0_seq1	down	0.22	0.05	-2.1375	1	1	0.106181	1	1	0.94834	ATPeVG, ATP6G1	V-type H+-transporting ATPase subunit G	396	sp|O82702|VATG1_TOBAC V-type proton ATPase subunit G 1 OS=Nicotiana tabacum GN=VATG1 PE=3 SV=1	6e-25	gnl|CDD|146016 pfam03179, V-ATPase_G, Vacuolar (H+)-ATPase G subunit. This family represents the eukaryotic vacuolar (H+)-ATPase (V-ATPase) G subunit. V-ATPases generate an acidic environment in several intracellular compartments. Correspondingly, they are found as membrane-attached proteins in several organelles. They are also found in the plasma membranes of some specialised cells. V-ATPases co…	2e-23	tr|C6SV85|C6SV85_SOYBN Putative uncharacterized protein OS=Glycine max PE=4 SV=1	1e-24	ref|NP_001235952.1| uncharacterized protein LOC100305477 [Glycine max] gb|ACU13158.1| unknown [Glycine max]	1e-24	lcl|C6SV85_SOYBN/5-109 PF03179.10;V-ATPase_G;	2e-24	C	GO:0006810,transport;GO:0016820,hydrolase activity, acting on acid anhydrides, catalyzing transmembrane movement of substances;GO:0006811,ion transport;GO:0016471,vacuolar proton-transporting V-type ATPase complex;GO:0015992,proton transport	EC:3.6.3.14	K02152	ko00190, Oxidative phosphorylation;ko04145, Phagosome;ko04721, Synaptic vesicle cycle;ko04966, Collecting duct acid secretion;ko05110, Vibrio cholerae infection;ko05120, Epithelial cell signaling in Helicobacter pylori infection;ko05323, Rheumatoid arthritis;
comp10989_c0_seq1	GBSQ01002663	comp10989_c0_seq1	down	0.41	0.18	-1.18763	1	1	0.303623	1	1	0.999993	-	-	424	-	-	-	-	-	-	-	-	-	-	-	-	-	-	-
comp10990_c0_seq1		comp10990_c0_seq1	down	0.16	0	#NAME?	1	1	NA	1	1	NA	-	-	135	-	-	-	-	-	-	-	-	-	-	-	-	-	-	-
comp10993_c0_seq1	GBSQ01002514	comp10993_c0_seq1	down	0.15	0.06	-1.32193	1	1	0.0452618	1	1	0.819567	-	-	603	-	-	-	-	-	-	-	-	-	-	-	-	-	-	-
comp10994_c0_seq1		comp10994_c0_seq1	down	0.33	0	#NAME?	1	1	NA	1	1	NA	-	-	133	-	-	-	-	-	-	-	-	-	-	-	-	-	-	-
comp10997_c0_seq1	GBSQ01002498	comp10997_c0_seq1	down	0.03	0	#NAME?	1	1	NA	1	1	NA	-	-	781	-	-	-	-	-	-	-	-	-	-	-	-	-	-	-
comp109_c0_seq1	GBSP01002163	comp109_c0_seq1	down	257.55	74.1	-1.79731	1	1.09112e-22	4.87791e-21	1	1.5869e-19	4.10264e-18	E3.6.3.6	H+-transporting ATPase	3636	sp|Q07421|PMA1_AJECA Plasma membrane ATPase OS=Ajellomyces capsulata GN=PMA1 PE=3 SV=1	0	gnl|CDD|188161 TIGR01647, ATPase-IIIA_H, plasma-membrane proton-efflux P-type ATPase. This model describes the plasma membrane proton efflux P-type ATPase found in plants, fungi, protozoa, slime molds and archaea. The best studied representative is from yeast.	0	tr|B6H6B5|B6H6B5_PENCW Pc15g01800 protein OS=Penicillium chrysogenum (strain ATCC 28089 / DSM 1075 / Wisconsin 54-1255) GN=Pc15g01800 PE=3 SV=1	0	ref|XP_002560395.1| Pc15g01800 [Penicillium chrysogenum Wisconsin 54-1255] emb|CAP83066.1| Pc15g01800 [Penicillium chrysogenum Wisconsin 54-1255]	0	lcl|B6H6B5_PENCW/424-691 PF00702.21;Hydrolase;	6e-172	P	GO:0016020,membrane;GO:0005524,ATP binding;GO:0006754,ATP biosynthetic process;GO:0016787,hydrolase activity;GO:0000166,nucleotide binding;GO:0016021,integral to membrane;GO:0015992,proton transport;GO:0005886,plasma membrane;GO:0016887,ATPase activity;GO:0006810,transport;GO:0008152,metabolic process;GO:0015662,ATPase activity, coupled to transmembrane movement of ions, phosphorylative mechanism…	EC:3.6.3.6	K01535	ko00190, Oxidative phosphorylation;
comp11001_c0_seq1		comp11001_c0_seq1	down	0.21	0	#NAME?	1	1	NA	1	1	NA	-	-	106	-	-	-	-	-	-	-	-	-	-	-	-	-	-	-
comp11009_c0_seq1	GBSQ01002353	comp11009_c0_seq1	down	0.29	0.06	-2.27302	1	1	0.186153	1	1	0.999993	-	-	610	-	-	-	-	-	-	-	-	-	-	-	-	-	-	-
comp11016_c0_seq1		comp11016_c0_seq1	down	0.31	0.14	-1.14684	1	1	0.207521	1	1	0.999993	-	-	139	-	-	-	-	-	-	-	-	-	-	-	-	-	-	-
comp11021_c0_seq1	GBSQ01002760	comp11021_c0_seq1	down	0.02	0	#NAME?	1	1	NA	1	1	NA	-	-	1009	-	-	-	-	tr|C7Z4H1|C7Z4H1_NECH7 Predicted protein OS=Nectria haematococca (strain 77-13-4 / ATCC MYA-4622 / FGSC 9596 / MPVI) GN=NECHADRAFT_76519 PE=4 SV=1	2e-52	ref|XP_003046636.1| predicted protein [Nectria haematococca mpVI 77-13-4] gb|EEU40923.1| predicted protein [Nectria haematococca mpVI 77-13-4]	2e-52	-	-	-	-	-	-	-
comp11026_c0_seq1		comp11026_c0_seq1	down	0.31	0.13	-1.25376	1	1	0.208007	1	1	0.999993	-	-	143	-	-	-	-	-	-	-	-	-	-	-	-	-	-	-
comp11031_c0_seq1		comp11031_c0_seq1	down	0.7	0.1	-2.80735	1	0.516708	0.6331	1	1	0.999993	-	-	187	-	-	-	-	-	-	-	-	-	-	-	-	-	-	-
comp11033_c0_seq1	GBSQ01001916	comp11033_c0_seq1	down	1.31	0.6	-1.12653	0.733015	0.766428	0.797826	1	1	0.999993	-	-	284	-	-	-	-	-	-	-	-	-	-	-	-	-	-	-
comp11035_c0_seq1	GBSQ01001855	comp11035_c0_seq1	down	0.3	0.06	-2.32193	1	1	0.197943	1	1	0.999993	-	-	1174	-	-	-	-	tr|Q2UIL4|Q2UIL4_ASPOR Predicted protein OS=Aspergillus oryzae (strain ATCC 42149 / RIB 40) GN=AO090023000011 PE=4 SV=1	1e-117	ref|XP_001820603.1| amine oxidase [Aspergillus oryzae RIB40] dbj|BAE58601.1| unnamed protein product [Aspergillus oryzae RIB40]	1e-117	lcl|B8NU56_ASPFN/14-424 PF01593.19;Amino_oxidase;	3e-111	-	GO:0001716,L-amino-acid oxidase activity;GO:0055114,oxidation-reduction process;GO:0016491,oxidoreductase activity	-	-	-
comp11036_c0_seq1	GBSQ01002666	comp11036_c0_seq1	down	0.4	0.07	-2.51457	1	1	0.316941	1	1	0.999993	-	-	549	-	-	-	-	-	-	-	-	-	-	-	-	-	-	-
comp11036_c0_seq2	GBSQ01002667	comp11036_c0_seq2	down	0.49	0	#NAME?	1	1	NA	1	1	NA	-	-	537	-	-	-	-	-	-	-	-	-	-	-	-	-	-	-
comp11036_c0_seq3	GBSQ01002668	comp11036_c0_seq3	down	0.62	0	#NAME?	1	0.516708	NA	1	1	NA	-	-	389	-	-	-	-	-	-	-	-	-	-	-	-	-	-	-
comp11045_c0_seq1		comp11045_c0_seq1	down	0.72	0	#NAME?	1	0.516708	NA	1	1	NA	-	-	122	-	-	-	-	-	-	-	-	-	-	-	-	-	-	-
comp11051_c0_seq1		comp11051_c0_seq1	down	0.21	0	#NAME?	1	1	NA	1	1	NA	-	-	104	-	-	-	-	-	-	-	-	-	-	-	-	-	-	-
comp11057_c0_seq1		comp11057_c0_seq1	down	0.34	0.15	-1.18057	1	1	0.237526	1	1	0.999993	-	-	127	-	-	-	-	-	-	-	-	-	-	-	-	-	-	-
comp11059_c0_seq1		comp11059_c0_seq1	down	0.38	0.16	-1.24793	1	1	0.27721	1	1	0.999993	-	-	115	-	-	-	-	-	-	-	-	-	-	-	-	-	-	-
comp1105_c0_seq1	GBSP01006724	comp1105_c0_seq1	down	29.08	0	#NAME?	1	4.83604e-09	NA	1	2.48238e-06	NA	-	-	1290	-	-	-	-	-	-	-	-	-	-	-	-	-	-	-
comp1105_c0_seq2	GBSP01006725	comp1105_c0_seq2	down	29.66	0	#NAME?	1	2.49898e-09	NA	1	1.38455e-06	NA	-	-	1239	-	-	-	-	-	-	-	-	-	-	-	-	-	-	-
comp1105_c0_seq3		comp1105_c0_seq3	down	8.33	0	#NAME?	1	0.00508146	NA	1	0.979935	NA	-	-	113	-	-	-	-	-	-	-	-	-	-	-	-	-	-	-
comp11060_c0_seq1		comp11060_c0_seq1	down	0.19	0	#NAME?	1	1	NA	1	1	NA	-	-	118	-	-	-	-	-	-	-	-	-	-	-	-	-	-	-
comp11061_c0_seq1		comp11061_c0_seq1	down	0.28	0.12	-1.22239	1	1	0.177002	1	1	0.999993	-	-	158	-	-	-	-	-	-	-	-	-	-	-	-	-	-	-
comp11064_c0_seq1		comp11064_c0_seq1	down	0.2	0	#NAME?	1	1	NA	1	1	NA	-	-	109	-	-	-	-	-	-	-	-	-	-	-	-	-	-	-
comp11074_c0_seq1	GBSQ01002512	comp11074_c0_seq1	down	0.27	0	#NAME?	1	1	NA	1	1	NA	-	-	242	-	-	-	-	-	-	-	-	-	-	-	-	-	-	-
comp11076_c0_seq1		comp11076_c0_seq1	down	0.56	0	#NAME?	1	0.516708	NA	1	1	NA	-	-	118	-	-	-	-	-	-	-	-	-	-	-	-	-	-	-
comp11080_c0_seq1	GBSQ01002160	comp11080_c0_seq1	down	0.45	0.13	-1.79141	1	1	0.358176	1	1	0.999993	-	-	289	-	-	-	-	-	-	-	-	-	-	-	-	-	-	-
comp11083_c0_seq1		comp11083_c0_seq1	down	0.15	0	#NAME?	1	1	NA	1	1	NA	-	-	146	-	-	-	-	-	-	-	-	-	-	-	-	-	-	-
comp11089_c0_seq1		comp11089_c0_seq1	down	0.14	0	#NAME?	1	1	NA	1	1	NA	-	-	153	-	-	-	-	-	-	-	-	-	-	-	-	-	-	-
comp11090_c0_seq1		comp11090_c0_seq1	down	0.36	0.16	-1.16993	1	1	0.25674	1	1	0.999993	-	-	121	-	-	-	-	-	-	-	-	-	-	-	-	-	-	-
comp11092_c0_seq1	GBSQ01001894	comp11092_c0_seq1	down	0.16	0.05	-1.67807	1	1	0.050166	1	1	0.858817	-	-	410	-	-	-	-	-	-	-	-	-	-	-	-	-	-	-
comp11105_c0_seq1		comp11105_c0_seq1	down	0.59	0.17	-1.79518	1	0.516708	0.487165	1	1	0.999993	-	-	111	-	-	-	-	-	-	-	-	-	-	-	-	-	-	-
comp11108_c0_seq1	GBSQ01002242	comp11108_c0_seq1	down	0.05	0	#NAME?	1	1	NA	1	1	NA	-	-	916	-	-	-	-	-	-	-	-	-	-	-	-	-	-	-
comp11110_c0_seq1		comp11110_c0_seq1	down	0.18	0	#NAME?	1	1	NA	1	1	NA	-	-	120	-	-	-	-	-	-	-	-	-	-	-	-	-	-	-
comp11111_c0_seq1		comp11111_c0_seq1	down	0.2	0	#NAME?	1	1	NA	1	1	NA	-	-	110	-	-	-	-	-	-	-	-	-	-	-	-	-	-	-
comp11113_c0_seq1		comp11113_c0_seq1	down	0.9	0	#NAME?	1	0.516708	NA	1	1	NA	-	-	122	-	-	-	-	-	-	-	-	-	-	-	-	-	-	-
comp11114_c0_seq1		comp11114_c0_seq1	down	1.09	0.27	-2.0133	1	0.516708	0.846625	1	1	0.999993	-	-	141	-	-	-	-	-	-	-	-	-	-	-	-	-	-	-
comp11115_c0_seq1	GBSQ01002794	comp11115_c0_seq1	down	42.65	18.33	-1.21834	0.999096	0.00217293	0.00639714	1	0.505641	0.308304	-	-	215	-	-	-	-	tr|B2BAK4|B2BAK4_LILLO Cytochrome P450-like TBP protein (Fragment) OS=Lilium longiflorum PE=2 SV=1	1e-23	gb|ABO20848.1| cytochrome P450-like TBP protein [Lilium longiflorum]	1e-23	-	-	-	GO:0070330,aromatase activity;GO:0055114,oxidation-reduction process;GO:0016491,oxidoreductase activity	-	-	-
comp11117_c0_seq1		comp11117_c0_seq1	down	0.18	0	#NAME?	1	1	NA	1	1	NA	-	-	119	-	-	-	-	-	-	-	-	-	-	-	-	-	-	-
comp11120_c0_seq1		comp11120_c0_seq1	down	0.32	0	#NAME?	1	1	NA	1	1	NA	-	-	135	-	-	-	-	-	-	-	-	-	-	-	-	-	-	-
comp11121_c0_seq1	GBSQ01002327	comp11121_c0_seq1	down	0.08	0.04	-1	1	1	0.00536249	1	1	0.285339	-	-	1375	-	-	-	-	-	-	-	-	-	-	-	-	-	-	-
comp11121_c0_seq2	GBSQ01002328	comp11121_c0_seq2	down	0.14	0.02	-2.80735	1	1	0.0267873	1	1	0.6678	-	-	801	-	-	-	-	-	-	-	-	-	-	-	-	-	-	-
comp11127_c0_seq1		comp11127_c0_seq1	down	0.47	0	#NAME?	1	1	NA	1	1	NA	-	-	139	-	-	-	-	-	-	-	-	-	-	-	-	-	-	-
comp11128_c0_seq1		comp11128_c0_seq1	down	0.21	0	#NAME?	1	1	NA	1	1	NA	-	-	103	-	-	-	-	-	-	-	-	-	-	-	-	-	-	-
comp11129_c0_seq1		comp11129_c0_seq1	down	0.57	0	#NAME?	1	0.516708	NA	1	1	NA	-	-	153	-	-	-	-	-	-	-	-	-	-	-	-	-	-	-
comp11132_c0_seq1		comp11132_c0_seq1	down	0.37	0	#NAME?	1	1	NA	1	1	NA	-	-	178	-	-	-	-	-	-	-	-	-	-	-	-	-	-	-
comp11137_c0_seq1		comp11137_c0_seq1	down	0.93	0.4	-1.21723	1	0.516708	0.65536	1	1	0.999993	-	-	189	-	-	-	-	-	-	-	-	-	-	-	-	-	-	-
comp11138_c0_seq1		comp11138_c0_seq1	down	0.33	0	#NAME?	1	1	NA	1	1	NA	-	-	134	-	-	-	-	-	-	-	-	-	-	-	-	-	-	-
comp11142_c0_seq1		comp11142_c0_seq1	down	0.93	0	#NAME?	1	0.516708	NA	1	1	NA	-	-	189	-	-	gnl|CDD|203213 pfam05225, HTH_psq, helix-turn-helix, Psq domain. This DNA-binding motif is found in four copies in the pipsqueak protein of Drosophila melanogaster. In pipsqueak this domain binds to GAGA sequence.	1e-09	tr|B8MV85|B8MV85_TALSN Putative uncharacterized protein OS=Talaromyces stipitatus (strain ATCC 10500 / CBS 375.48 / QM 6759 / NRRL 1006) GN=TSTA_008370 PE=4 SV=1	2e-16	ref|XP_002488722.1| conserved hypothetical protein [Talaromyces stipitatus ATCC 10500] gb|EED11541.1| conserved hypothetical protein [Talaromyces stipitatus ATCC 10500]	2e-16	lcl|B8MA83_TALSN/15-58 PF05225.11;HTH_psq;	1e-10	-	GO:0003677,DNA binding;GO:0003676,nucleic acid binding	-	-	-
comp11145_c0_seq1		comp11145_c0_seq1	down	0.37	0	#NAME?	1	1	NA	1	1	NA	-	-	117	-	-	-	-	-	-	-	-	-	-	-	-	-	-	-
comp11148_c0_seq1		comp11148_c0_seq1	down	0.56	0.16	-1.80735	1	0.516708	0.461809	1	1	0.999993	-	-	118	-	-	-	-	-	-	-	-	-	-	-	-	-	-	-
comp11152_c0_seq1		comp11152_c0_seq1	down	0.2	0	#NAME?	1	1	NA	1	1	NA	-	-	112	-	-	-	-	-	-	-	-	-	-	-	-	-	-	-
comp11157_c0_seq1		comp11157_c0_seq1	down	0.23	0	#NAME?	1	1	NA	1	1	NA	-	-	193	-	-	-	-	-	-	-	-	-	-	-	-	-	-	-
comp11161_c0_seq1		comp11161_c0_seq1	down	0.59	0	#NAME?	1	0.516708	NA	1	1	NA	-	-	111	-	-	-	-	-	-	-	-	-	-	-	-	-	-	-
comp11168_c0_seq1		comp11168_c0_seq1	down	0.35	0.15	-1.22239	1	1	0.247827	1	1	0.999993	-	-	124	-	-	-	-	-	-	-	-	-	-	-	-	-	-	-
comp11172_c0_seq1		comp11172_c0_seq1	down	0.19	0	#NAME?	1	1	NA	1	1	NA	-	-	115	-	-	-	-	-	-	-	-	-	-	-	-	-	-	-
comp21133_c0_seq1	GBSP01012939	comp21133_c0_seq1	down	0.21	0	#NAME?	1	1	NA	1	1	NA	ATPeVD, ATP6M	V-type H+-transporting ATPase subunit D	314	sp|Q9XGM1|VATD_ARATH V-type proton ATPase subunit D OS=Arabidopsis thaliana GN=VHA-D PE=1 SV=2	7e-42	gnl|CDD|201987 pfam01813, ATP-synt_D, ATP synthase subunit D. This is a family of subunit D form various ATP synthases including V-type H+ transporting and Na+ dependent. Subunit D is suggested to be an integral part of the catalytic sector of the V-ATPase.	8e-33	tr|Q7XJX6|Q7XJX6_ORYSJ OSJNBa0033G05.3 protein OS=Oryza sativa subsp. japonica GN=OSJNBa0063C18.17 PE=2 SV=2	2e-44	ref|NP_001054048.1| Os04g0643100 [Oryza sativa Japonica Group] emb|CAD41902.2| OSJNBa0033G05.3 [Oryza sativa Japonica Group] emb|CAE05976.2| OSJNBa0063C18.17 [Oryza sativa Japonica Group] emb|CAH68238.1| H0306F03.5 [Oryza sativa Indica Group] dbj|BAF15962.1| Os04g0643100 [Oryza sativa Japonica Group] gb|EAY95767.1| hypothetical protein OsI_17640 [Oryza sativa Indica Group] dbj|BAG90450.1| unnamed…	2e-44	lcl|C6GH64_9SOLN/1-99 PF01813.12;ATP-synt_D;	5e-43	C	GO:0016020,membrane;GO:0006810,transport;GO:0042626,ATPase activity, coupled to transmembrane movement of substances;GO:0006811,ion transport;GO:0015991,ATP hydrolysis coupled proton transport;GO:0033178,proton-transporting two-sector ATPase complex, catalytic domain;GO:0005829,cytosol;GO:0033572,transferrin transport;GO:0016471,vacuolar proton-transporting V-type ATPase complex;GO:0015992,proton…	EC:3.6.3.14	K02149	ko00190, Oxidative phosphorylation;ko04145, Phagosome;ko04721, Synaptic vesicle cycle;ko04966, Collecting duct acid secretion;ko05110, Vibrio cholerae infection;ko05120, Epithelial cell signaling in Helicobacter pylori infection;ko05323, Rheumatoid arthritis;
comp11177_c0_seq1		comp11177_c0_seq1	down	0.67	0.23	-1.54253	1	0.516708	0.533718	1	1	0.999993	-	-	163	-	-	-	-	-	-	-	-	-	-	-	-	-	-	-
comp1117_c0_seq1	GBSP01001591	comp1117_c0_seq1	down	3.85	0.45	-3.09686	1	0.0712831	0.27629	1	1	0.999993	-	-	1092	-	-	-	-	tr|B6H9J5|B6H9J5_PENCW Putative uncharacterized protein Pc16g11440 OS=Penicillium chrysogenum (strain ATCC 28089 / DSM 1075 / Wisconsin 54-1255) GN=Pc16g11440 PE=4 SV=1	1e-19	ref|XP_002561447.1| hypothetical protein [Penicillium chrysogenum Wisconsin 54-1255] emb|CAP93814.1| hypothetical protein Pc16g11440 [Penicillium chrysogenum Wisconsin 54-1255]	9e-20	lcl|B6H9J5_PENCW/1-194 PB266843; Pfam-B_266843;	2e-20	-	-	-	-	-
comp1117_c0_seq2	GBSP01001592	comp1117_c0_seq2	down	2.89	0.35	-3.04564	1	0.137955	0.426121	1	1	0.999993	-	-	1023	-	-	-	-	tr|B6H9J5|B6H9J5_PENCW Putative uncharacterized protein Pc16g11440 OS=Penicillium chrysogenum (strain ATCC 28089 / DSM 1075 / Wisconsin 54-1255) GN=Pc16g11440 PE=4 SV=1	1e-19	ref|XP_002561447.1| hypothetical protein [Penicillium chrysogenum Wisconsin 54-1255] emb|CAP93814.1| hypothetical protein Pc16g11440 [Penicillium chrysogenum Wisconsin 54-1255]	9e-20	lcl|B6H9J5_PENCW/1-194 PB266843; Pfam-B_266843;	2e-20	-	-	-	-	-
comp11181_c0_seq1	GBSQ01002454	comp11181_c0_seq1	down	0.37	0.16	-1.20945	1	1	0.266958	1	1	0.999993	-	-	239	-	-	-	-	-	-	-	-	-	-	-	-	-	-	-
comp11181_c0_seq2		comp11181_c0_seq2	down	0.44	0.1	-2.1375	1	1	0.355894	1	1	0.999993	-	-	197	-	-	-	-	-	-	-	-	-	-	-	-	-	-	-
comp11185_c0_seq1		comp11185_c0_seq1	down	0.19	0	#NAME?	1	1	NA	1	1	NA	-	-	113	-	-	-	-	-	-	-	-	-	-	-	-	-	-	-
comp11186_c0_seq1		comp11186_c0_seq1	down	0.4	0	#NAME?	1	1	NA	1	1	NA	-	-	165	-	-	-	-	-	-	-	-	-	-	-	-	-	-	-
comp11188_c0_seq1	GBSQ01001834	comp11188_c0_seq1	down	0.12	0.02	-2.58496	1	1	0.0155545	1	1	0.502929	-	-	1814	sp|Q9US44|YIZG_SCHPO Uncharacterized transporter C1002.16c OS=Schizosaccharomyces pombe (strain 972 / ATCC 24843) GN=SPAC1002.16c PE=2 SV=1	2e-75	-	-	tr|B6H5P0|B6H5P0_PENCW Pc14g00570 protein OS=Penicillium chrysogenum (strain ATCC 28089 / DSM 1075 / Wisconsin 54-1255) GN=Pc14g00570 PE=4 SV=1	0	ref|XP_002560051.1| Pc14g00570 [Penicillium chrysogenum Wisconsin 54-1255] emb|CAP74198.1| Pc14g00570 [Penicillium chrysogenum Wisconsin 54-1255]	0	lcl|B6H5P0_PENCW/47-422 PF07690.11;MFS_1;	0	-	GO:0055085,transmembrane transport;GO:0016021,integral to membrane	-	-	-
comp11191_c0_seq1		comp11191_c0_seq1	down	0.58	0	#NAME?	1	0.516708	NA	1	1	NA	-	-	114	-	-	-	-	-	-	-	-	-	-	-	-	-	-	-
comp11192_c0_seq1		comp11192_c0_seq1	down	0.2	0	#NAME?	1	1	NA	1	1	NA	-	-	112	-	-	-	-	-	-	-	-	-	-	-	-	-	-	-
comp11193_c0_seq1	GBSQ01002457	comp11193_c0_seq1	down	0.1	0	#NAME?	1	1	NA	1	1	NA	-	-	457	-	-	-	-	-	-	-	-	-	-	-	-	-	-	-
comp111_c0_seq1	GBSP01001807	comp111_c0_seq1	down	54.41	0.17	-8.32219	1	3.28529e-16	3.32971e-12	1	3.58354e-13	1.97308e-09	-	-	333	-	-	-	-	-	-	-	-	-	-	-	-	-	-	-
comp111_c0_seq2	GBSP01001808	comp111_c0_seq2	down	2.94	0	#NAME?	1	0.137955	NA	1	1	NA	-	-	231	-	-	-	-	-	-	-	-	-	-	-	-	-	-	-
comp11203_c0_seq1	GBSQ01001897	comp11203_c0_seq1	down	0.15	0.07	-1.09954	1	1	0.0479034	1	1	0.833212	-	-	1020	-	-	-	-	-	-	-	-	-	-	-	-	-	-	-
comp11209_c0_seq1		comp11209_c0_seq1	down	0.48	0	#NAME?	1	1	NA	1	1	NA	-	-	136	-	-	-	-	-	-	-	-	-	-	-	-	-	-	-
comp11211_c0_seq2	GBSQ01002411	comp11211_c0_seq2	down	0.09	0.04	-1.16993	1	1	0.0080885	1	1	0.346292	-	-	471	-	-	-	-	-	-	-	-	-	-	-	-	-	-	-
comp11212_c0_seq1	GBSQ01002683	comp11212_c0_seq1	down	0.39	0	#NAME?	1	1	NA	1	1	NA	-	-	503	-	-	-	-	-	-	-	-	-	-	-	-	-	-	-
comp11212_c0_seq2	GBSQ01002684	comp11212_c0_seq2	down	0.48	0	#NAME?	1	1	NA	1	1	NA	-	-	412	-	-	-	-	-	-	-	-	-	-	-	-	-	-	-
comp11217_c0_seq1		comp11217_c0_seq1	down	0.17	0	#NAME?	1	1	NA	1	1	NA	-	-	129	-	-	-	-	-	-	-	-	-	-	-	-	-	-	-
comp11220_c0_seq1		comp11220_c0_seq1	down	0.43	0	#NAME?	1	1	NA	1	1	NA	-	-	152	-	-	-	-	-	-	-	-	-	-	-	-	-	-	-
comp11224_c0_seq1		comp11224_c0_seq1	down	0.17	0	#NAME?	1	1	NA	1	1	NA	-	-	126	-	-	-	-	-	-	-	-	-	-	-	-	-	-	-
comp11233_c0_seq1		comp11233_c0_seq1	down	0.21	0	#NAME?	1	1	NA	1	1	NA	-	-	106	-	-	-	-	-	-	-	-	-	-	-	-	-	-	-
comp11234_c0_seq7	GBSQ01002402	comp11234_c0_seq7	down	0.21	0	#NAME?	1	1	NA	1	1	NA	-	-	205	-	-	-	-	-	-	-	-	-	-	-	-	-	-	-
comp11243_c0_seq1		comp11243_c0_seq1	down	0.33	0	#NAME?	1	1	NA	1	1	NA	-	-	131	-	-	-	-	-	-	-	-	-	-	-	-	-	-	-
comp11244_c0_seq1		comp11244_c0_seq1	down	0.19	0	#NAME?	1	1	NA	1	1	NA	-	-	117	-	-	-	-	-	-	-	-	-	-	-	-	-	-	-
comp11256_c0_seq1		comp11256_c0_seq1	down	0.15	0	#NAME?	1	1	NA	1	1	NA	-	-	146	-	-	-	-	-	-	-	-	-	-	-	-	-	-	-
comp11257_c0_seq1		comp11257_c0_seq1	down	0.41	0.18	-1.18763	1	1	0.303623	1	1	0.999993	-	-	107	-	-	-	-	-	-	-	-	-	-	-	-	-	-	-
comp11260_c0_seq1		comp11260_c0_seq1	down	0.72	0.16	-2.16993	1	0.516708	0.616605	1	1	0.999993	-	-	122	-	-	-	-	-	-	-	-	-	-	-	-	-	-	-
comp11262_c0_seq1		comp11262_c0_seq1	down	0.92	0.3	-1.61667	1	0.516708	0.703086	1	1	0.999993	-	-	190	-	-	-	-	-	-	-	-	-	-	-	-	-	-	-
comp11267_c0_seq1		comp11267_c0_seq1	down	0.37	0.16	-1.20945	1	1	0.266958	1	1	0.999993	-	-	117	-	-	-	-	-	-	-	-	-	-	-	-	-	-	-
comp11269_c0_seq1	GBSQ01002176	comp11269_c0_seq1	down	1.07	0.19	-2.49354	1	0.516708	0.88511	1	1	0.999993	-	-	408	-	-	-	-	-	-	-	-	-	-	-	-	-	-	-
comp11274_c0_seq1		comp11274_c0_seq1	down	0.2	0	#NAME?	1	1	NA	1	1	NA	-	-	108	-	-	-	-	-	-	-	-	-	-	-	-	-	-	-
comp11275_c0_seq1	GBSQ01001966	comp11275_c0_seq1	down	0.32	0	#NAME?	1	1	NA	1	1	NA	-	-	406	-	-	-	-	-	-	-	-	-	-	-	-	-	-	-
comp11275_c0_seq2	GBSQ01001967	comp11275_c0_seq2	down	0.53	0	#NAME?	1	0.516708	NA	1	1	NA	-	-	372	-	-	-	-	-	-	-	-	-	-	-	-	-	-	-
comp11278_c0_seq1	GBSQ01002542	comp11278_c0_seq1	down	0.1	0.04	-1.32193	1	1	0.0115314	1	1	0.414129	-	-	844	-	-	-	-	-	-	-	-	-	-	-	-	-	-	-
comp11279_c0_seq1		comp11279_c0_seq1	down	0.17	0	#NAME?	1	1	NA	1	1	NA	-	-	131	-	-	-	-	-	-	-	-	-	-	-	-	-	-	-
comp11285_c0_seq1		comp11285_c0_seq1	down	1.16	0.38	-1.61005	1	0.516708	0.82675	1	1	0.999993	-	-	151	-	-	-	-	tr|G7XAS7|G7XAS7_ASPKW CHY zinc finger domain protein OS=Aspergillus kawachii (strain NBRC 4308) GN=AKAW_02125 PE=4 SV=1	1e-09	dbj|GAA84010.1| CHY zinc finger domain protein [Aspergillus kawachii IFO 4308]	1e-09	lcl|Q2ULZ6_ASPOR/48-110 PF05495.7;zf-CHY;	2e-10	-	GO:0008270,zinc ion binding	-	-	-
comp11292_c0_seq1		comp11292_c0_seq1	down	0.37	0	#NAME?	1	1	NA	1	1	NA	-	-	119	-	-	-	-	-	-	-	-	-	-	-	-	-	-	-
comp11298_c0_seq1		comp11298_c0_seq1	down	0.41	0	#NAME?	1	1	NA	1	1	NA	-	-	108	-	-	-	-	-	-	-	-	-	-	-	-	-	-	-
comp17463_c0_seq1	GBSP01011414	comp17463_c0_seq1	down	0.47	0	#NAME?	1	1	NA	1	1	NA	ATPeVB, ATP6B1	V-type H+-transporting ATPase subunit B	323	-	-	-	-	tr|Q93W07|Q93W07_ORYSJ Os06g0568200 protein OS=Oryza sativa subsp. japonica GN=V-ATPase B PE=2 SV=1	2e-13	-	-	lcl|A2YE72_ORYSI/433-527 PF00306.22;ATP-synt_ab_C;	2e-15	-	-	EC:3.6.3.14	K02147	ko00190, Oxidative phosphorylation;ko04145, Phagosome;ko04721, Synaptic vesicle cycle;ko04966, Collecting duct acid secretion;ko05110, Vibrio cholerae infection;ko05120, Epithelial cell signaling in Helicobacter pylori infection;ko05323, Rheumatoid arthritis;
comp22549_c0_seq1		comp22549_c0_seq1	down	0.3	0	#NAME?	1	1	NA	1	1	NA	ATPeVB, ATP6B1	V-type H+-transporting ATPase subunit B	147	sp|Q40079|VATB2_HORVU V-type proton ATPase subunit B 2 OS=Hordeum vulgare PE=2 SV=1	2e-23	gnl|CDD|162169 TIGR01040, V-ATPase_V1_B, V-type (H+)-ATPase V1, B subunit. This models eukaryotic vacuolar (H+)-ATPase that is responsible for acidifying cellular compartments. This enzyme shares extensive sequence similarity with archaeal ATP synthase.	1e-29	tr|B9S5J4|B9S5J4_RICCO ATP synthase subunit beta vacuolar, putative OS=Ricinus communis GN=RCOM_0977310 PE=3 SV=1	3e-22	ref|XP_002521263.1| ATP synthase subunit beta vacuolar, putative [Ricinus communis] gb|EEF41119.1| ATP synthase subunit beta vacuolar, putative [Ricinus communis]	3e-22	lcl|Q9MB48_CITUN/24-90 PF02874.18;ATP-synt_ab_N;	6e-16	C	GO:0046034,ATP metabolic process;GO:0006810,transport;GO:0005524,ATP binding;GO:0016469,proton-transporting two-sector ATPase complex;GO:0006811,ion transport;GO:0042777,plasma membrane ATP synthesis coupled proton transport;GO:0033178,proton-transporting two-sector ATPase complex, catalytic domain;GO:0015991,ATP hydrolysis coupled proton transport;GO:0016787,hydrolase activity;GO:0016820,hydrola…	EC:3.6.3.14	K02147	ko00190, Oxidative phosphorylation;ko04145, Phagosome;ko04721, Synaptic vesicle cycle;ko04966, Collecting duct acid secretion;ko05110, Vibrio cholerae infection;ko05120, Epithelial cell signaling in Helicobacter pylori infection;ko05323, Rheumatoid arthritis;
comp24718_c0_seq1	GBSP01014315	comp24718_c0_seq1	down	0.07	0	#NAME?	1	1	NA	1	1	NA	ATPeVB, ATP6B1	V-type H+-transporting ATPase subunit B	298	sp|Q43433|VATB2_GOSHI V-type proton ATPase subunit B 2 (Fragment) OS=Gossypium hirsutum PE=2 SV=1	7e-58	gnl|CDD|162169 TIGR01040, V-ATPase_V1_B, V-type (H+)-ATPase V1, B subunit. This models eukaryotic vacuolar (H+)-ATPase that is responsible for acidifying cellular compartments. This enzyme shares extensive sequence similarity with archaeal ATP synthase.	2e-69	tr|Q9S954|Q9S954_MESCR Vacuolar H(+)-ATPase subunit B (Fragment) OS=Mesembryanthemum crystallinum PE=4 SV=1	4e-60	gb|AAB36110.1| vacuolar H(+)-ATPase subunit B [Mesembryanthemum crystallinum, leaf, Peptide Partial, 170 aa]	4e-60	lcl|Q9MB48_CITUN/146-365 PF00006.20;ATP-synt_ab;	5e-61	C	GO:0046034,ATP metabolic process;GO:0006810,transport;GO:0005524,ATP binding;GO:0016469,proton-transporting two-sector ATPase complex;GO:0006811,ion transport;GO:0042777,plasma membrane ATP synthesis coupled proton transport;GO:0015991,ATP hydrolysis coupled proton transport;GO:0033178,proton-transporting two-sector ATPase complex, catalytic domain;GO:0016787,hydrolase activity;GO:0016820,hydrola…	EC:3.6.3.14	K02147	ko00190, Oxidative phosphorylation;ko04145, Phagosome;ko04721, Synaptic vesicle cycle;ko04966, Collecting duct acid secretion;ko05110, Vibrio cholerae infection;ko05120, Epithelial cell signaling in Helicobacter pylori infection;ko05323, Rheumatoid arthritis;
comp25287_c0_seq1	GBSP01014375	comp25287_c0_seq1	down	0.08	0	#NAME?	1	1	NA	1	1	NA	ATPeVB, ATP6B1	V-type H+-transporting ATPase subunit B	285	sp|Q43433|VATB2_GOSHI V-type proton ATPase subunit B 2 (Fragment) OS=Gossypium hirsutum PE=2 SV=1	9e-61	gnl|CDD|162169 TIGR01040, V-ATPase_V1_B, V-type (H+)-ATPase V1, B subunit. This models eukaryotic vacuolar (H+)-ATPase that is responsible for acidifying cellular compartments. This enzyme shares extensive sequence similarity with archaeal ATP synthase.	9e-84	tr|Q683E8|Q683E8_ARATH Vacuolar-type H+-ATPase subunit B3 (VHA-B3) OS=Arabidopsis thaliana GN=At1g20260 PE=2 SV=1	2e-60	dbj|BAD42932.1| vacuolar-type H+-ATPase subunit B3 (VHA-B3) [Arabidopsis thaliana]	1e-60	lcl|F0ZWF6_DICPU/148-376 PF00006.20;ATP-synt_ab;	1e-58	C	GO:0046034,ATP metabolic process;GO:0006810,transport;GO:0005524,ATP binding;GO:0016469,proton-transporting two-sector ATPase complex;GO:0006811,ion transport;GO:0042777,plasma membrane ATP synthesis coupled proton transport;GO:0015991,ATP hydrolysis coupled proton transport;GO:0033178,proton-transporting two-sector ATPase complex, catalytic domain;GO:0016787,hydrolase activity;GO:0016820,hydrola…	EC:3.6.3.14	K02147	ko00190, Oxidative phosphorylation;ko04145, Phagosome;ko04721, Synaptic vesicle cycle;ko04966, Collecting duct acid secretion;ko05110, Vibrio cholerae infection;ko05120, Epithelial cell signaling in Helicobacter pylori infection;ko05323, Rheumatoid arthritis;
comp11308_c0_seq1		comp11308_c0_seq1	down	0.21	0	#NAME?	1	1	NA	1	1	NA	-	-	102	-	-	-	-	-	-	-	-	-	-	-	-	-	-	-
comp11309_c0_seq1	GBSQ01002336	comp11309_c0_seq1	down	0.07	0.03	-1.22239	1	1	0.00230327	1	1	0.175082	-	-	1249	-	-	-	-	-	-	-	-	-	-	-	-	-	-	-
comp11312_c0_seq1		comp11312_c0_seq1	down	0.72	0	#NAME?	1	0.516708	NA	1	1	NA	-	-	122	-	-	-	-	-	-	-	-	-	-	-	-	-	-	-
comp11319_c0_seq1		comp11319_c0_seq1	down	0.35	0	#NAME?	1	1	NA	1	1	NA	-	-	124	-	-	-	-	-	-	-	-	-	-	-	-	-	-	-
comp11321_c0_seq1		comp11321_c0_seq1	down	0.18	0	#NAME?	1	1	NA	1	1	NA	-	-	122	-	-	-	-	-	-	-	-	-	-	-	-	-	-	-
comp11322_c0_seq1		comp11322_c0_seq1	down	0.19	0	#NAME?	1	1	NA	1	1	NA	-	-	116	-	-	-	-	-	-	-	-	-	-	-	-	-	-	-
comp11325_c0_seq1		comp11325_c0_seq1	down	0.63	0	#NAME?	1	0.516708	NA	1	1	NA	-	-	140	-	-	-	-	-	-	-	-	-	-	-	-	-	-	-
comp11328_c0_seq1	GBSQ01002313	comp11328_c0_seq1	down	0.19	0	#NAME?	1	1	NA	1	1	NA	-	-	226	-	-	-	-	-	-	-	-	-	-	-	-	-	-	-
comp11331_c0_seq1	GBSQ01002224	comp11331_c0_seq1	down	0.2	0	#NAME?	1	1	NA	1	1	NA	-	-	2296	-	-	-	-	tr|B6HX37|B6HX37_PENCW Putative uncharacterized protein Pc24g02630 OS=Penicillium chrysogenum (strain ATCC 28089 / DSM 1075 / Wisconsin 54-1255) GN=Pc24g02630 PE=4 SV=1	3e-62	ref|XP_002566895.1| hypothetical protein [Penicillium chrysogenum Wisconsin 54-1255] emb|CAP87171.1| hypothetical protein Pc24g02630 [Penicillium chrysogenum Wisconsin 54-1255]	3e-62	lcl|B6HX37_PENCW/1-403 PB290329; Pfam-B_290329;	8e-63	-	-	-	-	-
comp11352_c0_seq1		comp11352_c0_seq1	down	0.2	0	#NAME?	1	1	NA	1	1	NA	-	-	112	-	-	-	-	-	-	-	-	-	-	-	-	-	-	-
comp11356_c0_seq1		comp11356_c0_seq1	down	0.59	0	#NAME?	1	0.516708	NA	1	1	NA	-	-	185	-	-	-	-	-	-	-	-	-	-	-	-	-	-	-
comp11364_c0_seq1	GBSQ01002603	comp11364_c0_seq1	down	0.05	0	#NAME?	1	1	NA	1	1	NA	-	-	922	-	-	-	-	tr|Q5QCN3|Q5QCN3_ASPFM GliA OS=Neosartorya fumigata GN=gliA PE=4 SV=1	3e-98	ref|XP_750860.1| MFS gliotoxin efflux transporter GliA [Aspergillus fumigatus Af293] gb|AAV83489.1| putative gliotoxin efflux pump [Aspergillus fumigatus] gb|AAW03302.1| GliA [Aspergillus fumigatus] gb|EAL88822.1| MFS gliotoxin efflux transporter GliA [Aspergillus fumigatus Af293] gb|EDP49546.1| MFS gliotoxin efflux transporter GliA [Aspergillus fumigatus A1163]	3e-98	lcl|Q5QCN3_ASPFM/47-450 PF07690.11;MFS_1;	3e-51	-	GO:0055085,transmembrane transport;GO:0016021,integral to membrane	-	-	-
comp11373_c0_seq1		comp11373_c0_seq1	down	0.17	0	#NAME?	1	1	NA	1	1	NA	-	-	130	-	-	-	-	-	-	-	-	-	-	-	-	-	-	-
comp11377_c0_seq1		comp11377_c0_seq1	down	0.14	0	#NAME?	1	1	NA	1	1	NA	-	-	154	-	-	-	-	-	-	-	-	-	-	-	-	-	-	-
comp11378_c0_seq1	GBSQ01002470	comp11378_c0_seq1	down	0.31	0.09	-1.78427	1	1	0.209434	1	1	0.999993	-	-	423	-	-	-	-	-	-	-	-	-	-	-	-	-	-	-
comp11382_c0_seq1		comp11382_c0_seq1	down	1.03	0.15	-2.77961	1	0.516708	0.88325	1	1	0.999993	-	-	127	-	-	-	-	-	-	-	-	-	-	-	-	-	-	-
comp11386_c0_seq1		comp11386_c0_seq1	down	0.16	0	#NAME?	1	1	NA	1	1	NA	-	-	136	-	-	-	-	-	-	-	-	-	-	-	-	-	-	-
comp11389_c0_seq1		comp11389_c0_seq1	down	0.19	0	#NAME?	1	1	NA	1	1	NA	-	-	117	-	-	-	-	-	-	-	-	-	-	-	-	-	-	-
comp11390_c0_seq1		comp11390_c0_seq1	down	0.36	0	#NAME?	1	1	NA	1	1	NA	-	-	120	sp|Q6CQE5|TAR1_KLULA Protein TAR1 OS=Kluyveromyces lactis (strain ATCC 8585 / CBS 2359 / DSM 70799 / NBRC 1267 / NRRL Y-1140 / WM37) GN=TAR1-A PE=4 SV=2	3e-14	-	-	tr|C0PC08|C0PC08_MAIZE Putative uncharacterized protein OS=Zea mays PE=4 SV=1	5e-19	gb|ACN31703.1| unknown [Zea mays]	5e-19	lcl|C5Y2C7_SORBI/18-76 PB015595; Pfam-B_15595;	3e-18	-	GO:0005739,mitochondrion	-	-	-
comp11394_c0_seq1		comp11394_c0_seq1	down	0.23	0	#NAME?	1	1	NA	1	1	NA	-	-	188	-	-	-	-	-	-	-	-	-	-	-	-	-	-	-
comp11395_c0_seq1		comp11395_c0_seq1	down	0.38	0	#NAME?	1	1	NA	1	1	NA	-	-	114	-	-	-	-	-	-	-	-	-	-	-	-	-	-	-
comp11397_c0_seq1		comp11397_c0_seq1	down	0.39	0	#NAME?	1	1	NA	1	1	NA	-	-	111	-	-	-	-	-	-	-	-	-	-	-	-	-	-	-
comp11399_c0_seq1		comp11399_c0_seq1	down	0.22	0	#NAME?	1	1	NA	1	1	NA	-	-	101	-	-	-	-	-	-	-	-	-	-	-	-	-	-	-
comp11410_c0_seq1		comp11410_c0_seq1	down	0.21	0	#NAME?	1	1	NA	1	1	NA	-	-	102	-	-	-	-	-	-	-	-	-	-	-	-	-	-	-
comp21555_c0_seq1	GBSP01012927	comp21555_c0_seq1	down	0.07	0	#NAME?	1	1	NA	1	1	NA	ATPeVA, ATP6A1	V-type H+-transporting ATPase subunit A	308	sp|P49087|VATA_MAIZE V-type proton ATPase catalytic subunit A (Fragment) OS=Zea mays PE=2 SV=1	4e-24	-	-	tr|Q9SDM0|Q9SDM0_ALLCE Vacuolar H+-ATPase catalytic subunit (Fragment) OS=Allium cepa PE=2 SV=1	4e-24	gb|AAF24768.1|AF218356_1 vacuolar H+-ATPase catalytic subunit [Allium cepa]	4e-24	lcl|Q9FS11_HORVU/474-618 PF00306.22;ATP-synt_ab_C;	1e-21	-	GO:0046034,ATP metabolic process;GO:0005524,ATP binding;GO:0006754,ATP biosynthetic process;GO:0042777,plasma membrane ATP synthesis coupled proton transport;GO:0016787,hydrolase activity;GO:0000166,nucleotide binding;GO:0033180,proton-transporting V-type ATPase, V1 domain;GO:0015992,proton transport;GO:0046961,proton-transporting ATPase activity, rotational mechanism;GO:0046933,hydrogen ion tran…	EC:3.6.3.14	K02145	ko00190, Oxidative phosphorylation;ko04145, Phagosome;ko04721, Synaptic vesicle cycle;ko04966, Collecting duct acid secretion;ko05110, Vibrio cholerae infection;ko05120, Epithelial cell signaling in Helicobacter pylori infection;ko05323, Rheumatoid arthritis;
comp11417_c0_seq1		comp11417_c0_seq1	down	0.4	0.17	-1.23447	1	1	0.295699	1	1	0.999993	-	-	109	-	-	-	-	-	-	-	-	-	-	-	-	-	-	-
comp11419_c0_seq1	GBSQ01002689	comp11419_c0_seq1	down	0.24	0.11	-1.12553	1	1	0.135917	1	1	0.999993	-	-	1394	-	-	-	-	tr|G3JES6|G3JES6_CORMM Putative uncharacterized protein OS=Cordyceps militaris (strain CM01) GN=CCM_04407 PE=4 SV=1	4e-68	gb|EGX93035.1| hypothetical protein CCM_04407 [Cordyceps militaris CM01]	4e-68	-	-	-	-	-	-	-
comp11420_c0_seq1		comp11420_c0_seq1	down	0.17	0	#NAME?	1	1	NA	1	1	NA	-	-	127	-	-	-	-	-	-	-	-	-	-	-	-	-	-	-
comp11424_c0_seq1		comp11424_c0_seq1	down	0.2	0	#NAME?	1	1	NA	1	1	NA	-	-	112	-	-	-	-	-	-	-	-	-	-	-	-	-	-	-
comp11432_c0_seq1		comp11432_c0_seq1	down	0.19	0	#NAME?	1	1	NA	1	1	NA	-	-	115	-	-	-	-	-	-	-	-	-	-	-	-	-	-	-
comp11433_c0_seq1		comp11433_c0_seq1	down	0.17	0	#NAME?	1	1	NA	1	1	NA	-	-	129	-	-	-	-	-	-	-	-	-	-	-	-	-	-	-
comp11437_c0_seq1		comp11437_c0_seq1	down	0.59	0	#NAME?	1	0.516708	NA	1	1	NA	-	-	111	-	-	-	-	-	-	-	-	-	-	-	-	-	-	-
comp11439_c0_seq1		comp11439_c0_seq1	down	0.18	0	#NAME?	1	1	NA	1	1	NA	-	-	119	-	-	-	-	-	-	-	-	-	-	-	-	-	-	-
comp11444_c0_seq1		comp11444_c0_seq1	down	0.2	0	#NAME?	1	1	NA	1	1	NA	-	-	110	-	-	-	-	-	-	-	-	-	-	-	-	-	-	-
comp11447_c0_seq1		comp11447_c0_seq1	down	0.66	0.11	-2.58496	1	0.516708	0.58751	1	1	0.999993	-	-	165	-	-	-	-	-	-	-	-	-	-	-	-	-	-	-
comp11451_c0_seq1		comp11451_c0_seq1	down	0.2	0	#NAME?	1	1	NA	1	1	NA	-	-	112	-	-	-	-	-	-	-	-	-	-	-	-	-	-	-
comp11454_c0_seq1		comp11454_c0_seq1	down	0.31	0.14	-1.14684	1	1	0.207521	1	1	0.999993	-	-	139	-	-	gnl|CDD|204776 pfam11917, DUF3435, Protein of unknown function (DUF3435). This family of proteins are functionally uncharacterized. This protein is found in eukaryotes. Proteins in this family are typically between 435 to 791 amino acids in length. This family is related to pfam00589 suggesting it may be an integrase enzyme.	6e-21	tr|B6HA27|B6HA27_PENCW Pc16g14810 protein OS=Penicillium chrysogenum (strain ATCC 28089 / DSM 1075 / Wisconsin 54-1255) GN=Pc16g14810 PE=4 SV=1	2e-20	ref|XP_002561778.1| Pc16g14810 [Penicillium chrysogenum Wisconsin 54-1255] emb|CAP94151.1| Pc16g14810 [Penicillium chrysogenum Wisconsin 54-1255]	2e-20	lcl|C5G742_AJEDR/389-618 PF11917.3;DUF3435;	5e-22	-	GO:0015074,DNA integration;GO:0003677,DNA binding;GO:0008270,zinc ion binding;GO:0005622,intracellular;GO:0006310,DNA recombination	-	-	-
comp11455_c0_seq1		comp11455_c0_seq1	down	0.2	0	#NAME?	1	1	NA	1	1	NA	-	-	112	-	-	-	-	-	-	-	-	-	-	-	-	-	-	-
comp11464_c0_seq1		comp11464_c0_seq1	down	0.18	0	#NAME?	1	1	NA	1	1	NA	-	-	124	-	-	-	-	-	-	-	-	-	-	-	-	-	-	-
comp11465_c0_seq5	GBSQ01002583	comp11465_c0_seq5	down	1.18	0.08	-3.88264	1	0.516708	0.958843	1	1	0.999993	-	-	223	-	-	-	-	-	-	-	-	-	-	-	-	-	-	-
comp11466_c0_seq1		comp11466_c0_seq1	down	0.15	0	#NAME?	1	1	NA	1	1	NA	-	-	148	-	-	-	-	-	-	-	-	-	-	-	-	-	-	-
comp24343_c0_seq1		comp24343_c0_seq1	down	0.23	0	#NAME?	1	1	NA	1	1	NA	ATPeVA, ATP6A1	V-type H+-transporting ATPase subunit A	193	sp|P49087|VATA_MAIZE V-type proton ATPase catalytic subunit A (Fragment) OS=Zea mays PE=2 SV=1	5e-30	gnl|CDD|162171 TIGR01042, V-ATPase_V1_A, V-type (H+)-ATPase V1, A subunit. This models eukaryotic vacuolar (H+)-ATPase that is responsible for acidifying cellular compartments. This enzyme shares extensive sequence similarity with archaeal ATP synthase.	3e-37	tr|C5Z7B5|C5Z7B5_SORBI Putative uncharacterized protein Sb10g026440 OS=Sorghum bicolor GN=Sb10g026440 PE=3 SV=1	1e-29	emb|CAA63117.1| V-type H+-ATPase [Zea mays]	4e-30	-	-	C	GO:0046034,ATP metabolic process;GO:0005524,ATP binding;GO:0006754,ATP biosynthetic process;GO:0042777,plasma membrane ATP synthesis coupled proton transport;GO:0016787,hydrolase activity;GO:0000166,nucleotide binding;GO:0033180,proton-transporting V-type ATPase, V1 domain;GO:0015992,proton transport;GO:0046961,proton-transporting ATPase activity, rotational mechanism;GO:0046933,hydrogen ion tran…	EC:3.6.3.14	K02145	ko00190, Oxidative phosphorylation;ko04145, Phagosome;ko04721, Synaptic vesicle cycle;ko04966, Collecting duct acid secretion;ko05110, Vibrio cholerae infection;ko05120, Epithelial cell signaling in Helicobacter pylori infection;ko05323, Rheumatoid arthritis;
comp11483_c0_seq1	GBSQ01002711	comp11483_c0_seq1	down	0.72	0.33	-1.12553	1	0.516708	0.528765	1	1	0.999993	-	-	696	-	-	-	-	tr|A6R8Y2|A6R8Y2_AJECN Predicted protein OS=Ajellomyces capsulata (strain NAm1 / WU24) GN=HCAG_06773 PE=4 SV=1	9e-88	ref|XP_001248976.1| hypothetical protein CIMG_02747 [Coccidioides immitis RS]	1e-92	lcl|A6RES2_AJECN/1442-1584 PF00075.19;RNase_H;	3e-23	-	GO:0003964,RNA-directed DNA polymerase activity;GO:0003723,RNA binding;GO:0004523,ribonuclease H activity;GO:0008270,zinc ion binding;GO:0006278,RNA-dependent DNA replication;GO:0003676,nucleic acid binding	-	-	-
comp11486_c0_seq1		comp11486_c0_seq1	down	0.21	0	#NAME?	1	1	NA	1	1	NA	-	-	105	-	-	-	-	-	-	-	-	-	-	-	-	-	-	-
comp11488_c0_seq1		comp11488_c0_seq1	down	0.14	0	#NAME?	1	1	NA	1	1	NA	-	-	154	-	-	-	-	-	-	-	-	-	-	-	-	-	-	-
comp11489_c0_seq1		comp11489_c0_seq1	down	24.42	8.29	-1.55862	0.998073	0.00603531	0.0140646	1	1	0.479982	-	-	112	-	-	-	-	tr|B9NDI3|B9NDI3_POPTR Predicted protein (Fragment) OS=Populus trichocarpa GN=POPTRDRAFT_938221 PE=4 SV=1	1e-14	ref|XP_002333318.1| predicted protein [Populus trichocarpa] gb|EEE74620.1| predicted protein [Populus trichocarpa]	1e-14	lcl|A5C0J4_VITVI/61-125 PB024167; Pfam-B_24167;	1e-14	-	-	-	-	-
comp11496_c0_seq1		comp11496_c0_seq1	down	0.19	0	#NAME?	1	1	NA	1	1	NA	-	-	118	-	-	-	-	-	-	-	-	-	-	-	-	-	-	-
comp11510_c0_seq2	GBSQ01002430	comp11510_c0_seq2	down	0.16	0.07	-1.19265	1	1	0.0555466	1	1	0.879871	-	-	536	-	-	-	-	-	-	-	-	-	-	-	-	-	-	-
comp11518_c0_seq1		comp11518_c0_seq1	down	0.22	0	#NAME?	1	1	NA	1	1	NA	-	-	101	-	-	-	-	-	-	-	-	-	-	-	-	-	-	-
comp11526_c0_seq1		comp11526_c0_seq1	down	0.19	0	#NAME?	1	1	NA	1	1	NA	-	-	117	-	-	-	-	-	-	-	-	-	-	-	-	-	-	-
comp11528_c0_seq1		comp11528_c0_seq1	down	0.36	0.16	-1.16993	1	1	0.25674	1	1	0.999993	-	-	120	-	-	-	-	-	-	-	-	-	-	-	-	-	-	-
comp11535_c0_seq1	GBSQ01002624	comp11535_c0_seq1	down	0.38	0.1	-1.926	1	1	0.287793	1	1	0.999993	-	-	1450	-	-	-	-	tr|A1DJ04|A1DJ04_NEOFI Putative uncharacterized protein OS=Neosartorya fischeri (strain ATCC 1020 / DSM 3700 / FGSC A1164 / NRRL 181) GN=NFIA_093240 PE=4 SV=1	3e-121	ref|XP_001818698.2| hypothetical protein AOR_1_1390164 [Aspergillus oryzae RIB40]	1e-131	lcl|A1DJ04_NEOFI/5-368 PB090187; Pfam-B_90187;	3e-121	-	GO:0008171,O-methyltransferase activity;GO:0008168,methyltransferase activity;GO:0016740,transferase activity;GO:0032259,methylation	-	-	-
comp11546_c0_seq1		comp11546_c0_seq1	down	0.21	0	#NAME?	1	1	NA	1	1	NA	-	-	106	-	-	-	-	-	-	-	-	-	-	-	-	-	-	-
comp11550_c0_seq1		comp11550_c0_seq1	down	0.38	0	#NAME?	1	1	NA	1	1	NA	-	-	114	-	-	-	-	-	-	-	-	-	-	-	-	-	-	-
comp11554_c0_seq1		comp11554_c0_seq1	down	0.19	0	#NAME?	1	1	NA	1	1	NA	-	-	113	-	-	-	-	-	-	-	-	-	-	-	-	-	-	-
comp11556_c0_seq1		comp11556_c0_seq1	down	0.33	0.14	-1.23704	1	1	0.228169	1	1	0.999993	-	-	133	-	-	-	-	-	-	-	-	-	-	-	-	-	-	-
comp11557_c0_seq1		comp11557_c0_seq1	down	0.13	0	#NAME?	1	1	NA	1	1	NA	-	-	175	-	-	-	-	-	-	-	-	-	-	-	-	-	-	-
comp11560_c0_seq1	GBSQ01002364	comp11560_c0_seq1	down	0.11	0.05	-1.1375	1	1	0.0180453	1	1	0.542615	-	-	824	-	-	-	-	-	-	-	-	-	-	-	-	-	-	-
comp11566_c0_seq1	GBSQ01002112	comp11566_c0_seq1	down	0.4	0.18	-1.152	1	1	0.293615	1	1	0.999993	-	-	1035	-	-	-	-	-	-	-	-	-	-	-	-	-	-	-
comp11570_c0_seq1		comp11570_c0_seq1	down	0.34	0	#NAME?	1	1	NA	1	1	NA	-	-	128	-	-	-	-	-	-	-	-	-	-	-	-	-	-	-
comp11575_c0_seq1		comp11575_c0_seq1	down	0.62	0.13	-2.25376	1	0.516708	0.536456	1	1	0.999993	-	-	142	-	-	-	-	-	-	-	-	-	-	-	-	-	-	-
comp11590_c0_seq1		comp11590_c0_seq1	down	0.2	0	#NAME?	1	1	NA	1	1	NA	-	-	109	-	-	-	-	-	-	-	-	-	-	-	-	-	-	-
comp11591_c0_seq1	GBSQ01002270	comp11591_c0_seq1	down	0.46	0.17	-1.4361	1	1	0.356762	1	1	0.999993	-	-	571	-	-	-	-	-	-	-	-	-	-	-	-	-	-	-
comp11593_c0_seq1		comp11593_c0_seq1	down	0.18	0	#NAME?	1	1	NA	1	1	NA	-	-	119	-	-	-	-	-	-	-	-	-	-	-	-	-	-	-
comp11597_c0_seq1		comp11597_c0_seq1	down	0.21	0	#NAME?	1	1	NA	1	1	NA	-	-	102	-	-	-	-	-	-	-	-	-	-	-	-	-	-	-
comp11602_c0_seq1	GBSQ01001937	comp11602_c0_seq1	down	0.2	0	#NAME?	1	1	NA	1	1	NA	-	-	219	-	-	-	-	-	-	-	-	-	-	-	-	-	-	-
comp11605_c0_seq1		comp11605_c0_seq1	down	0.21	0	#NAME?	1	1	NA	1	1	NA	-	-	104	-	-	-	-	-	-	-	-	-	-	-	-	-	-	-
comp11613_c0_seq1		comp11613_c0_seq1	down	0.22	0	#NAME?	1	1	NA	1	1	NA	-	-	101	-	-	-	-	-	-	-	-	-	-	-	-	-	-	-
comp11618_c0_seq1	GBSQ01002436	comp11618_c0_seq1	down	0.2	0	#NAME?	1	1	NA	1	1	NA	-	-	438	-	-	-	-	-	-	-	-	-	-	-	-	-	-	-
comp11621_c0_seq1		comp11621_c0_seq1	down	0.19	0	#NAME?	1	1	NA	1	1	NA	-	-	116	-	-	-	-	-	-	-	-	-	-	-	-	-	-	-
comp11628_c0_seq1		comp11628_c0_seq1	down	0.43	0.13	-1.72583	1	1	0.336574	1	1	0.999993	-	-	151	-	-	-	-	-	-	-	-	-	-	-	-	-	-	-
comp11632_c0_seq1		comp11632_c0_seq1	down	0.18	0	#NAME?	1	1	NA	1	1	NA	-	-	123	-	-	-	-	-	-	-	-	-	-	-	-	-	-	-
comp11636_c0_seq1		comp11636_c0_seq1	down	0.21	0	#NAME?	1	1	NA	1	1	NA	-	-	104	-	-	-	-	-	-	-	-	-	-	-	-	-	-	-
comp11637_c0_seq1		comp11637_c0_seq1	down	0.56	0.16	-1.80735	1	0.516708	0.461809	1	1	0.999993	-	-	117	-	-	-	-	-	-	-	-	-	-	-	-	-	-	-
comp11641_c0_seq1		comp11641_c0_seq1	down	0.47	0	#NAME?	1	1	NA	1	1	NA	-	-	141	-	-	-	-	-	-	-	-	-	-	-	-	-	-	-
comp11645_c0_seq1		comp11645_c0_seq1	down	0.2	0	#NAME?	1	1	NA	1	1	NA	-	-	107	-	-	-	-	-	-	-	-	-	-	-	-	-	-	-
comp11649_c0_seq1	GBSQ01002472	comp11649_c0_seq1	down	0.04	0.02	-1	1	1	6.0396e-05	1	1	0.0113264	paaH, hbd, fadB, mmgB	3-hydroxybutyryl-CoA dehydrogenase	2007	-	-	-	-	tr|Q0C7S2|Q0C7S2_ASPTN Putative uncharacterized protein OS=Aspergillus terreus (strain NIH 2624 / FGSC A1156) GN=ATEG_10262 PE=4 SV=1	0	ref|XP_001218610.1| hypothetical protein ATEG_10262 [Aspergillus terreus NIH2624] gb|EAU29259.1| hypothetical protein ATEG_10262 [Aspergillus terreus NIH2624]	0	lcl|B8MQH4_TALSN/15-194 PF02737.13;3HCDH_N;	5e-74	-	GO:0016616,oxidoreductase activity, acting on the CH-OH group of donors, NAD or NADP as acceptor;GO:0006631,fatty acid metabolic process;GO:0003857,3-hydroxyacyl-CoA dehydrogenase activity;GO:0055114,oxidation-reduction process;GO:0005488,binding;GO:0050662,coenzyme binding;GO:0016491,oxidoreductase activity	EC:1.1.1.157	K00074	ko00360, Phenylalanine metabolism;ko00362, Benzoate degradation;ko00650, Butanoate metabolism;
comp11659_c0_seq1	GBSQ01002265	comp11659_c0_seq1	down	0.52	0.23	-1.17688	1	0.516708	0.395742	1	1	0.999993	-	-	504	-	-	-	-	-	-	-	-	-	-	-	-	-	-	-
comp11660_c0_seq1		comp11660_c0_seq1	down	0.96	0.31	-1.63077	1	0.516708	0.727519	1	1	0.999993	-	-	182	-	-	-	-	-	-	-	-	-	-	-	-	-	-	-
comp11660_c0_seq2		comp11660_c0_seq2	down	0.29	0	#NAME?	1	1	NA	1	1	NA	-	-	149	-	-	-	-	-	-	-	-	-	-	-	-	-	-	-
comp11666_c0_seq1	GBSQ01002776	comp11666_c0_seq1	down	0.04	0	#NAME?	1	1	NA	1	1	NA	-	-	1662	-	-	-	-	tr|B6GZH9|B6GZH9_PENCW Pc12g09510 protein OS=Penicillium chrysogenum (strain ATCC 28089 / DSM 1075 / Wisconsin 54-1255) GN=Pc12g09510 PE=4 SV=1	2e-54	ref|XP_002557778.1| Pc12g09510 [Penicillium chrysogenum Wisconsin 54-1255] emb|CAP80578.1| Pc12g09510 [Penicillium chrysogenum Wisconsin 54-1255]	1e-54	lcl|B6GZH9_PENCW/1-433 PB011229; Pfam-B_11229;	5e-55	-	-	-	-	-
comp11669_c0_seq1		comp11669_c0_seq1	down	0.3	0	#NAME?	1	1	NA	1	1	NA	-	-	146	-	-	-	-	-	-	-	-	-	-	-	-	-	-	-
comp11671_c0_seq1	GBSQ01002746	comp11671_c0_seq1	down	0.1	0	#NAME?	1	1	NA	1	1	NA	-	-	452	-	-	gnl|CDD|197500 smart00066, GAL4, GAL4-like Zn(II)2Cys6 (or C6 zinc) binuclear cluster DNA-binding domain. Gal4 is a positive regulator for the gene expression of the galactose- induced genes of S. cerevisiae. Is present only in fungi.	5e-10	-	-	-	-	lcl|B8MMB2_TALSN/15-56 PF00172.13;Zn_clus;	2e-12	-	-	-	-	-
comp11672_c0_seq1	GBSQ01001934	comp11672_c0_seq1	down	0.2	0.06	-1.73697	1	1	0.0882711	1	1	0.942065	-	-	1321	-	-	gnl|CDD|203616 pfam07335, Glyco_hydro_75, Fungal chitosanase of glycosyl hydrolase group 75. This family consists of several fungal chitosanase proteins. Chitin, xylan, 6-O-sulphated chitosan and O-carboxymethyl chitin are indigestible by chitosanase. EC:3.2.1.132. The mechanism is likely to be inverting, and the probable catalytic neutrophile base is Asp, with the probable catalytic proton donor…	4e-58	tr|B6GXD4|B6GXD4_PENCW Pc12g07820 protein (Precursor) OS=Penicillium chrysogenum (strain ATCC 28089 / DSM 1075 / Wisconsin 54-1255) GN=Pc12g07820 PE=4 SV=1	4e-115	ref|XP_002557616.1| Pc12g07820 [Penicillium chrysogenum Wisconsin 54-1255] emb|CAP80409.1| Pc12g07820 [Penicillium chrysogenum Wisconsin 54-1255]	3e-115	lcl|D7R809_PENCH/100-245 PF07335.6;Glyco_hydro_75;	6e-88	-	GO:0016787,hydrolase activity;GO:0008152,metabolic process;GO:0016977,chitosanase activity;GO:0016798,hydrolase activity, acting on glycosyl bonds	-	-	-
comp11677_c0_seq1		comp11677_c0_seq1	down	0.18	0	#NAME?	1	1	NA	1	1	NA	-	-	123	-	-	-	-	-	-	-	-	-	-	-	-	-	-	-
comp11678_c0_seq3	GBSQ01002643	comp11678_c0_seq3	down	0.1	0	#NAME?	1	1	NA	1	1	NA	-	-	221	-	-	-	-	tr|A1DKS6|A1DKS6_NEOFI Cytochrome P450 oxidoreductase, putative OS=Neosartorya fischeri (strain ATCC 1020 / DSM 3700 / FGSC A1164 / NRRL 181) GN=NFIA_047320 PE=4 SV=1	3e-59	ref|XP_001257294.1| Cytochrome P450 oxidoreductase, putative [Neosartorya fischeri NRRL 181] gb|EAW15397.1| Cytochrome P450 oxidoreductase, putative [Neosartorya fischeri NRRL 181]	2e-59	-	-	-	GO:0009055,electron carrier activity;GO:0020037,heme binding;GO:0016705,oxidoreductase activity, acting on paired donors, with incorporation or reduction of molecular oxygen;GO:0005506,iron ion binding;GO:0055114,oxidation-reduction process	-	-	-
comp11683_c0_seq1		comp11683_c0_seq1	down	0.11	0	#NAME?	1	1	NA	1	1	NA	-	-	193	-	-	-	-	-	-	-	-	-	-	-	-	-	-	-
comp11684_c0_seq1		comp11684_c0_seq1	down	0.4	0	#NAME?	1	1	NA	1	1	NA	-	-	165	-	-	gnl|CDD|73156 cd01650, RT_nLTR_like, RT_nLTR: Non-LTR (long terminal repeat) retrotransposon and non-LTR retrovirus reverse transcriptase (RT). This subfamily contains both non-LTR retrotransposons and non-LTR retrovirus RTs. RTs catalyze the conversion of single-stranded RNA into double-stranded DNA for integration into host chromosomes. RT is a multifunctional enzyme with RNA-directed DNA polym…	3e-09	tr|B6QWM9|B6QWM9_PENMQ Reverse transcriptase, putative OS=Penicillium marneffei (strain ATCC 18224 / CBS 334.59 / QM 7333) GN=PMAA_102660 PE=4 SV=1	3e-26	ref|XP_002153737.1| reverse transcriptase, putative [Penicillium marneffei ATCC 18224] gb|EEA18490.1| reverse transcriptase, putative [Penicillium marneffei ATCC 18224]	3e-26	lcl|B6QWM9_PENMQ/958-1213 PF00078.22;RVT_1;	1e-28	-	GO:0003964,RNA-directed DNA polymerase activity;GO:0046872,metal ion binding;GO:0003723,RNA binding;GO:0008270,zinc ion binding;GO:0006278,RNA-dependent DNA replication;GO:0003676,nucleic acid binding	-	-	-
comp11685_c0_seq1		comp11685_c0_seq1	down	0.18	0	#NAME?	1	1	NA	1	1	NA	-	-	124	-	-	-	-	-	-	-	-	-	-	-	-	-	-	-
comp11688_c0_seq1	GBSQ01001867	comp11688_c0_seq1	down	0.14	0.06	-1.22239	1	1	0.0381458	1	1	0.763884	-	-	648	-	-	-	-	-	-	-	-	-	-	-	-	-	-	-
comp11692_c0_seq1		comp11692_c0_seq1	down	0.89	0	#NAME?	1	0.516708	NA	1	1	NA	-	-	173	-	-	-	-	-	-	-	-	-	-	-	-	-	-	-
comp11693_c0_seq1		comp11693_c0_seq1	down	0.53	0	#NAME?	1	0.516708	NA	1	1	NA	-	-	125	-	-	-	-	-	-	-	-	-	-	-	-	-	-	-
comp11694_c0_seq1		comp11694_c0_seq1	down	0.41	0	#NAME?	1	1	NA	1	1	NA	-	-	108	-	-	-	-	-	-	-	-	-	-	-	-	-	-	-
comp116_c0_seq1	GBSP01006786	comp116_c0_seq1	down	167.39	39.7	-2.076	1	3.88097e-18	8.39582e-17	1	5.21021e-15	6.25441e-14	hmp, YHB1	nitric oxide dioxygenase	12779	sp|Q7TTP2|HMP_BORPA Flavohemoprotein OS=Bordetella parapertussis GN=hmp PE=3 SV=1	1e-110	gnl|CDD|183952 PRK13289, PRK13289, bifunctional nitric oxide dioxygenase/dihydropteridine reductase 2; Provisional.	5e-166	tr|Q0CVX7|Q0CVX7_ASPTN Putative uncharacterized protein OS=Aspergillus terreus (strain NIH 2624 / FGSC A1156) GN=ATEG_02157 PE=4 SV=1	0	ref|XP_001211335.1| conserved hypothetical protein [Aspergillus terreus NIH2624] gb|EAU37119.1| conserved hypothetical protein [Aspergillus terreus NIH2624]	0	lcl|B6GWV6_PENCW/1-455 PF13520.1;AA_permease_2;	0	C	GO:0015671,oxygen transport;GO:0016020,membrane;GO:0005506,iron ion binding;GO:0055114,oxidation-reduction process;GO:0019825,oxygen binding;GO:0005737,cytoplasm;GO:0009636,response to toxin;GO:0003333,amino acid transmembrane transport;GO:0016021,integral to membrane;GO:0071949,FAD binding;GO:0016491,oxidoreductase activity;GO:0006810,transport;GO:0055085,transmembrane transport;GO:0020037,heme …	EC:1.14.12.17	K05916	ko05132, Salmonella infection;
comp116_c0_seq2	GBSP01006787	comp116_c0_seq2	down	167.5	39.97	-2.06717	1	2.47858e-18	9.90688e-17	1	3.4606e-15	7.17506e-14	hmp, YHB1	nitric oxide dioxygenase	12729	sp|Q7TTP2|HMP_BORPA Flavohemoprotein OS=Bordetella parapertussis GN=hmp PE=3 SV=1	1e-110	gnl|CDD|183952 PRK13289, PRK13289, bifunctional nitric oxide dioxygenase/dihydropteridine reductase 2; Provisional.	5e-166	tr|Q0CVX7|Q0CVX7_ASPTN Putative uncharacterized protein OS=Aspergillus terreus (strain NIH 2624 / FGSC A1156) GN=ATEG_02157 PE=4 SV=1	0	ref|XP_001211335.1| conserved hypothetical protein [Aspergillus terreus NIH2624] gb|EAU37119.1| conserved hypothetical protein [Aspergillus terreus NIH2624]	0	lcl|B6GWV6_PENCW/1-455 PF13520.1;AA_permease_2;	0	C	GO:0015671,oxygen transport;GO:0016020,membrane;GO:0005506,iron ion binding;GO:0055114,oxidation-reduction process;GO:0019825,oxygen binding;GO:0005737,cytoplasm;GO:0009636,response to toxin;GO:0003333,amino acid transmembrane transport;GO:0016021,integral to membrane;GO:0071949,FAD binding;GO:0016491,oxidoreductase activity;GO:0006810,transport;GO:0055085,transmembrane transport;GO:0020037,heme …	EC:1.14.12.17	K05916	ko05132, Salmonella infection;
comp116_c0_seq3	GBSP01006788	comp116_c0_seq3	down	238.37	54.94	-2.11727	1	5.52793e-26	6.62773e-24	1	1.01554e-22	8.2288e-21	hmp, YHB1	nitric oxide dioxygenase	6009	sp|Q7TTP2|HMP_BORPA Flavohemoprotein OS=Bordetella parapertussis GN=hmp PE=3 SV=1	1e-110	gnl|CDD|183952 PRK13289, PRK13289, bifunctional nitric oxide dioxygenase/dihydropteridine reductase 2; Provisional.	5e-166	tr|Q0CVX7|Q0CVX7_ASPTN Putative uncharacterized protein OS=Aspergillus terreus (strain NIH 2624 / FGSC A1156) GN=ATEG_02157 PE=4 SV=1	0	ref|XP_001211335.1| conserved hypothetical protein [Aspergillus terreus NIH2624] gb|EAU37119.1| conserved hypothetical protein [Aspergillus terreus NIH2624]	0	lcl|B6GWV6_PENCW/1-455 PF13520.1;AA_permease_2;	0	C	GO:0015671,oxygen transport;GO:0016020,membrane;GO:0005506,iron ion binding;GO:0055114,oxidation-reduction process;GO:0019825,oxygen binding;GO:0005737,cytoplasm;GO:0009636,response to toxin;GO:0003333,amino acid transmembrane transport;GO:0016021,integral to membrane;GO:0071949,FAD binding;GO:0016491,oxidoreductase activity;GO:0006810,transport;GO:0055085,transmembrane transport;GO:0020037,heme …	EC:1.14.12.17	K05916	ko05132, Salmonella infection;
comp116_c0_seq4	GBSP01006789	comp116_c0_seq4	down	239.2	55.65	-2.10376	1	8.98563e-26	8.32217e-24	1	1.56822e-22	9.86291e-21	hmp, YHB1	nitric oxide dioxygenase	5959	sp|Q7TTP2|HMP_BORPA Flavohemoprotein OS=Bordetella parapertussis GN=hmp PE=3 SV=1	1e-110	gnl|CDD|183952 PRK13289, PRK13289, bifunctional nitric oxide dioxygenase/dihydropteridine reductase 2; Provisional.	5e-166	tr|Q0CVX7|Q0CVX7_ASPTN Putative uncharacterized protein OS=Aspergillus terreus (strain NIH 2624 / FGSC A1156) GN=ATEG_02157 PE=4 SV=1	0	ref|XP_001211335.1| conserved hypothetical protein [Aspergillus terreus NIH2624] gb|EAU37119.1| conserved hypothetical protein [Aspergillus terreus NIH2624]	0	lcl|B6GWV6_PENCW/1-455 PF13520.1;AA_permease_2;	0	C	GO:0015671,oxygen transport;GO:0016020,membrane;GO:0005506,iron ion binding;GO:0055114,oxidation-reduction process;GO:0019825,oxygen binding;GO:0005737,cytoplasm;GO:0009636,response to toxin;GO:0003333,amino acid transmembrane transport;GO:0016021,integral to membrane;GO:0071949,FAD binding;GO:0016491,oxidoreductase activity;GO:0006810,transport;GO:0055085,transmembrane transport;GO:0020037,heme …	EC:1.14.12.17	K05916	ko05132, Salmonella infection;
comp11701_c0_seq1		comp11701_c0_seq1	down	0.21	0	#NAME?	1	1	NA	1	1	NA	-	-	105	-	-	-	-	-	-	-	-	-	-	-	-	-	-	-
comp11709_c0_seq1		comp11709_c0_seq1	down	0.14	0	#NAME?	1	1	NA	1	1	NA	-	-	151	-	-	-	-	-	-	-	-	-	-	-	-	-	-	-
comp11714_c0_seq1		comp11714_c0_seq1	down	0.2	0	#NAME?	1	1	NA	1	1	NA	-	-	107	-	-	-	-	-	-	-	-	-	-	-	-	-	-	-
comp11717_c0_seq1		comp11717_c0_seq1	down	0.42	0	#NAME?	1	1	NA	1	1	NA	-	-	158	-	-	-	-	-	-	-	-	-	-	-	-	-	-	-
comp11718_c0_seq1		comp11718_c0_seq1	down	0.34	0.15	-1.18057	1	1	0.237526	1	1	0.999993	-	-	128	-	-	-	-	-	-	-	-	-	-	-	-	-	-	-
comp16613_c0_seq1	GBSP01010714	comp16613_c0_seq1	down	0.23	0	#NAME?	1	1	NA	1	1	NA	ATPeVPL, ATP6L	V-type H+-transporting ATPase 16kDa proteolipid subunit	476	sp|O22552|VATL_VIGRR V-type proton ATPase 16 kDa proteolipid subunit OS=Vigna radiata var. radiata PE=2 SV=1	1e-30	-	-	tr|Q9SBK0|Q9SBK0_VIGRR Adenosine triphosphatase (Fragment) OS=Vigna radiata var. radiata PE=2 SV=1	2e-29	gb|AAC12797.1| adenosine triphosphatase [Vigna radiata]	2e-29	lcl|A8HXZ5_CHLRE/99-164 PF00137.16;ATP-synt_C;	2e-12	C	GO:0033179,proton-transporting V-type ATPase, V0 domain;GO:0016020,membrane;GO:0006810,transport;GO:0006811,ion transport;GO:0005773,vacuole;GO:0005774,vacuolar membrane;GO:0015991,ATP hydrolysis coupled proton transport;GO:0016787,hydrolase activity;GO:0006200,ATP catabolic process;GO:0016021,integral to membrane;GO:0033177,proton-transporting two-sector ATPase complex, proton-transporting domai…	EC:3.6.3.14	K02155	ko00190, Oxidative phosphorylation;ko04142, Lysosome;ko04145, Phagosome;ko04721, Synaptic vesicle cycle;ko04966, Collecting duct acid secretion;ko05110, Vibrio cholerae infection;ko05120, Epithelial cell signaling in Helicobacter pylori infection;ko05152, Tuberculosis;ko05323, Rheumatoid arthritis;
comp11726_c0_seq1		comp11726_c0_seq1	down	0.22	0	#NAME?	1	1	NA	1	1	NA	-	-	101	-	-	-	-	-	-	-	-	-	-	-	-	-	-	-
comp11727_c0_seq1	GBSQ01002048	comp11727_c0_seq1	down	0.34	0.15	-1.18057	1	1	0.237526	1	1	0.999993	-	-	1734	-	-	-	-	tr|G2YXW9|G2YXW9_BOTF4 Putative uncharacterized protein BofuT4_P146360.1 OS=Botryotinia fuckeliana (strain T4) GN=BofuT4_P146360.1 PE=4 SV=1	3e-109	emb|CCD56467.1| hypothetical protein [Botryotinia fuckeliana]	2e-109	lcl|Q2U8X0_ASPOR/1-489 PB004797; Pfam-B_4797;	3e-97	-	-	-	-	-
comp11730_c0_seq1		comp11730_c0_seq1	down	0.19	0	#NAME?	1	1	NA	1	1	NA	-	-	117	-	-	-	-	-	-	-	-	-	-	-	-	-	-	-
comp11731_c0_seq1	GBSQ01002774	comp11731_c0_seq1	down	0.14	0	#NAME?	1	1	NA	1	1	NA	-	-	460	-	-	-	-	-	-	-	-	-	-	-	-	-	-	-
comp1173_c0_seq1	GBSP01000375	comp1173_c0_seq1	down	36.63	16.67	-1.13577	0.995948	0.00900971	0.0185612	1	1	0.554985	DARS, aspS	aspartyl-tRNA synthetase	4977	sp|O74407|SYDC_SCHPO Aspartate--tRNA ligase, cytoplasmic OS=Schizosaccharomyces pombe (strain 972 / ATCC 24843) GN=dps1 PE=1 SV=1	1e-127	gnl|CDD|178442 PLN02850, PLN02850, aspartate-tRNA ligase.	2e-172	tr|B6HSX6|B6HSX6_PENCW Pc22g21630 protein OS=Penicillium chrysogenum (strain ATCC 28089 / DSM 1075 / Wisconsin 54-1255) GN=Pc22g21630 PE=3 SV=1	0	ref|XP_002566059.1| Pc22g21630 [Penicillium chrysogenum Wisconsin 54-1255] emb|CAP99451.1| Pc22g21630 [Penicillium chrysogenum Wisconsin 54-1255]	0	lcl|B6HSX6_PENCW/281-609 PF00152.15;tRNA-synt_2;	0	J	GO:0006422,aspartyl-tRNA aminoacylation;GO:0005524,ATP binding;GO:0006418,tRNA aminoacylation for protein translation;GO:0000166,nucleotide binding;GO:0006412,translation;GO:0004815,aspartate-tRNA ligase activity;GO:0004812,aminoacyl-tRNA ligase activity;GO:0005737,cytoplasm;GO:0016874,ligase activity	EC:6.1.1.12	K01876	ko00970, Aminoacyl-tRNA biosynthesis;
comp11741_c0_seq1		comp11741_c0_seq1	down	0.33	0	#NAME?	1	1	NA	1	1	NA	-	-	134	-	-	-	-	-	-	-	-	-	-	-	-	-	-	-
comp11750_c0_seq1	GBSQ01002694	comp11750_c0_seq1	down	0.08	0	#NAME?	1	1	NA	1	1	NA	-	-	539	-	-	-	-	-	-	-	-	-	-	-	-	-	-	-
comp11755_c0_seq1		comp11755_c0_seq1	down	0.17	0	#NAME?	1	1	NA	1	1	NA	-	-	132	-	-	-	-	-	-	-	-	-	-	-	-	-	-	-
comp11757_c0_seq1		comp11757_c0_seq1	down	0.19	0	#NAME?	1	1	NA	1	1	NA	-	-	114	-	-	-	-	-	-	-	-	-	-	-	-	-	-	-
comp11762_c0_seq1		comp11762_c0_seq1	down	0.58	0.17	-1.77052	1	0.516708	0.477327	1	1	0.999993	-	-	113	-	-	-	-	-	-	-	-	-	-	-	-	-	-	-
comp11763_c0_seq1		comp11763_c0_seq1	down	0.16	0	#NAME?	1	1	NA	1	1	NA	-	-	133	-	-	-	-	-	-	-	-	-	-	-	-	-	-	-
comp11768_c0_seq1		comp11768_c0_seq1	down	0.2	0	#NAME?	1	1	NA	1	1	NA	-	-	109	-	-	-	-	-	-	-	-	-	-	-	-	-	-	-
comp11771_c0_seq1	GBSQ01002024	comp11771_c0_seq1	down	0.2	0.09	-1.152	1	1	0.0945999	1	1	0.947335	-	-	1328	-	-	-	-	-	-	-	-	-	-	-	-	-	-	-
comp11778_c0_seq1	GBSQ01002653	comp11778_c0_seq1	down	0.67	0.1	-2.74416	1	0.516708	0.603312	1	1	0.999993	-	-	390	-	-	-	-	-	-	-	-	-	-	-	-	-	-	-
comp11779_c0_seq1		comp11779_c0_seq1	down	0.2	0	#NAME?	1	1	NA	1	1	NA	-	-	110	-	-	-	-	-	-	-	-	-	-	-	-	-	-	-
comp11782_c0_seq1	GBSQ01002301	comp11782_c0_seq1	down	0.19	0.08	-1.24793	1	1	0.0834276	1	1	0.942065	-	-	1364	-	-	-	-	tr|A2QXJ9|A2QXJ9_ASPNC Putative uncharacterized protein An11g09240 (Precursor) OS=Aspergillus niger (strain CBS 513.88 / FGSC A1513) GN=An11g09240 PE=4 SV=1	2e-97	ref|XP_001394882.1| aspartic-type endopeptidase [Aspergillus niger CBS 513.88] emb|CAK97054.1| unnamed protein product [Aspergillus niger]	2e-97	lcl|Q0CE59_ASPTN/39-395 PF00026.18;Asp;	2e-80	-	GO:0016787,hydrolase activity;GO:0006508,proteolysis;GO:0004190,aspartic-type endopeptidase activity	-	-	-
comp11785_c0_seq1	GBSQ01002243	comp11785_c0_seq1	down	0.08	0	#NAME?	1	1	NA	1	1	NA	-	-	555	-	-	-	-	-	-	-	-	-	-	-	-	-	-	-
comp11786_c0_seq1	GBSQ01002437	comp11786_c0_seq1	down	0.75	0.33	-1.18442	1	0.516708	0.553072	1	1	0.999993	-	-	1163	-	-	-	-	tr|G3Y8C3|G3Y8C3_ASPNA Putative uncharacterized protein (Fragment) OS=Aspergillus niger (strain ATCC 1015 / CBS 113.46 / FGSC A1144 / LSHB Ac4 / NCTC 3858a / NRRL 328 / USDA 3528.7) GN=ASPNIDRAFT_131829 PE=4 SV=1	2e-100	gb|EHA21032.1| hypothetical protein ASPNIDRAFT_131829 [Aspergillus niger ATCC 1015]	2e-100	lcl|A2QG42_ASPNC/42-426 PF07690.11;MFS_1;	2e-83	-	GO:0055085,transmembrane transport;GO:0016021,integral to membrane	-	-	-
comp11787_c0_seq1	GBSQ01002786	comp11787_c0_seq1	down	0.31	0.09	-1.78427	1	1	0.209434	1	1	0.999993	fabG	3-oxoacyl-[acyl-carrier protein] reductase	856	sp|P87219|SOU1_CANAL Sorbose reductase SOU1 OS=Candida albicans (strain SC5314 / ATCC MYA-2876) GN=SOU1 PE=1 SV=1	9e-77	gnl|CDD|187610 cd05352, MDH-like_SDR_c, mannitol dehydrogenase (MDH)-like, classical (c) SDRs. NADP-mannitol dehydrogenase catalyzes the conversion of fructose to mannitol, an acyclic 6-carbon sugar. MDH is a tetrameric member of the SDR family. This subgroup also includes various other tetrameric SDRs, including Pichia stipitis D-arabinitol dehydrogenase (aka polyol dehydrogenase), Candida albic…	3e-106	tr|E3QKA8|E3QKA8_COLGM Short chain dehydrogenase OS=Colletotrichum graminicola (strain M1.001 / M2 / FGSC 10212) GN=GLRG_06440 PE=3 SV=1	4e-163	gb|EFQ31296.1| short chain dehydrogenase [Glomerella graminicola M1.001]	3e-163	lcl|E3QKA8_COLGM/41-274 PF13561.1;adh_short_C2;	2e-143	RIQ	GO:0006006,glucose metabolic process;GO:0051289,protein homotetramerization;GO:0008152,metabolic process;GO:0050038,L-xylulose reductase (NADP+) activity;GO:0055114,oxidation-reduction process;GO:0005488,binding;GO:0050085,mannitol 2-dehydrogenase (NADP+) activity;GO:0005997,xylulose metabolic process;GO:0005975,carbohydrate metabolic process;GO:0042732,D-xylose metabolic process;GO:0016491,oxido…	EC:1.1.1.100	K00059	ko00061, Fatty acid biosynthesis;ko01040, Biosynthesis of unsaturated fatty acids;
comp11793_c0_seq1	GBSQ01002534	comp11793_c0_seq1	down	0.46	0	#NAME?	1	1	NA	1	1	NA	-	-	380	-	-	-	-	-	-	-	-	-	-	-	-	-	-	-
comp11795_c0_seq4	GBSQ01002061	comp11795_c0_seq4	down	0.35	0.16	-1.12928	1	1	0.246563	1	1	0.999993	-	-	1395	-	-	-	-	tr|Q0CNE6|Q0CNE6_ASPTN Predicted protein OS=Aspergillus terreus (strain NIH 2624 / FGSC A1156) GN=ATEG_04788 PE=4 SV=1	7e-80	ref|XP_001213966.1| predicted protein [Aspergillus terreus NIH2624] gb|EAU35235.1| predicted protein [Aspergillus terreus NIH2624]	7e-80	-	-	-	-	-	-	-
comp11795_c0_seq5	GBSQ01002062	comp11795_c0_seq5	down	0.24	0	#NAME?	1	1	NA	1	1	NA	-	-	269	-	-	-	-	tr|Q0CNE6|Q0CNE6_ASPTN Predicted protein OS=Aspergillus terreus (strain NIH 2624 / FGSC A1156) GN=ATEG_04788 PE=4 SV=1	7e-80	ref|XP_001213966.1| predicted protein [Aspergillus terreus NIH2624] gb|EAU35235.1| predicted protein [Aspergillus terreus NIH2624]	7e-80	-	-	-	-	-	-	-
comp11803_c0_seq1	GBSQ01002074	comp11803_c0_seq1	down	0.17	0.03	-2.5025	1	1	0.0524958	1	1	0.863548	-	-	1140	-	-	-	-	-	-	-	-	-	-	-	-	-	-	-
comp11803_c0_seq2	GBSQ01002075	comp11803_c0_seq2	down	0.04	0	#NAME?	1	1	NA	1	1	NA	-	-	492	-	-	-	-	-	-	-	-	-	-	-	-	-	-	-
comp11806_c0_seq1		comp11806_c0_seq1	down	0.18	0	#NAME?	1	1	NA	1	1	NA	-	-	119	-	-	-	-	-	-	-	-	-	-	-	-	-	-	-
comp11809_c0_seq1		comp11809_c0_seq1	down	0.42	0	#NAME?	1	1	NA	1	1	NA	-	-	103	-	-	-	-	-	-	-	-	-	-	-	-	-	-	-
comp11814_c0_seq1		comp11814_c0_seq1	down	0.21	0	#NAME?	1	1	NA	1	1	NA	-	-	103	-	-	-	-	-	-	-	-	-	-	-	-	-	-	-
comp11817_c0_seq1		comp11817_c0_seq1	down	0.22	0	#NAME?	1	1	NA	1	1	NA	-	-	101	-	-	-	-	-	-	-	-	-	-	-	-	-	-	-
comp11820_c0_seq1		comp11820_c0_seq1	down	0.16	0	#NAME?	1	1	NA	1	1	NA	-	-	136	-	-	-	-	-	-	-	-	-	-	-	-	-	-	-
comp11821_c0_seq1		comp11821_c0_seq1	down	0.13	0	#NAME?	1	1	NA	1	1	NA	-	-	164	-	-	-	-	-	-	-	-	-	-	-	-	-	-	-
comp11824_c0_seq1		comp11824_c0_seq1	down	0.41	0	#NAME?	1	1	NA	1	1	NA	-	-	107	-	-	-	-	-	-	-	-	-	-	-	-	-	-	-
comp11828_c0_seq1		comp11828_c0_seq1	down	0.2	0	#NAME?	1	1	NA	1	1	NA	-	-	111	-	-	-	-	-	-	-	-	-	-	-	-	-	-	-
comp11830_c0_seq2	GBSQ01001888	comp11830_c0_seq2	down	0.18	0.04	-2.16993	1	1	0.06428	1	1	0.91306	KLF1_2_4	krueppel-like factor 1/2/4	863	-	-	-	-	-	-	-	-	lcl|B8M9C5_TALSN/100-125 PF13894.1;zf-C2H2_4;	2e-07	-	-	-	K09204	-
comp11831_c0_seq1		comp11831_c0_seq1	down	0.19	0	#NAME?	1	1	NA	1	1	NA	-	-	113	-	-	-	-	-	-	-	-	-	-	-	-	-	-	-
comp11834_c0_seq1		comp11834_c0_seq1	down	0.14	0	#NAME?	1	1	NA	1	1	NA	-	-	162	-	-	-	-	-	-	-	-	-	-	-	-	-	-	-
comp11836_c0_seq1	GBSQ01002171	comp11836_c0_seq1	down	0.2	0	#NAME?	1	1	NA	1	1	NA	-	-	217	-	-	-	-	-	-	-	-	-	-	-	-	-	-	-
comp11839_c0_seq1		comp11839_c0_seq1	down	0.17	0	#NAME?	1	1	NA	1	1	NA	-	-	128	-	-	-	-	-	-	-	-	-	-	-	-	-	-	-
comp11842_c0_seq1		comp11842_c0_seq1	down	0.2	0	#NAME?	1	1	NA	1	1	NA	-	-	110	-	-	-	-	-	-	-	-	-	-	-	-	-	-	-
comp11845_c0_seq1		comp11845_c0_seq1	down	0.2	0	#NAME?	1	1	NA	1	1	NA	-	-	107	-	-	-	-	-	-	-	-	-	-	-	-	-	-	-
comp11848_c0_seq1	GBSQ01002407	comp11848_c0_seq1	down	0.06	0	#NAME?	1	1	NA	1	1	NA	-	-	1021	-	-	-	-	-	-	-	-	-	-	-	-	-	-	-
comp11852_c0_seq1		comp11852_c0_seq1	down	0.18	0	#NAME?	1	1	NA	1	1	NA	-	-	123	-	-	-	-	-	-	-	-	-	-	-	-	-	-	-
comp11857_c0_seq1		comp11857_c0_seq1	down	0.16	0	#NAME?	1	1	NA	1	1	NA	-	-	134	-	-	-	-	-	-	-	-	-	-	-	-	-	-	-
comp11859_c0_seq1		comp11859_c0_seq1	down	0.25	0	#NAME?	1	1	NA	1	1	NA	-	-	178	-	-	-	-	-	-	-	-	-	-	-	-	-	-	-
comp11874_c0_seq1		comp11874_c0_seq1	down	0.17	0	#NAME?	1	1	NA	1	1	NA	-	-	132	-	-	-	-	-	-	-	-	-	-	-	-	-	-	-
comp11879_c0_seq1		comp11879_c0_seq1	down	0.16	0	#NAME?	1	1	NA	1	1	NA	-	-	139	-	-	-	-	-	-	-	-	-	-	-	-	-	-	-
comp11881_c0_seq1	GBSQ01002255	comp11881_c0_seq1	down	0.2	0	#NAME?	1	1	NA	1	1	NA	-	-	857	-	-	-	-	-	-	-	-	-	-	-	-	-	-	-
comp11881_c0_seq2	GBSQ01002256	comp11881_c0_seq2	down	0.54	0	#NAME?	1	0.516708	NA	1	1	NA	-	-	648	-	-	-	-	-	-	-	-	-	-	-	-	-	-	-
comp11882_c0_seq1		comp11882_c0_seq1	down	0.39	0	#NAME?	1	1	NA	1	1	NA	-	-	167	-	-	-	-	-	-	-	-	-	-	-	-	-	-	-
comp11884_c0_seq1	GBSQ01001868	comp11884_c0_seq1	down	0.21	0	#NAME?	1	1	NA	1	1	NA	-	-	207	-	-	-	-	-	-	-	-	-	-	-	-	-	-	-
comp11885_c0_seq1	GBSQ01002674	comp11885_c0_seq1	down	0.1	0.04	-1.32193	1	1	0.0115314	1	1	0.414129	-	-	902	sp|Q7Z9I2|YCP9_SCHPO Uncharacterized oxidoreductase C663.09c OS=Schizosaccharomyces pombe (strain 972 / ATCC 24843) GN=SPCC663.09c PE=2 SV=1	8e-16	gnl|CDD|187586 cd05325, carb_red_sniffer_like_SDR_c, carbonyl reductase sniffer-like, classical (c) SDRs. Sniffer is an NADPH-dependent carbonyl reductase of the classical SDR family. Studies in Drosophila melanogaster implicate Sniffer in the prevention of neurodegeneration due to aging and oxidative-stress. This subgroup also includes Rhodococcus sp. AD45 IsoH, which is an NAD-dependent 1-hydro…	2e-62	tr|B6H1Z1|B6H1Z1_PENCW Pc13g03400 protein OS=Penicillium chrysogenum (strain ATCC 28089 / DSM 1075 / Wisconsin 54-1255) GN=Pc13g03400 PE=4 SV=1	5e-144	ref|XP_002558777.1| Pc13g03400 [Penicillium chrysogenum Wisconsin 54-1255] emb|CAP91409.1| Pc13g03400 [Penicillium chrysogenum Wisconsin 54-1255]	4e-144	lcl|Q0CXB3_ASPTN/2-185 PF00106.20;adh_short;	4e-91	R	GO:0008152,metabolic process;GO:0055114,oxidation-reduction process;GO:0005488,binding;GO:0016491,oxidoreductase activity	-	-	-
comp11892_c0_seq1		comp11892_c0_seq1	down	0.41	0	#NAME?	1	1	NA	1	1	NA	-	-	108	-	-	-	-	-	-	-	-	-	-	-	-	-	-	-
comp11893_c0_seq1		comp11893_c0_seq1	down	0.9	0	#NAME?	1	0.516708	NA	1	1	NA	-	-	122	-	-	-	-	-	-	-	-	-	-	-	-	-	-	-
comp11898_c0_seq1	GBSQ01001983	comp11898_c0_seq1	down	0.09	0	#NAME?	1	1	NA	1	1	NA	-	-	241	-	-	-	-	-	-	-	-	-	-	-	-	-	-	-
comp11899_c0_seq1		comp11899_c0_seq1	down	0.33	0.14	-1.23704	1	1	0.228169	1	1	0.999993	-	-	133	-	-	-	-	-	-	-	-	-	-	-	-	-	-	-
comp11902_c0_seq1		comp11902_c0_seq1	down	0.16	0	#NAME?	1	1	NA	1	1	NA	-	-	141	-	-	-	-	-	-	-	-	-	-	-	-	-	-	-
comp11903_c0_seq1		comp11903_c0_seq1	down	0.2	0	#NAME?	1	1	NA	1	1	NA	-	-	107	-	-	-	-	-	-	-	-	-	-	-	-	-	-	-
comp11909_c0_seq2		comp11909_c0_seq2	down	0.14	0	#NAME?	1	1	NA	1	1	NA	-	-	153	-	-	-	-	-	-	-	-	-	-	-	-	-	-	-
comp11919_c0_seq1		comp11919_c0_seq1	down	0.35	0	#NAME?	1	1	NA	1	1	NA	-	-	124	-	-	-	-	-	-	-	-	-	-	-	-	-	-	-
comp11921_c0_seq1	GBSQ01002275	comp11921_c0_seq1	down	0.15	0	#NAME?	1	1	NA	1	1	NA	-	-	870	-	-	-	-	tr|G7Y278|G7Y278_ASPKW Putative uncharacterized protein OS=Aspergillus kawachii (strain NBRC 4308) GN=AKAW_11399 PE=4 SV=1	4e-49	dbj|GAA93287.1| hypothetical protein AKAW_11399 [Aspergillus kawachii IFO 4308]	4e-49	-	-	-	GO:0006355,regulation of transcription, DNA-dependent;GO:0043565,sequence-specific DNA binding;GO:0006351,transcription, DNA-dependent;GO:0003700,sequence-specific DNA binding transcription factor activity	-	-	-
comp11921_c0_seq2	GBSQ01002276	comp11921_c0_seq2	down	0.16	0	#NAME?	1	1	NA	1	1	NA	-	-	814	-	-	-	-	tr|G7Y278|G7Y278_ASPKW Putative uncharacterized protein OS=Aspergillus kawachii (strain NBRC 4308) GN=AKAW_11399 PE=4 SV=1	4e-49	dbj|GAA93287.1| hypothetical protein AKAW_11399 [Aspergillus kawachii IFO 4308]	4e-49	-	-	-	GO:0006355,regulation of transcription, DNA-dependent;GO:0043565,sequence-specific DNA binding;GO:0006351,transcription, DNA-dependent;GO:0003700,sequence-specific DNA binding transcription factor activity	-	-	-
comp11925_c0_seq1		comp11925_c0_seq1	down	0.35	0	#NAME?	1	1	NA	1	1	NA	-	-	125	-	-	-	-	-	-	-	-	-	-	-	-	-	-	-
comp11929_c0_seq1		comp11929_c0_seq1	down	0.18	0	#NAME?	1	1	NA	1	1	NA	-	-	121	-	-	-	-	-	-	-	-	-	-	-	-	-	-	-
comp11938_c0_seq1	GBSQ01002782	comp11938_c0_seq1	down	0.65	0.09	-2.85244	1	0.516708	0.588827	1	1	0.999993	-	-	203	-	-	-	-	-	-	-	-	-	-	-	-	-	-	-
comp11943_c0_seq1	GBSQ01002778	comp11943_c0_seq1	down	0.24	0	#NAME?	1	1	NA	1	1	NA	-	-	279	-	-	-	-	-	-	-	-	-	-	-	-	-	-	-
comp11951_c0_seq1	GBSQ01002564	comp11951_c0_seq1	down	0.05	0	#NAME?	1	1	NA	1	1	NA	-	-	802	-	-	-	-	-	-	-	-	-	-	-	-	-	-	-
comp17903_c0_seq1	GBSP01011386	comp17903_c0_seq1	down	0.1	0	#NAME?	1	1	NA	1	1	NA	ATPeVPL, ATP6L	V-type H+-transporting ATPase 16kDa proteolipid subunit	418	sp|Q41773|VATL_MAIZE V-type proton ATPase 16 kDa proteolipid subunit (Fragment) OS=Zea mays PE=2 SV=2	4e-26	gnl|CDD|201028 pfam00137, ATP-synt_C, ATP synthase subunit C.	6e-13	tr|Q9SBK0|Q9SBK0_VIGRR Adenosine triphosphatase (Fragment) OS=Vigna radiata var. radiata PE=2 SV=1	1e-24	gb|AAC12797.1| adenosine triphosphatase [Vigna radiata]	1e-24	lcl|A8HXZ5_CHLRE/99-164 PF00137.16;ATP-synt_C;	3e-20	C	GO:0033179,proton-transporting V-type ATPase, V0 domain;GO:0016020,membrane;GO:0006810,transport;GO:0006811,ion transport;GO:0005773,vacuole;GO:0005774,vacuolar membrane;GO:0015991,ATP hydrolysis coupled proton transport;GO:0016787,hydrolase activity;GO:0006200,ATP catabolic process;GO:0016021,integral to membrane;GO:0033177,proton-transporting two-sector ATPase complex, proton-transporting domai…	EC:3.6.3.14	K02155	ko00190, Oxidative phosphorylation;ko04142, Lysosome;ko04145, Phagosome;ko04721, Synaptic vesicle cycle;ko04966, Collecting duct acid secretion;ko05110, Vibrio cholerae infection;ko05120, Epithelial cell signaling in Helicobacter pylori infection;ko05152, Tuberculosis;ko05323, Rheumatoid arthritis;
comp11954_c0_seq1	GBSQ01002550	comp11954_c0_seq1	down	1.23	0.45	-1.45066	1	0.516708	0.831198	1	1	0.999993	RSA4, NLE1	ribosome assembly protein 4	338	sp|Q00808|HETE1_PODAS Vegetative incompatibility protein HET-E-1 OS=Podospora anserina GN=HET-E1 PE=4 SV=1	3e-16	gnl|CDD|29257 cd00200, WD40, WD40 domain, found in a number of eukaryotic proteins that cover a wide variety of functions including adaptor/regulatory modules in signal transduction, pre-mRNA processing and cytoskeleton assembly; typically contains a GH dipeptide 11-24 residues from its N-terminus and the WD dipeptide at its C-terminus and is 40 residues long, hence the name WD40; between GH and …	3e-18	tr|B8NN35|B8NN35_ASPFN Vegetative incompatibility WD repeat protein, putative OS=Aspergillus flavus (strain ATCC 200026 / FGSC A1120 / NRRL 3357 / JCM 12722 / SRRC 167) GN=AFLA_124690 PE=4 SV=1	7e-34	ref|XP_002381662.1| vegetative incompatibility WD repeat protein, putative [Aspergillus flavus NRRL3357] gb|EED48246.1| vegetative incompatibility WD repeat protein, putative [Aspergillus flavus NRRL3357]	7e-34	lcl|B8MPL3_TALSN/1335-1373 PF00400.27;WD40;	1e-13	RBKS	GO:0016310,phosphorylation;GO:0005524,ATP binding;GO:0009116,nucleoside metabolic process;GO:0016301,kinase activity;GO:0006468,protein phosphorylation;GO:0003824,catalytic activity;GO:0006508,proteolysis;GO:0004674,protein serine/threonine kinase activity;GO:0004197,cysteine-type endopeptidase activity;GO:0000166,nucleotide binding;GO:0004672,protein kinase activity;GO:0005525,GTP binding;GO:001…	-	K14855	-
comp11956_c0_seq1		comp11956_c0_seq1	down	0.2	0	#NAME?	1	1	NA	1	1	NA	-	-	111	-	-	-	-	-	-	-	-	-	-	-	-	-	-	-
comp11961_c0_seq1		comp11961_c0_seq1	down	0.19	0	#NAME?	1	1	NA	1	1	NA	-	-	115	-	-	-	-	-	-	-	-	-	-	-	-	-	-	-
comp11962_c0_seq1	GBSQ01002034	comp11962_c0_seq1	down	0.68	0.11	-2.62803	1	0.516708	0.607409	1	1	0.999993	-	-	356	-	-	-	-	-	-	-	-	-	-	-	-	-	-	-
comp11964_c0_seq1	GBSQ01002157	comp11964_c0_seq1	down	0.06	0	#NAME?	1	1	NA	1	1	NA	-	-	744	-	-	-	-	-	-	-	-	-	-	-	-	-	-	-
comp11966_c0_seq1		comp11966_c0_seq1	down	0.2	0	#NAME?	1	1	NA	1	1	NA	-	-	109	-	-	-	-	-	-	-	-	-	-	-	-	-	-	-
comp11969_c0_seq1		comp11969_c0_seq1	down	0.19	0	#NAME?	1	1	NA	1	1	NA	-	-	115	-	-	-	-	-	-	-	-	-	-	-	-	-	-	-
comp11972_c0_seq5	GBSQ01002008	comp11972_c0_seq5	down	0.07	0	#NAME?	1	1	NA	1	1	NA	-	-	585	-	-	-	-	tr|Q0D0N1|Q0D0N1_ASPTN Putative uncharacterized protein OS=Aspergillus terreus (strain NIH 2624 / FGSC A1156) GN=ATEG_00503 PE=4 SV=1	4e-36	ref|XP_001210589.1| conserved hypothetical protein [Aspergillus terreus NIH2624] gb|EAU39149.1| conserved hypothetical protein [Aspergillus terreus NIH2624]	4e-36	lcl|Q0D0N1_ASPTN/113-198 PF05406.10;WGR;	2e-16	-	-	-	-	-
comp11972_c0_seq6	GBSQ01002009	comp11972_c0_seq6	down	0.15	0	#NAME?	1	1	NA	1	1	NA	-	-	565	-	-	-	-	tr|Q0D0N1|Q0D0N1_ASPTN Putative uncharacterized protein OS=Aspergillus terreus (strain NIH 2624 / FGSC A1156) GN=ATEG_00503 PE=4 SV=1	4e-36	ref|XP_001210589.1| conserved hypothetical protein [Aspergillus terreus NIH2624] gb|EAU39149.1| conserved hypothetical protein [Aspergillus terreus NIH2624]	4e-36	lcl|Q0D0N1_ASPTN/113-198 PF05406.10;WGR;	2e-16	-	-	-	-	-
comp11973_c0_seq1		comp11973_c0_seq1	down	0.15	0	#NAME?	1	1	NA	1	1	NA	-	-	142	-	-	-	-	-	-	-	-	-	-	-	-	-	-	-
comp11974_c0_seq1		comp11974_c0_seq1	down	0.16	0	#NAME?	1	1	NA	1	1	NA	-	-	134	-	-	-	-	-	-	-	-	-	-	-	-	-	-	-
comp11975_c0_seq1		comp11975_c0_seq1	down	0.2	0	#NAME?	1	1	NA	1	1	NA	-	-	112	-	-	-	-	-	-	-	-	-	-	-	-	-	-	-
comp11976_c0_seq1		comp11976_c0_seq1	down	0.2	0	#NAME?	1	1	NA	1	1	NA	-	-	110	-	-	-	-	-	-	-	-	-	-	-	-	-	-	-
comp11981_c0_seq1		comp11981_c0_seq1	down	0.71	0	#NAME?	1	0.516708	NA	1	1	NA	-	-	123	-	-	-	-	-	-	-	-	-	-	-	-	-	-	-
comp11987_c0_seq1	GBSQ01002412	comp11987_c0_seq1	down	0.4	0.12	-1.73697	1	1	0.306247	1	1	0.999993	-	-	325	-	-	-	-	-	-	-	-	-	-	-	-	-	-	-
comp11988_c0_seq1		comp11988_c0_seq1	down	0.42	0	#NAME?	1	1	NA	1	1	NA	-	-	105	-	-	-	-	-	-	-	-	-	-	-	-	-	-	-
comp11993_c0_seq1		comp11993_c0_seq1	down	0.17	0	#NAME?	1	1	NA	1	1	NA	-	-	131	-	-	-	-	-	-	-	-	-	-	-	-	-	-	-
comp11994_c0_seq1		comp11994_c0_seq1	down	0.2	0	#NAME?	1	1	NA	1	1	NA	-	-	111	-	-	-	-	-	-	-	-	-	-	-	-	-	-	-
comp11997_c0_seq1		comp11997_c0_seq1	down	0.17	0	#NAME?	1	1	NA	1	1	NA	-	-	128	-	-	-	-	-	-	-	-	-	-	-	-	-	-	-
comp119_c0_seq1	GBSP01006340	comp119_c0_seq1	down	716.11	341.48	-1.06838	1	2.7687e-26	2.59072e-25	1	5.36897e-23	3.75266e-22	CDO1	cysteine dioxygenase	1006	sp|Q5RLY7|CDO_AJECG Cysteine dioxygenase OS=Ajellomyces capsulata (strain G186AR / H82 / ATCC MYA-2454 / RMSCC 2432) GN=CDO1 PE=2 SV=2	7e-59	gnl|CDD|203368 pfam05995, CDO_I, Cysteine dioxygenase type I. Cysteine dioxygenase type I (EC:1.13.11.20) converts cysteine to cysteinesulphinic acid and is the rate-limiting step in sulphate production.	9e-36	tr|Q0CJK6|Q0CJK6_ASPTN Cysteine dioxygenase OS=Aspergillus terreus (strain NIH 2624 / FGSC A1156) GN=ATEG_06128 PE=4 SV=1	3e-101	ref|XP_001215306.1| cysteine dioxygenase [Aspergillus terreus NIH2624] gb|EAU33889.1| cysteine dioxygenase [Aspergillus terreus NIH2624]	3e-101	lcl|Q0CJK6_ASPTN/21-198 PF05995.7;CDO_I;	2e-93	E	GO:0016702,oxidoreductase activity, acting on single donors with incorporation of molecular oxygen, incorporation of two atoms of oxygen;GO:0017172,cysteine dioxygenase activity;GO:0005506,iron ion binding;GO:0055114,oxidation-reduction process;GO:0046872,metal ion binding;GO:0005829,cytosol;GO:0005886,plasma membrane;GO:0046439,L-cysteine metabolic process;GO:0016491,oxidoreductase activity	EC:1.13.11.20	K00456	ko00270, Cysteine and methionine metabolism;ko00430, Taurine and hypotaurine metabolism;
comp12001_c0_seq1		comp12001_c0_seq1	down	0.13	0	#NAME?	1	1	NA	1	1	NA	-	-	169	-	-	-	-	-	-	-	-	-	-	-	-	-	-	-
comp12003_c0_seq1		comp12003_c0_seq1	down	0.29	0.13	-1.15754	1	1	0.187323	1	1	0.999993	-	-	151	-	-	-	-	-	-	-	-	-	-	-	-	-	-	-
comp12005_c0_seq1		comp12005_c0_seq1	down	0.26	0.11	-1.24101	1	1	0.156042	1	1	0.999993	-	-	166	-	-	-	-	-	-	-	-	-	-	-	-	-	-	-
comp12017_c0_seq1		comp12017_c0_seq1	down	0.19	0	#NAME?	1	1	NA	1	1	NA	-	-	118	-	-	-	-	-	-	-	-	-	-	-	-	-	-	-
comp12019_c0_seq1		comp12019_c0_seq1	down	0.2	0	#NAME?	1	1	NA	1	1	NA	-	-	112	-	-	-	-	-	-	-	-	-	-	-	-	-	-	-
comp12022_c0_seq1		comp12022_c0_seq1	down	0.2	0	#NAME?	1	1	NA	1	1	NA	-	-	110	-	-	-	-	-	-	-	-	-	-	-	-	-	-	-
comp12025_c0_seq1		comp12025_c0_seq1	down	0.19	0	#NAME?	1	1	NA	1	1	NA	-	-	114	-	-	-	-	-	-	-	-	-	-	-	-	-	-	-
comp12035_c0_seq1		comp12035_c0_seq1	down	0.2	0	#NAME?	1	1	NA	1	1	NA	-	-	111	-	-	-	-	-	-	-	-	-	-	-	-	-	-	-
comp12038_c0_seq1		comp12038_c0_seq1	down	0.2	0	#NAME?	1	1	NA	1	1	NA	-	-	109	-	-	-	-	-	-	-	-	-	-	-	-	-	-	-
comp12048_c0_seq1		comp12048_c0_seq1	down	0.3	0	#NAME?	1	1	NA	1	1	NA	-	-	146	-	-	-	-	-	-	-	-	-	-	-	-	-	-	-
comp12049_c0_seq1		comp12049_c0_seq1	down	0.24	0	#NAME?	1	1	NA	1	1	NA	-	-	180	-	-	-	-	-	-	-	-	-	-	-	-	-	-	-
comp12053_c0_seq1	GBSQ01002865	comp12053_c0_seq1	down	0.04	0	#NAME?	1	1	NA	1	1	NA	nagB, GNPDA	glucosamine-6-phosphate deaminase	1133	sp|C4L889|NAGB_TOLAT Glucosamine-6-phosphate deaminase OS=Tolumonas auensis (strain DSM 9187 / TA4) GN=nagB PE=3 SV=1	5e-107	gnl|CDD|179028 PRK00443, nagB, glucosamine-6-phosphate deaminase; Provisional.	8e-141	tr|B6QC86|B6QC86_PENMQ Glucosamine-6-phosphate isomerase, putative OS=Penicillium marneffei (strain ATCC 18224 / CBS 334.59 / QM 7333) GN=PMAA_066840 PE=3 SV=1	1e-141	ref|XP_002146127.1| glucosamine-6-phosphate isomerase, putative [Penicillium marneffei ATCC 18224] gb|EEA25580.1| glucosamine-6-phosphate isomerase, putative [Penicillium marneffei ATCC 18224]	1e-141	lcl|B8M0S6_TALSN/35-237 PF01182.15;Glucosamine_iso;	1e-108	G	GO:0004342,glucosamine-6-phosphate deaminase activity;GO:0016787,hydrolase activity;GO:0008152,metabolic process;GO:0006044,N-acetylglucosamine metabolic process;GO:0016853,isomerase activity;GO:0005975,carbohydrate metabolic process;GO:0003824,catalytic activity	EC:3.5.99.6	K02564	ko00520, Amino sugar and nucleotide sugar metabolism;
comp12053_c0_seq2	GBSQ01002866	comp12053_c0_seq2	down	0.02	0	#NAME?	1	1	NA	1	1	NA	nagB, GNPDA	glucosamine-6-phosphate deaminase	1083	sp|C4L889|NAGB_TOLAT Glucosamine-6-phosphate deaminase OS=Tolumonas auensis (strain DSM 9187 / TA4) GN=nagB PE=3 SV=1	5e-107	gnl|CDD|179028 PRK00443, nagB, glucosamine-6-phosphate deaminase; Provisional.	8e-141	tr|B6QC86|B6QC86_PENMQ Glucosamine-6-phosphate isomerase, putative OS=Penicillium marneffei (strain ATCC 18224 / CBS 334.59 / QM 7333) GN=PMAA_066840 PE=3 SV=1	1e-141	ref|XP_002146127.1| glucosamine-6-phosphate isomerase, putative [Penicillium marneffei ATCC 18224] gb|EEA25580.1| glucosamine-6-phosphate isomerase, putative [Penicillium marneffei ATCC 18224]	1e-141	lcl|B8M0S6_TALSN/35-237 PF01182.15;Glucosamine_iso;	1e-108	G	GO:0004342,glucosamine-6-phosphate deaminase activity;GO:0016787,hydrolase activity;GO:0008152,metabolic process;GO:0006044,N-acetylglucosamine metabolic process;GO:0016853,isomerase activity;GO:0005975,carbohydrate metabolic process;GO:0003824,catalytic activity	EC:3.5.99.6	K02564	ko00520, Amino sugar and nucleotide sugar metabolism;
comp12054_c0_seq1		comp12054_c0_seq1	down	0.35	0	#NAME?	1	1	NA	1	1	NA	-	-	125	-	-	-	-	-	-	-	-	-	-	-	-	-	-	-
comp12055_c0_seq2	GBSQ01002941	comp12055_c0_seq2	down	0.13	0	#NAME?	1	1	NA	1	1	NA	-	-	345	-	-	-	-	-	-	-	-	lcl|B6H658_PENCW/99-223 PB048501; Pfam-B_48501;	2e-32	-	-	-	-	-
comp12055_c0_seq3	GBSQ01002942	comp12055_c0_seq3	down	0.13	0	#NAME?	1	1	NA	1	1	NA	-	-	345	-	-	-	-	-	-	-	-	lcl|B6H658_PENCW/99-223 PB048501; Pfam-B_48501;	2e-32	-	-	-	-	-
comp12055_c0_seq4	GBSQ01002943	comp12055_c0_seq4	down	0.19	0	#NAME?	1	1	NA	1	1	NA	-	-	225	-	-	-	-	-	-	-	-	lcl|B6H658_PENCW/99-223 PB048501; Pfam-B_48501;	2e-32	-	-	-	-	-
comp12061_c0_seq1		comp12061_c0_seq1	down	0.2	0	#NAME?	1	1	NA	1	1	NA	-	-	108	-	-	-	-	-	-	-	-	-	-	-	-	-	-	-
comp12068_c0_seq1	GBSQ01003541	comp12068_c0_seq1	down	0.63	0.27	-1.22239	1	0.516708	0.479744	1	1	0.999993	-	-	974	-	-	-	-	-	-	-	-	-	-	-	-	-	-	-
comp12069_c0_seq1	GBSQ01002920	comp12069_c0_seq1	down	0.18	0	#NAME?	1	1	NA	1	1	NA	-	-	243	-	-	-	-	-	-	-	-	-	-	-	-	-	-	-
comp12071_c0_seq1	GBSQ01003632	comp12071_c0_seq1	down	0.23	0.1	-1.20163	1	1	0.1249	1	1	0.979107	-	-	373	-	-	-	-	-	-	-	-	-	-	-	-	-	-	-
comp12072_c0_seq1		comp12072_c0_seq1	down	0.15	0	#NAME?	1	1	NA	1	1	NA	-	-	146	-	-	-	-	-	-	-	-	-	-	-	-	-	-	-
comp12077_c0_seq1		comp12077_c0_seq1	down	0.21	0	#NAME?	1	1	NA	1	1	NA	-	-	104	-	-	-	-	-	-	-	-	-	-	-	-	-	-	-
comp1207_c2_seq1		comp1207_c2_seq1	down	0.21	0	#NAME?	1	1	NA	1	1	NA	-	-	103	-	-	-	-	-	-	-	-	-	-	-	-	-	-	-
comp12081_c0_seq1		comp12081_c0_seq1	down	0.6	0	#NAME?	1	0.516708	NA	1	1	NA	-	-	109	-	-	-	-	-	-	-	-	-	-	-	-	-	-	-
comp12085_c0_seq1		comp12085_c0_seq1	down	0.49	0	#NAME?	1	1	NA	1	1	NA	-	-	135	-	-	-	-	-	-	-	-	-	-	-	-	-	-	-
comp12086_c0_seq1	GBSQ01003215	comp12086_c0_seq1	down	0.75	0.24	-1.64386	1	0.516708	0.598881	1	1	0.999993	-	-	321	-	-	-	-	tr|B6GWM9|B6GWM9_PENCW Pc09g00340 protein OS=Penicillium chrysogenum (strain ATCC 28089 / DSM 1075 / Wisconsin 54-1255) GN=Pc09g00340 PE=4 SV=1	1e-13	ref|XP_002556899.1| Pc09g00340 [Penicillium chrysogenum Wisconsin 54-1255] emb|CAP79281.1| Pc09g00340 [Penicillium chrysogenum Wisconsin 54-1255]	1e-13	-	-	-	-	-	-	-
comp12087_c0_seq1		comp12087_c0_seq1	down	0.12	0	#NAME?	1	1	NA	1	1	NA	-	-	183	-	-	-	-	-	-	-	-	-	-	-	-	-	-	-
comp12089_c0_seq1		comp12089_c0_seq1	down	0.21	0	#NAME?	1	1	NA	1	1	NA	-	-	105	-	-	-	-	-	-	-	-	-	-	-	-	-	-	-
comp12096_c0_seq1		comp12096_c0_seq1	down	0.59	0	#NAME?	1	0.516708	NA	1	1	NA	-	-	149	-	-	gnl|CDD|206655 cd01862, Rab7, Rab GTPase family 7 (Rab7). Rab7 subfamily. Rab7 is a small Rab GTPase that regulates vesicular traffic from early to late endosomal stages of the endocytic pathway. The yeast Ypt7 and mammalian Rab7 are both involved in transport to the vacuole/lysosome, whereas Ypt7 is also required for homotypic vacuole fusion. Mammalian Rab7 is an essential participant in the aut…	3e-07	-	-	-	-	-	-	R	-	-	-	-
comp12098_c0_seq1	GBSQ01003333	comp12098_c0_seq1	down	0.62	0.31	-1	1	0.516708	0.454376	1	1	0.999993	-	-	246	-	-	-	-	tr|C5WN85|C5WN85_SORBI Putative uncharacterized protein Sb01g023641 (Fragment) OS=Sorghum bicolor GN=Sb01g023641 PE=4 SV=1	4e-36	ref|XP_002464695.1| hypothetical protein SORBIDRAFT_01g023641 [Sorghum bicolor] gb|EER91693.1| hypothetical protein SORBIDRAFT_01g023641 [Sorghum bicolor]	4e-36	lcl|Q6Z8F0_ORYSJ/1-108 PB083566; Pfam-B_83566;	1e-22	-	-	-	-	-
comp12100_c0_seq1		comp12100_c0_seq1	down	0.21	0	#NAME?	1	1	NA	1	1	NA	-	-	106	-	-	-	-	-	-	-	-	-	-	-	-	-	-	-
comp12101_c0_seq1	GBSQ01002992	comp12101_c0_seq1	down	0.74	0	#NAME?	1	0.516708	NA	1	1	NA	-	-	764	-	-	-	-	-	-	-	-	-	-	-	-	-	-	-
comp12101_c0_seq2	GBSQ01002993	comp12101_c0_seq2	down	0.67	0	#NAME?	1	0.516708	NA	1	1	NA	-	-	422	-	-	-	-	-	-	-	-	-	-	-	-	-	-	-
comp12102_c0_seq1		comp12102_c0_seq1	down	0.75	0	#NAME?	1	0.516708	NA	1	1	NA	-	-	116	-	-	-	-	-	-	-	-	-	-	-	-	-	-	-
comp12106_c0_seq1	GBSQ01003345	comp12106_c0_seq1	down	0.09	0.04	-1.16993	1	1	0.0080885	1	1	0.346292	-	-	928	-	-	-	-	-	-	-	-	-	-	-	-	-	-	-
comp12110_c0_seq1	GBSQ01003542	comp12110_c0_seq1	down	0.58	0.25	-1.21412	1	0.516708	0.443503	1	1	0.999993	-	-	226	-	-	-	-	-	-	-	-	-	-	-	-	-	-	-
comp12131_c0_seq1		comp12131_c0_seq1	down	0.2	0	#NAME?	1	1	NA	1	1	NA	-	-	110	-	-	-	-	-	-	-	-	-	-	-	-	-	-	-
comp12136_c0_seq1		comp12136_c0_seq1	down	0.18	0	#NAME?	1	1	NA	1	1	NA	-	-	124	-	-	-	-	-	-	-	-	-	-	-	-	-	-	-
comp12140_c0_seq1	GBSQ01003438	comp12140_c0_seq1	down	0.16	0.07	-1.19265	1	1	0.0555466	1	1	0.879871	-	-	276	-	-	-	-	-	-	-	-	-	-	-	-	-	-	-
comp12146_c0_seq1		comp12146_c0_seq1	down	0.15	0	#NAME?	1	1	NA	1	1	NA	-	-	146	-	-	-	-	-	-	-	-	-	-	-	-	-	-	-
comp12148_c0_seq1		comp12148_c0_seq1	down	0.19	0	#NAME?	1	1	NA	1	1	NA	-	-	113	-	-	-	-	-	-	-	-	-	-	-	-	-	-	-
comp12150_c0_seq1		comp12150_c0_seq1	down	1.12	0	#NAME?	1	0.516708	NA	1	1	NA	-	-	137	-	-	-	-	-	-	-	-	-	-	-	-	-	-	-
comp12158_c0_seq1		comp12158_c0_seq1	down	0.15	0	#NAME?	1	1	NA	1	1	NA	-	-	145	-	-	-	-	-	-	-	-	-	-	-	-	-	-	-
comp12169_c0_seq1		comp12169_c0_seq1	down	0.51	0	#NAME?	1	0.516708	NA	1	1	NA	-	-	129	-	-	-	-	-	-	-	-	-	-	-	-	-	-	-
comp12174_c0_seq1		comp12174_c0_seq1	down	0.32	0	#NAME?	1	1	NA	1	1	NA	-	-	137	-	-	-	-	-	-	-	-	-	-	-	-	-	-	-
comp12176_c0_seq1	GBSQ01003059	comp12176_c0_seq1	down	0.26	0.08	-1.70044	1	1	0.153704	1	1	0.999993	EIF5A	translation initiation factor 5A	498	sp|P24922|IF5A2_NICPL Eukaryotic translation initiation factor 5A-2 OS=Nicotiana plumbaginifolia GN=EIF-5A2 PE=2 SV=1	1e-106	gnl|CDD|178654 PLN03107, PLN03107, eukaryotic translation initiation factor 5A; Provisional.	2e-121	tr|D6N3G5|D6N3G5_GOSHI Eukaryotic translation initiation factor 5A OS=Gossypium hirsutum PE=2 SV=1	7e-105	sp|P24922.1|IF5A2_NICPL RecName: Full=Eukaryotic translation initiation factor 5A-2; Short=eIF-5A-2; AltName: Full=eIF-4D emb|CAA45104.1| eukaryotic initiation factor 5A (2) [Nicotiana plumbaginifolia]	3e-105	lcl|Q2L998_ROSCH/85-154 PF01287.15;eIF-5a;	2e-36	J	GO:0043022,ribosome binding;GO:0003723,RNA binding;GO:0003746,translation elongation factor activity;GO:0045905,positive regulation of translational termination;GO:0006414,translational elongation;GO:0008612,peptidyl-lysine modification to hypusine;GO:0006413,translational initiation;GO:0003743,translation initiation factor activity;GO:0006452,translational frameshifting;GO:0006412,translation;GO…	-	K03263	-
comp12181_c0_seq1		comp12181_c0_seq1	down	0.21	0	#NAME?	1	1	NA	1	1	NA	-	-	105	-	-	-	-	-	-	-	-	-	-	-	-	-	-	-
comp12185_c0_seq1		comp12185_c0_seq1	down	0.21	0	#NAME?	1	1	NA	1	1	NA	-	-	106	-	-	-	-	-	-	-	-	-	-	-	-	-	-	-
comp12186_c0_seq1	GBSQ01003247	comp12186_c0_seq1	down	0.11	0	#NAME?	1	1	NA	1	1	NA	-	-	208	-	-	-	-	-	-	-	-	-	-	-	-	-	-	-
comp12190_c0_seq1		comp12190_c0_seq1	down	0.22	0	#NAME?	1	1	NA	1	1	NA	-	-	101	-	-	-	-	-	-	-	-	-	-	-	-	-	-	-
comp12195_c0_seq1	GBSQ01003559	comp12195_c0_seq1	down	0.08	0	#NAME?	1	1	NA	1	1	NA	-	-	532	-	-	-	-	-	-	-	-	-	-	-	-	-	-	-
comp12199_c0_seq1	GBSQ01003358	comp12199_c0_seq1	down	0.04	0	#NAME?	1	1	NA	1	1	NA	FBA, fbaA	fructose-bisphosphate aldolase, class II	985	sp|P0CJ44|ALF_COCIM Putative fructose-bisphosphate aldolase OS=Coccidioides immitis (strain RS) GN=CIMG_05755 PE=1 SV=1	1e-143	gnl|CDD|201602 pfam01116, F_bP_aldolase, Fructose-bisphosphate aldolase class-II.	3e-120	tr|Q2TWL2|Q2TWL2_ASPOR Fructose/tagatose bisphosphate aldolase OS=Aspergillus oryzae (strain ATCC 42149 / RIB 40) GN=AO090010000514 PE=4 SV=1	2e-180	ref|XP_001827494.1| fructose-bisphosphate aldolase [Aspergillus oryzae RIB40] ref|XP_002384702.1| fructose-bisphosphate aldolase, putative [Aspergillus flavus NRRL3357] dbj|BAE66361.1| unnamed protein product [Aspergillus oryzae RIB40] gb|EED45766.1| fructose-bisphosphate aldolase, putative [Aspergillus flavus NRRL3357]	2e-180	lcl|Q2TWL2_ASPOR/4-285 PF01116.15;F_bP_aldolase;	9e-179	-	GO:0008152,metabolic process;GO:0004332,fructose-bisphosphate aldolase activity;GO:0006096,glycolysis;GO:0003824,catalytic activity;GO:0016829,lyase activity;GO:0046872,metal ion binding;GO:0005975,carbohydrate metabolic process;GO:0008270,zinc ion binding;GO:0016832,aldehyde-lyase activity;GO:0030388,fructose 1,6-bisphosphate metabolic process	EC:4.1.2.13	K01624	ko00010, Glycolysis / Gluconeogenesis;ko00030, Pentose phosphate pathway;ko00051, Fructose and mannose metabolism;ko00680, Methane metabolism;ko00710, Carbon fixation in photosynthetic organisms;
comp12200_c0_seq1		comp12200_c0_seq1	down	0.18	0	#NAME?	1	1	NA	1	1	NA	-	-	125	-	-	-	-	-	-	-	-	-	-	-	-	-	-	-
comp12201_c0_seq1		comp12201_c0_seq1	down	0.74	0	#NAME?	1	0.516708	NA	1	1	NA	-	-	118	-	-	-	-	-	-	-	-	-	-	-	-	-	-	-
comp12202_c0_seq1	GBSQ01003086	comp12202_c0_seq1	down	0.19	0	#NAME?	1	1	NA	1	1	NA	-	-	227	-	-	-	-	-	-	-	-	-	-	-	-	-	-	-
comp12208_c0_seq1		comp12208_c0_seq1	down	0.19	0	#NAME?	1	1	NA	1	1	NA	-	-	113	-	-	-	-	-	-	-	-	-	-	-	-	-	-	-
comp12212_c0_seq1	GBSQ01003624	comp12212_c0_seq1	down	0.03	0	#NAME?	1	1	NA	1	1	NA	-	-	1469	-	-	-	-	-	-	-	-	-	-	-	-	-	-	-
comp12230_c0_seq1		comp12230_c0_seq1	down	0.23	0.1	-1.20163	1	1	0.1249	1	1	0.979107	-	-	191	-	-	-	-	-	-	-	-	-	-	-	-	-	-	-
comp12236_c0_seq1		comp12236_c0_seq1	down	0.43	0	#NAME?	1	1	NA	1	1	NA	-	-	102	-	-	-	-	-	-	-	-	-	-	-	-	-	-	-
comp1223_c1_seq1		comp1223_c1_seq1	down	0.38	0.16	-1.24793	1	1	0.27721	1	1	0.999993	-	-	115	-	-	-	-	-	-	-	-	-	-	-	-	-	-	-
comp12240_c0_seq1		comp12240_c0_seq1	down	0.33	0.14	-1.23704	1	1	0.228169	1	1	0.999993	-	-	133	-	-	-	-	-	-	-	-	-	-	-	-	-	-	-
comp12241_c0_seq1		comp12241_c0_seq1	down	0.38	0	#NAME?	1	1	NA	1	1	NA	-	-	116	-	-	-	-	-	-	-	-	-	-	-	-	-	-	-
comp12243_c0_seq1		comp12243_c0_seq1	down	0.57	0.2	-1.51096	1	0.516708	0.454646	1	1	0.999993	-	-	191	-	-	-	-	-	-	-	-	-	-	-	-	-	-	-
comp12245_c0_seq1		comp12245_c0_seq1	down	0.2	0	#NAME?	1	1	NA	1	1	NA	-	-	108	-	-	-	-	-	-	-	-	-	-	-	-	-	-	-
comp12248_c0_seq1		comp12248_c0_seq1	down	0.38	0.16	-1.24793	1	1	0.27721	1	1	0.999993	-	-	115	-	-	-	-	-	-	-	-	-	-	-	-	-	-	-
comp12255_c0_seq1	GBSQ01003223	comp12255_c0_seq1	down	0.18	0.09	-1	1	1	0.0767859	1	1	0.933796	PSMD10	26S proteasome non-ATPase regulatory subunit 10	1712	-	-	gnl|CDD|29261 cd00204, ANK, ankyrin repeats; ankyrin repeats mediate protein-protein interactions in very diverse families of proteins. The number of ANK repeats in a protein can range from 2 to over 20 (ankyrins, for example). ANK repeats may occur in combinations with other types of domains. The structural repeat unit contains two antiparallel helices and a beta-hairpin, repeats are stacked in …	1e-18	tr|Q4WC43|Q4WC43_ASPFU NACHT and Ankyrin domain protein OS=Neosartorya fumigata (strain ATCC MYA-4609 / Af293 / CBS 101355 / FGSC A1100) GN=AFUA_8G05780 PE=4 SV=1	3e-115	gb|EHK26937.1| hypothetical protein TRIVIDRAFT_132867, partial [Trichoderma virens Gv29-8]	2e-121	-	-	-	GO:0009116,nucleoside metabolic process;GO:0003824,catalytic activity	-	K06694	-
comp12258_c0_seq1	GBSQ01003018	comp12258_c0_seq1	down	0.47	0.16	-1.55459	1	1	0.37007	1	1	0.999993	-	-	235	-	-	-	-	-	-	-	-	-	-	-	-	-	-	-
comp12271_c0_seq1		comp12271_c0_seq1	down	0.21	0	#NAME?	1	1	NA	1	1	NA	-	-	102	-	-	-	-	-	-	-	-	-	-	-	-	-	-	-
comp12276_c0_seq1	GBSQ01003471	comp12276_c0_seq1	down	0.2	0	#NAME?	1	1	NA	1	1	NA	-	-	219	-	-	-	-	-	-	-	-	-	-	-	-	-	-	-
comp12277_c0_seq1	GBSQ01003390	comp12277_c0_seq1	down	0.02	0	#NAME?	1	1	NA	1	1	NA	-	-	1960	-	-	-	-	tr|A1DAI8|A1DAI8_NEOFI Putative uncharacterized protein OS=Neosartorya fischeri (strain ATCC 1020 / DSM 3700 / FGSC A1164 / NRRL 181) GN=NFIA_094980 PE=4 SV=1	2e-112	ref|XP_001261775.1| hypothetical protein NFIA_094980 [Neosartorya fischeri NRRL 181] gb|EAW19878.1| hypothetical protein NFIA_094980 [Neosartorya fischeri NRRL 181]	2e-112	lcl|A1DAI8_NEOFI/231-413 PF02752.17;Arrestin_C;	3e-43	-	-	-	-	-
comp12277_c0_seq2	GBSQ01003391	comp12277_c0_seq2	down	0.02	0	#NAME?	1	1	NA	1	1	NA	-	-	1911	-	-	-	-	tr|A1DAI8|A1DAI8_NEOFI Putative uncharacterized protein OS=Neosartorya fischeri (strain ATCC 1020 / DSM 3700 / FGSC A1164 / NRRL 181) GN=NFIA_094980 PE=4 SV=1	2e-112	ref|XP_001261775.1| hypothetical protein NFIA_094980 [Neosartorya fischeri NRRL 181] gb|EAW19878.1| hypothetical protein NFIA_094980 [Neosartorya fischeri NRRL 181]	2e-112	lcl|A1DAI8_NEOFI/231-413 PF02752.17;Arrestin_C;	3e-43	-	-	-	-	-
comp12279_c0_seq1		comp12279_c0_seq1	down	0.75	0	#NAME?	1	0.516708	NA	1	1	NA	-	-	117	-	-	-	-	-	-	-	-	-	-	-	-	-	-	-
comp1227_c0_seq1	GBSP01001043	comp1227_c0_seq1	down	9.26	4.3	-1.10668	0.940969	0.161446	0.340664	1	1	0.999993	GOT1	aspartate aminotransferase, cytoplasmic	10851	sp|P23542|AATC_YEAST Aspartate aminotransferase, cytoplasmic OS=Saccharomyces cerevisiae (strain ATCC 204508 / S288c) GN=AAT2 PE=1 SV=3	5e-78	gnl|CDD|185584 PTZ00376, PTZ00376, aspartate aminotransferase; Provisional.	9e-102	tr|G7Y1D2|G7Y1D2_ASPKW Hydrolase OS=Aspergillus kawachii (strain NBRC 4308) GN=AKAW_11103 PE=4 SV=1	0	-	-	lcl|B6HCY8_PENCW/16-474 PF00171.17;Aldedh;	0	E	GO:0016620,oxidoreductase activity, acting on the aldehyde or oxo group of donors, NAD or NADP as acceptor;GO:0008152,metabolic process;GO:0003824,catalytic activity;GO:0055114,oxidation-reduction process;GO:0016798,hydrolase activity, acting on glycosyl bonds;GO:0004553,hydrolase activity, hydrolyzing O-glycosyl compounds;GO:0043169,cation binding;GO:0016787,hydrolase activity;GO:0005975,carbohy…	EC:2.6.1.1	K14454	ko00250, Alanine, aspartate and glutamate metabolism;ko00270, Cysteine and methionine metabolism;ko00330, Arginine and proline metabolism;ko00350, Tyrosine metabolism;ko00360, Phenylalanine metabolism;ko00400, Phenylalanine, tyrosine and tryptophan biosynthesis;ko00710, Carbon fixation in photosynthetic organisms;ko00950, Isoquinoline alkaloid biosynthesis;ko00960, Tropane, piperidine and pyridin…
comp1227_c0_seq10	GBSP01001052	comp1227_c0_seq10	down	9.47	4.02	-1.23617	0.940969	0.161446	0.275959	1	1	0.999993	GOT1	aspartate aminotransferase, cytoplasmic	5193	sp|P23542|AATC_YEAST Aspartate aminotransferase, cytoplasmic OS=Saccharomyces cerevisiae (strain ATCC 204508 / S288c) GN=AAT2 PE=1 SV=3	5e-78	gnl|CDD|185584 PTZ00376, PTZ00376, aspartate aminotransferase; Provisional.	9e-102	tr|G7Y1D2|G7Y1D2_ASPKW Hydrolase OS=Aspergillus kawachii (strain NBRC 4308) GN=AKAW_11103 PE=4 SV=1	0	-	-	lcl|B6HCY8_PENCW/16-474 PF00171.17;Aldedh;	0	E	GO:0016620,oxidoreductase activity, acting on the aldehyde or oxo group of donors, NAD or NADP as acceptor;GO:0008152,metabolic process;GO:0003824,catalytic activity;GO:0055114,oxidation-reduction process;GO:0016798,hydrolase activity, acting on glycosyl bonds;GO:0004553,hydrolase activity, hydrolyzing O-glycosyl compounds;GO:0043169,cation binding;GO:0016787,hydrolase activity;GO:0005975,carbohy…	EC:2.6.1.1	K14454	ko00250, Alanine, aspartate and glutamate metabolism;ko00270, Cysteine and methionine metabolism;ko00330, Arginine and proline metabolism;ko00350, Tyrosine metabolism;ko00360, Phenylalanine metabolism;ko00400, Phenylalanine, tyrosine and tryptophan biosynthesis;ko00710, Carbon fixation in photosynthetic organisms;ko00950, Isoquinoline alkaloid biosynthesis;ko00960, Tropane, piperidine and pyridin…
comp1227_c0_seq11	GBSP01001053	comp1227_c0_seq11	down	10.24	4.26	-1.26529	0.962135	0.111952	0.237521	1	1	0.999993	GOT1	aspartate aminotransferase, cytoplasmic	5186	sp|P23542|AATC_YEAST Aspartate aminotransferase, cytoplasmic OS=Saccharomyces cerevisiae (strain ATCC 204508 / S288c) GN=AAT2 PE=1 SV=3	5e-78	gnl|CDD|185584 PTZ00376, PTZ00376, aspartate aminotransferase; Provisional.	9e-102	tr|G7Y1D2|G7Y1D2_ASPKW Hydrolase OS=Aspergillus kawachii (strain NBRC 4308) GN=AKAW_11103 PE=4 SV=1	0	-	-	lcl|B6HCY8_PENCW/16-474 PF00171.17;Aldedh;	0	E	GO:0016620,oxidoreductase activity, acting on the aldehyde or oxo group of donors, NAD or NADP as acceptor;GO:0008152,metabolic process;GO:0003824,catalytic activity;GO:0055114,oxidation-reduction process;GO:0016798,hydrolase activity, acting on glycosyl bonds;GO:0004553,hydrolase activity, hydrolyzing O-glycosyl compounds;GO:0043169,cation binding;GO:0016787,hydrolase activity;GO:0005975,carbohy…	EC:2.6.1.1	K14454	ko00250, Alanine, aspartate and glutamate metabolism;ko00270, Cysteine and methionine metabolism;ko00330, Arginine and proline metabolism;ko00350, Tyrosine metabolism;ko00360, Phenylalanine metabolism;ko00400, Phenylalanine, tyrosine and tryptophan biosynthesis;ko00710, Carbon fixation in photosynthetic organisms;ko00950, Isoquinoline alkaloid biosynthesis;ko00960, Tropane, piperidine and pyridin…
comp1227_c0_seq12	GBSP01001054	comp1227_c0_seq12	down	10.36	4.35	-1.25194	0.962135	0.111952	0.238502	1	1	0.999993	GOT1	aspartate aminotransferase, cytoplasmic	5133	sp|P23542|AATC_YEAST Aspartate aminotransferase, cytoplasmic OS=Saccharomyces cerevisiae (strain ATCC 204508 / S288c) GN=AAT2 PE=1 SV=3	5e-78	gnl|CDD|185584 PTZ00376, PTZ00376, aspartate aminotransferase; Provisional.	9e-102	tr|G7Y1D2|G7Y1D2_ASPKW Hydrolase OS=Aspergillus kawachii (strain NBRC 4308) GN=AKAW_11103 PE=4 SV=1	0	-	-	lcl|B6HCY8_PENCW/16-474 PF00171.17;Aldedh;	0	E	GO:0016620,oxidoreductase activity, acting on the aldehyde or oxo group of donors, NAD or NADP as acceptor;GO:0008152,metabolic process;GO:0003824,catalytic activity;GO:0055114,oxidation-reduction process;GO:0016798,hydrolase activity, acting on glycosyl bonds;GO:0004553,hydrolase activity, hydrolyzing O-glycosyl compounds;GO:0043169,cation binding;GO:0016787,hydrolase activity;GO:0005975,carbohy…	EC:2.6.1.1	K14454	ko00250, Alanine, aspartate and glutamate metabolism;ko00270, Cysteine and methionine metabolism;ko00330, Arginine and proline metabolism;ko00350, Tyrosine metabolism;ko00360, Phenylalanine metabolism;ko00400, Phenylalanine, tyrosine and tryptophan biosynthesis;ko00710, Carbon fixation in photosynthetic organisms;ko00950, Isoquinoline alkaloid biosynthesis;ko00960, Tropane, piperidine and pyridin…
comp1227_c0_seq2	GBSP01001044	comp1227_c0_seq2	down	9.31	4.34	-1.10109	0.940969	0.161446	0.341299	1	1	0.999993	GOT1	aspartate aminotransferase, cytoplasmic	10798	sp|P23542|AATC_YEAST Aspartate aminotransferase, cytoplasmic OS=Saccharomyces cerevisiae (strain ATCC 204508 / S288c) GN=AAT2 PE=1 SV=3	5e-78	gnl|CDD|185584 PTZ00376, PTZ00376, aspartate aminotransferase; Provisional.	9e-102	tr|G7Y1D2|G7Y1D2_ASPKW Hydrolase OS=Aspergillus kawachii (strain NBRC 4308) GN=AKAW_11103 PE=4 SV=1	0	-	-	lcl|B6HCY8_PENCW/16-474 PF00171.17;Aldedh;	0	E	GO:0016620,oxidoreductase activity, acting on the aldehyde or oxo group of donors, NAD or NADP as acceptor;GO:0008152,metabolic process;GO:0003824,catalytic activity;GO:0055114,oxidation-reduction process;GO:0016798,hydrolase activity, acting on glycosyl bonds;GO:0004553,hydrolase activity, hydrolyzing O-glycosyl compounds;GO:0043169,cation binding;GO:0016787,hydrolase activity;GO:0005975,carbohy…	EC:2.6.1.1	K14454	ko00250, Alanine, aspartate and glutamate metabolism;ko00270, Cysteine and methionine metabolism;ko00330, Arginine and proline metabolism;ko00350, Tyrosine metabolism;ko00360, Phenylalanine metabolism;ko00400, Phenylalanine, tyrosine and tryptophan biosynthesis;ko00710, Carbon fixation in photosynthetic organisms;ko00950, Isoquinoline alkaloid biosynthesis;ko00960, Tropane, piperidine and pyridin…
comp1227_c0_seq3	GBSP01001045	comp1227_c0_seq3	down	9.3	4.31	-1.10954	0.940969	0.161446	0.337667	1	1	0.999993	GOT1	aspartate aminotransferase, cytoplasmic	10796	sp|P23542|AATC_YEAST Aspartate aminotransferase, cytoplasmic OS=Saccharomyces cerevisiae (strain ATCC 204508 / S288c) GN=AAT2 PE=1 SV=3	5e-78	gnl|CDD|185584 PTZ00376, PTZ00376, aspartate aminotransferase; Provisional.	9e-102	tr|G7Y1D2|G7Y1D2_ASPKW Hydrolase OS=Aspergillus kawachii (strain NBRC 4308) GN=AKAW_11103 PE=4 SV=1	0	-	-	lcl|B6HCY8_PENCW/16-474 PF00171.17;Aldedh;	0	E	GO:0016620,oxidoreductase activity, acting on the aldehyde or oxo group of donors, NAD or NADP as acceptor;GO:0008152,metabolic process;GO:0003824,catalytic activity;GO:0055114,oxidation-reduction process;GO:0016798,hydrolase activity, acting on glycosyl bonds;GO:0004553,hydrolase activity, hydrolyzing O-glycosyl compounds;GO:0043169,cation binding;GO:0016787,hydrolase activity;GO:0005975,carbohy…	EC:2.6.1.1	K14454	ko00250, Alanine, aspartate and glutamate metabolism;ko00270, Cysteine and methionine metabolism;ko00330, Arginine and proline metabolism;ko00350, Tyrosine metabolism;ko00360, Phenylalanine metabolism;ko00400, Phenylalanine, tyrosine and tryptophan biosynthesis;ko00710, Carbon fixation in photosynthetic organisms;ko00950, Isoquinoline alkaloid biosynthesis;ko00960, Tropane, piperidine and pyridin…
comp1227_c0_seq4	GBSP01001046	comp1227_c0_seq4	down	9.68	4.45	-1.1212	0.962135	0.111952	0.317198	1	1	0.999993	GOT1	aspartate aminotransferase, cytoplasmic	10791	sp|P23542|AATC_YEAST Aspartate aminotransferase, cytoplasmic OS=Saccharomyces cerevisiae (strain ATCC 204508 / S288c) GN=AAT2 PE=1 SV=3	5e-78	gnl|CDD|185584 PTZ00376, PTZ00376, aspartate aminotransferase; Provisional.	9e-102	tr|G7Y1D2|G7Y1D2_ASPKW Hydrolase OS=Aspergillus kawachii (strain NBRC 4308) GN=AKAW_11103 PE=4 SV=1	0	-	-	lcl|B6HCY8_PENCW/16-474 PF00171.17;Aldedh;	0	E	GO:0016620,oxidoreductase activity, acting on the aldehyde or oxo group of donors, NAD or NADP as acceptor;GO:0008152,metabolic process;GO:0003824,catalytic activity;GO:0055114,oxidation-reduction process;GO:0016798,hydrolase activity, acting on glycosyl bonds;GO:0004553,hydrolase activity, hydrolyzing O-glycosyl compounds;GO:0043169,cation binding;GO:0016787,hydrolase activity;GO:0005975,carbohy…	EC:2.6.1.1	K14454	ko00250, Alanine, aspartate and glutamate metabolism;ko00270, Cysteine and methionine metabolism;ko00330, Arginine and proline metabolism;ko00350, Tyrosine metabolism;ko00360, Phenylalanine metabolism;ko00400, Phenylalanine, tyrosine and tryptophan biosynthesis;ko00710, Carbon fixation in photosynthetic organisms;ko00950, Isoquinoline alkaloid biosynthesis;ko00960, Tropane, piperidine and pyridin…
comp1227_c0_seq5	GBSP01001047	comp1227_c0_seq5	down	9.36	4.35	-1.10549	0.940969	0.161446	0.337164	1	1	0.999993	GOT1	aspartate aminotransferase, cytoplasmic	10743	sp|P23542|AATC_YEAST Aspartate aminotransferase, cytoplasmic OS=Saccharomyces cerevisiae (strain ATCC 204508 / S288c) GN=AAT2 PE=1 SV=3	5e-78	gnl|CDD|185584 PTZ00376, PTZ00376, aspartate aminotransferase; Provisional.	9e-102	tr|G7Y1D2|G7Y1D2_ASPKW Hydrolase OS=Aspergillus kawachii (strain NBRC 4308) GN=AKAW_11103 PE=4 SV=1	0	-	-	lcl|B6HCY8_PENCW/16-474 PF00171.17;Aldedh;	0	E	GO:0016620,oxidoreductase activity, acting on the aldehyde or oxo group of donors, NAD or NADP as acceptor;GO:0008152,metabolic process;GO:0003824,catalytic activity;GO:0055114,oxidation-reduction process;GO:0016798,hydrolase activity, acting on glycosyl bonds;GO:0004553,hydrolase activity, hydrolyzing O-glycosyl compounds;GO:0043169,cation binding;GO:0016787,hydrolase activity;GO:0005975,carbohy…	EC:2.6.1.1	K14454	ko00250, Alanine, aspartate and glutamate metabolism;ko00270, Cysteine and methionine metabolism;ko00330, Arginine and proline metabolism;ko00350, Tyrosine metabolism;ko00360, Phenylalanine metabolism;ko00400, Phenylalanine, tyrosine and tryptophan biosynthesis;ko00710, Carbon fixation in photosynthetic organisms;ko00950, Isoquinoline alkaloid biosynthesis;ko00960, Tropane, piperidine and pyridin…
comp1227_c0_seq6	GBSP01001048	comp1227_c0_seq6	down	9.74	4.49	-1.11721	0.962135	0.111952	0.316764	1	1	0.999993	GOT1	aspartate aminotransferase, cytoplasmic	10738	sp|P23542|AATC_YEAST Aspartate aminotransferase, cytoplasmic OS=Saccharomyces cerevisiae (strain ATCC 204508 / S288c) GN=AAT2 PE=1 SV=3	5e-78	gnl|CDD|185584 PTZ00376, PTZ00376, aspartate aminotransferase; Provisional.	9e-102	tr|G7Y1D2|G7Y1D2_ASPKW Hydrolase OS=Aspergillus kawachii (strain NBRC 4308) GN=AKAW_11103 PE=4 SV=1	0	-	-	lcl|B6HCY8_PENCW/16-474 PF00171.17;Aldedh;	0	E	GO:0016620,oxidoreductase activity, acting on the aldehyde or oxo group of donors, NAD or NADP as acceptor;GO:0008152,metabolic process;GO:0003824,catalytic activity;GO:0055114,oxidation-reduction process;GO:0016798,hydrolase activity, acting on glycosyl bonds;GO:0004553,hydrolase activity, hydrolyzing O-glycosyl compounds;GO:0043169,cation binding;GO:0016787,hydrolase activity;GO:0005975,carbohy…	EC:2.6.1.1	K14454	ko00250, Alanine, aspartate and glutamate metabolism;ko00270, Cysteine and methionine metabolism;ko00330, Arginine and proline metabolism;ko00350, Tyrosine metabolism;ko00360, Phenylalanine metabolism;ko00400, Phenylalanine, tyrosine and tryptophan biosynthesis;ko00710, Carbon fixation in photosynthetic organisms;ko00950, Isoquinoline alkaloid biosynthesis;ko00960, Tropane, piperidine and pyridin…
comp1227_c0_seq7	GBSP01001049	comp1227_c0_seq7	down	9.73	4.46	-1.1254	0.962135	0.111952	0.313355	1	1	0.999993	GOT1	aspartate aminotransferase, cytoplasmic	10736	sp|P23542|AATC_YEAST Aspartate aminotransferase, cytoplasmic OS=Saccharomyces cerevisiae (strain ATCC 204508 / S288c) GN=AAT2 PE=1 SV=3	5e-78	gnl|CDD|185584 PTZ00376, PTZ00376, aspartate aminotransferase; Provisional.	9e-102	tr|G7Y1D2|G7Y1D2_ASPKW Hydrolase OS=Aspergillus kawachii (strain NBRC 4308) GN=AKAW_11103 PE=4 SV=1	0	-	-	lcl|B6HCY8_PENCW/16-474 PF00171.17;Aldedh;	0	E	GO:0016620,oxidoreductase activity, acting on the aldehyde or oxo group of donors, NAD or NADP as acceptor;GO:0008152,metabolic process;GO:0003824,catalytic activity;GO:0055114,oxidation-reduction process;GO:0016798,hydrolase activity, acting on glycosyl bonds;GO:0004553,hydrolase activity, hydrolyzing O-glycosyl compounds;GO:0043169,cation binding;GO:0016787,hydrolase activity;GO:0005975,carbohy…	EC:2.6.1.1	K14454	ko00250, Alanine, aspartate and glutamate metabolism;ko00270, Cysteine and methionine metabolism;ko00330, Arginine and proline metabolism;ko00350, Tyrosine metabolism;ko00360, Phenylalanine metabolism;ko00400, Phenylalanine, tyrosine and tryptophan biosynthesis;ko00710, Carbon fixation in photosynthetic organisms;ko00950, Isoquinoline alkaloid biosynthesis;ko00960, Tropane, piperidine and pyridin…
comp1227_c0_seq8	GBSP01001050	comp1227_c0_seq8	down	9.78	4.5	-1.11991	0.962135	0.111952	0.313994	1	1	0.999993	GOT1	aspartate aminotransferase, cytoplasmic	10683	sp|P23542|AATC_YEAST Aspartate aminotransferase, cytoplasmic OS=Saccharomyces cerevisiae (strain ATCC 204508 / S288c) GN=AAT2 PE=1 SV=3	5e-78	gnl|CDD|185584 PTZ00376, PTZ00376, aspartate aminotransferase; Provisional.	9e-102	tr|G7Y1D2|G7Y1D2_ASPKW Hydrolase OS=Aspergillus kawachii (strain NBRC 4308) GN=AKAW_11103 PE=4 SV=1	0	-	-	lcl|B6HCY8_PENCW/16-474 PF00171.17;Aldedh;	0	E	GO:0016620,oxidoreductase activity, acting on the aldehyde or oxo group of donors, NAD or NADP as acceptor;GO:0008152,metabolic process;GO:0003824,catalytic activity;GO:0055114,oxidation-reduction process;GO:0016798,hydrolase activity, acting on glycosyl bonds;GO:0004553,hydrolase activity, hydrolyzing O-glycosyl compounds;GO:0043169,cation binding;GO:0016787,hydrolase activity;GO:0005975,carbohy…	EC:2.6.1.1	K14454	ko00250, Alanine, aspartate and glutamate metabolism;ko00270, Cysteine and methionine metabolism;ko00330, Arginine and proline metabolism;ko00350, Tyrosine metabolism;ko00360, Phenylalanine metabolism;ko00400, Phenylalanine, tyrosine and tryptophan biosynthesis;ko00710, Carbon fixation in photosynthetic organisms;ko00950, Isoquinoline alkaloid biosynthesis;ko00960, Tropane, piperidine and pyridin…
comp1227_c0_seq9	GBSP01001051	comp1227_c0_seq9	down	9.36	3.94	-1.24831	0.940969	0.161446	0.275401	1	1	0.999993	GOT1	aspartate aminotransferase, cytoplasmic	5246	sp|P23542|AATC_YEAST Aspartate aminotransferase, cytoplasmic OS=Saccharomyces cerevisiae (strain ATCC 204508 / S288c) GN=AAT2 PE=1 SV=3	5e-78	gnl|CDD|185584 PTZ00376, PTZ00376, aspartate aminotransferase; Provisional.	9e-102	tr|G7Y1D2|G7Y1D2_ASPKW Hydrolase OS=Aspergillus kawachii (strain NBRC 4308) GN=AKAW_11103 PE=4 SV=1	0	-	-	lcl|B6HCY8_PENCW/16-474 PF00171.17;Aldedh;	0	E	GO:0016620,oxidoreductase activity, acting on the aldehyde or oxo group of donors, NAD or NADP as acceptor;GO:0008152,metabolic process;GO:0003824,catalytic activity;GO:0055114,oxidation-reduction process;GO:0016798,hydrolase activity, acting on glycosyl bonds;GO:0004553,hydrolase activity, hydrolyzing O-glycosyl compounds;GO:0043169,cation binding;GO:0016787,hydrolase activity;GO:0005975,carbohy…	EC:2.6.1.1	K14454	ko00250, Alanine, aspartate and glutamate metabolism;ko00270, Cysteine and methionine metabolism;ko00330, Arginine and proline metabolism;ko00350, Tyrosine metabolism;ko00360, Phenylalanine metabolism;ko00400, Phenylalanine, tyrosine and tryptophan biosynthesis;ko00710, Carbon fixation in photosynthetic organisms;ko00950, Isoquinoline alkaloid biosynthesis;ko00960, Tropane, piperidine and pyridin…
comp12288_c0_seq1	GBSP01009775	comp12288_c0_seq1	down	0.16	0	#NAME?	1	1	NA	1	1	NA	-	-	1114	-	-	-	-	tr|Q2UV11|Q2UV11_ASPOR Predicted protein OS=Aspergillus oryzae (strain ATCC 42149 / RIB 40) GN=AO090009000094 PE=4 SV=1	1e-19	-	-	-	-	-	-	-	-	-
comp12288_c0_seq2	GBSP01009776	comp12288_c0_seq2	down	0.19	0	#NAME?	1	1	NA	1	1	NA	-	-	1053	-	-	-	-	tr|Q2UV11|Q2UV11_ASPOR Predicted protein OS=Aspergillus oryzae (strain ATCC 42149 / RIB 40) GN=AO090009000094 PE=4 SV=1	1e-19	-	-	-	-	-	-	-	-	-
comp12289_c0_seq1		comp12289_c0_seq1	down	0.18	0	#NAME?	1	1	NA	1	1	NA	-	-	120	-	-	-	-	-	-	-	-	-	-	-	-	-	-	-
comp12299_c0_seq1		comp12299_c0_seq1	down	0.14	0	#NAME?	1	1	NA	1	1	NA	-	-	158	-	-	-	-	-	-	-	-	-	-	-	-	-	-	-
comp12302_c0_seq1	GBSQ01003318	comp12302_c0_seq1	down	0.18	0.05	-1.848	1	1	0.0670821	1	1	0.922908	-	-	737	-	-	-	-	-	-	-	-	-	-	-	-	-	-	-
comp12302_c0_seq2	GBSQ01003319	comp12302_c0_seq2	down	0.22	0.06	-1.87447	1	1	0.108267	1	1	0.949848	-	-	609	-	-	-	-	-	-	-	-	-	-	-	-	-	-	-
comp12305_c0_seq1	GBSQ01003686	comp12305_c0_seq1	down	0.26	0	#NAME?	1	1	NA	1	1	NA	-	-	341	-	-	-	-	-	-	-	-	-	-	-	-	-	-	-
comp12308_c0_seq1		comp12308_c0_seq1	down	0.96	0.24	-2	1	0.516708	0.770002	1	1	0.999993	-	-	159	-	-	-	-	-	-	-	-	-	-	-	-	-	-	-
comp12309_c0_seq1	GBSQ01003084	comp12309_c0_seq1	down	0.03	0	#NAME?	1	1	NA	1	1	NA	-	-	794	-	-	gnl|CDD|176680 cd07257, THT_oxygenase_C, The C-terminal domain of 2,4,5-Trihydroxytoluene (THT) oxygenase, which is an extradiol dioxygenease in the 2,4-dinitrotoluene (DNT) degradation pathway. This subfamily contains the C-terminal, catalytic, domain of THT oxygenase. THT oxygenase is an extradiol dioxygenase in the 2,4-dinitrotoluene (DNT) degradation pathway. It catalyzes the conversion of 2,…	9e-81	tr|B6HGM2|B6HGM2_PENCW Pc20g12810 protein OS=Penicillium chrysogenum (strain ATCC 28089 / DSM 1075 / Wisconsin 54-1255) GN=Pc20g12810 PE=4 SV=1	4e-104	ref|XP_002563766.1| Pc20g12810 [Penicillium chrysogenum Wisconsin 54-1255] emb|CAP86610.1| Pc20g12810 [Penicillium chrysogenum Wisconsin 54-1255]	4e-104	lcl|B6QJZ3_PENMQ/191-314 PF00903.20;Glyoxalase;	5e-58	-	GO:0055114,oxidation-reduction process;GO:0016491,oxidoreductase activity	-	-	-
comp12310_c0_seq1		comp12310_c0_seq1	down	0.19	0	#NAME?	1	1	NA	1	1	NA	-	-	115	-	-	-	-	-	-	-	-	-	-	-	-	-	-	-
comp12311_c0_seq1		comp12311_c0_seq1	down	0.37	0	#NAME?	1	1	NA	1	1	NA	-	-	119	-	-	-	-	-	-	-	-	-	-	-	-	-	-	-
comp12312_c0_seq1		comp12312_c0_seq1	down	0.14	0	#NAME?	1	1	NA	1	1	NA	-	-	157	-	-	-	-	-	-	-	-	-	-	-	-	-	-	-
comp12314_c0_seq1		comp12314_c0_seq1	down	0.46	0	#NAME?	1	1	NA	1	1	NA	-	-	144	-	-	-	-	-	-	-	-	-	-	-	-	-	-	-
comp12319_c0_seq1	GBSQ01003338	comp12319_c0_seq1	down	0.04	0	#NAME?	1	1	NA	1	1	NA	-	-	1157	-	-	gnl|CDD|204818 pfam12051, DUF3533, Protein of unknown function (DUF3533). This family of transmembrane proteins is functionally uncharacterized. This protein is found in bacteria and eukaryotes. Proteins in this family are typically between 393 to 772 amino acids in length.	5e-123	tr|A1C9A8|A1C9A8_ASPCL Putative uncharacterized protein OS=Aspergillus clavatus (strain ATCC 1007 / CBS 513.65 / DSM 816 / NCTC 3887 / NRRL 1) GN=ACLA_054790 PE=4 SV=1	5e-142	ref|XP_001274858.1| conserved hypothetical protein [Aspergillus clavatus NRRL 1] gb|EAW13432.1| conserved hypothetical protein [Aspergillus clavatus NRRL 1]	5e-142	lcl|A1C9A8_ASPCL/47-440 PF12051.3;DUF3533;	3e-138	-	-	-	-	-
comp1231_c0_seq1	GBSP01004519	comp1231_c0_seq1	down	125.49	0.06	-11.0303	1	1.45499e-36	6.96596e-27	1	6.3483e-33	1.06837e-23	-	-	6099	sp|P25600|YCH4_YEAST Putative transposon Ty5-1 protein YCL074W OS=Saccharomyces cerevisiae (strain ATCC 204508 / S288c) GN=TY5A PE=5 SV=2	5e-45	gnl|CDD|149018 pfam07727, RVT_2, Reverse transcriptase (RNA-dependent DNA polymerase). A reverse transcriptase gene is usually indicative of a mobile element such as a retrotransposon or retrovirus. Reverse transcriptases occur in a variety of mobile elements, including retrotransposons, retroviruses, group II introns, bacterial msDNAs, hepadnaviruses, and caulimoviruses. This Pfam entry includes…	6e-62	tr|A6RD94|A6RD94_AJECN Putative uncharacterized protein OS=Ajellomyces capsulata (strain NAm1 / WU24) GN=HCAG_07602 PE=4 SV=1	0	ref|XP_001537293.1| hypothetical protein HCAG_07602 [Ajellomyces capsulatus NAm1] gb|EDN11149.1| hypothetical protein HCAG_07602 [Ajellomyces capsulatus NAm1]	0	lcl|B6HWY1_PENCW/201-499 PB118326; Pfam-B_118326;	1e-136	-	GO:0015074,DNA integration;GO:0003677,DNA binding;GO:0003676,nucleic acid binding	-	-	-
comp12327_c0_seq1		comp12327_c0_seq1	down	0.19	0	#NAME?	1	1	NA	1	1	NA	-	-	113	-	-	-	-	-	-	-	-	-	-	-	-	-	-	-
comp12329_c0_seq1	GBSQ01003025	comp12329_c0_seq1	down	0.11	0	#NAME?	1	1	NA	1	1	NA	E1.10.3.3	L-ascorbate oxidase	411	sp|Q96WM9|LAC2_BOTFU Laccase-2 OS=Botryotinia fuckeliana GN=lcc2 PE=2 SV=1	3e-41	gnl|CDD|203745 pfam07732, Cu-oxidase_3, Multicopper oxidase. This entry contains many divergent copper oxidase-like domains that are not recognised by the pfam00394 model.	1e-38	tr|B8NTB0|B8NTB0_ASPFN Multicopper oxidase, putative OS=Aspergillus flavus (strain ATCC 200026 / FGSC A1120 / NRRL 3357 / JCM 12722 / SRRC 167) GN=AFLA_053930 PE=4 SV=1	9e-63	ref|XP_002383518.1| multicopper oxidase, putative [Aspergillus flavus NRRL3357] gb|EED47338.1| multicopper oxidase, putative [Aspergillus flavus NRRL3357]	8e-63	lcl|B8NTB0_ASPFN/83-203 PF07732.10;Cu-oxidase_3;	2e-50	Q	GO:0046274,lignin catabolic process;GO:0055114,oxidation-reduction process;GO:0008471,laccase activity;GO:0043245,extraorganismal space;GO:0046872,metal ion binding;GO:0005507,copper ion binding;GO:0005576,extracellular region;GO:0030245,cellulose catabolic process;GO:0016491,oxidoreductase activity	EC:1.10.3.3	K00423	ko00053, Ascorbate and aldarate metabolism;
comp12339_c0_seq1		comp12339_c0_seq1	down	0.19	0	#NAME?	1	1	NA	1	1	NA	-	-	113	-	-	-	-	-	-	-	-	-	-	-	-	-	-	-
comp12341_c0_seq1	GBSQ01003362	comp12341_c0_seq1	down	0.49	0.24	-1.02975	1	1	0.364478	1	1	0.999993	-	-	710	-	-	-	-	-	-	-	-	-	-	-	-	-	-	-
comp12341_c0_seq2	GBSQ01003363	comp12341_c0_seq2	down	0.64	0.3	-1.09311	1	0.516708	0.475515	1	1	0.999993	-	-	687	-	-	-	-	-	-	-	-	-	-	-	-	-	-	-
comp12342_c0_seq1	GBSQ01003630	comp12342_c0_seq1	down	0.08	0	#NAME?	1	1	NA	1	1	NA	-	-	522	-	-	-	-	-	-	-	-	-	-	-	-	-	-	-
comp12349_c0_seq1		comp12349_c0_seq1	down	0.21	0	#NAME?	1	1	NA	1	1	NA	-	-	102	-	-	-	-	-	-	-	-	-	-	-	-	-	-	-
comp1234_c0_seq1	GBSP01006748	comp1234_c0_seq1	down	0.98	0.28	-1.80735	1	0.516708	0.760411	1	1	0.999993	-	-	202	-	-	-	-	-	-	-	-	-	-	-	-	-	-	-
comp12352_c0_seq1		comp12352_c0_seq1	down	0.2	0	#NAME?	1	1	NA	1	1	NA	-	-	107	-	-	-	-	-	-	-	-	-	-	-	-	-	-	-
comp12354_c0_seq1	GBSQ01002915	comp12354_c0_seq1	down	0.56	0	#NAME?	1	0.516708	NA	1	1	NA	-	-	236	-	-	-	-	-	-	-	-	-	-	-	-	-	-	-
comp12364_c0_seq1	GBSQ01003171	comp12364_c0_seq1	down	0.28	0.12	-1.22239	1	1	0.177002	1	1	0.999993	-	-	778	-	-	-	-	-	-	-	-	-	-	-	-	-	-	-
comp12368_c0_seq1	GBSQ01003303	comp12368_c0_seq1	down	0.08	0	#NAME?	1	1	NA	1	1	NA	kduD	2-deoxy-D-gluconate 3-dehydrogenase	790	-	-	gnl|CDD|187610 cd05352, MDH-like_SDR_c, mannitol dehydrogenase (MDH)-like, classical (c) SDRs. NADP-mannitol dehydrogenase catalyzes the conversion of fructose to mannitol, an acyclic 6-carbon sugar. MDH is a tetrameric member of the SDR family. This subgroup also includes various other tetrameric SDRs, including Pichia stipitis D-arabinitol dehydrogenase (aka polyol dehydrogenase), Candida albic…	3e-64	tr|G3XU27|G3XU27_ASPNA Putative uncharacterized protein OS=Aspergillus niger (strain ATCC 1015 / CBS 113.46 / FGSC A1144 / LSHB Ac4 / NCTC 3858a / NRRL 328 / USDA 3528.7) GN=ASPNIDRAFT_43930 PE=3 SV=1	1e-112	ref|XP_001390774.2| 3-oxoacyl-(acyl-carrier-protein) reductase 2 [Aspergillus niger CBS 513.88]	1e-112	lcl|A2QL01_ASPNC/24-194 PF00106.20;adh_short;	2e-84	-	GO:0008152,metabolic process;GO:0055114,oxidation-reduction process;GO:0005488,binding;GO:0016491,oxidoreductase activity;GO:0004090,carbonyl reductase (NADPH) activity	EC:1.1.1.125	K00065	ko00040, Pentose and glucuronate interconversions;
comp12370_c0_seq1	GBSQ01003673	comp12370_c0_seq1	down	0.22	0.03	-2.87447	1	1	0.101501	1	1	0.94834	-	-	587	-	-	-	-	-	-	-	-	-	-	-	-	-	-	-
comp12370_c0_seq2	GBSQ01003674	comp12370_c0_seq2	down	0.2	0	#NAME?	1	1	NA	1	1	NA	-	-	435	-	-	-	-	-	-	-	-	-	-	-	-	-	-	-
comp12373_c0_seq1	GBSQ01003677	comp12373_c0_seq1	down	1.05	0.24	-2.12928	1	0.516708	0.837296	1	1	0.999993	-	-	708	-	-	-	-	-	-	-	-	-	-	-	-	-	-	-
comp12375_c0_seq1		comp12375_c0_seq1	down	0.9	0.1	-3.16993	1	0.516708	0.815337	1	1	0.999993	-	-	195	-	-	-	-	-	-	-	-	-	-	-	-	-	-	-
comp12384_c0_seq1		comp12384_c0_seq1	down	0.17	0	#NAME?	1	1	NA	1	1	NA	-	-	128	-	-	-	-	-	-	-	-	-	-	-	-	-	-	-
comp12385_c0_seq1	GBSQ01003437	comp12385_c0_seq1	down	0.75	0	#NAME?	1	0.516708	NA	1	1	NA	-	-	321	-	-	-	-	-	-	-	-	-	-	-	-	-	-	-
comp12387_c0_seq1	GBSQ01002964	comp12387_c0_seq1	down	0.27	0	#NAME?	1	1	NA	1	1	NA	-	-	412	-	-	-	-	tr|A1DK30|A1DK30_NEOFI Putative uncharacterized protein OS=Neosartorya fischeri (strain ATCC 1020 / DSM 3700 / FGSC A1164 / NRRL 181) GN=NFIA_004250 PE=4 SV=1	2e-74	ref|XP_001258966.1| hypothetical protein NFIA_004250 [Neosartorya fischeri NRRL 181] gb|EAW17069.1| conserved hypothetical protein [Neosartorya fischeri NRRL 181]	2e-74	-	-	-	GO:0015074,DNA integration;GO:0003677,DNA binding;GO:0006310,DNA recombination	-	-	-
comp12392_c0_seq1		comp12392_c0_seq1	down	0.25	0	#NAME?	1	1	NA	1	1	NA	-	-	176	-	-	-	-	tr|B8MTT0|B8MTT0_TALSN Putative uncharacterized protein OS=Talaromyces stipitatus (strain ATCC 10500 / CBS 375.48 / QM 6759 / NRRL 1006) GN=TSTA_005950 PE=4 SV=1	5e-06	ref|XP_002488219.1| conserved hypothetical protein [Talaromyces stipitatus ATCC 10500] gb|EED12565.1| conserved hypothetical protein [Talaromyces stipitatus ATCC 10500]	5e-06	-	-	-	GO:0015074,DNA integration;GO:0003677,DNA binding;GO:0006355,regulation of transcription, DNA-dependent;GO:0004803,transposase activity;GO:0006313,transposition, DNA-mediated	-	-	-
comp12394_c0_seq1		comp12394_c0_seq1	down	0.21	0	#NAME?	1	1	NA	1	1	NA	-	-	103	-	-	-	-	-	-	-	-	-	-	-	-	-	-	-
comp12401_c0_seq1		comp12401_c0_seq1	down	0.17	0	#NAME?	1	1	NA	1	1	NA	-	-	127	-	-	-	-	-	-	-	-	-	-	-	-	-	-	-
comp12402_c0_seq1	GBSP01009760	comp12402_c0_seq1	down	1.04	0.36	-1.53051	1	0.516708	0.756439	1	1	0.999993	-	-	317	-	-	-	-	-	-	-	-	-	-	-	-	-	-	-
comp12409_c0_seq1		comp12409_c0_seq1	down	0.19	0	#NAME?	1	1	NA	1	1	NA	-	-	114	-	-	-	-	-	-	-	-	-	-	-	-	-	-	-
comp12422_c0_seq1	GBSQ01003268	comp12422_c0_seq1	down	0.11	0.03	-1.87447	1	1	0.0134101	1	1	0.464951	-	-	1181	-	-	-	-	tr|B6H2B0|B6H2B0_PENCW Pc13g04560 protein OS=Penicillium chrysogenum (strain ATCC 28089 / DSM 1075 / Wisconsin 54-1255) GN=Pc13g04560 PE=4 SV=1	7e-144	ref|XP_002558891.1| Pc13g04560 [Penicillium chrysogenum Wisconsin 54-1255] emb|CAP91525.1| Pc13g04560 [Penicillium chrysogenum Wisconsin 54-1255]	6e-144	lcl|B6H2B0_PENCW/30-429 PF07690.11;MFS_1;	1e-99	-	GO:0055085,transmembrane transport;GO:0016021,integral to membrane	-	-	-
comp12423_c0_seq1		comp12423_c0_seq1	down	0.17	0	#NAME?	1	1	NA	1	1	NA	-	-	128	-	-	-	-	-	-	-	-	-	-	-	-	-	-	-
comp12434_c0_seq1	GBSQ01003126	comp12434_c0_seq1	down	0.32	0.07	-2.19265	1	1	0.221514	1	1	0.999993	-	-	2712	sp|Q0C8M3|LNKS_ASPTN Lovastatin nonaketide synthase OS=Aspergillus terreus (strain NIH 2624 / FGSC A1156) GN=lovB PE=3 SV=2	2e-107	gnl|CDD|33130 COG3321, COG3321, Polyketide synthase modules and related proteins [Secondary metabolites biosynthesis, transport, and catabolism].	9e-159	tr|F2SIK3|F2SIK3_TRIRC Polyketide synthase OS=Trichophyton rubrum (strain ATCC MYA-4607 / CBS 118892) GN=TERG_01872 PE=4 SV=1	0	ref|XP_003237151.1| polyketide synthase [Trichophyton rubrum CBS 118892] gb|EGD85602.1| polyketide synthase [Trichophyton rubrum CBS 118892]	0	lcl|D4D1W9_TRIVH/536-868 PF00698.16;Acyl_transf_1;	5e-89	I	GO:0008757,S-adenosylmethionine-dependent methyltransferase activity;GO:0031177,phosphopantetheine binding;GO:0008168,methyltransferase activity;GO:0055114,oxidation-reduction process;GO:0050637,lovastatin nonaketide synthase activity;GO:0009058,biosynthetic process;GO:0008270,zinc ion binding;GO:0006633,fatty acid biosynthetic process;GO:0048037,cofactor binding;GO:0016747,transferase activity, …	-	-	-
comp12437_c0_seq1	GBSQ01002879	comp12437_c0_seq1	down	0.32	0.16	-1	1	1	0.216356	1	1	0.999993	-	-	478	-	-	-	-	tr|B9IF25|B9IF25_POPTR Predicted protein OS=Populus trichocarpa GN=POPTRDRAFT_776193 PE=4 SV=1	5e-18	ref|XP_002322214.1| predicted protein [Populus trichocarpa] gb|EEF06341.1| predicted protein [Populus trichocarpa]	5e-18	-	-	-	GO:0005634,nucleus;GO:0006355,regulation of transcription, DNA-dependent;GO:0004402,histone acetyltransferase activity;GO:0008270,zinc ion binding;GO:0003712,transcription cofactor activity;GO:0016573,histone acetylation	-	-	-
comp12440_c0_seq1		comp12440_c0_seq1	down	0.19	0	#NAME?	1	1	NA	1	1	NA	-	-	115	-	-	-	-	-	-	-	-	-	-	-	-	-	-	-
comp12444_c0_seq1		comp12444_c0_seq1	down	0.41	0.18	-1.18763	1	1	0.303623	1	1	0.999993	-	-	108	-	-	-	-	-	-	-	-	-	-	-	-	-	-	-
comp12445_c0_seq1	GBSQ01003381	comp12445_c0_seq1	down	0.51	0	#NAME?	1	0.516708	NA	1	1	NA	-	-	512	-	-	-	-	tr|B6HDD3|B6HDD3_PENCW Pc20g07080 protein OS=Penicillium chrysogenum (strain ATCC 28089 / DSM 1075 / Wisconsin 54-1255) GN=Pc20g07080 PE=4 SV=1	2e-12	ref|XP_002563233.1| Pc20g07080 [Penicillium chrysogenum Wisconsin 54-1255] emb|CAP86037.1| Pc20g07080 [Penicillium chrysogenum Wisconsin 54-1255]	2e-12	-	-	-	-	-	-	-
comp12451_c0_seq1		comp12451_c0_seq1	down	0.17	0	#NAME?	1	1	NA	1	1	NA	-	-	126	-	-	-	-	-	-	-	-	-	-	-	-	-	-	-
comp12455_c0_seq1		comp12455_c0_seq1	down	0.23	0	#NAME?	1	1	NA	1	1	NA	-	-	189	-	-	-	-	-	-	-	-	-	-	-	-	-	-	-
comp12456_c0_seq1		comp12456_c0_seq1	down	0.86	0.37	-1.21681	1	0.516708	0.619056	1	1	0.999993	-	-	152	-	-	-	-	tr|B6H432|B6H432_PENCW Pc13g09500 protein OS=Penicillium chrysogenum (strain ATCC 28089 / DSM 1075 / Wisconsin 54-1255) GN=Pc13g09500 PE=4 SV=1	1e-08	ref|XP_002559373.1| Pc13g09500 [Penicillium chrysogenum Wisconsin 54-1255] emb|CAP92019.1| Pc13g09500 [Penicillium chrysogenum Wisconsin 54-1255]	1e-08	lcl|B6H432_PENCW/561-629 PB214223; Pfam-B_214223;	4e-08	-	GO:0008270,zinc ion binding;GO:0005622,intracellular;GO:0003676,nucleic acid binding	-	-	-
comp12460_c0_seq1	GBSQ01003352	comp12460_c0_seq1	down	0.76	0.26	-1.54749	1	0.516708	0.596724	1	1	0.999993	E5.3.3.-	-	1088	-	-	-	-	tr|Q2TW88|Q2TW88_ASPOR Putative uncharacterized protein AO090010000659 OS=Aspergillus oryzae (strain ATCC 42149 / RIB 40) GN=AO090010000659 PE=4 SV=1	1e-117	ref|XP_001827618.1| fumarylacetoacetate hydrolase [Aspergillus oryzae RIB40] ref|XP_002384851.1| fumarylacetoacetate hydrolase, putative [Aspergillus flavus NRRL3357] dbj|BAE66485.1| unnamed protein product [Aspergillus oryzae RIB40] gb|EED45915.1| fumarylacetoacetate hydrolase, putative [Aspergillus flavus NRRL3357]	1e-117	lcl|B6QJZ2_PENMQ/75-283 PF01557.13;FAA_hydrolase;	2e-84	-	GO:0016787,hydrolase activity;GO:0008152,metabolic process;GO:0016853,isomerase activity;GO:0003824,catalytic activity	-	K01828	-
comp12463_c0_seq1		comp12463_c0_seq1	down	0.41	0	#NAME?	1	1	NA	1	1	NA	-	-	106	-	-	-	-	-	-	-	-	-	-	-	-	-	-	-
comp12474_c0_seq1	GBSQ01002849	comp12474_c0_seq1	down	0.12	0	#NAME?	1	1	NA	1	1	NA	-	-	376	-	-	-	-	-	-	-	-	-	-	-	-	-	-	-
comp12476_c0_seq1	GBSQ01003131	comp12476_c0_seq1	down	0.15	0	#NAME?	1	1	NA	1	1	NA	-	-	424	-	-	-	-	-	-	-	-	-	-	-	-	-	-	-
comp1247_c0_seq1	GBSP01004377	comp1247_c0_seq1	down	36.55	0	#NAME?	1	2.45863e-11	NA	1	2.09314e-08	NA	-	-	2358	-	-	-	-	tr|B6HS35|B6HS35_PENCW Pc22g21190 protein (Precursor) OS=Penicillium chrysogenum (strain ATCC 28089 / DSM 1075 / Wisconsin 54-1255) GN=Pc22g21190 PE=4 SV=1	0	ref|XP_002566016.1| Pc22g21190 [Penicillium chrysogenum Wisconsin 54-1255] emb|CAP99407.1| Pc22g21190 [Penicillium chrysogenum Wisconsin 54-1255]	0	lcl|Q4WW95_ASPFU/8-323 PF01636.18;APH;	2e-152	-	GO:0016740,transferase activity;GO:0016772,transferase activity, transferring phosphorus-containing groups	-	-	-
comp1247_c0_seq2	GBSP01004378	comp1247_c0_seq2	down	38.5	0	#NAME?	1	1.2705e-11	NA	1	1.13709e-08	NA	-	-	2273	-	-	-	-	tr|B6HS35|B6HS35_PENCW Pc22g21190 protein (Precursor) OS=Penicillium chrysogenum (strain ATCC 28089 / DSM 1075 / Wisconsin 54-1255) GN=Pc22g21190 PE=4 SV=1	0	ref|XP_002566016.1| Pc22g21190 [Penicillium chrysogenum Wisconsin 54-1255] emb|CAP99407.1| Pc22g21190 [Penicillium chrysogenum Wisconsin 54-1255]	0	lcl|Q4WW95_ASPFU/8-323 PF01636.18;APH;	2e-152	-	GO:0016740,transferase activity;GO:0016772,transferase activity, transferring phosphorus-containing groups	-	-	-
comp12482_c0_seq1		comp12482_c0_seq1	down	0.38	0.16	-1.24793	1	1	0.27721	1	1	0.999993	-	-	115	-	-	-	-	-	-	-	-	-	-	-	-	-	-	-
comp12486_c0_seq1		comp12486_c0_seq1	down	0.19	0	#NAME?	1	1	NA	1	1	NA	-	-	113	-	-	-	-	-	-	-	-	-	-	-	-	-	-	-
comp12486_c0_seq2		comp12486_c0_seq2	down	0.64	0.18	-1.83007	1	0.516708	0.530699	1	1	0.999993	-	-	103	-	-	-	-	-	-	-	-	-	-	-	-	-	-	-
comp12489_c0_seq1		comp12489_c0_seq1	down	0.21	0	#NAME?	1	1	NA	1	1	NA	-	-	105	-	-	-	-	-	-	-	-	-	-	-	-	-	-	-
comp12491_c0_seq1		comp12491_c0_seq1	down	0.16	0	#NAME?	1	1	NA	1	1	NA	-	-	135	-	-	-	-	-	-	-	-	-	-	-	-	-	-	-
comp12496_c0_seq1	GBSQ01003587	comp12496_c0_seq1	down	0.04	0	#NAME?	1	1	NA	1	1	NA	E3.2.1.24	alpha-mannosidase	1091	sp|Q9UT61|MAN1_SCHPO Alpha-mannosidase OS=Schizosaccharomyces pombe (strain 972 / ATCC 24843) GN=ams1 PE=2 SV=1	8e-84	gnl|CDD|203756 pfam07748, Glyco_hydro_38C, Glycosyl hydrolases family 38 C-terminal domain. Glycosyl hydrolases are key enzymes of carbohydrate metabolism.	1e-87	tr|E3Q4P7|E3Q4P7_COLGM Glycosyl hydrolase family 38 domain-containing protein OS=Colletotrichum graminicola (strain M1.001 / M2 / FGSC 10212) GN=GLRG_01206 PE=4 SV=1	2e-159	gb|EFQ26062.1| glycosyl hydrolase family 38 domain-containing protein [Glomerella graminicola M1.001]	2e-159	lcl|E3Q6B1_COLGM/662-1073 PF07748.8;Glyco_hydro_38C;	5e-166	G	GO:0015923,mannosidase activity;GO:0003824,catalytic activity;GO:0004559,alpha-mannosidase activity;GO:0004553,hydrolase activity, hydrolyzing O-glycosyl compounds;GO:0006013,mannose metabolic process;GO:0030246,carbohydrate binding;GO:0016787,hydrolase activity;GO:0005975,carbohydrate metabolic process;GO:0008270,zinc ion binding	EC:3.2.1.24	K01191	ko00511, Other glycan degradation;
comp12498_c0_seq1		comp12498_c0_seq1	down	0.15	0	#NAME?	1	1	NA	1	1	NA	-	-	145	-	-	-	-	-	-	-	-	-	-	-	-	-	-	-
comp12500_c0_seq1	GBSQ01003506	comp12500_c0_seq1	down	0.36	0.06	-2.58496	1	1	0.27029	1	1	0.999993	-	-	608	sp|Q9USN4|YJA1_SCHPO Uncharacterized transporter C1529.01 OS=Schizosaccharomyces pombe (strain 972 / ATCC 24843) GN=SPCC1529.01 PE=2 SV=2	1e-41	-	-	tr|G2YM61|G2YM61_BOTF4 Similar to MFS multidrug transporter OS=Botryotinia fuckeliana (strain T4) GN=BofuT4_P001560.1 PE=4 SV=1	2e-62	emb|CCD52709.1| similar to MFS multidrug transporter [Botryotinia fuckeliana]	2e-62	lcl|B0DME4_LACBS/86-519 PF07690.11;MFS_1;	5e-47	-	GO:0055085,transmembrane transport;GO:0016021,integral to membrane;GO:0022857,transmembrane transporter activity	-	-	-
comp12507_c0_seq1	GBSQ01003389	comp12507_c0_seq1	down	0.27	0.11	-1.29546	1	1	0.166349	1	1	0.999993	TC.AAT	amino acid transporter, AAT family	659	-	-	-	-	tr|B6H028|B6H028_PENCW Pc12g02500 protein OS=Penicillium chrysogenum (strain ATCC 28089 / DSM 1075 / Wisconsin 54-1255) GN=Pc12g02500 PE=4 SV=1	1e-101	ref|XP_002557138.1| Pc12g02500 [Penicillium chrysogenum Wisconsin 54-1255] emb|CAP79877.1| Pc12g02500 [Penicillium chrysogenum Wisconsin 54-1255]	1e-101	lcl|B6H028_PENCW/63-527 PF00324.16;AA_permease;	1e-83	-	GO:0016020,membrane;GO:0006810,transport;GO:0055085,transmembrane transport;GO:0016021,integral to membrane;GO:0003333,amino acid transmembrane transport;GO:0015171,amino acid transmembrane transporter activity	-	K03293	-
comp12513_c0_seq1	GBSQ01003499	comp12513_c0_seq1	down	0.3	0.15	-1	1	1	0.196967	1	1	0.999993	-	-	876	-	-	-	-	-	-	-	-	-	-	-	-	-	-	-
comp12518_c0_seq1	GBSQ01003050	comp12518_c0_seq1	down	0.06	0	#NAME?	1	1	NA	1	1	NA	-	-	685	-	-	-	-	tr|Q2UF25|Q2UF25_ASPOR Non-ribosomal peptide synthetase modules and related proteins OS=Aspergillus oryzae (strain ATCC 42149 / RIB 40) GN=AO090026000378 PE=4 SV=1	2e-59	ref|XP_001821842.1| nonribosomal peptide synthase [Aspergillus oryzae RIB40] dbj|BAE59840.1| unnamed protein product [Aspergillus oryzae RIB40]	2e-59	-	-	-	GO:0031177,phosphopantetheine binding;GO:0008152,metabolic process;GO:0048037,cofactor binding;GO:0003824,catalytic activity;GO:0000036,ACP phosphopantetheine attachment site binding involved in fatty acid biosynthetic process;GO:0016874,ligase activity	-	-	-
comp12523_c0_seq1	GBSQ01003355	comp12523_c0_seq1	down	0.13	0	#NAME?	1	1	NA	1	1	NA	-	-	346	-	-	-	-	-	-	-	-	-	-	-	-	-	-	-
comp12530_c0_seq1		comp12530_c0_seq1	down	0.41	0	#NAME?	1	1	NA	1	1	NA	-	-	108	-	-	-	-	-	-	-	-	-	-	-	-	-	-	-
comp12531_c0_seq1		comp12531_c0_seq1	down	0.35	0.15	-1.22239	1	1	0.247827	1	1	0.999993	-	-	124	-	-	-	-	-	-	-	-	-	-	-	-	-	-	-
comp12532_c0_seq1	GBSQ01003490	comp12532_c0_seq1	down	1.19	0.3	-1.98793	1	0.516708	0.895792	1	1	0.999993	-	-	626	-	-	-	-	-	-	-	-	-	-	-	-	-	-	-
comp12550_c0_seq1		comp12550_c0_seq1	down	0.5	0.11	-2.18442	1	1	0.419336	1	1	0.999993	-	-	176	-	-	-	-	-	-	-	-	-	-	-	-	-	-	-
comp12552_c0_seq1		comp12552_c0_seq1	down	0.17	0	#NAME?	1	1	NA	1	1	NA	-	-	126	-	-	-	-	-	-	-	-	-	-	-	-	-	-	-
comp12553_c0_seq1	GBSQ01003149	comp12553_c0_seq1	down	0.12	0.03	-2	1	1	0.0180851	1	1	0.542615	-	-	1136	-	-	-	-	-	-	-	-	-	-	-	-	-	-	-
comp12554_c0_seq1	GBSQ01002902	comp12554_c0_seq1	down	0.34	0.11	-1.62803	1	1	0.241632	1	1	0.999993	-	-	510	-	-	-	-	-	-	-	-	-	-	-	-	-	-	-
comp12555_c0_seq1		comp12555_c0_seq1	down	0.39	0	#NAME?	1	1	NA	1	1	NA	-	-	112	-	-	-	-	-	-	-	-	-	-	-	-	-	-	-
comp12562_c0_seq2	GBSP01009796	comp12562_c0_seq2	down	0.12	0.05	-1.26303	1	1	0.0231696	1	1	0.609587	-	-	355	-	-	-	-	-	-	-	-	-	-	-	-	-	-	-
comp12563_c0_seq1		comp12563_c0_seq1	down	0.38	0	#NAME?	1	1	NA	1	1	NA	-	-	116	-	-	-	-	-	-	-	-	-	-	-	-	-	-	-
comp12566_c0_seq1	GBSQ01003678	comp12566_c0_seq1	down	0.3	0.09	-1.73697	1	1	0.198234	1	1	0.999993	-	-	433	-	-	-	-	-	-	-	-	-	-	-	-	-	-	-
comp12568_c0_seq1	GBSQ01003190	comp12568_c0_seq1	down	0.47	0	#NAME?	1	1	NA	1	1	NA	-	-	281	-	-	-	-	-	-	-	-	-	-	-	-	-	-	-
comp12569_c0_seq1		comp12569_c0_seq1	down	0.2	0	#NAME?	1	1	NA	1	1	NA	-	-	108	-	-	-	-	-	-	-	-	-	-	-	-	-	-	-
comp12576_c0_seq1		comp12576_c0_seq1	down	0.4	0	#NAME?	1	1	NA	1	1	NA	-	-	110	-	-	-	-	-	-	-	-	-	-	-	-	-	-	-
comp12577_c0_seq1		comp12577_c0_seq1	down	0.38	0	#NAME?	1	1	NA	1	1	NA	-	-	114	-	-	-	-	-	-	-	-	-	-	-	-	-	-	-
comp12578_c0_seq1		comp12578_c0_seq1	down	0.12	0	#NAME?	1	1	NA	1	1	NA	-	-	185	-	-	-	-	-	-	-	-	-	-	-	-	-	-	-
comp12582_c0_seq1		comp12582_c0_seq1	down	0.19	0	#NAME?	1	1	NA	1	1	NA	-	-	118	-	-	-	-	-	-	-	-	-	-	-	-	-	-	-
comp12586_c0_seq1	GBSQ01003073	comp12586_c0_seq1	down	0.05	0	#NAME?	1	1	NA	1	1	NA	-	-	465	-	-	-	-	-	-	-	-	-	-	-	-	-	-	-
comp12591_c0_seq1		comp12591_c0_seq1	down	0.18	0	#NAME?	1	1	NA	1	1	NA	-	-	119	-	-	-	-	-	-	-	-	-	-	-	-	-	-	-
comp12596_c0_seq1		comp12596_c0_seq1	down	0.19	0	#NAME?	1	1	NA	1	1	NA	-	-	116	-	-	-	-	-	-	-	-	-	-	-	-	-	-	-
comp12601_c0_seq1	GBSQ01003613	comp12601_c0_seq1	down	0.1	0	#NAME?	1	1	NA	1	1	NA	-	-	443	-	-	-	-	-	-	-	-	-	-	-	-	-	-	-
comp12601_c0_seq2	GBSQ01003614	comp12601_c0_seq2	down	0.07	0	#NAME?	1	1	NA	1	1	NA	-	-	322	-	-	-	-	-	-	-	-	-	-	-	-	-	-	-
comp12602_c0_seq1		comp12602_c0_seq1	down	0.52	0	#NAME?	1	0.516708	NA	1	1	NA	-	-	168	-	-	-	-	-	-	-	-	-	-	-	-	-	-	-
comp12602_c0_seq2		comp12602_c0_seq2	down	0.35	0	#NAME?	1	1	NA	1	1	NA	-	-	126	-	-	-	-	-	-	-	-	-	-	-	-	-	-	-
comp12607_c0_seq1	GBSQ01003453	comp12607_c0_seq1	down	0.21	0	#NAME?	1	1	NA	1	1	NA	-	-	427	-	-	-	-	-	-	-	-	-	-	-	-	-	-	-
comp12609_c0_seq1		comp12609_c0_seq1	down	0.2	0	#NAME?	1	1	NA	1	1	NA	-	-	112	-	-	-	-	-	-	-	-	-	-	-	-	-	-	-
comp12613_c0_seq1		comp12613_c0_seq1	down	0.17	0	#NAME?	1	1	NA	1	1	NA	-	-	129	-	-	-	-	-	-	-	-	-	-	-	-	-	-	-
comp12614_c0_seq1	GBSQ01003248	comp12614_c0_seq1	down	0.11	0	#NAME?	1	1	NA	1	1	NA	-	-	392	-	-	-	-	-	-	-	-	-	-	-	-	-	-	-
comp12615_c0_seq1	GBSQ01002854	comp12615_c0_seq1	down	0.94	0.43	-1.12832	1	0.516708	0.64695	1	1	0.999993	-	-	349	-	-	-	-	-	-	-	-	-	-	-	-	-	-	-
comp12620_c0_seq1	GBSQ01003500	comp12620_c0_seq1	down	0.04	0	#NAME?	1	1	NA	1	1	NA	-	-	1572	-	-	-	-	tr|E5R1F1|E5R1F1_ARTGP Putative uncharacterized protein OS=Arthroderma gypseum (strain ATCC MYA-4604 / CBS 118893) GN=MGYG_00741 PE=4 SV=1	2e-54	ref|XP_003176654.1| hypothetical protein MGYG_00741 [Arthroderma gypseum CBS 118893] gb|EFQ97702.1| hypothetical protein MGYG_00741 [Arthroderma gypseum CBS 118893]	2e-54	lcl|Q0CKZ2_ASPTN/1-228 PB002233; Pfam-B_2233;	2e-35	-	-	-	-	-
comp12621_c0_seq1	GBSQ01003263	comp12621_c0_seq1	down	0.4	0.19	-1.074	1	1	0.29154	1	1	0.999993	-	-	2215	-	-	-	-	tr|G3XR41|G3XR41_ASPNA Putative uncharacterized protein (Fragment) OS=Aspergillus niger (strain ATCC 1015 / CBS 113.46 / FGSC A1144 / LSHB Ac4 / NCTC 3858a / NRRL 328 / USDA 3528.7) GN=ASPNIDRAFT_170443 PE=4 SV=1	6e-162	ref|XP_001388654.2| MFS multidrug transporter [Aspergillus niger CBS 513.88] gb|EHA26238.1| hypothetical protein ASPNIDRAFT_170443 [Aspergillus niger ATCC 1015]	6e-162	lcl|A2Q7W3_ASPNC/10-415 PF07690.11;MFS_1;	5e-130	-	GO:0055085,transmembrane transport;GO:0016021,integral to membrane	-	-	-
comp12625_c0_seq1		comp12625_c0_seq1	down	0.21	0	#NAME?	1	1	NA	1	1	NA	-	-	105	-	-	-	-	-	-	-	-	-	-	-	-	-	-	-
comp12627_c0_seq1	GBSQ01003331	comp12627_c0_seq1	down	0.36	0.1	-1.848	1	1	0.265126	1	1	0.999993	-	-	362	-	-	-	-	-	-	-	-	-	-	-	-	-	-	-
comp12630_c0_seq1	GBSQ01002972	comp12630_c0_seq1	down	0.7	0.09	-2.95936	1	0.516708	0.639251	1	1	0.999993	-	-	220	-	-	-	-	-	-	-	-	-	-	-	-	-	-	-
comp12636_c0_seq1		comp12636_c0_seq1	down	0.17	0	#NAME?	1	1	NA	1	1	NA	-	-	128	-	-	-	-	-	-	-	-	-	-	-	-	-	-	-
comp12645_c0_seq1		comp12645_c0_seq1	down	0.16	0	#NAME?	1	1	NA	1	1	NA	-	-	140	-	-	-	-	-	-	-	-	-	-	-	-	-	-	-
comp12646_c0_seq1		comp12646_c0_seq1	down	0.48	0	#NAME?	1	1	NA	1	1	NA	-	-	136	-	-	-	-	-	-	-	-	-	-	-	-	-	-	-
comp12649_c0_seq1	GBSQ01003627	comp12649_c0_seq1	down	0.42	0.08	-2.39232	1	1	0.338293	1	1	0.999993	-	-	675	sp|O64637|C76C2_ARATH Cytochrome P450 76C2 OS=Arabidopsis thaliana GN=CYP76C2 PE=2 SV=1	4e-36	-	-	tr|F6HB31|F6HB31_VITVI Putative uncharacterized protein OS=Vitis vinifera GN=VIT_05s0094g01190 PE=3 SV=1	6e-49	ref|XP_002329896.1| predicted protein [Populus trichocarpa] gb|EEF08264.1| predicted protein [Populus trichocarpa]	7e-48	lcl|D7T2K6_VITVI/1-243 PF00067.17;p450;	1e-48	Q	GO:0016020,membrane;GO:0009055,electron carrier activity;GO:0020037,heme binding;GO:0005506,iron ion binding;GO:0055114,oxidation-reduction process;GO:0016705,oxidoreductase activity, acting on paired donors, with incorporation or reduction of molecular oxygen;GO:0046872,metal ion binding;GO:0004497,monooxygenase activity;GO:0016491,oxidoreductase activity	-	-	-
comp12649_c0_seq3	GBSQ01003629	comp12649_c0_seq3	down	0.16	0	#NAME?	1	1	NA	1	1	NA	-	-	271	sp|O64637|C76C2_ARATH Cytochrome P450 76C2 OS=Arabidopsis thaliana GN=CYP76C2 PE=2 SV=1	4e-36	-	-	tr|F6HB31|F6HB31_VITVI Putative uncharacterized protein OS=Vitis vinifera GN=VIT_05s0094g01190 PE=3 SV=1	6e-49	ref|XP_002329896.1| predicted protein [Populus trichocarpa] gb|EEF08264.1| predicted protein [Populus trichocarpa]	7e-48	lcl|D7T2K6_VITVI/1-243 PF00067.17;p450;	1e-48	Q	GO:0016020,membrane;GO:0009055,electron carrier activity;GO:0020037,heme binding;GO:0005506,iron ion binding;GO:0055114,oxidation-reduction process;GO:0016705,oxidoreductase activity, acting on paired donors, with incorporation or reduction of molecular oxygen;GO:0046872,metal ion binding;GO:0004497,monooxygenase activity;GO:0016491,oxidoreductase activity	-	-	-
comp12653_c0_seq1	GBSQ01003619	comp12653_c0_seq1	down	0.05	0.02	-1.32193	1	1	0.000235855	1	1	0.0318624	-	-	1618	-	-	-	-	-	-	-	-	-	-	-	-	-	-	-
comp12654_c0_seq1		comp12654_c0_seq1	down	0.65	0	#NAME?	1	0.516708	NA	1	1	NA	-	-	134	-	-	-	-	-	-	-	-	-	-	-	-	-	-	-
comp12675_c0_seq1		comp12675_c0_seq1	down	0.71	0	#NAME?	1	0.516708	NA	1	1	NA	-	-	123	-	-	-	-	-	-	-	-	-	-	-	-	-	-	-
comp12679_c0_seq1		comp12679_c0_seq1	down	0.36	0.16	-1.16993	1	1	0.25674	1	1	0.999993	-	-	121	-	-	-	-	-	-	-	-	-	-	-	-	-	-	-
comp12689_c0_seq1	GBSQ01003146	comp12689_c0_seq1	down	0.08	0	#NAME?	1	1	NA	1	1	NA	-	-	582	-	-	-	-	-	-	-	-	-	-	-	-	-	-	-
comp12690_c0_seq1	GBSQ01003465	comp12690_c0_seq1	down	0.5	0.1	-2.32193	1	1	0.423174	1	1	0.999993	-	-	928	-	-	-	-	-	-	-	-	-	-	-	-	-	-	-
comp12692_c0_seq1		comp12692_c0_seq1	down	0.39	0	#NAME?	1	1	NA	1	1	NA	-	-	112	-	-	-	-	-	-	-	-	-	-	-	-	-	-	-
comp12696_c0_seq1		comp12696_c0_seq1	down	0.19	0	#NAME?	1	1	NA	1	1	NA	-	-	113	-	-	-	-	-	-	-	-	-	-	-	-	-	-	-
comp12697_c0_seq1		comp12697_c0_seq1	down	0.2	0	#NAME?	1	1	NA	1	1	NA	-	-	107	-	-	-	-	-	-	-	-	-	-	-	-	-	-	-
comp12704_c0_seq1	GBSQ01002903	comp12704_c0_seq1	down	0.7	0.3	-1.22239	1	0.516708	0.526231	1	1	0.999993	-	-	376	-	-	-	-	tr|A6R8Y2|A6R8Y2_AJECN Predicted protein OS=Ajellomyces capsulata (strain NAm1 / WU24) GN=HCAG_06773 PE=4 SV=1	2e-52	ref|XP_001539168.1| predicted protein [Ajellomyces capsulatus NAm1] gb|EDN09606.1| predicted protein [Ajellomyces capsulatus NAm1]	2e-52	-	-	-	GO:0003964,RNA-directed DNA polymerase activity;GO:0003723,RNA binding;GO:0004523,ribonuclease H activity;GO:0008270,zinc ion binding;GO:0006278,RNA-dependent DNA replication;GO:0003676,nucleic acid binding	-	-	-
comp12709_c0_seq1	GBSQ01003443	comp12709_c0_seq1	down	0.32	0.13	-1.29956	1	1	0.21848	1	1	0.999993	-	-	2226	-	-	gnl|CDD|197500 smart00066, GAL4, GAL4-like Zn(II)2Cys6 (or C6 zinc) binuclear cluster DNA-binding domain. Gal4 is a positive regulator for the gene expression of the galactose- induced genes of S. cerevisiae. Is present only in fungi.	1e-09	tr|C7ZHC5|C7ZHC5_NECH7 Putative uncharacterized protein OS=Nectria haematococca (strain 77-13-4 / ATCC MYA-4622 / FGSC 9596 / MPVI) GN=NECHADRAFT_51776 PE=4 SV=1	0	ref|XP_003042461.1| hypothetical protein NECHADRAFT_51776 [Nectria haematococca mpVI 77-13-4] gb|EEU36748.1| hypothetical protein NECHADRAFT_51776 [Nectria haematococca mpVI 77-13-4]	0	lcl|C9SYT4_VERA1/232-521 PF04082.13;Fungal_trans;	3e-78	-	GO:0046872,metal ion binding;GO:0005634,nucleus;GO:0003677,DNA binding;GO:0006355,regulation of transcription, DNA-dependent;GO:0008270,zinc ion binding;GO:0006351,transcription, DNA-dependent;GO:0003700,sequence-specific DNA binding transcription factor activity	-	-	-
comp12709_c0_seq3	GBSQ01003445	comp12709_c0_seq3	down	0.34	0	#NAME?	1	1	NA	1	1	NA	-	-	446	-	-	gnl|CDD|197500 smart00066, GAL4, GAL4-like Zn(II)2Cys6 (or C6 zinc) binuclear cluster DNA-binding domain. Gal4 is a positive regulator for the gene expression of the galactose- induced genes of S. cerevisiae. Is present only in fungi.	1e-09	tr|C7ZHC5|C7ZHC5_NECH7 Putative uncharacterized protein OS=Nectria haematococca (strain 77-13-4 / ATCC MYA-4622 / FGSC 9596 / MPVI) GN=NECHADRAFT_51776 PE=4 SV=1	0	ref|XP_003042461.1| hypothetical protein NECHADRAFT_51776 [Nectria haematococca mpVI 77-13-4] gb|EEU36748.1| hypothetical protein NECHADRAFT_51776 [Nectria haematococca mpVI 77-13-4]	0	lcl|C9SYT4_VERA1/232-521 PF04082.13;Fungal_trans;	3e-78	-	GO:0046872,metal ion binding;GO:0005634,nucleus;GO:0003677,DNA binding;GO:0006355,regulation of transcription, DNA-dependent;GO:0008270,zinc ion binding;GO:0006351,transcription, DNA-dependent;GO:0003700,sequence-specific DNA binding transcription factor activity	-	-	-
comp12716_c0_seq1		comp12716_c0_seq1	down	0.19	0	#NAME?	1	1	NA	1	1	NA	-	-	117	-	-	-	-	-	-	-	-	-	-	-	-	-	-	-
comp12718_c0_seq1	GBSQ01003495	comp12718_c0_seq1	down	0.45	0.14	-1.6845	1	1	0.355233	1	1	0.999993	-	-	1516	-	-	-	-	-	-	-	-	-	-	-	-	-	-	-
comp12721_c0_seq1	GBSQ01003346	comp12721_c0_seq1	down	0.1	0.04	-1.32193	1	1	0.0115314	1	1	0.414129	-	-	857	-	-	gnl|CDD|205553 pfam13374, TPR_10, Tetratricopeptide repeat.	5e-07	tr|B8LXU2|B8LXU2_TALSN TPR domain protein OS=Talaromyces stipitatus (strain ATCC 10500 / CBS 375.48 / QM 6759 / NRRL 1006) GN=TSTA_062440 PE=4 SV=1	3e-25	ref|XP_002340144.1| TPR domain protein [Talaromyces stipitatus ATCC 10500] gb|EED22757.1| TPR domain protein [Talaromyces stipitatus ATCC 10500]	3e-25	lcl|Q2GMS8_CHAGB/1136-1208 PF13424.1;TPR_12;	2e-11	-	GO:0009116,nucleoside metabolic process;GO:0005524,ATP binding;GO:0042802,identical protein binding;GO:0003824,catalytic activity;GO:0005488,binding;GO:0003676,nucleic acid binding;GO:0006915,apoptotic process;GO:0000166,nucleotide binding;GO:0003777,microtubule motor activity;GO:0017111,nucleoside-triphosphatase activity;GO:0005871,kinesin complex	-	-	-
comp12723_c0_seq1		comp12723_c0_seq1	down	0.16	0	#NAME?	1	1	NA	1	1	NA	-	-	137	-	-	-	-	-	-	-	-	-	-	-	-	-	-	-
comp12724_c0_seq1		comp12724_c0_seq1	down	0.87	0.15	-2.53605	1	0.516708	0.755676	1	1	0.999993	-	-	126	-	-	-	-	-	-	-	-	-	-	-	-	-	-	-
comp12731_c0_seq1		comp12731_c0_seq1	down	0.41	0	#NAME?	1	1	NA	1	1	NA	-	-	108	-	-	-	-	-	-	-	-	-	-	-	-	-	-	-
comp12732_c0_seq8		comp12732_c0_seq8	down	0.16	0	#NAME?	1	1	NA	1	1	NA	-	-	135	-	-	-	-	tr|B6HEX0|B6HEX0_PENCW Pc20g08400 protein OS=Penicillium chrysogenum (strain ATCC 28089 / DSM 1075 / Wisconsin 54-1255) GN=Pc20g08400 PE=4 SV=1	2e-52	ref|XP_002563363.1| Pc20g08400 [Penicillium chrysogenum Wisconsin 54-1255] emb|CAP86169.1| Pc20g08400 [Penicillium chrysogenum Wisconsin 54-1255]	2e-52	lcl|B6HTE7_PENCW/71-209 PB023623; Pfam-B_23623;	1e-21	-	GO:0005634,nucleus;GO:0006355,regulation of transcription, DNA-dependent;GO:0008270,zinc ion binding;GO:0006351,transcription, DNA-dependent;GO:0003700,sequence-specific DNA binding transcription factor activity	-	-	-
comp12733_c0_seq1	GBSQ01003069	comp12733_c0_seq1	down	0.68	0.18	-1.91754	1	0.516708	0.568358	1	1	0.999993	-	-	323	-	-	-	-	-	-	-	-	-	-	-	-	-	-	-
comp12735_c0_seq1		comp12735_c0_seq1	down	0.14	0	#NAME?	1	1	NA	1	1	NA	-	-	151	-	-	-	-	-	-	-	-	-	-	-	-	-	-	-
comp12739_c0_seq1		comp12739_c0_seq1	down	0.17	0	#NAME?	1	1	NA	1	1	NA	-	-	132	-	-	-	-	-	-	-	-	-	-	-	-	-	-	-
comp12741_c0_seq1	GBSQ01002873	comp12741_c0_seq1	down	0.31	0.13	-1.25376	1	1	0.208007	1	1	0.999993	-	-	285	-	-	-	-	-	-	-	-	-	-	-	-	-	-	-
comp12742_c0_seq1		comp12742_c0_seq1	down	0.19	0	#NAME?	1	1	NA	1	1	NA	-	-	116	-	-	-	-	-	-	-	-	-	-	-	-	-	-	-
comp12746_c0_seq1	GBSQ01003250	comp12746_c0_seq1	down	0.58	0.29	-1	1	0.516708	0.427888	1	1	0.999993	E3.1.3.2	acid phosphatase	2089	sp|P34755|PHYB_ASPAW 3-phytase B OS=Aspergillus awamori GN=phyB PE=1 SV=1	0	-	-	tr|D5HQ11|D5HQ11_ASPFI Phytase B (Fragment) OS=Aspergillus ficuum GN=phyB PE=2 SV=1	0	gb|ADF49635.1| phytase B [Aspergillus ficuum]	0	lcl|A2QSK3_ASPNC/72-404 PF00328.17;His_Phos_2;	7e-147	-	GO:0016787,hydrolase activity;GO:0006950,response to stress;GO:0003993,acid phosphatase activity;GO:0016311,dephosphorylation;GO:0016791,phosphatase activity;GO:0016158,3-phytase activity	EC:3.1.3.2	K01078	ko00627, Aminobenzoate degradation;ko00740, Riboflavin metabolism;ko05152, Tuberculosis;
comp12746_c0_seq2	GBSQ01003251	comp12746_c0_seq2	down	0.63	0.3	-1.07039	1	0.516708	0.466988	1	1	0.999993	E3.1.3.2	acid phosphatase	1990	sp|P34755|PHYB_ASPAW 3-phytase B OS=Aspergillus awamori GN=phyB PE=1 SV=1	0	-	-	tr|D5HQ11|D5HQ11_ASPFI Phytase B (Fragment) OS=Aspergillus ficuum GN=phyB PE=2 SV=1	0	gb|ADF49635.1| phytase B [Aspergillus ficuum]	0	lcl|A2QSK3_ASPNC/72-404 PF00328.17;His_Phos_2;	7e-147	-	GO:0016787,hydrolase activity;GO:0006950,response to stress;GO:0003993,acid phosphatase activity;GO:0016311,dephosphorylation;GO:0016791,phosphatase activity;GO:0016158,3-phytase activity	EC:3.1.3.2	K01078	ko00627, Aminobenzoate degradation;ko00740, Riboflavin metabolism;ko05152, Tuberculosis;
comp12751_c0_seq1		comp12751_c0_seq1	down	0.21	0	#NAME?	1	1	NA	1	1	NA	-	-	105	-	-	-	-	-	-	-	-	-	-	-	-	-	-	-
comp12761_c0_seq1	GBSQ01003253	comp12761_c0_seq1	down	0.17	0	#NAME?	1	1	NA	1	1	NA	-	-	262	-	-	-	-	-	-	-	-	-	-	-	-	-	-	-
comp12762_c0_seq1	GBSP01009773	comp12762_c0_seq1	down	0.61	0.17	-1.84327	1	0.516708	0.506717	1	1	0.999993	-	-	686	-	-	-	-	-	-	-	-	-	-	-	-	-	-	-
comp12764_c0_seq1	GBSQ01003008	comp12764_c0_seq1	down	0.39	0.19	-1.03747	1	1	0.281703	1	1	0.999993	-	-	1011	-	-	-	-	-	-	-	-	-	-	-	-	-	-	-
comp12765_c0_seq1		comp12765_c0_seq1	down	0.39	0	#NAME?	1	1	NA	1	1	NA	-	-	111	-	-	-	-	-	-	-	-	-	-	-	-	-	-	-
comp12766_c0_seq1		comp12766_c0_seq1	down	0.21	0	#NAME?	1	1	NA	1	1	NA	-	-	102	-	-	-	-	-	-	-	-	-	-	-	-	-	-	-
comp12767_c0_seq1		comp12767_c0_seq1	down	0.28	0	#NAME?	1	1	NA	1	1	NA	-	-	158	-	-	-	-	-	-	-	-	-	-	-	-	-	-	-
comp12773_c0_seq1	GBSQ01003652	comp12773_c0_seq1	down	0.2	0.06	-1.73697	1	1	0.0882711	1	1	0.942065	-	-	672	-	-	-	-	-	-	-	-	-	-	-	-	-	-	-
comp12774_c0_seq1	GBSQ01002949	comp12774_c0_seq1	down	0.27	0.04	-2.75489	1	1	0.160811	1	1	0.999993	-	-	977	-	-	-	-	-	-	-	-	-	-	-	-	-	-	-
comp12776_c0_seq1		comp12776_c0_seq1	down	0.2	0	#NAME?	1	1	NA	1	1	NA	-	-	110	-	-	-	-	-	-	-	-	-	-	-	-	-	-	-
comp12784_c0_seq1	GBSQ01003621	comp12784_c0_seq1	down	0.12	0.05	-1.26303	1	1	0.0231696	1	1	0.609587	-	-	1516	sp|P38090|AGP2_YEAST General amino acid permease AGP2 OS=Saccharomyces cerevisiae (strain ATCC 204508 / S288c) GN=AGP2 PE=1 SV=1	2e-101	gnl|CDD|31175 COG0833, LysP, Amino acid transporters [Amino acid transport and metabolism].	4e-137	tr|F2T983|F2T983_AJEDA General amino acid permease OS=Ajellomyces dermatitidis (strain ATCC 18188 / CBS 674.68) GN=BDDG_02737 PE=4 SV=1	0	gb|EGE79796.1| general amino acid permease [Ajellomyces dermatitidis ATCC 18188]	0	lcl|C5JMA5_AJEDS/57-526 PF00324.16;AA_permease;	0	-	GO:0016020,membrane;GO:0006810,transport;GO:0055085,transmembrane transport;GO:0016021,integral to membrane;GO:0003333,amino acid transmembrane transport;GO:0015171,amino acid transmembrane transporter activity	-	-	-
comp12788_c0_seq1		comp12788_c0_seq1	down	0.2	0	#NAME?	1	1	NA	1	1	NA	-	-	110	-	-	-	-	-	-	-	-	-	-	-	-	-	-	-
comp12789_c0_seq1	GBSQ01002956	comp12789_c0_seq1	down	0.16	0.07	-1.19265	1	1	0.0555466	1	1	0.879871	-	-	537	-	-	-	-	-	-	-	-	-	-	-	-	-	-	-
comp12791_c0_seq1	GBSQ01002868	comp12791_c0_seq1	down	0.24	0.1	-1.26303	1	1	0.13486	1	1	0.999993	-	-	551	sp|Q01886|HTS1_COCCA HC-toxin synthetase OS=Cochliobolus carbonum GN=HTS1 PE=1 SV=2	1e-21	-	-	tr|E3RWF0|E3RWF0_PYRTT Putative uncharacterized protein (Fragment) OS=Pyrenophora teres f. teres (strain 0-1) GN=PTT_13608 PE=4 SV=1	3e-29	-	-	-	-	-	GO:0005575,cellular_component;GO:0031177,phosphopantetheine binding;GO:0008152,metabolic process;GO:0009403,toxin biosynthetic process;GO:0016881,acid-amino acid ligase activity;GO:0048037,cofactor binding;GO:0003824,catalytic activity;GO:0000036,ACP phosphopantetheine attachment site binding involved in fatty acid biosynthetic process;GO:0016874,ligase activity	-	-	-
comp12796_c0_seq1	GBSQ01003267	comp12796_c0_seq1	down	0.14	0.03	-2.22239	1	1	0.0297383	1	1	0.692476	-	-	645	-	-	-	-	tr|B6HS92|B6HS92_PENCW Pc22g08270 protein OS=Penicillium chrysogenum (strain ATCC 28089 / DSM 1075 / Wisconsin 54-1255) GN=Pc22g08270 PE=4 SV=1	5e-49	ref|XP_002564840.1| Pc22g08270 [Penicillium chrysogenum Wisconsin 54-1255] emb|CAP98115.1| Pc22g08270 [Penicillium chrysogenum Wisconsin 54-1255]	5e-49	lcl|B6HS92_PENCW/1-336 PB002371; Pfam-B_2371;	7e-50	-	-	-	-	-
comp12797_c0_seq1		comp12797_c0_seq1	down	0.21	0	#NAME?	1	1	NA	1	1	NA	-	-	105	-	-	-	-	-	-	-	-	-	-	-	-	-	-	-
comp12798_c0_seq1		comp12798_c0_seq1	down	0.38	0.16	-1.24793	1	1	0.27721	1	1	0.999993	-	-	115	-	-	-	-	-	-	-	-	-	-	-	-	-	-	-
comp12808_c0_seq1	GBSQ01003666	comp12808_c0_seq1	down	0.12	0.05	-1.26303	1	1	0.0231696	1	1	0.609587	-	-	377	-	-	-	-	-	-	-	-	-	-	-	-	-	-	-
comp12816_c0_seq1	GBSQ01002850	comp12816_c0_seq1	down	0.41	0	#NAME?	1	1	NA	1	1	NA	-	-	427	-	-	-	-	-	-	-	-	-	-	-	-	-	-	-
comp12818_c0_seq1		comp12818_c0_seq1	down	0.2	0	#NAME?	1	1	NA	1	1	NA	-	-	109	-	-	-	-	-	-	-	-	-	-	-	-	-	-	-
comp12823_c0_seq1		comp12823_c0_seq1	down	0.63	0.27	-1.22239	1	0.516708	0.479744	1	1	0.999993	-	-	140	-	-	-	-	-	-	-	-	-	-	-	-	-	-	-
comp12825_c0_seq1		comp12825_c0_seq1	down	0.28	0	#NAME?	1	1	NA	1	1	NA	-	-	158	-	-	-	-	-	-	-	-	-	-	-	-	-	-	-
comp12829_c0_seq1		comp12829_c0_seq1	down	0.18	0	#NAME?	1	1	NA	1	1	NA	-	-	125	-	-	-	-	-	-	-	-	-	-	-	-	-	-	-
comp12830_c0_seq1	GBSQ01002975	comp12830_c0_seq1	down	0.52	0	#NAME?	1	0.516708	NA	1	1	NA	-	-	254	-	-	-	-	-	-	-	-	-	-	-	-	-	-	-
comp12833_c0_seq1		comp12833_c0_seq1	down	0.35	0	#NAME?	1	1	NA	1	1	NA	-	-	126	-	-	-	-	-	-	-	-	-	-	-	-	-	-	-
comp12840_c0_seq1	GBSQ01003153	comp12840_c0_seq1	down	0.75	0.35	-1.09954	1	0.516708	0.543543	1	1	0.999993	-	-	437	-	-	-	-	-	-	-	-	-	-	-	-	-	-	-
comp12856_c0_seq1	GBSQ01003202	comp12856_c0_seq1	down	0.1	0.03	-1.73697	1	1	0.00951838	1	1	0.388985	-	-	2731	-	-	-	-	tr|B6HRI5|B6HRI5_PENCW Pc22g16520 protein OS=Penicillium chrysogenum (strain ATCC 28089 / DSM 1075 / Wisconsin 54-1255) GN=Pc22g16520 PE=4 SV=1	1e-171	ref|XP_002565566.1| Pc22g16520 [Penicillium chrysogenum Wisconsin 54-1255] emb|CAP98940.1| Pc22g16520 [Penicillium chrysogenum Wisconsin 54-1255]	1e-171	lcl|B6HRI5_PENCW/1-279 PB072050; Pfam-B_72050;	7e-131	-	-	-	-	-
comp12856_c0_seq2	GBSQ01003203	comp12856_c0_seq2	down	0.1	0.03	-1.73697	1	1	0.00951838	1	1	0.388985	-	-	2667	-	-	-	-	tr|B6HRI5|B6HRI5_PENCW Pc22g16520 protein OS=Penicillium chrysogenum (strain ATCC 28089 / DSM 1075 / Wisconsin 54-1255) GN=Pc22g16520 PE=4 SV=1	1e-171	ref|XP_002565566.1| Pc22g16520 [Penicillium chrysogenum Wisconsin 54-1255] emb|CAP98940.1| Pc22g16520 [Penicillium chrysogenum Wisconsin 54-1255]	1e-171	lcl|B6HRI5_PENCW/1-279 PB072050; Pfam-B_72050;	7e-131	-	-	-	-	-
comp12861_c0_seq3		comp12861_c0_seq3	down	0.18	0	#NAME?	1	1	NA	1	1	NA	-	-	125	-	-	-	-	-	-	-	-	-	-	-	-	-	-	-
comp12864_c0_seq1	GBSQ01003535	comp12864_c0_seq1	down	0.47	0.11	-2.09516	1	1	0.386329	1	1	0.999993	PIP	aquaporin PIP	877	sp|Q9XF59|PIP12_MAIZE Aquaporin PIP1-2 OS=Zea mays GN=PIP1-2 PE=1 SV=1	2e-152	gnl|CDD|201100 pfam00230, MIP, Major intrinsic protein. MIP (Major Intrinsic Protein) family proteins exhibit essentially two distinct types of channel properties: (1) specific water transport by the aquaporins, and (2) small neutral solutes transport, such as glycerol by the glycerol facilitators.	5e-112	tr|Q2QBA1|Q2QBA1_9LILI PIP1 aquaporin OS=Xerophyta humilis PE=2 SV=1	8e-152	gb|AAZ91447.1| PIP1 aquaporin [Xerophyta humilis]	8e-152	lcl|A2XWD5_ORYSI/46-275 PF00230.15;MIP;	1e-143	G	GO:0016020,membrane;GO:0006833,water transport;GO:0006810,transport;GO:0055085,transmembrane transport;GO:0016021,integral to membrane;GO:0005886,plasma membrane;GO:0005215,transporter activity	-	K09872	-
comp12864_c0_seq2	GBSQ01003536	comp12864_c0_seq2	down	0.35	0.04	-3.12928	1	1	0.260004	1	1	0.999993	PIP	aquaporin PIP	877	sp|Q9XF59|PIP12_MAIZE Aquaporin PIP1-2 OS=Zea mays GN=PIP1-2 PE=1 SV=1	2e-152	gnl|CDD|201100 pfam00230, MIP, Major intrinsic protein. MIP (Major Intrinsic Protein) family proteins exhibit essentially two distinct types of channel properties: (1) specific water transport by the aquaporins, and (2) small neutral solutes transport, such as glycerol by the glycerol facilitators.	5e-112	tr|Q2QBA1|Q2QBA1_9LILI PIP1 aquaporin OS=Xerophyta humilis PE=2 SV=1	8e-152	gb|AAZ91447.1| PIP1 aquaporin [Xerophyta humilis]	8e-152	lcl|A2XWD5_ORYSI/46-275 PF00230.15;MIP;	1e-143	G	GO:0016020,membrane;GO:0006833,water transport;GO:0006810,transport;GO:0055085,transmembrane transport;GO:0016021,integral to membrane;GO:0005886,plasma membrane;GO:0005215,transporter activity	-	K09872	-
comp12875_c0_seq1	GBSQ01002965	comp12875_c0_seq1	down	1.14	0	#NAME?	1	0.516708	NA	1	1	NA	-	-	423	-	-	-	-	-	-	-	-	-	-	-	-	-	-	-
comp12876_c0_seq1		comp12876_c0_seq1	down	0.39	0.17	-1.19794	1	1	0.285556	1	1	0.999993	-	-	113	-	-	-	-	-	-	-	-	-	-	-	-	-	-	-
comp12880_c0_seq1		comp12880_c0_seq1	down	0.21	0	#NAME?	1	1	NA	1	1	NA	-	-	102	-	-	-	-	-	-	-	-	-	-	-	-	-	-	-
comp12882_c0_seq1	GBSQ01003554	comp12882_c0_seq1	down	0.64	0.3	-1.09311	1	0.516708	0.475515	1	1	0.999993	-	-	375	-	-	-	-	-	-	-	-	-	-	-	-	-	-	-
comp12888_c0_seq1		comp12888_c0_seq1	down	0.19	0	#NAME?	1	1	NA	1	1	NA	-	-	118	-	-	-	-	tr|B8LX63|B8LX63_TALSN Putative uncharacterized protein OS=Talaromyces stipitatus (strain ATCC 10500 / CBS 375.48 / QM 6759 / NRRL 1006) GN=TSTA_062010 PE=4 SV=1	3e-09	ref|XP_002340100.1| conserved hypothetical protein [Talaromyces stipitatus ATCC 10500] gb|EED22713.1| conserved hypothetical protein [Talaromyces stipitatus ATCC 10500]	3e-09	-	-	-	-	-	-	-
comp12893_c0_seq1	GBSQ01003332	comp12893_c0_seq1	down	0.64	0.28	-1.19265	1	0.516708	0.484122	1	1	0.999993	-	-	412	-	-	-	-	-	-	-	-	-	-	-	-	-	-	-
comp12904_c0_seq1	GBSQ01003349	comp12904_c0_seq1	down	0.11	0	#NAME?	1	1	NA	1	1	NA	-	-	396	-	-	-	-	tr|A1D520|A1D520_NEOFI Putative uncharacterized protein OS=Neosartorya fischeri (strain ATCC 1020 / DSM 3700 / FGSC A1164 / NRRL 181) GN=NFIA_022240 PE=4 SV=1	8e-63	ref|XP_001265410.1| hypothetical protein NFIA_022240 [Neosartorya fischeri NRRL 181] gb|EAW23513.1| conserved hypothetical protein [Neosartorya fischeri NRRL 181]	7e-63	lcl|A1CS45_ASPCL/4-115 PB015877; Pfam-B_15877;	3e-61	-	-	-	-	-
comp12913_c0_seq1		comp12913_c0_seq1	down	0.12	0	#NAME?	1	1	NA	1	1	NA	-	-	184	-	-	-	-	-	-	-	-	-	-	-	-	-	-	-
comp12927_c0_seq1		comp12927_c0_seq1	down	0.2	0	#NAME?	1	1	NA	1	1	NA	-	-	109	-	-	-	-	-	-	-	-	-	-	-	-	-	-	-
comp12930_c0_seq1		comp12930_c0_seq1	down	0.2	0	#NAME?	1	1	NA	1	1	NA	-	-	108	-	-	-	-	-	-	-	-	-	-	-	-	-	-	-
comp12934_c0_seq1		comp12934_c0_seq1	down	0.19	0	#NAME?	1	1	NA	1	1	NA	-	-	114	-	-	-	-	-	-	-	-	-	-	-	-	-	-	-
comp12935_c0_seq1		comp12935_c0_seq1	down	0.27	0.12	-1.16993	1	1	0.166748	1	1	0.999993	-	-	162	-	-	-	-	-	-	-	-	-	-	-	-	-	-	-
comp12937_c0_seq1		comp12937_c0_seq1	down	0.19	0	#NAME?	1	1	NA	1	1	NA	-	-	116	-	-	-	-	-	-	-	-	-	-	-	-	-	-	-
comp12939_c0_seq1		comp12939_c0_seq1	down	0.42	0.12	-1.80735	1	1	0.328232	1	1	0.999993	-	-	158	-	-	-	-	-	-	-	-	-	-	-	-	-	-	-
comp12943_c0_seq1	GBSQ01003330	comp12943_c0_seq1	down	0.31	0.13	-1.25376	1	1	0.208007	1	1	0.999993	-	-	707	-	-	gnl|CDD|204937 pfam12481, DUF3700, Aluminium induced protein. This domain family is found in eukaryotes, and is approximately 120 amino acids in length. There are two conserved sequence motifs: YGL and LRDR. This family is related to GATase enzyme domains.	3e-106	tr|B3TLT4|B3TLT4_ELAGV Aluminum-induced protein OS=Elaeis guineensis var. tenera PE=2 SV=1	3e-94	gb|ACF06515.1| aluminum-induced protein [Elaeis guineensis]	3e-94	lcl|B3TLT4_ELAGV/2-226 PF12481.3;DUF3700;	1e-91	-	-	-	-	-
comp12947_c0_seq1		comp12947_c0_seq1	down	0.53	0.15	-1.82103	1	0.516708	0.435478	1	1	0.999993	-	-	125	-	-	-	-	-	-	-	-	-	-	-	-	-	-	-
comp12948_c0_seq1		comp12948_c0_seq1	down	0.19	0	#NAME?	1	1	NA	1	1	NA	-	-	115	-	-	-	-	-	-	-	-	-	-	-	-	-	-	-
comp12961_c0_seq1		comp12961_c0_seq1	down	0.84	0	#NAME?	1	0.516708	NA	1	1	NA	-	-	157	-	-	-	-	-	-	-	-	-	-	-	-	-	-	-
comp12964_c0_seq1	GBSQ01003225	comp12964_c0_seq1	down	0.23	0.07	-1.71621	1	1	0.120473	1	1	0.97174	-	-	290	sp|Q9C5D7|CAMT3_ARATH Probable caffeoyl-CoA O-methyltransferase At4g26220 OS=Arabidopsis thaliana GN=At4g26220 PE=2 SV=1	1e-29	gnl|CDD|166422 PLN02781, PLN02781, Probable caffeoyl-CoA O-methyltransferase.	3e-36	tr|F2YP45|F2YP45_VANPL OMT4 OS=Vanilla planifolia PE=2 SV=1	5e-41	gb|ADZ76153.1| OMT4 [Vanilla planifolia]	4e-41	lcl|F2YP45_VANPL/34-247 PF01596.12;Methyltransf_3;	5e-42	Q	GO:0046872,metal ion binding;GO:0008171,O-methyltransferase activity;GO:0009809,lignin biosynthetic process;GO:0008168,methyltransferase activity;GO:0006950,response to stress;GO:0042409,caffeoyl-CoA O-methyltransferase activity;GO:0016740,transferase activity;GO:0032259,methylation	-	-	-
comp12966_c0_seq1		comp12966_c0_seq1	down	0.14	0	#NAME?	1	1	NA	1	1	NA	-	-	159	-	-	-	-	-	-	-	-	-	-	-	-	-	-	-
comp1296_c0_seq13	GBSP01004233	comp1296_c0_seq13	down	2.75	1.22	-1.17255	0.928718	0.337972	0.84185	1	1	0.999993	lldD	L-lactate dehydrogenase (cytochrome)	358	sp|Q24JJ8|GLO3_ARATH Peroxisomal (S)-2-hydroxy-acid oxidase GLO3 OS=Arabidopsis thaliana GN=GLO3 PE=2 SV=1	6e-59	gnl|CDD|73376 cd02922, FCB2_FMN, Flavocytochrome b2 (FCB2) FMN-binding domain. FCB2 (AKA L-lactate:cytochrome c oxidoreductase) is a respiratory enzyme located in the intermembrane space of fungal mitochondria which catalyzes the oxidation of L-lactate to pyruvate. FCB2 also participates in a short electron-transport chain involving cytochrome c and cytochrome oxidase which ultimately directs the…	2e-118	tr|B6HAK5|B6HAK5_PENCW Pc16g13140 protein OS=Penicillium chrysogenum (strain ATCC 28089 / DSM 1075 / Wisconsin 54-1255) GN=Pc16g13140 PE=4 SV=1	0	ref|XP_002561613.1| Pc16g13140 [Penicillium chrysogenum Wisconsin 54-1255] emb|CAP93984.1| Pc16g13140 [Penicillium chrysogenum Wisconsin 54-1255]	0	lcl|Q4WJ52_ASPFU/117-471 PF01070.13;FMN_dh;	8e-156	CM	GO:0016020,membrane;GO:0009854,oxidative photosynthetic carbon pathway;GO:0055085,transmembrane transport;GO:0046873,metal ion transmembrane transporter activity;GO:0008152,metabolic process;GO:0003973,(S)-2-hydroxy-acid oxidase activity;GO:0005777,peroxisome;GO:0003824,catalytic activity;GO:0055114,oxidation-reduction process;GO:0030001,metal ion transport;GO:0010181,FMN binding;GO:0009853,photo…	EC:1.1.2.3	K00101	ko00620, Pyruvate metabolism;
comp12971_c0_seq1		comp12971_c0_seq1	down	0.17	0	#NAME?	1	1	NA	1	1	NA	-	-	127	-	-	-	-	-	-	-	-	-	-	-	-	-	-	-
comp12980_c0_seq1	GBSQ01003027	comp12980_c0_seq1	down	0.26	0.07	-1.89308	1	1	0.15271	1	1	0.999993	-	-	254	-	-	-	-	tr|G3XQH2|G3XQH2_ASPNA Putative uncharacterized protein OS=Aspergillus niger (strain ATCC 1015 / CBS 113.46 / FGSC A1144 / LSHB Ac4 / NCTC 3858a / NRRL 328 / USDA 3528.7) GN=ASPNIDRAFT_36457 PE=4 SV=1	5e-28	gb|EHA26114.1| hypothetical protein ASPNIDRAFT_36457 [Aspergillus niger ATCC 1015]	5e-28	lcl|B6H693_PENCW/1-571 PB060602; Pfam-B_60602;	7e-24	-	-	-	-	-
comp12981_c0_seq1	GBSQ01003441	comp12981_c0_seq1	down	0.22	0.11	-1	1	1	0.116563	1	1	0.959014	-	-	1077	-	-	-	-	-	-	-	-	-	-	-	-	-	-	-
comp12984_c0_seq1	GBSQ01003369	comp12984_c0_seq1	down	0.73	0.25	-1.54597	1	0.516708	0.576386	1	1	0.999993	-	-	600	-	-	-	-	-	-	-	-	-	-	-	-	-	-	-
comp12990_c0_seq1		comp12990_c0_seq1	down	0.26	0	#NAME?	1	1	NA	1	1	NA	-	-	169	-	-	-	-	-	-	-	-	-	-	-	-	-	-	-
comp12_c0_seq1	GBSP01004003	comp12_c0_seq1	down	1268.64	324.73	-1.96597	1	3.26565e-118	8.76266e-110	1	2.84969e-114	5.71172e-106	-	-	372	sp|P22151|GRG1_NEUCR Glucose-repressible gene protein OS=Neurospora crassa (strain ATCC 24698 / 74-OR23-1A / CBS 708.71 / DSM 1257 / FGSC 987) GN=grg-1 PE=2 SV=1	2e-14	gnl|CDD|151481 pfam11034, DUF2823, Protein of unknown function (DUF2823). This family of proteins are possible glucose repressible proteins however this cannot be confirmed. Currently, no function is known.	2e-26	tr|Q0CDP7|Q0CDP7_ASPTN Putative uncharacterized protein OS=Aspergillus terreus (strain NIH 2624 / FGSC A1156) GN=ATEG_08187 PE=4 SV=1	1e-24	ref|XP_001216808.1| conserved hypothetical protein [Aspergillus terreus NIH2624] gb|EAU31360.1| conserved hypothetical protein [Aspergillus terreus NIH2624]	1e-24	lcl|Q0CDP7_ASPTN/1-68 PF11034.3;DUF2823;	4e-23	-	-	-	-	-
comp12_c1_seq1		comp12_c1_seq1	down	735.28	185.48	-1.98703	1	1.36794e-70	2.74113e-65	1	7.95798e-67	1.19116e-61	-	-	157	-	-	gnl|CDD|151481 pfam11034, DUF2823, Protein of unknown function (DUF2823). This family of proteins are possible glucose repressible proteins however this cannot be confirmed. Currently, no function is known.	1e-07	-	-	-	-	-	-	-	-	-	-	-
comp13000_c0_seq1		comp13000_c0_seq1	down	0.13	0	#NAME?	1	1	NA	1	1	NA	-	-	168	-	-	-	-	-	-	-	-	-	-	-	-	-	-	-
comp13001_c0_seq1		comp13001_c0_seq1	down	0.21	0	#NAME?	1	1	NA	1	1	NA	-	-	103	-	-	-	-	-	-	-	-	-	-	-	-	-	-	-
comp13002_c0_seq1		comp13002_c0_seq1	down	0.19	0	#NAME?	1	1	NA	1	1	NA	-	-	116	-	-	-	-	-	-	-	-	-	-	-	-	-	-	-
comp13010_c0_seq1		comp13010_c0_seq1	down	0.19	0	#NAME?	1	1	NA	1	1	NA	-	-	116	-	-	-	-	-	-	-	-	-	-	-	-	-	-	-
comp13012_c0_seq1		comp13012_c0_seq1	down	0.35	0.15	-1.22239	1	1	0.247827	1	1	0.999993	-	-	125	-	-	-	-	-	-	-	-	-	-	-	-	-	-	-
comp13016_c0_seq1		comp13016_c0_seq1	down	0.12	0	#NAME?	1	1	NA	1	1	NA	-	-	187	-	-	-	-	-	-	-	-	-	-	-	-	-	-	-
comp13021_c0_seq1		comp13021_c0_seq1	down	0.31	0	#NAME?	1	1	NA	1	1	NA	-	-	139	-	-	-	-	-	-	-	-	-	-	-	-	-	-	-
comp13026_c0_seq1		comp13026_c0_seq1	down	0.2	0	#NAME?	1	1	NA	1	1	NA	-	-	109	-	-	-	-	-	-	-	-	-	-	-	-	-	-	-
comp13054_c0_seq1		comp13054_c0_seq1	down	0.22	0.1	-1.1375	1	1	0.11516	1	1	0.957355	-	-	195	-	-	-	-	-	-	-	-	-	-	-	-	-	-	-
comp13058_c0_seq1		comp13058_c0_seq1	down	0.19	0	#NAME?	1	1	NA	1	1	NA	-	-	113	-	-	-	-	-	-	-	-	-	-	-	-	-	-	-
comp13066_c0_seq1		comp13066_c0_seq1	down	0.21	0	#NAME?	1	1	NA	1	1	NA	-	-	106	-	-	-	-	-	-	-	-	-	-	-	-	-	-	-
comp13073_c0_seq1	GBSQ01003237	comp13073_c0_seq1	down	0.22	0.06	-1.87447	1	1	0.108267	1	1	0.949848	-	-	1770	-	-	-	-	-	-	-	-	-	-	-	-	-	-	-
comp13073_c0_seq2	GBSQ01003238	comp13073_c0_seq2	down	0.24	0.07	-1.77761	1	1	0.130999	1	1	0.999993	-	-	1707	-	-	-	-	-	-	-	-	-	-	-	-	-	-	-
comp13074_c0_seq1		comp13074_c0_seq1	down	0.15	0	#NAME?	1	1	NA	1	1	NA	-	-	147	-	-	-	-	-	-	-	-	-	-	-	-	-	-	-
comp13075_c0_seq1		comp13075_c0_seq1	down	0.17	0	#NAME?	1	1	NA	1	1	NA	-	-	129	-	-	-	-	-	-	-	-	-	-	-	-	-	-	-
comp13078_c0_seq1		comp13078_c0_seq1	down	0.2	0	#NAME?	1	1	NA	1	1	NA	-	-	111	-	-	-	-	-	-	-	-	-	-	-	-	-	-	-
comp13080_c0_seq1		comp13080_c0_seq1	down	0.27	0	#NAME?	1	1	NA	1	1	NA	-	-	165	-	-	-	-	-	-	-	-	-	-	-	-	-	-	-
comp13081_c0_seq1		comp13081_c0_seq1	down	0.29	0.13	-1.15754	1	1	0.187323	1	1	0.999993	-	-	150	-	-	-	-	-	-	-	-	-	-	-	-	-	-	-
comp13082_c0_seq1	GBSQ01003061	comp13082_c0_seq1	down	0.31	0.05	-2.63227	1	1	0.209812	1	1	0.999993	E4.2.1.20B, trpB	tryptophan synthase beta chain	842	-	-	-	-	tr|B6HPP8|B6HPP8_PENCW Pc22g00910 protein OS=Penicillium chrysogenum (strain ATCC 28089 / DSM 1075 / Wisconsin 54-1255) GN=Pc22g00910 PE=4 SV=1	5e-57	ref|XP_002564136.1| Pc22g00910 [Penicillium chrysogenum Wisconsin 54-1255] emb|CAP97379.1| Pc22g00910 [Penicillium chrysogenum Wisconsin 54-1255]	4e-57	-	-	-	GO:0008152,metabolic process;GO:0003824,catalytic activity;GO:0030170,pyridoxal phosphate binding	EC:4.2.1.20	K01696	ko00260, Glycine, serine and threonine metabolism;ko00400, Phenylalanine, tyrosine and tryptophan biosynthesis;
comp13092_c0_seq1		comp13092_c0_seq1	down	0.51	0	#NAME?	1	0.516708	NA	1	1	NA	-	-	129	-	-	-	-	-	-	-	-	-	-	-	-	-	-	-
comp13099_c0_seq1	GBSQ01003288	comp13099_c0_seq1	down	1.01	0.26	-1.95777	1	0.516708	0.79514	1	1	0.999993	-	-	434	-	-	-	-	-	-	-	-	-	-	-	-	-	-	-
comp1309_c1_seq1		comp1309_c1_seq1	down	0.3	0	#NAME?	1	1	NA	1	1	NA	-	-	147	-	-	-	-	-	-	-	-	-	-	-	-	-	-	-
comp13100_c0_seq1		comp13100_c0_seq1	down	15.81	5.26	-1.5877	0.994414	0.0194394	0.0538353	1	1	0.874347	-	-	173	-	-	-	-	tr|G7LEH3|G7LEH3_MEDTR ATP synthase subunit beta OS=Medicago truncatula GN=MTR_8g037100 PE=4 SV=1	1e-10	ref|XP_003627732.1| ATP synthase subunit beta [Medicago truncatula] gb|AET02208.1| ATP synthase subunit beta [Medicago truncatula]	1e-10	lcl|C5LRL4_9ALVE/43-89 PB010836; Pfam-B_10836;	1e-06	-	-	-	-	-
comp13105_c0_seq2	GBSQ01003579	comp13105_c0_seq2	down	0.46	0.16	-1.52356	1	1	0.359759	1	1	0.999993	-	-	236	-	-	-	-	-	-	-	-	-	-	-	-	-	-	-
comp13110_c0_seq1		comp13110_c0_seq1	down	0.19	0	#NAME?	1	1	NA	1	1	NA	-	-	114	-	-	-	-	-	-	-	-	-	-	-	-	-	-	-
comp13114_c0_seq1		comp13114_c0_seq1	down	0.51	0	#NAME?	1	0.516708	NA	1	1	NA	-	-	130	-	-	-	-	-	-	-	-	-	-	-	-	-	-	-
comp13118_c0_seq1	GBSQ01003120	comp13118_c0_seq1	down	0.25	0	#NAME?	1	1	NA	1	1	NA	-	-	258	-	-	-	-	-	-	-	-	-	-	-	-	-	-	-
comp13125_c0_seq1		comp13125_c0_seq1	down	0.21	0	#NAME?	1	1	NA	1	1	NA	-	-	105	-	-	-	-	-	-	-	-	-	-	-	-	-	-	-
comp13126_c0_seq1	GBSQ01003448	comp13126_c0_seq1	down	0.14	0	#NAME?	1	1	NA	1	1	NA	-	-	307	-	-	-	-	-	-	-	-	-	-	-	-	-	-	-
comp13131_c0_seq1	GBSQ01003502	comp13131_c0_seq1	down	0.42	0	#NAME?	1	1	NA	1	1	NA	-	-	206	-	-	-	-	-	-	-	-	-	-	-	-	-	-	-
comp13138_c0_seq1		comp13138_c0_seq1	down	0.14	0	#NAME?	1	1	NA	1	1	NA	-	-	152	-	-	-	-	-	-	-	-	-	-	-	-	-	-	-
comp13139_c0_seq1		comp13139_c0_seq1	down	0.14	0	#NAME?	1	1	NA	1	1	NA	-	-	153	-	-	-	-	-	-	-	-	-	-	-	-	-	-	-
comp13141_c0_seq1		comp13141_c0_seq1	down	0.61	0.11	-2.47131	1	0.516708	0.536605	1	1	0.999993	-	-	179	-	-	-	-	-	-	-	-	-	-	-	-	-	-	-
comp13148_c0_seq1		comp13148_c0_seq1	down	0.19	0	#NAME?	1	1	NA	1	1	NA	-	-	115	-	-	-	-	-	-	-	-	-	-	-	-	-	-	-
comp13149_c0_seq1		comp13149_c0_seq1	down	0.22	0	#NAME?	1	1	NA	1	1	NA	-	-	101	-	-	-	-	-	-	-	-	-	-	-	-	-	-	-
comp13150_c0_seq1		comp13150_c0_seq1	down	0.21	0	#NAME?	1	1	NA	1	1	NA	-	-	105	-	-	-	-	-	-	-	-	-	-	-	-	-	-	-
comp13153_c0_seq2		comp13153_c0_seq2	down	0.19	0	#NAME?	1	1	NA	1	1	NA	-	-	114	-	-	-	-	-	-	-	-	-	-	-	-	-	-	-
comp13158_c0_seq1		comp13158_c0_seq1	down	0.18	0	#NAME?	1	1	NA	1	1	NA	-	-	120	-	-	-	-	-	-	-	-	-	-	-	-	-	-	-
comp13159_c0_seq1		comp13159_c0_seq1	down	0.21	0	#NAME?	1	1	NA	1	1	NA	-	-	104	-	-	-	-	-	-	-	-	-	-	-	-	-	-	-
comp13165_c0_seq1	GBSQ01003306	comp13165_c0_seq1	down	0.39	0.14	-1.47805	1	1	0.29137	1	1	0.999993	-	-	560	-	-	-	-	-	-	-	-	-	-	-	-	-	-	-
comp13165_c0_seq2	GBSQ01003307	comp13165_c0_seq2	down	0.15	0.06	-1.32193	1	1	0.0452618	1	1	0.819567	-	-	294	-	-	-	-	-	-	-	-	-	-	-	-	-	-	-
comp13167_c0_seq1	GBSQ01003085	comp13167_c0_seq1	down	0.11	0	#NAME?	1	1	NA	1	1	NA	-	-	207	-	-	-	-	-	-	-	-	-	-	-	-	-	-	-
comp13169_c0_seq1	GBSQ01003420	comp13169_c0_seq1	down	0.51	0.09	-2.5025	1	0.516708	0.438285	1	1	0.999993	-	-	216	-	-	-	-	-	-	-	-	-	-	-	-	-	-	-
comp13172_c0_seq1		comp13172_c0_seq1	down	0.2	0	#NAME?	1	1	NA	1	1	NA	-	-	109	-	-	-	-	-	-	-	-	-	-	-	-	-	-	-
comp13175_c0_seq1	GBSQ01003452	comp13175_c0_seq1	down	0.12	0	#NAME?	1	1	NA	1	1	NA	-	-	747	-	-	-	-	-	-	-	-	-	-	-	-	-	-	-
comp13177_c0_seq1	GBSP01009797	comp13177_c0_seq1	down	0.16	0	#NAME?	1	1	NA	1	1	NA	-	-	412	-	-	-	-	-	-	-	-	-	-	-	-	-	-	-
comp13177_c0_seq3	GBSP01009799	comp13177_c0_seq3	down	0.09	0	#NAME?	1	1	NA	1	1	NA	-	-	239	-	-	-	-	-	-	-	-	-	-	-	-	-	-	-
comp13182_c0_seq1		comp13182_c0_seq1	down	0.18	0	#NAME?	1	1	NA	1	1	NA	-	-	121	-	-	-	-	-	-	-	-	-	-	-	-	-	-	-
comp13184_c0_seq1		comp13184_c0_seq1	down	0.2	0	#NAME?	1	1	NA	1	1	NA	-	-	109	-	-	-	-	-	-	-	-	-	-	-	-	-	-	-
comp13187_c0_seq1	GBSQ01003350	comp13187_c0_seq1	down	0.17	0	#NAME?	1	1	NA	1	1	NA	-	-	253	-	-	-	-	-	-	-	-	-	-	-	-	-	-	-
comp13192_c0_seq1		comp13192_c0_seq1	down	0.38	0.16	-1.24793	1	1	0.27721	1	1	0.999993	-	-	115	-	-	-	-	-	-	-	-	-	-	-	-	-	-	-
comp13196_c0_seq2	GBSQ01003261	comp13196_c0_seq2	down	0.14	0.07	-1	1	1	0.040768	1	1	0.793835	-	-	1288	-	-	-	-	-	-	-	-	-	-	-	-	-	-	-
comp13203_c0_seq1		comp13203_c0_seq1	down	0.35	0	#NAME?	1	1	NA	1	1	NA	-	-	186	-	-	-	-	-	-	-	-	-	-	-	-	-	-	-
comp13206_c0_seq1	GBSQ01003360	comp13206_c0_seq1	down	0.09	0	#NAME?	1	1	NA	1	1	NA	-	-	238	-	-	-	-	-	-	-	-	-	-	-	-	-	-	-
comp13210_c0_seq1		comp13210_c0_seq1	down	0.31	0.13	-1.25376	1	1	0.208007	1	1	0.999993	-	-	143	-	-	-	-	-	-	-	-	-	-	-	-	-	-	-
comp13211_c0_seq1	GBSQ01002951	comp13211_c0_seq1	down	0.28	0.08	-1.80735	1	1	0.175692	1	1	0.999993	-	-	467	-	-	-	-	-	-	-	-	-	-	-	-	-	-	-
comp13214_c0_seq1		comp13214_c0_seq1	down	0.36	0	#NAME?	1	1	NA	1	1	NA	-	-	121	-	-	-	-	tr|B6GW98|B6GW98_PENCW Pc06g01970 protein OS=Penicillium chrysogenum (strain ATCC 28089 / DSM 1075 / Wisconsin 54-1255) GN=Pc06g01970 PE=4 SV=1	1e-14	ref|XP_002556800.1| Pc06g01970 [Penicillium chrysogenum Wisconsin 54-1255] emb|CAP79190.1| Pc06g01970 [Penicillium chrysogenum Wisconsin 54-1255]	1e-14	-	-	-	GO:0005524,ATP binding;GO:0000166,nucleotide binding;GO:0017111,nucleoside-triphosphatase activity	-	-	-
comp13216_c0_seq1		comp13216_c0_seq1	down	0.63	0	#NAME?	1	0.516708	NA	1	1	NA	-	-	139	-	-	-	-	-	-	-	-	-	-	-	-	-	-	-
comp13221_c0_seq1	GBSQ01003117	comp13221_c0_seq1	down	0.3	0.09	-1.73697	1	1	0.198234	1	1	0.999993	-	-	433	-	-	-	-	-	-	-	-	-	-	-	-	-	-	-
comp13232_c0_seq1	GBSQ01003377	comp13232_c0_seq1	down	0.1	0	#NAME?	1	1	NA	1	1	NA	-	-	455	-	-	-	-	-	-	-	-	-	-	-	-	-	-	-
comp13233_c0_seq1		comp13233_c0_seq1	down	0.2	0	#NAME?	1	1	NA	1	1	NA	-	-	112	-	-	-	-	-	-	-	-	-	-	-	-	-	-	-
comp13238_c0_seq1	GBSP01009800	comp13238_c0_seq1	down	0.14	0.06	-1.22239	1	1	0.0381458	1	1	0.763884	-	-	303	-	-	-	-	-	-	-	-	-	-	-	-	-	-	-
comp13242_c0_seq1	GBSQ01003665	comp13242_c0_seq1	down	0.41	0.2	-1.03562	1	1	0.299191	1	1	0.999993	-	-	746	-	-	-	-	-	-	-	-	-	-	-	-	-	-	-
comp13246_c0_seq1		comp13246_c0_seq1	down	0.2	0	#NAME?	1	1	NA	1	1	NA	-	-	110	-	-	-	-	-	-	-	-	-	-	-	-	-	-	-
comp13250_c0_seq1	GBSQ01003309	comp13250_c0_seq1	down	0.07	0	#NAME?	1	1	NA	1	1	NA	-	-	656	-	-	-	-	-	-	-	-	-	-	-	-	-	-	-
comp13251_c0_seq1		comp13251_c0_seq1	down	0.21	0	#NAME?	1	1	NA	1	1	NA	-	-	105	-	-	-	-	-	-	-	-	-	-	-	-	-	-	-
comp13256_c0_seq1	GBSQ01003348	comp13256_c0_seq1	down	0.18	0.08	-1.16993	1	1	0.0745734	1	1	0.933796	EIF5A	translation initiation factor 5A	749	sp|Q9AXJ4|IF5A_MANES Eukaryotic translation initiation factor 5A OS=Manihot esculenta PE=2 SV=2	3e-100	gnl|CDD|178654 PLN03107, PLN03107, eukaryotic translation initiation factor 5A; Provisional.	3e-113	tr|D6N3G5|D6N3G5_GOSHI Eukaryotic translation initiation factor 5A OS=Gossypium hirsutum PE=2 SV=1	2e-101	gb|ADG27839.1| eukaryotic translation initiation factor 5A [Gossypium hirsutum]	2e-101	lcl|IF5A_MANES/85-154 PF01287.15;eIF-5a;	3e-33	J	GO:0043022,ribosome binding;GO:0003723,RNA binding;GO:0003746,translation elongation factor activity;GO:0045905,positive regulation of translational termination;GO:0006414,translational elongation;GO:0008612,peptidyl-lysine modification to hypusine;GO:0006413,translational initiation;GO:0003743,translation initiation factor activity;GO:0006452,translational frameshifting;GO:0006412,translation;GO…	-	K03263	-
comp13258_c0_seq1	GBSQ01003442	comp13258_c0_seq1	down	0.12	0	#NAME?	1	1	NA	1	1	NA	-	-	373	-	-	-	-	tr|B6H9Z9|B6H9Z9_PENCW Pc16g14530 protein OS=Penicillium chrysogenum (strain ATCC 28089 / DSM 1075 / Wisconsin 54-1255) GN=Pc16g14530 PE=4 SV=1	1e-58	ref|XP_002561750.1| Pc16g14530 [Penicillium chrysogenum Wisconsin 54-1255] emb|CAP94123.1| Pc16g14530 [Penicillium chrysogenum Wisconsin 54-1255]	1e-58	lcl|B6H9Z9_PENCW/304-608 PF04082.13;Fungal_trans;	6e-36	-	GO:0046872,metal ion binding;GO:0005634,nucleus;GO:0003677,DNA binding;GO:0006355,regulation of transcription, DNA-dependent;GO:0008270,zinc ion binding;GO:0006351,transcription, DNA-dependent;GO:0003700,sequence-specific DNA binding transcription factor activity	-	-	-
comp13262_c0_seq1		comp13262_c0_seq1	down	0.19	0	#NAME?	1	1	NA	1	1	NA	-	-	117	-	-	-	-	-	-	-	-	-	-	-	-	-	-	-
comp13266_c0_seq1		comp13266_c0_seq1	down	0.32	0	#NAME?	1	1	NA	1	1	NA	-	-	135	-	-	-	-	-	-	-	-	-	-	-	-	-	-	-
comp13268_c0_seq1	GBSQ01003314	comp13268_c0_seq1	down	0.07	0	#NAME?	1	1	NA	1	1	NA	-	-	667	-	-	-	-	-	-	-	-	-	-	-	-	-	-	-
comp13271_c0_seq1	GBSQ01003626	comp13271_c0_seq1	down	0.08	0	#NAME?	1	1	NA	1	1	NA	-	-	556	-	-	-	-	-	-	-	-	-	-	-	-	-	-	-
comp13279_c0_seq1	GBSQ01002930	comp13279_c0_seq1	down	0.42	0	#NAME?	1	1	NA	1	1	NA	-	-	413	-	-	-	-	-	-	-	-	-	-	-	-	-	-	-
comp13280_c0_seq1		comp13280_c0_seq1	down	0.17	0	#NAME?	1	1	NA	1	1	NA	-	-	129	-	-	-	-	-	-	-	-	-	-	-	-	-	-	-
comp13283_c0_seq1	GBSQ01003056	comp13283_c0_seq1	down	0.23	0	#NAME?	1	1	NA	1	1	NA	-	-	385	-	-	-	-	-	-	-	-	-	-	-	-	-	-	-
comp13294_c0_seq1	GBSP01009782	comp13294_c0_seq1	down	0.15	0.04	-1.90689	1	1	0.0396368	1	1	0.7782	-	-	875	-	-	-	-	-	-	-	-	-	-	-	-	-	-	-
comp13296_c0_seq1	GBSQ01003455	comp13296_c0_seq1	down	0.32	0.09	-1.83007	1	1	0.220719	1	1	0.999993	-	-	1240	-	-	-	-	tr|G0RU06|G0RU06_HYPJQ Predicted protein OS=Hypocrea jecorina (strain QM6a) GN=TRIREDRAFT_123723 PE=4 SV=1	4e-75	gb|EHK26993.1| hypothetical protein TRIVIDRAFT_16560, partial [Trichoderma virens Gv29-8]	5e-78	lcl|E9EZW3_METAR/2-230 PF12697.2;Abhydrolase_6;	8e-34	-	GO:0016787,hydrolase activity;GO:0008152,metabolic process	-	-	-
comp13297_c0_seq1		comp13297_c0_seq1	down	0.19	0	#NAME?	1	1	NA	1	1	NA	-	-	118	-	-	-	-	-	-	-	-	-	-	-	-	-	-	-
comp13300_c0_seq1		comp13300_c0_seq1	down	0.17	0	#NAME?	1	1	NA	1	1	NA	-	-	127	-	-	-	-	-	-	-	-	-	-	-	-	-	-	-
comp13305_c0_seq1		comp13305_c0_seq1	down	0.14	0	#NAME?	1	1	NA	1	1	NA	-	-	159	-	-	-	-	-	-	-	-	-	-	-	-	-	-	-
comp13306_c0_seq1		comp13306_c0_seq1	down	0.17	0	#NAME?	1	1	NA	1	1	NA	-	-	126	-	-	-	-	-	-	-	-	-	-	-	-	-	-	-
comp13310_c0_seq1	GBSQ01003380	comp13310_c0_seq1	down	0.35	0.09	-1.95936	1	1	0.254956	1	1	0.999993	gst	glutathione S-transferase	880	sp|Q8H8U5|IN21B_ORYSJ Protein IN2-1 homolog B OS=Oryza sativa subsp. japonica GN=GSTZ5 PE=2 SV=1	1e-118	gnl|CDD|198312 cd03203, GST_C_Lambda, C-terminal, alpha helical domain of Class Lambda Glutathione S-transferases. Glutathione S-transferase (GST) C-terminal domain family, Class Lambda subfamily; composed of plant-specific class Lambda GSTs. GSTs are cytosolic, usually dimeric, proteins involved in cellular detoxification by catalyzing the conjugation of glutathione (GSH) with a wide range of en…	1e-62	tr|B3TLW0|B3TLW0_ELAGV Glutathione S-transferase OS=Elaeis guineensis var. tenera PE=2 SV=1	1e-125	gb|ACF06541.1| glutathione S-transferase [Elaeis guineensis]	1e-125	lcl|IN21B_ORYSI/47-216 PF13410.1;GST_C_2;	9e-84	-	GO:0016740,transferase activity	EC:2.5.1.18	K00799	ko00480, Glutathione metabolism;ko00980, Metabolism of xenobiotics by cytochrome P450;ko00982, Drug metabolism - cytochrome P450;
comp13311_c0_seq1	GBSQ01003429	comp13311_c0_seq1	down	0.41	0.2	-1.03562	1	1	0.299191	1	1	0.999993	-	-	375	-	-	-	-	-	-	-	-	-	-	-	-	-	-	-
comp13316_c0_seq1	GBSQ01002963	comp13316_c0_seq1	down	0.36	0.16	-1.16993	1	1	0.25674	1	1	0.999993	-	-	242	-	-	-	-	-	-	-	-	-	-	-	-	-	-	-
comp13317_c0_seq1		comp13317_c0_seq1	down	0.75	0	#NAME?	1	0.516708	NA	1	1	NA	-	-	146	-	-	-	-	-	-	-	-	-	-	-	-	-	-	-
comp22632_c0_seq1		comp22632_c0_seq1	down	0.31	0	#NAME?	1	1	NA	1	1	NA	ATPeVPL, ATP6L	V-type H+-transporting ATPase 16kDa proteolipid subunit	139	sp|O22552|VATL_VIGRR V-type proton ATPase 16 kDa proteolipid subunit OS=Vigna radiata var. radiata PE=2 SV=1	5e-25	gnl|CDD|130170 TIGR01100, V_ATP_synt_C, vacuolar ATP synthase 16 kDa proteolipid subunit. This model describes the vacuolar ATP synthase 16 kDa proteolipid subunit in eukaryotes and includes members from diverse groups e.g., fungi, plants, parasites etc. The principal role V-ATPases are the acidification of intracellular compartments of eukaryotic cells.	9e-22	tr|Q9S953|Q9S953_MESCR Vacuolar H(+)-ATPase subunit C (Fragment) OS=Mesembryanthemum crystallinum PE=4 SV=1	2e-24	gb|AAB36111.1| vacuolar H(+)-ATPase subunit C [Mesembryanthemum crystallinum, leaf, Peptide Partial, 76 aa]	2e-24	lcl|A6QTK9_AJECN/1-94 PB442388; Pfam-B_442388;	4e-07	C	GO:0033179,proton-transporting V-type ATPase, V0 domain;GO:0016020,membrane;GO:0006810,transport;GO:0006811,ion transport;GO:0005773,vacuole;GO:0005774,vacuolar membrane;GO:0015991,ATP hydrolysis coupled proton transport;GO:0016021,integral to membrane;GO:0033177,proton-transporting two-sector ATPase complex, proton-transporting domain;GO:0015078,hydrogen ion transmembrane transporter activity;GO…	EC:3.6.3.14	K02155	ko00190, Oxidative phosphorylation;ko04142, Lysosome;ko04145, Phagosome;ko04721, Synaptic vesicle cycle;ko04966, Collecting duct acid secretion;ko05110, Vibrio cholerae infection;ko05120, Epithelial cell signaling in Helicobacter pylori infection;ko05152, Tuberculosis;ko05323, Rheumatoid arthritis;
comp13329_c0_seq1		comp13329_c0_seq1	down	0.38	0.17	-1.16046	1	1	0.275437	1	1	0.999993	-	-	114	-	-	-	-	-	-	-	-	-	-	-	-	-	-	-
comp13337_c0_seq1		comp13337_c0_seq1	down	0.17	0	#NAME?	1	1	NA	1	1	NA	-	-	131	-	-	-	-	-	-	-	-	-	-	-	-	-	-	-
comp13342_c0_seq1	GBSQ01003519	comp13342_c0_seq1	down	0.45	0	#NAME?	1	1	NA	1	1	NA	-	-	393	-	-	-	-	-	-	-	-	-	-	-	-	-	-	-
comp13343_c0_seq1	GBSQ01003593	comp13343_c0_seq1	down	0.15	0.07	-1.09954	1	1	0.0479034	1	1	0.833212	-	-	578	-	-	-	-	-	-	-	-	-	-	-	-	-	-	-
comp13368_c0_seq1		comp13368_c0_seq1	down	0.6	0	#NAME?	1	0.516708	NA	1	1	NA	-	-	110	-	-	-	-	-	-	-	-	-	-	-	-	-	-	-
comp13381_c0_seq1	GBSQ01003487	comp13381_c0_seq1	down	0.14	0	#NAME?	1	1	NA	1	1	NA	-	-	312	-	-	-	-	-	-	-	-	-	-	-	-	-	-	-
comp13382_c0_seq1	GBSQ01003125	comp13382_c0_seq1	down	0.26	0.04	-2.70044	1	1	0.148968	1	1	0.999993	-	-	424	sp|A3B0Y1|MT3B_ORYSJ Metallothionein-like protein 3B OS=Oryza sativa subsp. japonica GN=MT3B PE=2 SV=1	9e-26	-	-	tr|Q2TM67|Q2TM67_9ORYZ Metallothionein-like protein OS=Oryza officinalis GN=MT2 PE=4 SV=1	8e-25	gb|AAX39389.1| metallothionein-like protein [Oryza officinalis]	7e-25	lcl|Q3HR41_METSA/2-62 PB005845; Pfam-B_5845;	2e-22	-	GO:0046872,metal ion binding	-	-	-
comp13396_c0_seq1		comp13396_c0_seq1	down	0.19	0	#NAME?	1	1	NA	1	1	NA	-	-	113	-	-	-	-	-	-	-	-	-	-	-	-	-	-	-
comp13401_c0_seq1	GBSQ01002904	comp13401_c0_seq1	down	0.18	0.09	-1	1	1	0.0767859	1	1	0.933796	-	-	611	-	-	-	-	-	-	-	-	-	-	-	-	-	-	-
comp13406_c0_seq1		comp13406_c0_seq1	down	0.2	0	#NAME?	1	1	NA	1	1	NA	-	-	110	-	-	-	-	-	-	-	-	-	-	-	-	-	-	-
comp13407_c0_seq1	GBSQ01002848	comp13407_c0_seq1	down	0.18	0	#NAME?	1	1	NA	1	1	NA	-	-	237	-	-	-	-	-	-	-	-	-	-	-	-	-	-	-
comp13412_c0_seq1	GBSQ01003636	comp13412_c0_seq1	down	0.37	0	#NAME?	1	1	NA	1	1	NA	-	-	235	-	-	-	-	tr|B6GX09|B6GX09_PENCW Pc12g03890 protein OS=Penicillium chrysogenum (strain ATCC 28089 / DSM 1075 / Wisconsin 54-1255) GN=Pc12g03890 PE=4 SV=1	8e-17	ref|XP_002557268.1| Pc12g03890 [Penicillium chrysogenum Wisconsin 54-1255] emb|CAP80016.1| Pc12g03890 [Penicillium chrysogenum Wisconsin 54-1255]	8e-17	lcl|B6H8J6_PENCW/37-108 PF13565.1;HTH_32;	6e-17	-	GO:0015074,DNA integration;GO:0003677,DNA binding;GO:0003676,nucleic acid binding	-	-	-
comp13413_c0_seq4	GBSQ01002911	comp13413_c0_seq4	down	0.44	0.19	-1.2115	1	1	0.331062	1	1	0.999993	-	-	400	-	-	-	-	-	-	-	-	-	-	-	-	-	-	-
comp13415_c0_seq1	GBSQ01003016	comp13415_c0_seq1	down	0.71	0.24	-1.56478	1	0.516708	0.564169	1	1	0.999993	-	-	464	-	-	-	-	-	-	-	-	-	-	-	-	-	-	-
comp13417_c0_seq1		comp13417_c0_seq1	down	0.45	0	#NAME?	1	1	NA	1	1	NA	-	-	145	-	-	-	-	-	-	-	-	-	-	-	-	-	-	-
comp13419_c0_seq1		comp13419_c0_seq1	down	0.36	0.16	-1.16993	1	1	0.25674	1	1	0.999993	-	-	120	-	-	-	-	-	-	-	-	-	-	-	-	-	-	-
comp13427_c0_seq1	GBSQ01003305	comp13427_c0_seq1	down	0.15	0	#NAME?	1	1	NA	1	1	NA	-	-	598	-	-	-	-	-	-	-	-	-	-	-	-	-	-	-
comp1342_c0_seq1		comp1342_c0_seq1	down	0.22	0	#NAME?	1	1	NA	1	1	NA	-	-	101	-	-	-	-	-	-	-	-	-	-	-	-	-	-	-
comp1342_c2_seq1		comp1342_c2_seq1	down	0.68	0.15	-2.18057	1	0.516708	0.584626	1	1	0.999993	-	-	128	-	-	-	-	-	-	-	-	-	-	-	-	-	-	-
comp13430_c0_seq1		comp13430_c0_seq1	down	0.35	0	#NAME?	1	1	NA	1	1	NA	-	-	124	-	-	-	-	-	-	-	-	-	-	-	-	-	-	-
comp13452_c0_seq1	GBSP01009770	comp13452_c0_seq1	down	0.06	0	#NAME?	1	1	NA	1	1	NA	-	-	793	-	-	-	-	-	-	-	-	-	-	-	-	-	-	-
comp23907_c0_seq1	GBSP01013587	comp23907_c0_seq1	down	0.22	0	#NAME?	1	1	NA	1	1	NA	ATPeVPL, ATP6L	V-type H+-transporting ATPase 16kDa proteolipid subunit	203	sp|Q41773|VATL_MAIZE V-type proton ATPase 16 kDa proteolipid subunit (Fragment) OS=Zea mays PE=2 SV=2	6e-26	gnl|CDD|130170 TIGR01100, V_ATP_synt_C, vacuolar ATP synthase 16 kDa proteolipid subunit. This model describes the vacuolar ATP synthase 16 kDa proteolipid subunit in eukaryotes and includes members from diverse groups e.g., fungi, plants, parasites etc. The principal role V-ATPases are the acidification of intracellular compartments of eukaryotic cells.	1e-09	tr|D2JP68|D2JP68_9ASPA Vacuolar H+-ATPase 16kDa subunit c OS=Iris lactea var. lactea GN=VHA-c PE=2 SV=1	8e-24	sp|Q41773.2|VATL_MAIZE RecName: Full=V-type proton ATPase 16 kDa proteolipid subunit; Short=V-ATPase 16 kDa proteolipid subunit; AltName: Full=Vacuolar proton pump 16 kDa proteolipid subunit	2e-24	lcl|O22051_ACEAT/93-158 PF00137.16;ATP-synt_C;	6e-12	C	GO:0033179,proton-transporting V-type ATPase, V0 domain;GO:0016020,membrane;GO:0006810,transport;GO:0006811,ion transport;GO:0005773,vacuole;GO:0005774,vacuolar membrane;GO:0015991,ATP hydrolysis coupled proton transport;GO:0016021,integral to membrane;GO:0033177,proton-transporting two-sector ATPase complex, proton-transporting domain;GO:0015078,hydrogen ion transmembrane transporter activity;GO…	EC:3.6.3.14	K02155	ko00190, Oxidative phosphorylation;ko04142, Lysosome;ko04145, Phagosome;ko04721, Synaptic vesicle cycle;ko04966, Collecting duct acid secretion;ko05110, Vibrio cholerae infection;ko05120, Epithelial cell signaling in Helicobacter pylori infection;ko05152, Tuberculosis;ko05323, Rheumatoid arthritis;
comp13473_c0_seq1		comp13473_c0_seq1	down	0.18	0	#NAME?	1	1	NA	1	1	NA	-	-	120	-	-	-	-	-	-	-	-	-	-	-	-	-	-	-
comp13474_c0_seq1		comp13474_c0_seq1	down	0.17	0	#NAME?	1	1	NA	1	1	NA	-	-	129	-	-	-	-	-	-	-	-	-	-	-	-	-	-	-
comp13481_c0_seq1	GBSQ01003685	comp13481_c0_seq1	down	1.15	0.47	-1.2909	1	0.516708	0.768673	1	1	0.999993	-	-	878	-	-	-	-	tr|F2RP74|F2RP74_TRIT1 Putative uncharacterized protein OS=Trichophyton tonsurans (strain CBS 112818) GN=TESG_00684 PE=4 SV=1	9e-98	gb|EGD93130.1| hypothetical protein TESG_00684 [Trichophyton tonsurans CBS 112818]	8e-98	lcl|C5FHR4_ARTOC/17-214 PF13469.1;Sulfotransfer_3;	3e-87	-	-	-	-	-
comp13487_c0_seq1	GBSQ01002995	comp13487_c0_seq1	down	0.29	0	#NAME?	1	1	NA	1	1	NA	-	-	597	-	-	-	-	-	-	-	-	-	-	-	-	-	-	-
comp13487_c0_seq2		comp13487_c0_seq2	down	0.23	0	#NAME?	1	1	NA	1	1	NA	-	-	188	-	-	-	-	-	-	-	-	-	-	-	-	-	-	-
comp13499_c0_seq1	GBSQ01003392	comp13499_c0_seq1	down	0.05	0	#NAME?	1	1	NA	1	1	NA	-	-	808	-	-	-	-	-	-	-	-	-	-	-	-	-	-	-
comp13504_c0_seq1		comp13504_c0_seq1	down	0.21	0	#NAME?	1	1	NA	1	1	NA	-	-	106	-	-	-	-	-	-	-	-	-	-	-	-	-	-	-
comp13508_c0_seq2	GBSQ01003256	comp13508_c0_seq2	down	0.26	0.09	-1.53051	1	1	0.154586	1	1	0.999993	-	-	832	-	-	-	-	-	-	-	-	-	-	-	-	-	-	-
comp13512_c0_seq1	GBSP01009778	comp13512_c0_seq1	down	0.18	0.08	-1.16993	1	1	0.0745734	1	1	0.933796	-	-	476	-	-	-	-	tr|Q2UQA3|Q2UQA3_ASPOR Predicted protein OS=Aspergillus oryzae (strain ATCC 42149 / RIB 40) GN=AO090005001333 PE=4 SV=1	1e-34	dbj|BAE56262.1| unnamed protein product [Aspergillus oryzae RIB40]	1e-34	lcl|Q5B1N2_EMENI/701-959 PB004439; Pfam-B_4439;	2e-32	-	GO:0046872,metal ion binding;GO:0005634,nucleus;GO:0003677,DNA binding;GO:0006355,regulation of transcription, DNA-dependent;GO:0008270,zinc ion binding;GO:0006351,transcription, DNA-dependent;GO:0003700,sequence-specific DNA binding transcription factor activity	-	-	-
comp13513_c0_seq1		comp13513_c0_seq1	down	0.2	0	#NAME?	1	1	NA	1	1	NA	-	-	109	-	-	-	-	-	-	-	-	-	-	-	-	-	-	-
comp13516_c0_seq5	GBSQ01003401	comp13516_c0_seq5	down	0.23	0.1	-1.20163	1	1	0.1249	1	1	0.979107	-	-	376	sp|Q2TA51|KRA55_MOUSE Keratin-associated protein 5-5 OS=Mus musculus GN=Krtap5-5 PE=2 SV=1	4e-18	-	-	tr|B8LZY8|B8LZY8_TALSN Extracellular cysteine-rich protein, putative OS=Talaromyces stipitatus (strain ATCC 10500 / CBS 375.48 / QM 6759 / NRRL 1006) GN=TSTA_081530 PE=4 SV=1	4e-45	-	-	-	-	WT	-	-	-	-
comp13520_c0_seq1		comp13520_c0_seq1	down	0.21	0	#NAME?	1	1	NA	1	1	NA	-	-	104	-	-	-	-	-	-	-	-	-	-	-	-	-	-	-
comp13523_c0_seq1		comp13523_c0_seq1	down	0.19	0	#NAME?	1	1	NA	1	1	NA	-	-	113	-	-	-	-	-	-	-	-	-	-	-	-	-	-	-
comp13529_c0_seq1	GBSQ01003004	comp13529_c0_seq1	down	0.1	0	#NAME?	1	1	NA	1	1	NA	-	-	459	-	-	-	-	-	-	-	-	-	-	-	-	-	-	-
comp13530_c0_seq1	GBSQ01003588	comp13530_c0_seq1	down	0.07	0	#NAME?	1	1	NA	1	1	NA	-	-	608	-	-	-	-	tr|Q2U4F5|Q2U4F5_ASPOR Synaptic vesicle transporter SVOP and related transporters OS=Aspergillus oryzae (strain ATCC 42149 / RIB 40) GN=AO090020000365 PE=4 SV=1	2e-20	-	-	-	-	-	GO:0055085,transmembrane transport;GO:0016021,integral to membrane	-	-	-
comp13533_c0_seq1		comp13533_c0_seq1	down	0.53	0	#NAME?	1	0.516708	NA	1	1	NA	-	-	123	-	-	-	-	-	-	-	-	-	-	-	-	-	-	-
comp13548_c0_seq1	GBSQ01003245	comp13548_c0_seq1	down	0.24	0.09	-1.41504	1	1	0.133694	1	1	0.999993	-	-	837	-	-	-	-	-	-	-	-	-	-	-	-	-	-	-
comp13549_c0_seq1		comp13549_c0_seq1	down	0.19	0	#NAME?	1	1	NA	1	1	NA	-	-	114	-	-	-	-	-	-	-	-	-	-	-	-	-	-	-
comp13550_c0_seq1	GBSQ01003657	comp13550_c0_seq1	down	0.11	0.04	-1.45943	1	1	0.0157119	1	1	0.503169	-	-	967	-	-	-	-	-	-	-	-	-	-	-	-	-	-	-
comp13550_c0_seq2	GBSQ01003658	comp13550_c0_seq2	down	0.15	0	#NAME?	1	1	NA	1	1	NA	-	-	882	-	-	-	-	-	-	-	-	-	-	-	-	-	-	-
comp13552_c0_seq1	GBSQ01003201	comp13552_c0_seq1	down	0.21	0.09	-1.22239	1	1	0.103979	1	1	0.94834	-	-	206	-	-	-	-	tr|B6HQK4|B6HQK4_PENCW Pc22g07170 protein OS=Penicillium chrysogenum (strain ATCC 28089 / DSM 1075 / Wisconsin 54-1255) GN=Pc22g07170 PE=4 SV=1	5e-07	ref|XP_002564742.1| Pc22g07170 [Penicillium chrysogenum Wisconsin 54-1255] emb|CAP98005.1| Pc22g07170 [Penicillium chrysogenum Wisconsin 54-1255]	5e-07	-	-	-	-	-	-	-
comp13562_c0_seq1		comp13562_c0_seq1	down	0.68	0.12	-2.5025	1	0.516708	0.601591	1	1	0.999993	-	-	161	-	-	-	-	-	-	-	-	-	-	-	-	-	-	-
comp13564_c0_seq1	GBSQ01003093	comp13564_c0_seq1	down	0.21	0.07	-1.58496	1	1	0.100208	1	1	0.94834	trxA	thioredoxin 1	518	sp|Q43636|TRXH_RICCO Thioredoxin H-type OS=Ricinus communis PE=3 SV=1	1e-47	gnl|CDD|200989 pfam00085, Thioredoxin, Thioredoxin. Thioredoxins are small enzymes that participate in redox reactions, via the reversible oxidation of an active centre disulfide bond. Some members with only the active site are not separated from the noise.	8e-35	tr|Q8GUR9|Q8GUR9_PEA Thioredoxin OS=Pisum sativum PE=3 SV=1	1e-50	gb|AAO12854.1| thioredoxin h [Pisum sativum]	1e-50	lcl|Q8GUR9_PEA/7-111 PF00085.15;Thioredoxin;	1e-47	O	GO:0006810,transport;GO:0015035,protein disulfide oxidoreductase activity;GO:0009055,electron carrier activity;GO:0006662,glycerol ether metabolic process;GO:0022900,electron transport chain;GO:0005737,cytoplasm;GO:0045454,cell redox homeostasis	-	K03671	-
comp13564_c0_seq2	GBSQ01003094	comp13564_c0_seq2	down	0.25	0.09	-1.47393	1	1	0.144046	1	1	0.999993	trxA	thioredoxin 1	442	sp|Q43636|TRXH_RICCO Thioredoxin H-type OS=Ricinus communis PE=3 SV=1	1e-47	gnl|CDD|200989 pfam00085, Thioredoxin, Thioredoxin. Thioredoxins are small enzymes that participate in redox reactions, via the reversible oxidation of an active centre disulfide bond. Some members with only the active site are not separated from the noise.	8e-35	tr|Q8GUR9|Q8GUR9_PEA Thioredoxin OS=Pisum sativum PE=3 SV=1	1e-50	gb|AAO12854.1| thioredoxin h [Pisum sativum]	1e-50	lcl|Q8GUR9_PEA/7-111 PF00085.15;Thioredoxin;	1e-47	O	GO:0006810,transport;GO:0015035,protein disulfide oxidoreductase activity;GO:0009055,electron carrier activity;GO:0006662,glycerol ether metabolic process;GO:0022900,electron transport chain;GO:0005737,cytoplasm;GO:0045454,cell redox homeostasis	-	K03671	-
comp13566_c0_seq1		comp13566_c0_seq1	down	0.13	0	#NAME?	1	1	NA	1	1	NA	-	-	168	-	-	-	-	-	-	-	-	-	-	-	-	-	-	-
comp13567_c0_seq1	GBSQ01002976	comp13567_c0_seq1	down	0.19	0.04	-2.24793	1	1	0.0735509	1	1	0.933796	-	-	932	sp|Q5PPV4|CHAC2_XENLA Cation transport regulator-like protein 2 OS=Xenopus laevis GN=chac2 PE=2 SV=1	1e-32	gnl|CDD|113519 pfam04752, ChaC, ChaC-like protein. The ChaC protein is thought to be associated with the putative ChaA Ca2+/H+ cation transport protein in Escherichia coli. Its function is not known. This family also includes homologues regions from several other bacterial and eukaryotic proteins.	5e-79	tr|B3TM37|B3TM37_ELAGV Meloidogyne-induced giant cell protein-like protein OS=Elaeis guineensis var. tenera PE=2 SV=1	4e-115	gb|ACF06618.1| meloidogyne-induced giant cell protein-like protein [Elaeis guineensis] gb|AEZ00907.1| putative meloidogyne-induced giant cell protein [Elaeis guineensis]	4e-115	lcl|B3TM37_ELAGV/3-181 PF04752.7;ChaC;	1e-108	P	-	-	-	-
comp13571_c0_seq1	GBSQ01003130	comp13571_c0_seq1	down	0.27	0	#NAME?	1	1	NA	1	1	NA	-	-	245	-	-	-	-	-	-	-	-	-	-	-	-	-	-	-
comp13577_c0_seq1		comp13577_c0_seq1	down	0.41	0	#NAME?	1	1	NA	1	1	NA	-	-	106	-	-	-	-	-	-	-	-	-	-	-	-	-	-	-
comp13583_c0_seq1	GBSQ01003386	comp13583_c0_seq1	down	0.34	0.12	-1.5025	1	1	0.240649	1	1	0.999993	-	-	646	-	-	-	-	-	-	-	-	-	-	-	-	-	-	-
comp13587_c0_seq1		comp13587_c0_seq1	down	0.2	0	#NAME?	1	1	NA	1	1	NA	-	-	112	-	-	-	-	-	-	-	-	-	-	-	-	-	-	-
comp13592_c0_seq1	GBSQ01003470	comp13592_c0_seq1	down	0.7	0.27	-1.3744	1	0.516708	0.540538	1	1	0.999993	BCS1	mitochondrial chaperone BCS1	625	-	-	-	-	-	-	-	-	lcl|B8LXT5_TALSN/52-214 PF08740.6;BCS1_N;	4e-27	-	-	-	K08900	-
comp13600_c0_seq1	GBSQ01003145	comp13600_c0_seq1	down	0.81	0.05	-4.01792	1	0.516708	0.771855	1	1	0.999993	ACTB_G1	actin beta/gamma 1	403	sp|P24902|ACT_PINCO Actin (Fragment) OS=Pinus contorta PE=3 SV=1	7e-42	gnl|CDD|173506 PTZ00281, PTZ00281, actin; Provisional.	1e-46	tr|Q93XI7|Q93XI7_IPONI Actin (Fragment) OS=Ipomoea nil GN=InACT4 PE=4 SV=1	2e-42	dbj|BAB60900.1| actin [Ipomoea nil]	2e-42	lcl|F1LI15_ASCSU/1-107 PF00022.14;Actin;	7e-40	Z	GO:0005856,cytoskeleton;GO:0005524,ATP binding;GO:0000166,nucleotide binding;GO:0005737,cytoplasm	-	K05692	ko04145, Phagosome;ko04510, Focal adhesion;ko04520, Adherens junction;ko04530, Tight junction;ko04670, Leukocyte transendothelial migration;ko04745, Phototransduction - fly;ko04810, Regulation of actin cytoskeleton;ko05100, Bacterial invasion of epithelial cells;ko05110, Vibrio cholerae infection;ko05130, Pathogenic Escherichia coli infection;ko05131, Shigellosis;ko05132, Salmonella infection;ko0…
comp13602_c0_seq1		comp13602_c0_seq1	down	0.41	0.18	-1.18763	1	1	0.303623	1	1	0.999993	-	-	107	-	-	-	-	-	-	-	-	-	-	-	-	-	-	-
comp13608_c0_seq1	GBSQ01003655	comp13608_c0_seq1	down	0.2	0.06	-1.73697	1	1	0.0882711	1	1	0.942065	CYP12	cytochrome P450, family 12	652	-	-	-	-	tr|B8NHD8|B8NHD8_ASPFN Cytochrome P450, putative OS=Aspergillus flavus (strain ATCC 200026 / FGSC A1120 / NRRL 3357 / JCM 12722 / SRRC 167) GN=AFLA_135430 PE=3 SV=1	1e-72	ref|XP_001821848.2| cytochrome P450 [Aspergillus oryzae RIB40]	5e-73	lcl|B8NHD8_ASPFN/120-520 PF00067.17;p450;	8e-64	-	GO:0009055,electron carrier activity;GO:0046872,metal ion binding;GO:0020037,heme binding;GO:0016705,oxidoreductase activity, acting on paired donors, with incorporation or reduction of molecular oxygen;GO:0005506,iron ion binding;GO:0004497,monooxygenase activity;GO:0055114,oxidation-reduction process;GO:0016491,oxidoreductase activity	EC:1.14.-.-	K15004	-
comp13610_c0_seq1	GBSQ01003382	comp13610_c0_seq1	down	0.4	0	#NAME?	1	1	NA	1	1	NA	-	-	595	-	-	-	-	tr|A1CPA3|A1CPA3_ASPCL Putative uncharacterized protein OS=Aspergillus clavatus (strain ATCC 1007 / CBS 513.65 / DSM 816 / NCTC 3887 / NRRL 1) GN=ACLA_021880 PE=4 SV=1	8e-63	ref|XP_001268900.1| conserved hypothetical protein [Aspergillus clavatus NRRL 1] gb|EAW07474.1| conserved hypothetical protein [Aspergillus clavatus NRRL 1]	8e-63	lcl|A1CPA3_ASPCL/1-140 PB014072; Pfam-B_14072;	7e-63	-	-	-	-	-
comp13615_c0_seq1		comp13615_c0_seq1	down	0.41	0	#NAME?	1	1	NA	1	1	NA	-	-	108	-	-	-	-	-	-	-	-	-	-	-	-	-	-	-
comp13620_c0_seq1	GBSP01009767	comp13620_c0_seq1	down	0.12	0	#NAME?	1	1	NA	1	1	NA	-	-	371	-	-	-	-	-	-	-	-	-	-	-	-	-	-	-
comp13626_c0_seq1	GBSQ01003057	comp13626_c0_seq1	down	0.36	0.16	-1.16993	1	1	0.25674	1	1	0.999993	-	-	241	-	-	-	-	-	-	-	-	-	-	-	-	-	-	-
comp13628_c0_seq1	GBSQ01003690	comp13628_c0_seq1	down	0.47	0.15	-1.6477	1	1	0.373246	1	1	0.999993	-	-	517	-	-	-	-	-	-	-	-	-	-	-	-	-	-	-
comp13639_c0_seq1		comp13639_c0_seq1	down	0.21	0	#NAME?	1	1	NA	1	1	NA	-	-	103	-	-	-	-	-	-	-	-	-	-	-	-	-	-	-
comp13640_c0_seq1	GBSQ01003408	comp13640_c0_seq1	down	0.24	0.1	-1.26303	1	1	0.13486	1	1	0.999993	-	-	363	-	-	-	-	-	-	-	-	-	-	-	-	-	-	-
comp13644_c0_seq1	GBSQ01003039	comp13644_c0_seq1	down	0.16	0.07	-1.19265	1	1	0.0555466	1	1	0.879871	-	-	542	-	-	-	-	tr|B6H1J8|B6H1J8_PENCW Pc13g02450 protein (Fragment) OS=Penicillium chrysogenum (strain ATCC 28089 / DSM 1075 / Wisconsin 54-1255) GN=Pc13g02450 PE=4 SV=1	6e-81	ref|XP_002558686.1| Pc13g02450 [Penicillium chrysogenum Wisconsin 54-1255] emb|CAP91314.1| Pc13g02450 [Penicillium chrysogenum Wisconsin 54-1255]	6e-81	lcl|B6H1J8_PENCW/9-364 PB004952; Pfam-B_4952;	4e-82	-	-	-	-	-
comp13647_c0_seq1		comp13647_c0_seq1	down	0.27	0	#NAME?	1	1	NA	1	1	NA	-	-	164	-	-	-	-	-	-	-	-	-	-	-	-	-	-	-
comp13648_c0_seq1		comp13648_c0_seq1	down	0.13	0	#NAME?	1	1	NA	1	1	NA	-	-	164	-	-	-	-	-	-	-	-	-	-	-	-	-	-	-
comp13649_c0_seq1	GBSQ01003157	comp13649_c0_seq1	down	0.05	0	#NAME?	1	1	NA	1	1	NA	-	-	914	-	-	-	-	-	-	-	-	-	-	-	-	-	-	-
comp13651_c0_seq1		comp13651_c0_seq1	down	0.16	0	#NAME?	1	1	NA	1	1	NA	-	-	136	-	-	-	-	-	-	-	-	-	-	-	-	-	-	-
comp13662_c0_seq1		comp13662_c0_seq1	down	0.21	0	#NAME?	1	1	NA	1	1	NA	-	-	104	-	-	-	-	-	-	-	-	-	-	-	-	-	-	-
comp13664_c0_seq1		comp13664_c0_seq1	down	0.2	0	#NAME?	1	1	NA	1	1	NA	-	-	112	-	-	-	-	-	-	-	-	-	-	-	-	-	-	-
comp13667_c0_seq1		comp13667_c0_seq1	down	0.16	0	#NAME?	1	1	NA	1	1	NA	-	-	133	-	-	-	-	-	-	-	-	-	-	-	-	-	-	-
comp13672_c0_seq1		comp13672_c0_seq1	down	0.32	0	#NAME?	1	1	NA	1	1	NA	-	-	138	-	-	-	-	-	-	-	-	-	-	-	-	-	-	-
comp13673_c0_seq1	GBSQ01003426	comp13673_c0_seq1	down	1.18	0.51	-1.21022	0.733015	0.766428	0.766121	1	1	0.999993	-	-	222	-	-	-	-	tr|Q2UF21|Q2UF21_ASPOR Predicted protein OS=Aspergillus oryzae (strain ATCC 42149 / RIB 40) GN=AO090026000382 PE=4 SV=1	4e-17	ref|XP_002379558.1| trichodiene synthase, putative [Aspergillus flavus NRRL3357] gb|EED50782.1| trichodiene synthase, putative [Aspergillus flavus NRRL3357]	4e-17	lcl|B8NHE0_ASPFN/3-378 PF06330.6;TRI5;	8e-18	-	GO:0045482,trichodiene synthase activity;GO:0016106,sesquiterpenoid biosynthetic process	-	-	-
comp13675_c0_seq1	GBSQ01002871	comp13675_c0_seq1	down	0.17	0	#NAME?	1	1	NA	1	1	NA	-	-	251	-	-	-	-	-	-	-	-	-	-	-	-	-	-	-
comp13683_c0_seq1		comp13683_c0_seq1	down	0.34	0	#NAME?	1	1	NA	1	1	NA	-	-	128	-	-	-	-	-	-	-	-	-	-	-	-	-	-	-
comp13686_c0_seq1	GBSQ01003265	comp13686_c0_seq1	down	0.36	0.15	-1.26303	1	1	0.258175	1	1	0.999993	-	-	1225	-	-	-	-	tr|D7TMC2|D7TMC2_VITVI Putative uncharacterized protein OS=Vitis vinifera GN=VIT_13s0019g03990 PE=4 SV=1	5e-110	ref|XP_002276752.1| PREDICTED: uncharacterized protein LOC100259846 [Vitis vinifera] emb|CBI31489.3| unnamed protein product [Vitis vinifera]	4e-110	lcl|A5BGJ2_VITVI/221-583 PB008010; Pfam-B_8010;	1e-110	-	GO:0005524,ATP binding;GO:0005674,transcription factor TFIIF complex;GO:0003824,catalytic activity;GO:0006367,transcription initiation from RNA polymerase II promoter	-	-	-
comp13690_c0_seq1	GBSQ01002996	comp13690_c0_seq1	down	0.34	0.15	-1.18057	1	1	0.237526	1	1	0.999993	-	-	518	-	-	-	-	-	-	-	-	-	-	-	-	-	-	-
comp13695_c0_seq1		comp13695_c0_seq1	down	0.43	0	#NAME?	1	1	NA	1	1	NA	-	-	101	-	-	-	-	-	-	-	-	-	-	-	-	-	-	-
comp13698_c0_seq1	GBSQ01003231	comp13698_c0_seq1	down	0.5	0.14	-1.8365	1	1	0.408127	1	1	0.999993	-	-	262	-	-	-	-	-	-	-	-	-	-	-	-	-	-	-
comp136_c2_seq1		comp136_c2_seq1	down	3.77	0.31	-3.60422	1	0.0712831	0.249723	1	1	0.999993	-	-	122	-	-	-	-	-	-	-	-	-	-	-	-	-	-	-
comp13700_c0_seq1		comp13700_c0_seq1	down	0.19	0	#NAME?	1	1	NA	1	1	NA	-	-	116	-	-	-	-	-	-	-	-	-	-	-	-	-	-	-
comp13703_c0_seq1		comp13703_c0_seq1	down	0.2	0	#NAME?	1	1	NA	1	1	NA	-	-	108	-	-	-	-	-	-	-	-	-	-	-	-	-	-	-
comp13705_c0_seq1		comp13705_c0_seq1	down	0.11	0	#NAME?	1	1	NA	1	1	NA	-	-	191	-	-	-	-	-	-	-	-	-	-	-	-	-	-	-
comp13707_c0_seq1	GBSQ01003469	comp13707_c0_seq1	down	0.08	0	#NAME?	1	1	NA	1	1	NA	-	-	561	-	-	-	-	tr|B6GXV1|B6GXV1_PENCW Pc12g00680 protein (Precursor) OS=Penicillium chrysogenum (strain ATCC 28089 / DSM 1075 / Wisconsin 54-1255) GN=Pc12g00680 PE=4 SV=1	2e-54	ref|XP_002556970.1| Pc12g00680 [Penicillium chrysogenum Wisconsin 54-1255] emb|CAP79695.1| Pc12g00680 [Penicillium chrysogenum Wisconsin 54-1255]	2e-54	lcl|B6GXV1_PENCW/24-187 PF01161.15;PBP;	2e-46	-	-	-	-	-
comp13708_c0_seq2	GBSQ01003138	comp13708_c0_seq2	down	0.11	0.05	-1.1375	1	1	0.0180453	1	1	0.542615	-	-	385	-	-	-	-	-	-	-	-	-	-	-	-	-	-	-
comp13709_c0_seq2	GBSP01009794	comp13709_c0_seq2	down	0.21	0	#NAME?	1	1	NA	1	1	NA	-	-	213	-	-	-	-	-	-	-	-	-	-	-	-	-	-	-
comp13715_c0_seq1	GBSQ01003239	comp13715_c0_seq1	down	0.5	0	#NAME?	1	1	NA	1	1	NA	-	-	264	-	-	-	-	-	-	-	-	-	-	-	-	-	-	-
comp3660_c0_seq1	GBSQ01004040	comp3660_c0_seq1	down	0.73	0.19	-1.9419	1	0.516708	0.608707	1	1	0.999993	ATPeVPL, ATP6L	V-type H+-transporting ATPase 16kDa proteolipid subunit	685	sp|Q00607|VATL_CANTR V-type proton ATPase 16 kDa proteolipid subunit OS=Candida tropicalis GN=VMA3 PE=3 SV=1	6e-59	gnl|CDD|130170 TIGR01100, V_ATP_synt_C, vacuolar ATP synthase 16 kDa proteolipid subunit. This model describes the vacuolar ATP synthase 16 kDa proteolipid subunit in eukaryotes and includes members from diverse groups e.g., fungi, plants, parasites etc. The principal role V-ATPases are the acidification of intracellular compartments of eukaryotic cells.	1e-42	tr|B6HCG3|B6HCG3_PENCW Pc18g01630 protein (Precursor) OS=Penicillium chrysogenum (strain ATCC 28089 / DSM 1075 / Wisconsin 54-1255) GN=Pc18g01630 PE=3 SV=1	5e-61	ref|XP_002562007.1| Pc18g01630 [Penicillium chrysogenum Wisconsin 54-1255] emb|CAP94387.1| Pc18g01630 [Penicillium chrysogenum Wisconsin 54-1255]	4e-61	lcl|B6H1P4_PENCW/13-78 PF00137.16;ATP-synt_C;	1e-34	C	GO:0033179,proton-transporting V-type ATPase, V0 domain;GO:0016020,membrane;GO:0016787,hydrolase activity;GO:0016021,integral to membrane;GO:0015078,hydrogen ion transmembrane transporter activity;GO:0015992,proton transport;GO:0046933,hydrogen ion transporting ATP synthase activity, rotational mechanism;GO:0006810,transport;GO:0006811,ion transport;GO:0005773,vacuole;GO:0015986,ATP synthesis cou…	EC:3.6.3.14	K02155	ko00190, Oxidative phosphorylation;ko04142, Lysosome;ko04145, Phagosome;ko04721, Synaptic vesicle cycle;ko04966, Collecting duct acid secretion;ko05110, Vibrio cholerae infection;ko05120, Epithelial cell signaling in Helicobacter pylori infection;ko05152, Tuberculosis;ko05323, Rheumatoid arthritis;
comp3660_c0_seq2	GBSQ01004041	comp3660_c0_seq2	down	0.75	0.37	-1.01937	1	0.516708	0.534234	1	1	0.999993	ATPeVPL, ATP6L	V-type H+-transporting ATPase 16kDa proteolipid subunit	556	sp|Q00607|VATL_CANTR V-type proton ATPase 16 kDa proteolipid subunit OS=Candida tropicalis GN=VMA3 PE=3 SV=1	6e-59	gnl|CDD|130170 TIGR01100, V_ATP_synt_C, vacuolar ATP synthase 16 kDa proteolipid subunit. This model describes the vacuolar ATP synthase 16 kDa proteolipid subunit in eukaryotes and includes members from diverse groups e.g., fungi, plants, parasites etc. The principal role V-ATPases are the acidification of intracellular compartments of eukaryotic cells.	1e-42	tr|B6HCG3|B6HCG3_PENCW Pc18g01630 protein (Precursor) OS=Penicillium chrysogenum (strain ATCC 28089 / DSM 1075 / Wisconsin 54-1255) GN=Pc18g01630 PE=3 SV=1	5e-61	ref|XP_002562007.1| Pc18g01630 [Penicillium chrysogenum Wisconsin 54-1255] emb|CAP94387.1| Pc18g01630 [Penicillium chrysogenum Wisconsin 54-1255]	4e-61	lcl|B6H1P4_PENCW/13-78 PF00137.16;ATP-synt_C;	1e-34	C	GO:0033179,proton-transporting V-type ATPase, V0 domain;GO:0016020,membrane;GO:0016787,hydrolase activity;GO:0016021,integral to membrane;GO:0015078,hydrogen ion transmembrane transporter activity;GO:0015992,proton transport;GO:0046933,hydrogen ion transporting ATP synthase activity, rotational mechanism;GO:0006810,transport;GO:0006811,ion transport;GO:0005773,vacuole;GO:0015986,ATP synthesis cou…	EC:3.6.3.14	K02155	ko00190, Oxidative phosphorylation;ko04142, Lysosome;ko04145, Phagosome;ko04721, Synaptic vesicle cycle;ko04966, Collecting duct acid secretion;ko05110, Vibrio cholerae infection;ko05120, Epithelial cell signaling in Helicobacter pylori infection;ko05152, Tuberculosis;ko05323, Rheumatoid arthritis;
comp3660_c0_seq3	GBSQ01004042	comp3660_c0_seq3	down	0.35	0	#NAME?	1	1	NA	1	1	NA	ATPeVPL, ATP6L	V-type H+-transporting ATPase 16kDa proteolipid subunit	506	sp|Q00607|VATL_CANTR V-type proton ATPase 16 kDa proteolipid subunit OS=Candida tropicalis GN=VMA3 PE=3 SV=1	6e-59	gnl|CDD|130170 TIGR01100, V_ATP_synt_C, vacuolar ATP synthase 16 kDa proteolipid subunit. This model describes the vacuolar ATP synthase 16 kDa proteolipid subunit in eukaryotes and includes members from diverse groups e.g., fungi, plants, parasites etc. The principal role V-ATPases are the acidification of intracellular compartments of eukaryotic cells.	1e-42	tr|B6HCG3|B6HCG3_PENCW Pc18g01630 protein (Precursor) OS=Penicillium chrysogenum (strain ATCC 28089 / DSM 1075 / Wisconsin 54-1255) GN=Pc18g01630 PE=3 SV=1	5e-61	ref|XP_002562007.1| Pc18g01630 [Penicillium chrysogenum Wisconsin 54-1255] emb|CAP94387.1| Pc18g01630 [Penicillium chrysogenum Wisconsin 54-1255]	4e-61	lcl|B6H1P4_PENCW/13-78 PF00137.16;ATP-synt_C;	1e-34	C	GO:0033179,proton-transporting V-type ATPase, V0 domain;GO:0016020,membrane;GO:0016787,hydrolase activity;GO:0016021,integral to membrane;GO:0015078,hydrogen ion transmembrane transporter activity;GO:0015992,proton transport;GO:0046933,hydrogen ion transporting ATP synthase activity, rotational mechanism;GO:0006810,transport;GO:0006811,ion transport;GO:0005773,vacuole;GO:0015986,ATP synthesis cou…	EC:3.6.3.14	K02155	ko00190, Oxidative phosphorylation;ko04142, Lysosome;ko04145, Phagosome;ko04721, Synaptic vesicle cycle;ko04966, Collecting duct acid secretion;ko05110, Vibrio cholerae infection;ko05120, Epithelial cell signaling in Helicobacter pylori infection;ko05152, Tuberculosis;ko05323, Rheumatoid arthritis;
comp3660_c0_seq4	GBSQ01004043	comp3660_c0_seq4	down	0.89	0.34	-1.38827	1	0.516708	0.657723	1	1	0.999993	ATPeVPL, ATP6L	V-type H+-transporting ATPase 16kDa proteolipid subunit	395	sp|Q00607|VATL_CANTR V-type proton ATPase 16 kDa proteolipid subunit OS=Candida tropicalis GN=VMA3 PE=3 SV=1	6e-59	gnl|CDD|130170 TIGR01100, V_ATP_synt_C, vacuolar ATP synthase 16 kDa proteolipid subunit. This model describes the vacuolar ATP synthase 16 kDa proteolipid subunit in eukaryotes and includes members from diverse groups e.g., fungi, plants, parasites etc. The principal role V-ATPases are the acidification of intracellular compartments of eukaryotic cells.	1e-42	tr|B6HCG3|B6HCG3_PENCW Pc18g01630 protein (Precursor) OS=Penicillium chrysogenum (strain ATCC 28089 / DSM 1075 / Wisconsin 54-1255) GN=Pc18g01630 PE=3 SV=1	5e-61	ref|XP_002562007.1| Pc18g01630 [Penicillium chrysogenum Wisconsin 54-1255] emb|CAP94387.1| Pc18g01630 [Penicillium chrysogenum Wisconsin 54-1255]	4e-61	lcl|B6H1P4_PENCW/13-78 PF00137.16;ATP-synt_C;	1e-34	C	GO:0033179,proton-transporting V-type ATPase, V0 domain;GO:0016020,membrane;GO:0016787,hydrolase activity;GO:0016021,integral to membrane;GO:0015078,hydrogen ion transmembrane transporter activity;GO:0015992,proton transport;GO:0046933,hydrogen ion transporting ATP synthase activity, rotational mechanism;GO:0006810,transport;GO:0006811,ion transport;GO:0005773,vacuole;GO:0015986,ATP synthesis cou…	EC:3.6.3.14	K02155	ko00190, Oxidative phosphorylation;ko04142, Lysosome;ko04145, Phagosome;ko04721, Synaptic vesicle cycle;ko04966, Collecting duct acid secretion;ko05110, Vibrio cholerae infection;ko05120, Epithelial cell signaling in Helicobacter pylori infection;ko05152, Tuberculosis;ko05323, Rheumatoid arthritis;
comp17417_c0_seq1	GBSP01010760	comp17417_c0_seq1	down	0.38	0.07	-2.44057	1	1	0.292986	1	1	0.999993	NSF	vesicle-fusing ATPase	569	sp|Q9M0Y8|NSF_ARATH Vesicle-fusing ATPase OS=Arabidopsis thaliana GN=NSF PE=2 SV=2	3e-107	gnl|CDD|162267 TIGR01243, CDC48, AAA family ATPase, CDC48 subfamily. This subfamily of the AAA family ATPases includes two members each from three archaeal species. It also includes yeast CDC48 (cell division control protein 48) and the human ortholog, transitional endoplasmic reticulum ATPase (valosin-containing protein). These proteins in eukaryotes are involved in the budding and transfer of m…	4e-47	tr|E0CSK6|E0CSK6_VITVI Putative uncharacterized protein OS=Vitis vinifera GN=VIT_19s0014g02750 PE=3 SV=1	4e-110	emb|CBI20305.3| unnamed protein product [Vitis vinifera]	4e-110	lcl|Q40495_TOBAC/252-393 PF00004.24;AAA;	3e-40	O	GO:0016787,hydrolase activity;GO:0005524,ATP binding;GO:0000166,nucleotide binding;GO:0017111,nucleoside-triphosphatase activity;GO:0005488,binding	EC:3.6.4.6	K06027	ko04721, Synaptic vesicle cycle;ko04727, GABAergic synapse;ko04962, Vasopressin-regulated water reabsorption;
comp21795_c0_seq1	GBSP01013230	comp21795_c0_seq1	down	0.28	0	#NAME?	1	1	NA	1	1	NA	NSF	vesicle-fusing ATPase	391	sp|Q9M0Y8|NSF_ARATH Vesicle-fusing ATPase OS=Arabidopsis thaliana GN=NSF PE=2 SV=2	2e-39	-	-	tr|Q40495|Q40495_TOBAC N-ethylmaleimide sensitive fusion protein OS=Nicotiana tabacum GN=NtNSF-1 PE=2 SV=1	1e-41	dbj|BAA13101.1| N-ethylmaleimide sensitive fusion protein [Nicotiana tabacum]	1e-41	-	-	-	GO:0005524,ATP binding;GO:0000166,nucleotide binding;GO:0017111,nucleoside-triphosphatase activity;GO:0005488,binding	EC:3.6.4.6	K06027	ko04721, Synaptic vesicle cycle;ko04727, GABAergic synapse;ko04962, Vasopressin-regulated water reabsorption;
comp26058_c0_seq1		comp26058_c0_seq1	down	0.33	0	#NAME?	1	1	NA	1	1	NA	ATVAMP72	vesicle-associated membrane protein 72	197	sp|Q9MAS5|VA726_ARATH Putative vesicle-associated membrane protein 726 OS=Arabidopsis thaliana GN=VAMP726 PE=2 SV=2	4e-33	-	-	tr|B4F9M1|B4F9M1_MAIZE Putative uncharacterized protein OS=Zea mays PE=2 SV=1	3e-35	ref|NP_001130551.1| uncharacterized protein LOC100191650 [Zea mays] gb|ACF78814.1| unknown [Zea mays]	3e-35	lcl|B6T746_MAIZE/31-113 PF13774.1;Longin;	3e-24	U	GO:0016020,membrane;GO:0006810,transport;GO:0016021,integral to membrane;GO:0016192,vesicle-mediated transport	-	K08511	-
comp24752_c0_seq1	GBSP01014410	comp24752_c0_seq1	down	0.16	0	#NAME?	1	1	NA	1	1	NA	VTI1	vesicle transport through interaction with t-SNAREs 1	270	sp|Q9LVP9|VTI13_ARATH Vesicle transport v-SNARE 13 OS=Arabidopsis thaliana GN=VTI13 PE=2 SV=1	1e-10	-	-	tr|B9SVJ2|B9SVJ2_RICCO Vesicle transport V-snare protein vti1a, putative OS=Ricinus communis GN=RCOM_0537940 PE=4 SV=1	2e-11	ref|XP_002530011.1| vesicle transport V-snare protein vti1a, putative [Ricinus communis] gb|EEF32373.1| vesicle transport V-snare protein vti1a, putative [Ricinus communis]	1e-11	-	-	-	GO:0016020,membrane;GO:0006886,intracellular protein transport;GO:0005622,intracellular;GO:0016192,vesicle-mediated transport	-	K08493	ko04130, SNARE interactions in vesicular transport;
comp29899_c0_seq1		comp29899_c0_seq1	down	0.24	0	#NAME?	1	1	NA	1	1	NA	TRPO3, MTR10	transportin-3	186	-	-	-	-	tr|C7J823|C7J823_ORYSJ Os10g0477800 protein (Fragment) OS=Oryza sativa subsp. japonica GN=Os10g0477800 PE=4 SV=1	2e-23	ref|NP_001176208.1| Os10g0477800 [Oryza sativa Japonica Group] dbj|BAH94936.1| Os10g0477800 [Oryza sativa Japonica Group]	2e-23	lcl|C7J823_ORYSJ/85-228 PF08767.6;CRM1_C;	2e-25	-	GO:0005488,binding	-	K15436	-
comp18680_c0_seq1	GBSP01012325	comp18680_c0_seq1	down	0.37	0	#NAME?	1	1	NA	1	1	NA	SLC50A, SWEET	solute carrier family 50 (sugar transporter)	234	sp|Q6K4V2|SWET4_ORYSJ Bidirectional sugar transporter SWEET4 OS=Oryza sativa subsp. japonica GN=SWEET4 PE=2 SV=1	8e-36	gnl|CDD|202529 pfam03083, MtN3_slv, Sugar efflux transporter for intercellular exchange. This family includes proteins such as drosophila saliva, MtN3 involved in root nodule development and a protein involved in activation and expression of recombination activation genes (RAGs). Although the molecular function of these proteins is unknown, they are almost certainly transmembrane proteins. This f…	4e-26	tr|C0P5U5|C0P5U5_MAIZE Putative uncharacterized protein OS=Zea mays PE=2 SV=1	2e-34	gb|ABR25926.1| unknown [Oryza sativa Indica Group]	1e-35	lcl|Q43536_LILLO/94-180 PF03083.11;MtN3_slv;	2e-33	R	GO:0016020,membrane;GO:0006810,transport;GO:0008643,carbohydrate transport;GO:0016021,integral to membrane;GO:0005886,plasma membrane	-	K15382	-
comp908_c0_seq8	GBSP01002877	comp908_c0_seq8	down	0.1	0.02	-2.32193	1	1	0.00761053	1	1	0.334056	SLC39A1_2_3, ZIP1_2_3	solute carrier family 39 (zinc transporter), member 1/2/3	1553	-	-	-	-	tr|Q0CNF5|Q0CNF5_ASPTN Putative uncharacterized protein OS=Aspergillus terreus (strain NIH 2624 / FGSC A1156) GN=ATEG_04779 PE=3 SV=1	0	ref|XP_001213957.1| conserved hypothetical protein [Aspergillus terreus NIH2624] gb|EAU35226.1| conserved hypothetical protein [Aspergillus terreus NIH2624]	0	lcl|B8MVS0_ASPFN/33-348 PF02535.17;Zip;	7e-107	-	GO:0005634,nucleus;GO:0003677,DNA binding;GO:0006355,regulation of transcription, DNA-dependent;GO:0043565,sequence-specific DNA binding;GO:0006351,transcription, DNA-dependent;GO:0003700,sequence-specific DNA binding transcription factor activity;GO:0046983,protein dimerization activity	-	K14709	-
comp18099_c0_seq1	GBSP01011852	comp18099_c0_seq1	down	0.78	0	#NAME?	1	0.516708	NA	1	1	NA	SLC35D	solute carrier family 35	224	-	-	-	-	tr|D7MA66|D7MA66_ARALL Putative uncharacterized protein OS=Arabidopsis lyrata subsp. lyrata GN=ARALYDRAFT_491505 PE=4 SV=1	9e-14	ref|XP_002867249.1| hypothetical protein ARALYDRAFT_491505 [Arabidopsis lyrata subsp. lyrata] gb|EFH43508.1| hypothetical protein ARALYDRAFT_491505 [Arabidopsis lyrata subsp. lyrata]	9e-14	lcl|A5BZT4_VITVI/1-239 PB115459; Pfam-B_115459;	3e-11	-	GO:0016020,membrane;GO:0016021,integral to membrane	-	K15281	-
comp13720_c0_seq1	GBSQ01003421	comp13720_c0_seq1	down	0.27	0.07	-1.94753	1	1	0.163847	1	1	0.999993	ENO, eno	enolase	1548	sp|P42895|ENO2_MAIZE Enolase 2 OS=Zea mays GN=ENO2 PE=2 SV=1	0	gnl|CDD|177785 PLN00191, PLN00191, enolase.	0	tr|B3TLU4|B3TLU4_ELAGV Enolase OS=Elaeis guineensis var. tenera PE=2 SV=1	0	gb|ACF06525.1| enolase [Elaeis guineensis]	0	lcl|D8SMH9_SELML/148-443 PF00113.17;Enolase_C;	6e-178	G	GO:0000287,magnesium ion binding;GO:0004634,phosphopyruvate hydratase activity;GO:0006096,glycolysis;GO:0005737,cytoplasm;GO:0009986,cell surface;GO:0016829,lyase activity;GO:0046872,metal ion binding;GO:0000015,phosphopyruvate hydratase complex	EC:4.2.1.11	K01689	ko00010, Glycolysis / Gluconeogenesis;ko00680, Methane metabolism;ko03018, RNA degradation;
comp13725_c0_seq1	GBSQ01003496	comp13725_c0_seq1	down	0.06	0.03	-1	1	1	0.0011738	1	1	0.109302	-	-	1449	-	-	gnl|CDD|204876 pfam12311, DUF3632, Protein of unknown function (DUF3632). This domain family is found in eukaryotes, and is approximately 170 amino acids in length. There is a conserved ALE sequence motif.	2e-26	-	-	-	-	lcl|A1DCY4_NEOFI/4-131 PF12311.3;DUF3632;	5e-14	-	-	-	-	-
comp13737_c0_seq1		comp13737_c0_seq1	down	0.34	0	#NAME?	1	1	NA	1	1	NA	-	-	130	-	-	-	-	-	-	-	-	-	-	-	-	-	-	-
comp13741_c0_seq1	GBSQ01003538	comp13741_c0_seq1	down	0.11	0.02	-2.45943	1	1	0.0111695	1	1	0.406168	-	-	1231	sp|P0CF20|YO163_YEAST Putative uncharacterized transporter YOL163W OS=Saccharomyces cerevisiae (strain ATCC 204508 / S288c) GN=YOL163W PE=5 SV=1	1e-45	-	-	tr|B8LZ80|B8LZ80_TALSN Pantothenate transporter, putative OS=Talaromyces stipitatus (strain ATCC 10500 / CBS 375.48 / QM 6759 / NRRL 1006) GN=TSTA_083560 PE=4 SV=1	2e-131	ref|XP_002478087.1| pantothenate transporter, putative [Talaromyces stipitatus ATCC 10500] gb|EED21124.1| pantothenate transporter, putative [Talaromyces stipitatus ATCC 10500]	2e-131	lcl|B8LZ80_TALSN/131-510 PF07690.11;MFS_1;	7e-135	-	GO:0055085,transmembrane transport;GO:0016021,integral to membrane	-	-	-
comp13741_c0_seq2	GBSQ01003539	comp13741_c0_seq2	down	0.11	0.02	-2.45943	1	1	0.0111695	1	1	0.406168	-	-	1173	sp|P0CF20|YO163_YEAST Putative uncharacterized transporter YOL163W OS=Saccharomyces cerevisiae (strain ATCC 204508 / S288c) GN=YOL163W PE=5 SV=1	1e-45	-	-	tr|B8LZ80|B8LZ80_TALSN Pantothenate transporter, putative OS=Talaromyces stipitatus (strain ATCC 10500 / CBS 375.48 / QM 6759 / NRRL 1006) GN=TSTA_083560 PE=4 SV=1	2e-131	ref|XP_002478087.1| pantothenate transporter, putative [Talaromyces stipitatus ATCC 10500] gb|EED21124.1| pantothenate transporter, putative [Talaromyces stipitatus ATCC 10500]	2e-131	lcl|B8LZ80_TALSN/131-510 PF07690.11;MFS_1;	7e-135	-	GO:0055085,transmembrane transport;GO:0016021,integral to membrane	-	-	-
comp13742_c0_seq1		comp13742_c0_seq1	down	0.22	0	#NAME?	1	1	NA	1	1	NA	-	-	197	-	-	-	-	-	-	-	-	-	-	-	-	-	-	-
comp13743_c0_seq2		comp13743_c0_seq2	down	0.4	0.12	-1.73697	1	1	0.306247	1	1	0.999993	-	-	163	-	-	-	-	tr|B6HQQ2|B6HQQ2_PENCW Pc22g16070 protein OS=Penicillium chrysogenum (strain ATCC 28089 / DSM 1075 / Wisconsin 54-1255) GN=Pc22g16070 PE=4 SV=1	1e-06	ref|XP_002565523.1| Pc22g16070 [Penicillium chrysogenum Wisconsin 54-1255] emb|CAP98895.1| Pc22g16070 [Penicillium chrysogenum Wisconsin 54-1255]	1e-06	-	-	-	-	-	-	-
comp13746_c0_seq3	GBSQ01002936	comp13746_c0_seq3	down	0.2	0	#NAME?	1	1	NA	1	1	NA	-	-	222	-	-	-	-	-	-	-	-	-	-	-	-	-	-	-
comp13747_c0_seq1	GBSQ01003507	comp13747_c0_seq1	down	0.59	0.13	-2.1822	1	0.516708	0.505973	1	1	0.999993	-	-	295	-	-	-	-	-	-	-	-	-	-	-	-	-	-	-
comp1371_c0_seq1	GBSP01002172	comp1371_c0_seq1	down	10.93	0.02	-9.09408	1	0.00070105	0.00390431	1	0.179928	0.226719	SLC30A1, ZNT1	solute carrier family 30 (zinc transporter), member 1	1979	-	-	-	-	tr|B6Q9S2|B6Q9S2_PENMQ Cation diffusion facilitator family metal ion transporter, putative OS=Penicillium marneffei (strain ATCC 18224 / CBS 334.59 / QM 7333) GN=PMAA_072360 PE=4 SV=1	2e-93	ref|XP_001822489.2| cation diffusion facilitator family metal ion transporter [Aspergillus oryzae RIB40]	1e-113	lcl|B6Q9S2_PENMQ/11-328 PF01545.16;Cation_efflux;	7e-94	-	GO:0055085,transmembrane transport;GO:0016021,integral to membrane;GO:0006812,cation transport;GO:0008324,cation transmembrane transporter activity	-	K14688	ko04978, Mineral absorption;
comp1371_c0_seq10	GBSP01002181	comp1371_c0_seq10	down	12	0.03	-8.64386	1	0.000362247	0.00229929	1	0.103641	0.175082	SLC30A1, ZNT1	solute carrier family 30 (zinc transporter), member 1	1868	-	-	-	-	tr|B6Q9S2|B6Q9S2_PENMQ Cation diffusion facilitator family metal ion transporter, putative OS=Penicillium marneffei (strain ATCC 18224 / CBS 334.59 / QM 7333) GN=PMAA_072360 PE=4 SV=1	2e-93	ref|XP_001822489.2| cation diffusion facilitator family metal ion transporter [Aspergillus oryzae RIB40]	1e-113	lcl|B6Q9S2_PENMQ/11-328 PF01545.16;Cation_efflux;	7e-94	-	GO:0055085,transmembrane transport;GO:0016021,integral to membrane;GO:0006812,cation transport;GO:0008324,cation transmembrane transporter activity	-	K14688	ko04978, Mineral absorption;
comp13761_c0_seq1	GBSQ01002855	comp13761_c0_seq1	down	0.24	0.11	-1.12553	1	1	0.135917	1	1	0.999993	-	-	832	-	-	-	-	-	-	-	-	-	-	-	-	-	-	-
comp13761_c0_seq2	GBSQ01002856	comp13761_c0_seq2	down	0.27	0.07	-1.94753	1	1	0.163847	1	1	0.999993	-	-	805	-	-	-	-	-	-	-	-	-	-	-	-	-	-	-
comp13764_c0_seq1	GBSQ01003567	comp13764_c0_seq1	down	0.42	0.17	-1.30485	1	1	0.316033	1	1	0.999993	-	-	886	-	-	-	-	-	-	-	-	-	-	-	-	-	-	-
comp13767_c0_seq1	GBSQ01003162	comp13767_c0_seq1	down	0.25	0	#NAME?	1	1	NA	1	1	NA	-	-	264	-	-	-	-	-	-	-	-	-	-	-	-	-	-	-
comp13771_c0_seq1	GBSQ01002973	comp13771_c0_seq1	down	0.33	0	#NAME?	1	1	NA	1	1	NA	-	-	267	-	-	-	-	-	-	-	-	-	-	-	-	-	-	-
comp13772_c0_seq1	GBSQ01003298	comp13772_c0_seq1	down	0.08	0	#NAME?	1	1	NA	1	1	NA	-	-	581	-	-	-	-	-	-	-	-	-	-	-	-	-	-	-
comp13774_c0_seq1		comp13774_c0_seq1	down	0.16	0	#NAME?	1	1	NA	1	1	NA	-	-	139	-	-	-	-	tr|B4BT84|B4BT84_9BACI Putative uncharacterized protein OS=Geobacillus sp. G11MC16 GN=G11MC16DRAFT_3625 PE=4 SV=1	2e-12	ref|ZP_03149866.1| hypothetical protein G11MC16DRAFT_3625 [Geobacillus sp. G11MC16] gb|EDY04083.1| hypothetical protein G11MC16DRAFT_3625 [Geobacillus sp. G11MC16]	2e-12	lcl|B4BT84_9BACI/1-181 PB024010; Pfam-B_24010;	5e-13	-	-	-	-	-
comp13775_c0_seq1	GBSQ01003646	comp13775_c0_seq1	down	0.4	0.14	-1.51457	1	1	0.302005	1	1	0.999993	-	-	549	-	-	gnl|CDD|110442 pfam01439, Metallothio_2, Metallothionein. Members of this family are metallothioneins. These proteins are cysteine rich proteins that bind to heavy metals. Members of this family appear to be closest to Class II metallothioneins, seed pfam00131.	3e-07	-	-	-	-	-	-	-	-	-	-	-
comp13776_c0_seq1		comp13776_c0_seq1	down	0.41	0	#NAME?	1	1	NA	1	1	NA	-	-	108	-	-	-	-	-	-	-	-	-	-	-	-	-	-	-
comp13777_c0_seq1	GBSQ01003051	comp13777_c0_seq1	down	0.35	0.1	-1.80735	1	1	0.253834	1	1	0.999993	-	-	370	-	-	-	-	-	-	-	-	-	-	-	-	-	-	-
comp13778_c0_seq1	GBSQ01002863	comp13778_c0_seq1	down	0.04	0	#NAME?	1	1	NA	1	1	NA	E3.1.3.48	protein-tyrosine phosphatase	1082	-	-	gnl|CDD|205530 pfam13350, Y_phosphatase3, Tyrosine phosphatase family. This family is closely related to the pfam00102 and pfam00782 families.	1e-51	tr|B8MPK0|B8MPK0_TALSN Putative uncharacterized protein OS=Talaromyces stipitatus (strain ATCC 10500 / CBS 375.48 / QM 6759 / NRRL 1006) GN=TSTA_106490 PE=4 SV=1	2e-106	ref|XP_002486677.1| conserved hypothetical protein [Talaromyces stipitatus ATCC 10500] gb|EED14439.1| conserved hypothetical protein [Talaromyces stipitatus ATCC 10500]	2e-106	lcl|B8MPK0_TALSN/29-233 PF13350.1;Y_phosphatase3;	2e-68	-	GO:0016787,hydrolase activity;GO:0035335,peptidyl-tyrosine dephosphorylation;GO:0016311,dephosphorylation;GO:0004725,protein tyrosine phosphatase activity;GO:0016791,phosphatase activity	EC:3.1.3.48	K01104	-
comp13781_c0_seq1	GBSQ01003633	comp13781_c0_seq1	down	0.36	0.15	-1.26303	1	1	0.258175	1	1	0.999993	-	-	246	-	-	-	-	-	-	-	-	-	-	-	-	-	-	-
comp13783_c0_seq1		comp13783_c0_seq1	down	0.42	0	#NAME?	1	1	NA	1	1	NA	-	-	105	-	-	-	-	-	-	-	-	-	-	-	-	-	-	-
comp13791_c0_seq1		comp13791_c0_seq1	down	0.74	0.16	-2.20945	1	0.516708	0.635011	1	1	0.999993	-	-	119	-	-	-	-	-	-	-	-	-	-	-	-	-	-	-
comp13792_c0_seq1	GBSQ01003214	comp13792_c0_seq1	down	0.52	0.08	-2.70044	1	0.516708	0.453701	1	1	0.999993	-	-	460	-	-	-	-	-	-	-	-	-	-	-	-	-	-	-
comp13796_c0_seq1	GBSQ01003607	comp13796_c0_seq1	down	0.18	0	#NAME?	1	1	NA	1	1	NA	-	-	250	-	-	-	-	-	-	-	-	-	-	-	-	-	-	-
comp13797_c0_seq1		comp13797_c0_seq1	down	0.21	0	#NAME?	1	1	NA	1	1	NA	-	-	103	-	-	-	-	-	-	-	-	-	-	-	-	-	-	-
comp13803_c0_seq1		comp13803_c0_seq1	down	0.18	0	#NAME?	1	1	NA	1	1	NA	-	-	120	-	-	-	-	-	-	-	-	-	-	-	-	-	-	-
comp13804_c0_seq1	GBSQ01003327	comp13804_c0_seq1	down	0.53	0	#NAME?	1	0.516708	NA	1	1	NA	-	-	1606	-	-	-	-	tr|B6HAV1|B6HAV1_PENCW Putative uncharacterized protein Pc17g00190 OS=Penicillium chrysogenum (strain ATCC 28089 / DSM 1075 / Wisconsin 54-1255) GN=Pc17g00190 PE=4 SV=1	2e-77	ref|XP_002566981.1| hypothetical protein [Penicillium chrysogenum Wisconsin 54-1255] emb|CAP79306.1| hypothetical protein Pc17g00190 [Penicillium chrysogenum Wisconsin 54-1255]	2e-77	lcl|B6HX37_PENCW/1-403 PB290329; Pfam-B_290329;	9e-77	-	-	-	-	-
comp13804_c0_seq2		comp13804_c0_seq2	down	0.54	0	#NAME?	1	0.516708	NA	1	1	NA	-	-	122	-	-	-	-	tr|B6HAV1|B6HAV1_PENCW Putative uncharacterized protein Pc17g00190 OS=Penicillium chrysogenum (strain ATCC 28089 / DSM 1075 / Wisconsin 54-1255) GN=Pc17g00190 PE=4 SV=1	2e-77	ref|XP_002566981.1| hypothetical protein [Penicillium chrysogenum Wisconsin 54-1255] emb|CAP79306.1| hypothetical protein Pc17g00190 [Penicillium chrysogenum Wisconsin 54-1255]	2e-77	lcl|B6HX37_PENCW/1-403 PB290329; Pfam-B_290329;	9e-77	-	-	-	-	-
comp13815_c0_seq1		comp13815_c0_seq1	down	0.16	0	#NAME?	1	1	NA	1	1	NA	-	-	134	-	-	-	-	-	-	-	-	-	-	-	-	-	-	-
comp13816_c0_seq1	GBSQ01003449	comp13816_c0_seq1	down	0.05	0	#NAME?	1	1	NA	1	1	NA	-	-	808	-	-	-	-	tr|A1DPJ1|A1DPJ1_NEOFI MFS transporter, putative OS=Neosartorya fischeri (strain ATCC 1020 / DSM 3700 / FGSC A1164 / NRRL 181) GN=NFIA_060680 PE=4 SV=1	1e-45	ref|XP_001258609.1| MFS transporter, putative [Neosartorya fischeri NRRL 181] gb|EAW16712.1| MFS transporter, putative [Neosartorya fischeri NRRL 181]	1e-45	-	-	-	GO:0055085,transmembrane transport;GO:0016021,integral to membrane	-	-	-
comp13820_c0_seq1	GBSQ01003461	comp13820_c0_seq1	down	0.09	0	#NAME?	1	1	NA	1	1	NA	-	-	514	-	-	-	-	-	-	-	-	-	-	-	-	-	-	-
comp13821_c0_seq1	GBSQ01003423	comp13821_c0_seq1	down	0.16	0	#NAME?	1	1	NA	1	1	NA	-	-	279	-	-	-	-	-	-	-	-	-	-	-	-	-	-	-
comp13830_c0_seq1		comp13830_c0_seq1	down	0.64	0.11	-2.54057	1	0.516708	0.567344	1	1	0.999993	-	-	171	-	-	-	-	-	-	-	-	-	-	-	-	-	-	-
comp13831_c0_seq1	GBSQ01003409	comp13831_c0_seq1	down	0.63	0.04	-3.97728	1	0.516708	0.597123	1	1	0.999993	-	-	451	-	-	-	-	-	-	-	-	-	-	-	-	-	-	-
comp13837_c0_seq1		comp13837_c0_seq1	down	0.16	0	#NAME?	1	1	NA	1	1	NA	-	-	135	-	-	-	-	-	-	-	-	-	-	-	-	-	-	-
comp13838_c0_seq1		comp13838_c0_seq1	down	0.17	0	#NAME?	1	1	NA	1	1	NA	-	-	128	-	-	-	-	-	-	-	-	-	-	-	-	-	-	-
comp13839_c0_seq1	GBSQ01003335	comp13839_c0_seq1	down	0.21	0	#NAME?	1	1	NA	1	1	NA	-	-	205	-	-	-	-	-	-	-	-	-	-	-	-	-	-	-
comp13841_c0_seq1	GBSQ01003277	comp13841_c0_seq1	down	0.26	0.07	-1.89308	1	1	0.15271	1	1	0.999993	-	-	580	-	-	-	-	-	-	-	-	-	-	-	-	-	-	-
comp13846_c0_seq1		comp13846_c0_seq1	down	0.72	0.25	-1.52607	1	0.516708	0.567753	1	1	0.999993	-	-	151	-	-	-	-	-	-	-	-	-	-	-	-	-	-	-
comp13850_c0_seq1	GBSQ01003589	comp13850_c0_seq1	down	0.13	0.04	-1.70044	1	1	0.0262771	1	1	0.663235	-	-	1027	-	-	-	-	-	-	-	-	-	-	-	-	-	-	-
comp13853_c0_seq1	GBSQ01003182	comp13853_c0_seq1	down	0.46	0.06	-2.9386	1	1	0.391652	1	1	0.999993	-	-	673	-	-	-	-	-	-	-	-	-	-	-	-	-	-	-
comp13858_c0_seq1	GBSQ01003219	comp13858_c0_seq1	down	0.22	0	#NAME?	1	1	NA	1	1	NA	-	-	203	-	-	-	-	-	-	-	-	-	-	-	-	-	-	-
comp13858_c0_seq2		comp13858_c0_seq2	down	0.13	0	#NAME?	1	1	NA	1	1	NA	-	-	170	-	-	-	-	-	-	-	-	-	-	-	-	-	-	-
comp13860_c0_seq1		comp13860_c0_seq1	down	0.21	0	#NAME?	1	1	NA	1	1	NA	-	-	103	-	-	-	-	-	-	-	-	-	-	-	-	-	-	-
comp13861_c0_seq1		comp13861_c0_seq1	down	0.44	0	#NAME?	1	1	NA	1	1	NA	-	-	148	-	-	-	-	-	-	-	-	-	-	-	-	-	-	-
comp13863_c0_seq1		comp13863_c0_seq1	down	0.14	0	#NAME?	1	1	NA	1	1	NA	-	-	153	-	-	-	-	-	-	-	-	-	-	-	-	-	-	-
comp13868_c0_seq1		comp13868_c0_seq1	down	0.22	0	#NAME?	1	1	NA	1	1	NA	-	-	195	-	-	-	-	-	-	-	-	-	-	-	-	-	-	-
comp13873_c0_seq1		comp13873_c0_seq1	down	0.19	0	#NAME?	1	1	NA	1	1	NA	-	-	113	-	-	-	-	-	-	-	-	-	-	-	-	-	-	-
comp13880_c0_seq1	GBSQ01003581	comp13880_c0_seq1	down	0.09	0	#NAME?	1	1	NA	1	1	NA	-	-	236	-	-	-	-	-	-	-	-	-	-	-	-	-	-	-
comp13882_c0_seq1		comp13882_c0_seq1	down	0.2	0	#NAME?	1	1	NA	1	1	NA	-	-	108	-	-	-	-	-	-	-	-	-	-	-	-	-	-	-
comp13884_c0_seq1		comp13884_c0_seq1	down	0.19	0	#NAME?	1	1	NA	1	1	NA	-	-	118	-	-	-	-	-	-	-	-	-	-	-	-	-	-	-
comp13895_c0_seq1	GBSQ01003129	comp13895_c0_seq1	down	0.12	0.03	-2	1	1	0.0180851	1	1	0.542615	-	-	1092	-	-	-	-	-	-	-	-	-	-	-	-	-	-	-
comp13896_c0_seq1		comp13896_c0_seq1	down	0.2	0	#NAME?	1	1	NA	1	1	NA	-	-	111	-	-	-	-	-	-	-	-	-	-	-	-	-	-	-
comp13897_c0_seq1		comp13897_c0_seq1	down	0.18	0	#NAME?	1	1	NA	1	1	NA	-	-	123	-	-	-	-	-	-	-	-	-	-	-	-	-	-	-
comp13899_c0_seq1	GBSQ01003483	comp13899_c0_seq1	down	0.08	0.04	-1	1	1	0.00536249	1	1	0.285339	-	-	538	-	-	-	-	-	-	-	-	-	-	-	-	-	-	-
comp13902_c0_seq1	GBSQ01003534	comp13902_c0_seq1	down	0.76	0.21	-1.85561	1	0.516708	0.62407	1	1	0.999993	-	-	716	-	-	-	-	-	-	-	-	-	-	-	-	-	-	-
comp13908_c0_seq1	GBSQ01003522	comp13908_c0_seq1	down	0.65	0	#NAME?	1	0.516708	NA	1	1	NA	-	-	270	-	-	-	-	-	-	-	-	-	-	-	-	-	-	-
comp13909_c0_seq1	GBSQ01003367	comp13909_c0_seq1	down	0.26	0.11	-1.24101	1	1	0.156042	1	1	0.999993	aroQ, qutE	3-dehydroquinate dehydratase II	686	sp|B6H4C6|3DHQ_PENCW Catabolic 3-dehydroquinase OS=Penicillium chrysogenum (strain ATCC 28089 / DSM 1075 / Wisconsin 54-1255) GN=qutE PE=3 SV=1	3e-80	gnl|CDD|180053 PRK05395, PRK05395, 3-dehydroquinate dehydratase; Provisional.	4e-80	tr|G3YGV0|G3YGV0_ASPNA 3-dehydroquinate dehydratase OS=Aspergillus niger (strain ATCC 1015 / CBS 113.46 / FGSC A1144 / LSHB Ac4 / NCTC 3858a / NRRL 328 / USDA 3528.7) GN=qutE PE=3 SV=1	1e-66	ref|XP_002559268.1| Pc13g08430 [Penicillium chrysogenum Wisconsin 54-1255] sp|B6H4C6.1|3DHQ_PENCW RecName: Full=Catabolic 3-dehydroquinase; Short=cDHQase; AltName: Full=3-dehydroquinate dehydratase emb|CAP91912.1| Pc13g08430 [Penicillium chrysogenum Wisconsin 54-1255]	9e-79	lcl|3DHQ_PENCW/3-142 PF01220.14;DHquinase_II;	5e-74	-	GO:0003855,3-dehydroquinate dehydratase activity;GO:0016829,lyase activity;GO:0019630,quinate metabolic process;GO:0009073,aromatic amino acid family biosynthetic process	EC:4.2.1.10	K03786	ko00400, Phenylalanine, tyrosine and tryptophan biosynthesis;
comp13914_c0_seq1	GBSP01009763	comp13914_c0_seq1	down	0.94	0.32	-1.55459	1	0.516708	0.706731	1	1	0.999993	-	-	350	-	-	-	-	-	-	-	-	-	-	-	-	-	-	-
comp13917_c0_seq1		comp13917_c0_seq1	down	0.2	0	#NAME?	1	1	NA	1	1	NA	-	-	108	-	-	-	-	-	-	-	-	-	-	-	-	-	-	-
comp13933_c0_seq1	GBSQ01003183	comp13933_c0_seq1	down	0.53	0	#NAME?	1	0.516708	NA	1	1	NA	-	-	290	-	-	-	-	-	-	-	-	-	-	-	-	-	-	-
comp13943_c0_seq1		comp13943_c0_seq1	down	0.19	0	#NAME?	1	1	NA	1	1	NA	-	-	116	-	-	-	-	-	-	-	-	-	-	-	-	-	-	-
comp13948_c0_seq1		comp13948_c0_seq1	down	0.2	0	#NAME?	1	1	NA	1	1	NA	-	-	111	-	-	-	-	-	-	-	-	-	-	-	-	-	-	-
comp13950_c0_seq1		comp13950_c0_seq1	down	0.19	0	#NAME?	1	1	NA	1	1	NA	-	-	116	-	-	-	-	-	-	-	-	-	-	-	-	-	-	-
comp13957_c0_seq1	GBSQ01003492	comp13957_c0_seq1	down	0.27	0.12	-1.16993	1	1	0.166748	1	1	0.999993	-	-	651	-	-	-	-	-	-	-	-	-	-	-	-	-	-	-
comp13970_c0_seq1		comp13970_c0_seq1	down	0.37	0	#NAME?	1	1	NA	1	1	NA	-	-	119	-	-	-	-	-	-	-	-	-	-	-	-	-	-	-
comp13971_c0_seq1	GBSQ01003494	comp13971_c0_seq1	down	0.07	0	#NAME?	1	1	NA	1	1	NA	-	-	299	-	-	-	-	-	-	-	-	-	-	-	-	-	-	-
comp13979_c0_seq1	GBSQ01002912	comp13979_c0_seq1	down	0.22	0.03	-2.87447	1	1	0.101501	1	1	0.94834	K07047	-	1471	-	-	gnl|CDD|30043 cd01300, YtcJ_like, YtcJ_like metal dependent amidohydrolases. YtcJ is a Bacillus subtilis ORF of unknown function. The Arabidopsis homolog LAF3 has been identified as a factor required for photochrome A signalling..	2e-97	tr|B6H0Y1|B6H0Y1_PENCW Pc12g07030 protein OS=Penicillium chrysogenum (strain ATCC 28089 / DSM 1075 / Wisconsin 54-1255) GN=Pc12g07030 PE=4 SV=1	0	ref|XP_002557540.1| Pc12g07030 [Penicillium chrysogenum Wisconsin 54-1255] emb|CAP80330.1| Pc12g07030 [Penicillium chrysogenum Wisconsin 54-1255]	0	lcl|B6H0Y1_PENCW/58-502 PF07969.6;Amidohydro_3;	0	-	GO:0016787,hydrolase activity;GO:0016810,hydrolase activity, acting on carbon-nitrogen (but not peptide) bonds	-	K07047	-
comp13980_c0_seq1		comp13980_c0_seq1	down	0.2	0	#NAME?	1	1	NA	1	1	NA	-	-	109	-	-	-	-	-	-	-	-	-	-	-	-	-	-	-
comp13985_c0_seq1		comp13985_c0_seq1	down	0.21	0	#NAME?	1	1	NA	1	1	NA	-	-	106	-	-	-	-	-	-	-	-	-	-	-	-	-	-	-
comp13998_c0_seq1		comp13998_c0_seq1	down	0.64	0.11	-2.54057	1	0.516708	0.567344	1	1	0.999993	-	-	170	-	-	-	-	-	-	-	-	-	-	-	-	-	-	-
comp14003_c0_seq1		comp14003_c0_seq1	down	0.9	0	#NAME?	1	0.516708	NA	1	1	NA	-	-	122	-	-	-	-	-	-	-	-	-	-	-	-	-	-	-
comp14013_c0_seq1		comp14013_c0_seq1	down	0.39	0.11	-1.82597	1	1	0.297206	1	1	0.999993	-	-	168	-	-	-	-	-	-	-	-	-	-	-	-	-	-	-
comp14017_c0_seq1		comp14017_c0_seq1	down	0.2	0	#NAME?	1	1	NA	1	1	NA	-	-	110	-	-	-	-	-	-	-	-	-	-	-	-	-	-	-
comp14029_c0_seq1	GBSP01010643	comp14029_c0_seq1	down	0.34	0.1	-1.76553	1	1	0.242581	1	1	0.999993	pnbA	para-nitrobenzyl esterase	774	sp|P81908|CHLE_HORSE Cholinesterase OS=Equus caballus GN=BCHE PE=1 SV=1	9e-35	gnl|CDD|201026 pfam00135, COesterase, Carboxylesterase family.	1e-69	tr|F0XSU8|F0XSU8_GROCL Carboxylesterase type b OS=Grosmannia clavigera (strain kw1407 / UAMH 11150) GN=CMQ_5799 PE=4 SV=1	3e-55	gb|EFW99378.1| carboxylesterase type b [Grosmannia clavigera kw1407]	3e-55	lcl|F0XSU8_9PEZI/1-532 PF00135.23;COesterase;	3e-56	TR	GO:0016020,membrane;GO:0004091,carboxylesterase activity;GO:0016787,hydrolase activity;GO:0005576,extracellular region;GO:0003990,acetylcholinesterase activity;GO:0004104,cholinesterase activity	EC:3.1.1.-	K03929	-
comp14033_c0_seq1	GBSP01010110	comp14033_c0_seq1	down	0.74	0.05	-3.88753	1	0.516708	0.704918	1	1	0.999993	-	-	803	-	-	-	-	-	-	-	-	-	-	-	-	-	-	-
comp14040_c0_seq4	GBSP01010020	comp14040_c0_seq4	down	0.21	0	#NAME?	1	1	NA	1	1	NA	-	-	205	sp|Q9HAC7|CG010_HUMAN CaiB/baiF CoA-transferase family protein C7orf10 OS=Homo sapiens GN=C7orf10 PE=1 SV=2	1e-39	gnl|CDD|31989 COG1804, CaiB, Predicted acyl-CoA transferases/carnitine dehydratase [Energy production and conversion].	4e-57	tr|C7ZQS7|C7ZQS7_NECH7 Putative uncharacterized protein OS=Nectria haematococca (strain 77-13-4 / ATCC MYA-4622 / FGSC 9596 / MPVI) GN=NECHADRAFT_98391 PE=4 SV=1	5e-74	ref|XP_003039341.1| hypothetical protein NECHADRAFT_98391 [Nectria haematococca mpVI 77-13-4] gb|EEU33628.1| hypothetical protein NECHADRAFT_98391 [Nectria haematococca mpVI 77-13-4]	5e-74	-	-	-	GO:0008152,metabolic process;GO:0016740,transferase activity;GO:0003824,catalytic activity	-	-	-
comp1371_c0_seq11	GBSP01002182	comp1371_c0_seq11	down	11.75	0.02	-9.19845	1	0.000362247	0.00257315	1	0.103641	0.184689	SLC30A1, ZNT1	solute carrier family 30 (zinc transporter), member 1	1867	-	-	-	-	tr|B6Q9S2|B6Q9S2_PENMQ Cation diffusion facilitator family metal ion transporter, putative OS=Penicillium marneffei (strain ATCC 18224 / CBS 334.59 / QM 7333) GN=PMAA_072360 PE=4 SV=1	2e-93	ref|XP_001822489.2| cation diffusion facilitator family metal ion transporter [Aspergillus oryzae RIB40]	1e-113	lcl|B6Q9S2_PENMQ/11-328 PF01545.16;Cation_efflux;	7e-94	-	GO:0055085,transmembrane transport;GO:0016021,integral to membrane;GO:0006812,cation transport;GO:0008324,cation transmembrane transporter activity	-	K14688	ko04978, Mineral absorption;
comp14047_c0_seq1	GBSP01010512	comp14047_c0_seq1	down	0.37	0	#NAME?	1	1	NA	1	1	NA	-	-	359	-	-	-	-	-	-	-	-	-	-	-	-	-	-	-
comp14049_c0_seq1		comp14049_c0_seq1	down	0.15	0	#NAME?	1	1	NA	1	1	NA	-	-	144	-	-	-	-	-	-	-	-	-	-	-	-	-	-	-
comp14058_c0_seq1		comp14058_c0_seq1	down	0.18	0	#NAME?	1	1	NA	1	1	NA	-	-	122	-	-	-	-	-	-	-	-	-	-	-	-	-	-	-
comp14060_c0_seq1	GBSP01009846	comp14060_c0_seq1	down	0.15	0	#NAME?	1	1	NA	1	1	NA	-	-	291	-	-	-	-	tr|F7VKM6|F7VKM6_SORMK Putative uncharacterized protein SMAC_00271 OS=Sordaria macrospora (strain ATCC MYA-333 / DSM 997 / K(L3346) / K-hell) GN=SMAC_00271 PE=4 SV=1	1e-13	ref|XP_003351727.1| hypothetical protein SMAC_00271 [Sordaria macrospora k-hell] emb|CBI52084.1| unnamed protein product [Sordaria macrospora]	1e-13	lcl|D1Z784_SORMK/79-431 PF00144.19;Beta-lactamase;	1e-14	-	-	-	-	-
comp14068_c0_seq1		comp14068_c0_seq1	down	0.19	0	#NAME?	1	1	NA	1	1	NA	-	-	113	-	-	-	-	-	-	-	-	-	-	-	-	-	-	-
comp14078_c0_seq1	GBSP01010108	comp14078_c0_seq1	down	0.42	0.11	-1.93289	1	1	0.330723	1	1	0.999993	-	-	995	-	-	-	-	-	-	-	-	-	-	-	-	-	-	-
comp14082_c0_seq1		comp14082_c0_seq1	down	0.2	0	#NAME?	1	1	NA	1	1	NA	-	-	110	-	-	-	-	-	-	-	-	-	-	-	-	-	-	-
comp14084_c0_seq1	GBSP01009841	comp14084_c0_seq1	down	1.06	0.17	-2.64046	1	0.516708	0.891568	1	1	0.999993	-	-	228	-	-	-	-	-	-	-	-	-	-	-	-	-	-	-
comp14097_c0_seq1		comp14097_c0_seq1	down	0.22	0	#NAME?	1	1	NA	1	1	NA	-	-	101	-	-	-	-	-	-	-	-	-	-	-	-	-	-	-
comp14103_c0_seq1	GBSP01010256	comp14103_c0_seq1	down	0.09	0	#NAME?	1	1	NA	1	1	NA	-	-	472	-	-	-	-	-	-	-	-	-	-	-	-	-	-	-
comp14104_c0_seq1		comp14104_c0_seq1	down	0.18	0	#NAME?	1	1	NA	1	1	NA	-	-	122	-	-	-	-	-	-	-	-	-	-	-	-	-	-	-
comp14106_c0_seq1		comp14106_c0_seq1	down	0.2	0	#NAME?	1	1	NA	1	1	NA	-	-	111	-	-	-	-	-	-	-	-	-	-	-	-	-	-	-
comp14111_c0_seq1		comp14111_c0_seq1	down	0.18	0	#NAME?	1	1	NA	1	1	NA	-	-	123	-	-	-	-	-	-	-	-	-	-	-	-	-	-	-
comp14115_c0_seq1	GBSP01010373	comp14115_c0_seq1	down	0.22	0.1	-1.1375	1	1	0.11516	1	1	0.957355	-	-	398	-	-	gnl|CDD|28751 cd01754, PLAT_plant_stress, PLAT/LH2 domain of plant-specific single domain protein family with unknown function. Many of its members are stress induced. In general, PLAT/LH2 consists of an eight stranded beta-barrel and it's proposed function is to mediate interaction with lipids or membrane bound proteins..	6e-55	tr|Q6ZGP5|Q6ZGP5_ORYSJ Os02g0753300 protein OS=Oryza sativa subsp. japonica GN=OJ1288_G09.19 PE=2 SV=1	4e-48	ref|XP_003579884.1| PREDICTED: uncharacterized protein LOC100841793 [Brachypodium distachyon]	3e-48	lcl|A2X9Q0_ORYSI/56-181 PF01477.18;PLAT;	2e-47	-	-	-	-	-
comp14123_c0_seq1		comp14123_c0_seq1	down	0.2	0	#NAME?	1	1	NA	1	1	NA	-	-	108	-	-	-	-	-	-	-	-	-	-	-	-	-	-	-
comp14127_c0_seq1	GBSP01010485	comp14127_c0_seq1	down	0.09	0	#NAME?	1	1	NA	1	1	NA	-	-	490	-	-	-	-	tr|B6HGP8|B6HGP8_PENCW Pc20g13100 protein OS=Penicillium chrysogenum (strain ATCC 28089 / DSM 1075 / Wisconsin 54-1255) GN=Pc20g13100 PE=4 SV=1	2e-73	ref|XP_002563792.1| Pc20g13100 [Penicillium chrysogenum Wisconsin 54-1255] emb|CAP86639.1| Pc20g13100 [Penicillium chrysogenum Wisconsin 54-1255]	2e-73	lcl|B6HGP8_PENCW/121-292 PF00848.14;Ring_hydroxyl_A;	2e-68	-	GO:0051537,2 iron, 2 sulfur cluster binding;GO:0055114,oxidation-reduction process;GO:0016491,oxidoreductase activity	-	-	-
comp14127_c0_seq2	GBSP01010486	comp14127_c0_seq2	down	0.09	0	#NAME?	1	1	NA	1	1	NA	-	-	255	-	-	-	-	tr|B6HGP8|B6HGP8_PENCW Pc20g13100 protein OS=Penicillium chrysogenum (strain ATCC 28089 / DSM 1075 / Wisconsin 54-1255) GN=Pc20g13100 PE=4 SV=1	2e-73	ref|XP_002563792.1| Pc20g13100 [Penicillium chrysogenum Wisconsin 54-1255] emb|CAP86639.1| Pc20g13100 [Penicillium chrysogenum Wisconsin 54-1255]	2e-73	lcl|B6HGP8_PENCW/121-292 PF00848.14;Ring_hydroxyl_A;	2e-68	-	GO:0051537,2 iron, 2 sulfur cluster binding;GO:0055114,oxidation-reduction process;GO:0016491,oxidoreductase activity	-	-	-
comp14129_c0_seq1	GBSP01010445	comp14129_c0_seq1	down	0.51	0	#NAME?	1	0.516708	NA	1	1	NA	-	-	256	-	-	-	-	-	-	-	-	-	-	-	-	-	-	-
comp14138_c0_seq1	GBSP01010181	comp14138_c0_seq1	down	0.54	0	#NAME?	1	0.516708	NA	1	1	NA	-	-	241	-	-	-	-	-	-	-	-	-	-	-	-	-	-	-
comp14139_c0_seq1		comp14139_c0_seq1	down	0.17	0	#NAME?	1	1	NA	1	1	NA	-	-	130	-	-	-	-	-	-	-	-	-	-	-	-	-	-	-
comp14141_c0_seq1		comp14141_c0_seq1	down	0.49	0	#NAME?	1	1	NA	1	1	NA	-	-	177	-	-	-	-	tr|G4UCN9|G4UCN9_NEUT9 Putative uncharacterized protein (Fragment) OS=Neurospora tetrasperma (strain FGSC 2509 / P0656) GN=NEUTE2DRAFT_35586 PE=4 SV=1	1e-23	gb|EGZ76045.1| hypothetical protein NEUTE2DRAFT_35586, partial [Neurospora tetrasperma FGSC 2509]	1e-23	lcl|B4BT84_9BACI/1-181 PB024010; Pfam-B_24010;	2e-11	-	-	-	-	-
comp14142_c0_seq1	GBSP01010336	comp14142_c0_seq1	down	0.42	0.12	-1.80735	1	1	0.328232	1	1	0.999993	-	-	315	-	-	-	-	-	-	-	-	-	-	-	-	-	-	-
comp14142_c0_seq2	GBSP01010337	comp14142_c0_seq2	down	0.16	0	#NAME?	1	1	NA	1	1	NA	-	-	275	-	-	-	-	-	-	-	-	-	-	-	-	-	-	-
comp14146_c0_seq1	GBSP01010259	comp14146_c0_seq1	down	0.57	0.26	-1.13245	1	0.516708	0.430547	1	1	0.999993	TC.AAT	amino acid transporter, AAT family	1182	sp|P53388|DIP5_YEAST Dicarboxylic amino acid permease OS=Saccharomyces cerevisiae (strain ATCC 204508 / S288c) GN=DIP5 PE=1 SV=1	2e-71	gnl|CDD|31175 COG0833, LysP, Amino acid transporters [Amino acid transport and metabolism].	9e-123	tr|B6H028|B6H028_PENCW Pc12g02500 protein OS=Penicillium chrysogenum (strain ATCC 28089 / DSM 1075 / Wisconsin 54-1255) GN=Pc12g02500 PE=4 SV=1	0	ref|XP_002557138.1| Pc12g02500 [Penicillium chrysogenum Wisconsin 54-1255] emb|CAP79877.1| Pc12g02500 [Penicillium chrysogenum Wisconsin 54-1255]	0	lcl|B6H028_PENCW/63-527 PF00324.16;AA_permease;	1e-177	E	GO:0016020,membrane;GO:0006810,transport;GO:0055085,transmembrane transport;GO:0016021,integral to membrane;GO:0003333,amino acid transmembrane transport;GO:0015171,amino acid transmembrane transporter activity	-	K03293	-
comp14147_c0_seq1		comp14147_c0_seq1	down	0.2	0	#NAME?	1	1	NA	1	1	NA	-	-	109	-	-	-	-	-	-	-	-	-	-	-	-	-	-	-
comp14152_c0_seq1	GBSP01010304	comp14152_c0_seq1	down	0.19	0	#NAME?	1	1	NA	1	1	NA	-	-	698	-	-	-	-	-	-	-	-	-	-	-	-	-	-	-
comp14153_c0_seq1		comp14153_c0_seq1	down	0.24	0	#NAME?	1	1	NA	1	1	NA	-	-	182	-	-	-	-	-	-	-	-	-	-	-	-	-	-	-
comp14155_c0_seq1	GBSP01010195	comp14155_c0_seq1	down	0.64	0.28	-1.19265	1	0.516708	0.484122	1	1	0.999993	-	-	204	-	-	-	-	-	-	-	-	-	-	-	-	-	-	-
comp14156_c0_seq1	GBSP01010027	comp14156_c0_seq1	down	0.08	0	#NAME?	1	1	NA	1	1	NA	-	-	517	-	-	-	-	tr|B8M529|B8M529_TALSN NACHT domain protein OS=Talaromyces stipitatus (strain ATCC 10500 / CBS 375.48 / QM 6759 / NRRL 1006) GN=TSTA_029130 PE=4 SV=1	6e-47	ref|XP_002480069.1| NACHT domain protein [Talaromyces stipitatus ATCC 10500] gb|EED19635.1| NACHT domain protein [Talaromyces stipitatus ATCC 10500]	5e-47	lcl|A1CX16_NEOFI/281-659 PB000214; Pfam-B_214;	6e-50	-	GO:0005488,binding	-	-	-
comp14157_c0_seq1		comp14157_c0_seq1	down	0.2	0	#NAME?	1	1	NA	1	1	NA	-	-	110	-	-	-	-	-	-	-	-	-	-	-	-	-	-	-
comp14160_c0_seq1		comp14160_c0_seq1	down	0.19	0	#NAME?	1	1	NA	1	1	NA	-	-	116	-	-	-	-	-	-	-	-	-	-	-	-	-	-	-
comp14171_c0_seq1	GBSP01010161	comp14171_c0_seq1	down	0.26	0	#NAME?	1	1	NA	1	1	NA	-	-	254	-	-	-	-	-	-	-	-	-	-	-	-	-	-	-
comp14175_c0_seq1	GBSP01010404	comp14175_c0_seq1	down	0.42	0	#NAME?	1	1	NA	1	1	NA	-	-	210	-	-	-	-	-	-	-	-	-	-	-	-	-	-	-
comp14176_c0_seq1		comp14176_c0_seq1	down	0.51	0	#NAME?	1	0.516708	NA	1	1	NA	-	-	129	-	-	-	-	-	-	-	-	-	-	-	-	-	-	-
comp14177_c0_seq1		comp14177_c0_seq1	down	0.2	0	#NAME?	1	1	NA	1	1	NA	-	-	107	-	-	-	-	-	-	-	-	-	-	-	-	-	-	-
comp14179_c0_seq1		comp14179_c0_seq1	down	0.33	0	#NAME?	1	1	NA	1	1	NA	-	-	132	-	-	-	-	tr|B6GWC6|B6GWC6_PENCW Pc06g02260 protein OS=Penicillium chrysogenum (strain ATCC 28089 / DSM 1075 / Wisconsin 54-1255) GN=Pc06g02260 PE=4 SV=1	1e-16	ref|XP_002556828.1| Pc06g02260 [Penicillium chrysogenum Wisconsin 54-1255] emb|CAP79219.1| Pc06g02260 [Penicillium chrysogenum Wisconsin 54-1255]	1e-16	-	-	-	GO:0004523,ribonuclease H activity;GO:0003676,nucleic acid binding	-	-	-
comp14181_c0_seq1		comp14181_c0_seq1	down	0.15	0	#NAME?	1	1	NA	1	1	NA	-	-	149	-	-	-	-	-	-	-	-	-	-	-	-	-	-	-
comp14182_c0_seq1	GBSP01010095	comp14182_c0_seq1	down	0.26	0.08	-1.70044	1	1	0.153704	1	1	0.999993	-	-	501	-	-	-	-	-	-	-	-	-	-	-	-	-	-	-
comp14189_c0_seq1		comp14189_c0_seq1	down	0.19	0	#NAME?	1	1	NA	1	1	NA	-	-	117	-	-	-	-	-	-	-	-	-	-	-	-	-	-	-
comp14207_c0_seq1		comp14207_c0_seq1	down	0.18	0	#NAME?	1	1	NA	1	1	NA	-	-	125	-	-	-	-	-	-	-	-	-	-	-	-	-	-	-
comp14208_c0_seq1		comp14208_c0_seq1	down	0.21	0	#NAME?	1	1	NA	1	1	NA	-	-	103	-	-	-	-	-	-	-	-	-	-	-	-	-	-	-
comp14217_c0_seq1		comp14217_c0_seq1	down	0.19	0	#NAME?	1	1	NA	1	1	NA	-	-	118	-	-	-	-	-	-	-	-	-	-	-	-	-	-	-
comp14238_c0_seq1		comp14238_c0_seq1	down	0.21	0	#NAME?	1	1	NA	1	1	NA	-	-	104	-	-	-	-	-	-	-	-	-	-	-	-	-	-	-
comp14240_c0_seq1		comp14240_c0_seq1	down	0.16	0	#NAME?	1	1	NA	1	1	NA	-	-	135	-	-	-	-	tr|Q2H647|Q2H647_CHAGB Putative uncharacterized protein OS=Chaetomium globosum (strain ATCC 6205 / CBS 148.51 / DSM 1962 / NBRC 6347 / NRRL 1970) GN=CHGG_05868 PE=4 SV=1	7e-16	ref|XP_001221963.1| hypothetical protein CHGG_05868 [Chaetomium globosum CBS 148.51] gb|EAQ89249.1| hypothetical protein CHGG_05868 [Chaetomium globosum CBS 148.51]	7e-16	lcl|Q2GQJ8_CHAGB/412-591 PF05729.7;NACHT;	2e-12	-	GO:0009116,nucleoside metabolic process;GO:0003824,catalytic activity	-	-	-
comp1371_c0_seq12	GBSP01002183	comp1371_c0_seq12	down	12.22	0.03	-8.67007	1	0.000362247	0.00205707	1	0.103641	0.161549	SLC30A1, ZNT1	solute carrier family 30 (zinc transporter), member 1	1814	-	-	-	-	tr|B6Q9S2|B6Q9S2_PENMQ Cation diffusion facilitator family metal ion transporter, putative OS=Penicillium marneffei (strain ATCC 18224 / CBS 334.59 / QM 7333) GN=PMAA_072360 PE=4 SV=1	2e-93	ref|XP_001822489.2| cation diffusion facilitator family metal ion transporter [Aspergillus oryzae RIB40]	1e-113	lcl|B6Q9S2_PENMQ/11-328 PF01545.16;Cation_efflux;	7e-94	-	GO:0055085,transmembrane transport;GO:0016021,integral to membrane;GO:0006812,cation transport;GO:0008324,cation transmembrane transporter activity	-	K14688	ko04978, Mineral absorption;
comp14251_c0_seq1	GBSP01009891	comp14251_c0_seq1	down	0.22	0.08	-1.45943	1	1	0.111986	1	1	0.957355	-	-	487	sp|P27138|TFDB_CUPPJ 2,4-dichlorophenol 6-monooxygenase OS=Cupriavidus pinatubonensis (strain JMP134 / LMG 1197) GN=tfdB PE=3 SV=1	1e-20	-	-	tr|B8NSC1|B8NSC1_ASPFN 2,4-dichlorophenol 6-monooxygenase, putative OS=Aspergillus flavus (strain ATCC 200026 / FGSC A1120 / NRRL 3357 / JCM 12722 / SRRC 167) GN=AFLA_054430 PE=4 SV=1	5e-43	gb|EHK25592.1| hypothetical protein TRIVIDRAFT_189361 [Trichoderma virens Gv29-8]	1e-45	-	-	-	GO:0019439,aromatic compound catabolic process;GO:0008152,metabolic process;GO:0004497,monooxygenase activity;GO:0018666,2,4-dichlorophenol 6-monooxygenase activity;GO:0055114,oxidation-reduction process;GO:0046300,2,4-dichlorophenoxyacetic acid catabolic process;GO:0016491,oxidoreductase activity	-	-	-
comp14256_c0_seq1	GBSP01010464	comp14256_c0_seq1	down	0.03	0	#NAME?	1	1	NA	1	1	NA	-	-	718	-	-	-	-	tr|Q0CME9|Q0CME9_ASPTN Putative uncharacterized protein OS=Aspergillus terreus (strain NIH 2624 / FGSC A1156) GN=ATEG_05135 PE=4 SV=1	1e-79	ref|XP_001214313.1| hypothetical protein ATEG_05135 [Aspergillus terreus NIH2624] gb|EAU34204.1| hypothetical protein ATEG_05135 [Aspergillus terreus NIH2624]	1e-79	lcl|Q0CME9_ASPTN/15-301 PF07992.9;Pyr_redox_2;	9e-74	-	GO:0055114,oxidation-reduction process;GO:0005488,binding;GO:0016491,oxidoreductase activity	-	-	-
comp14260_c0_seq1	GBSP01010693	comp14260_c0_seq1	down	0.28	0.07	-2	1	1	0.175141	1	1	0.999993	-	-	1028	sp|Q9C671|P4K2B_ARATH Probable phosphatidylinositol 4-kinase type 2-beta At1g26270 OS=Arabidopsis thaliana GN=At1g26270 PE=1 SV=1	1e-55	-	-	tr|F6GTF2|F6GTF2_VITVI Putative uncharacterized protein OS=Vitis vinifera GN=VIT_17s0000g04780 PE=4 SV=1	1e-65	ref|XP_002267822.1| PREDICTED: probable phosphatidylinositol 4-kinase type 2-beta At1g26270 isoform 1 [Vitis vinifera]	1e-65	lcl|A5GXS2_MAIZE/7-113 PB001760; Pfam-B_1760;	1e-36	-	GO:0016310,phosphorylation;GO:0016301,kinase activity;GO:0016773,phosphotransferase activity, alcohol group as acceptor	-	-	-
comp1371_c0_seq2	GBSP01002173	comp1371_c0_seq2	down	10.96	0.02	-9.09803	1	0.00070105	0.00384504	1	0.179928	0.224277	SLC30A1, ZNT1	solute carrier family 30 (zinc transporter), member 1	1976	-	-	-	-	tr|B6Q9S2|B6Q9S2_PENMQ Cation diffusion facilitator family metal ion transporter, putative OS=Penicillium marneffei (strain ATCC 18224 / CBS 334.59 / QM 7333) GN=PMAA_072360 PE=4 SV=1	2e-93	ref|XP_001822489.2| cation diffusion facilitator family metal ion transporter [Aspergillus oryzae RIB40]	1e-113	lcl|B6Q9S2_PENMQ/11-328 PF01545.16;Cation_efflux;	7e-94	-	GO:0055085,transmembrane transport;GO:0016021,integral to membrane;GO:0006812,cation transport;GO:0008324,cation transmembrane transporter activity	-	K14688	ko04978, Mineral absorption;
comp14267_c0_seq1	GBSP01010525	comp14267_c0_seq1	down	0.05	0	#NAME?	1	1	NA	1	1	NA	-	-	843	-	-	-	-	-	-	-	-	-	-	-	-	-	-	-
comp14277_c0_seq1		comp14277_c0_seq1	down	0.18	0	#NAME?	1	1	NA	1	1	NA	-	-	123	-	-	-	-	-	-	-	-	-	-	-	-	-	-	-
comp14285_c0_seq1		comp14285_c0_seq1	down	0.59	0	#NAME?	1	0.516708	NA	1	1	NA	-	-	111	-	-	-	-	-	-	-	-	-	-	-	-	-	-	-
comp14286_c0_seq1	GBSP01010116	comp14286_c0_seq1	down	1.23	0	#NAME?	1	0.516708	NA	1	1	NA	MX1	interferon-induced GTP-binding protein Mx1	373	sp|P09922|MX1_MOUSE Interferon-induced GTP-binding protein Mx1 OS=Mus musculus GN=Mx1 PE=1 SV=1	2e-13	-	-	tr|B0XME9|B0XME9_ASPFC Dynamin family GTPase, putative OS=Neosartorya fumigata (strain CEA10 / CBS 144.89 / FGSC A1163) GN=AFUB_000010 PE=3 SV=1	1e-51	gb|EDP55311.1| dynamin family GTPase, putative [Aspergillus fumigatus A1163]	1e-51	lcl|B0XME9_ASPFC/43-232 PF00350.18;Dynamin_N;	9e-28	-	GO:0006184,GTP catabolic process;GO:0000166,nucleotide binding;GO:0005525,GTP binding;GO:0003924,GTPase activity	-	K14754	ko05162, Measles;ko05164, Influenza A;
comp14286_c0_seq2	GBSP01010117	comp14286_c0_seq2	down	0.43	0.12	-1.8413	1	1	0.339218	1	1	0.999993	MX1	interferon-induced GTP-binding protein Mx1	304	sp|P09922|MX1_MOUSE Interferon-induced GTP-binding protein Mx1 OS=Mus musculus GN=Mx1 PE=1 SV=1	2e-13	-	-	tr|B0XME9|B0XME9_ASPFC Dynamin family GTPase, putative OS=Neosartorya fumigata (strain CEA10 / CBS 144.89 / FGSC A1163) GN=AFUB_000010 PE=3 SV=1	1e-51	gb|EDP55311.1| dynamin family GTPase, putative [Aspergillus fumigatus A1163]	1e-51	lcl|B0XME9_ASPFC/43-232 PF00350.18;Dynamin_N;	9e-28	-	GO:0006184,GTP catabolic process;GO:0000166,nucleotide binding;GO:0005525,GTP binding;GO:0003924,GTPase activity	-	K14754	ko05162, Measles;ko05164, Influenza A;
comp14291_c0_seq3		comp14291_c0_seq3	down	0.26	0	#NAME?	1	1	NA	1	1	NA	-	-	170	-	-	-	-	-	-	-	-	-	-	-	-	-	-	-
comp14301_c0_seq1		comp14301_c0_seq1	down	0.53	0	#NAME?	1	0.516708	NA	1	1	NA	-	-	124	-	-	-	-	-	-	-	-	-	-	-	-	-	-	-
comp14302_c0_seq1		comp14302_c0_seq1	down	0.2	0	#NAME?	1	1	NA	1	1	NA	-	-	109	-	-	-	-	-	-	-	-	-	-	-	-	-	-	-
comp1371_c0_seq3	GBSP01002174	comp1371_c0_seq3	down	11.35	0.03	-8.56351	1	0.00070105	0.00319747	1	0.179928	0.201599	SLC30A1, ZNT1	solute carrier family 30 (zinc transporter), member 1	1926	-	-	-	-	tr|B6Q9S2|B6Q9S2_PENMQ Cation diffusion facilitator family metal ion transporter, putative OS=Penicillium marneffei (strain ATCC 18224 / CBS 334.59 / QM 7333) GN=PMAA_072360 PE=4 SV=1	2e-93	ref|XP_001822489.2| cation diffusion facilitator family metal ion transporter [Aspergillus oryzae RIB40]	1e-113	lcl|B6Q9S2_PENMQ/11-328 PF01545.16;Cation_efflux;	7e-94	-	GO:0055085,transmembrane transport;GO:0016021,integral to membrane;GO:0006812,cation transport;GO:0008324,cation transmembrane transporter activity	-	K14688	ko04978, Mineral absorption;
comp14310_c0_seq1		comp14310_c0_seq1	down	0.16	0	#NAME?	1	1	NA	1	1	NA	-	-	133	-	-	-	-	-	-	-	-	-	-	-	-	-	-	-
comp14312_c0_seq1		comp14312_c0_seq1	down	0.26	0	#NAME?	1	1	NA	1	1	NA	-	-	166	-	-	-	-	-	-	-	-	-	-	-	-	-	-	-
comp14315_c0_seq1		comp14315_c0_seq1	down	0.18	0	#NAME?	1	1	NA	1	1	NA	-	-	125	-	-	-	-	-	-	-	-	-	-	-	-	-	-	-
comp14318_c0_seq1		comp14318_c0_seq1	down	0.36	0	#NAME?	1	1	NA	1	1	NA	-	-	123	-	-	-	-	-	-	-	-	-	-	-	-	-	-	-
comp14322_c0_seq1		comp14322_c0_seq1	down	0.22	0	#NAME?	1	1	NA	1	1	NA	-	-	196	-	-	-	-	tr|C5YZ17|C5YZ17_SORBI Putative uncharacterized protein Sb09g002040 OS=Sorghum bicolor GN=Sb09g002040 PE=4 SV=1	2e-08	ref|XP_002439193.1| hypothetical protein SORBIDRAFT_09g002040 [Sorghum bicolor] gb|EES17623.1| hypothetical protein SORBIDRAFT_09g002040 [Sorghum bicolor]	2e-08	-	-	-	-	-	-	-
comp14329_c0_seq1	GBSP01010281	comp14329_c0_seq1	down	0.1	0	#NAME?	1	1	NA	1	1	NA	DPEP1	membrane dipeptidase	1321	sp|E9CV02|DPEP2_COCPS Putative dipeptidase CPSG_01350 OS=Coccidioides posadasii (strain RMSCC 757 / Silveira) GN=CPSG_01350 PE=3 SV=1	7e-153	gnl|CDD|201682 pfam01244, Peptidase_M19, Membrane dipeptidase (Peptidase family M19).	6e-125	tr|F0XBH9|F0XBH9_GROCL Dipeptidyl aminopeptidase OS=Grosmannia clavigera (strain kw1407 / UAMH 11150) GN=CMQ_5277 PE=4 SV=1	0	gb|EFX05015.1| dipeptidyl aminopeptidase [Grosmannia clavigera kw1407]	0	lcl|F0XBH9_9PEZI/83-414 PF01244.16;Peptidase_M19;	6e-168	O	GO:0016020,membrane;GO:0008233,peptidase activity;GO:0008239,dipeptidyl-peptidase activity;GO:0008235,metalloexopeptidase activity;GO:0046872,metal ion binding;GO:0004177,aminopeptidase activity;GO:0006508,proteolysis;GO:0008237,metallopeptidase activity;GO:0016787,hydrolase activity;GO:0016021,integral to membrane;GO:0016805,dipeptidase activity	EC:3.4.13.19	K01273	-
comp14330_c0_seq1		comp14330_c0_seq1	down	0.33	0	#NAME?	1	1	NA	1	1	NA	-	-	134	-	-	-	-	-	-	-	-	-	-	-	-	-	-	-
comp14332_c0_seq1	GBSP01009823	comp14332_c0_seq1	down	0.19	0.08	-1.24793	1	1	0.0834276	1	1	0.942065	-	-	459	-	-	-	-	tr|C8VTA2|C8VTA2_EMENI Putative uncharacterized protein OS=Emericella nidulans (strain FGSC A4 / ATCC 38163 / CBS 112.46 / NRRL 194 / M139) GN=ANIA_01144 PE=4 SV=1	5e-10	tpe|CBF88056.1| TPA: conserved hypothetical protein [Aspergillus nidulans FGSC A4]	5e-10	lcl|C8VTA2_EMENI/324-433 PF08386.5;Abhydrolase_4;	8e-12	-	GO:0008233,peptidase activity	-	-	-
comp14347_c0_seq1	GBSP01010431	comp14347_c0_seq1	down	0.4	0.09	-2.152	1	1	0.312654	1	1	0.999993	-	-	436	-	-	-	-	-	-	-	-	-	-	-	-	-	-	-
comp14350_c0_seq3		comp14350_c0_seq3	down	0.14	0	#NAME?	1	1	NA	1	1	NA	-	-	152	-	-	-	-	tr|G3MQD8|G3MQD8_9ACAR Putative uncharacterized protein OS=Amblyomma maculatum PE=2 SV=1	2e-27	gb|AEO35706.1| hypothetical protein [Amblyomma maculatum]	2e-27	lcl|D7U279_VITVI/28-176 PF00582.21;Usp;	4e-28	-	GO:0006950,response to stress	-	-	-
comp14351_c0_seq1		comp14351_c0_seq1	down	32.92	12.12	-1.44157	0.999108	0.00250103	0.00638314	1	0.574332	0.308304	-	-	111	-	-	-	-	tr|C6TMW4|C6TMW4_SOYBN Putative uncharacterized protein OS=Glycine max PE=4 SV=1	1e-16	gb|ACU24256.1| unknown [Glycine max]	1e-16	lcl|B3SDC0_TRIAD/131-205 PB091127; Pfam-B_91127;	1e-06	-	-	-	-	-
comp14355_c0_seq1		comp14355_c0_seq1	down	0.19	0	#NAME?	1	1	NA	1	1	NA	-	-	116	-	-	-	-	-	-	-	-	-	-	-	-	-	-	-
comp14363_c0_seq1		comp14363_c0_seq1	down	0.17	0	#NAME?	1	1	NA	1	1	NA	-	-	128	-	-	-	-	-	-	-	-	-	-	-	-	-	-	-
comp14367_c0_seq1		comp14367_c0_seq1	down	0.21	0	#NAME?	1	1	NA	1	1	NA	-	-	105	-	-	-	-	-	-	-	-	-	-	-	-	-	-	-
comp14370_c0_seq1		comp14370_c0_seq1	down	0.19	0	#NAME?	1	1	NA	1	1	NA	-	-	114	-	-	-	-	-	-	-	-	-	-	-	-	-	-	-
comp14374_c0_seq1		comp14374_c0_seq1	down	0.13	0	#NAME?	1	1	NA	1	1	NA	-	-	167	-	-	-	-	-	-	-	-	-	-	-	-	-	-	-
comp14376_c0_seq1		comp14376_c0_seq1	down	0.14	0	#NAME?	1	1	NA	1	1	NA	-	-	160	-	-	-	-	-	-	-	-	-	-	-	-	-	-	-
comp14379_c0_seq1		comp14379_c0_seq1	down	0.2	0	#NAME?	1	1	NA	1	1	NA	-	-	107	-	-	-	-	-	-	-	-	-	-	-	-	-	-	-
comp14380_c0_seq1		comp14380_c0_seq1	down	0.21	0	#NAME?	1	1	NA	1	1	NA	-	-	105	-	-	-	-	-	-	-	-	-	-	-	-	-	-	-
comp14386_c0_seq1	GBSP01010200	comp14386_c0_seq1	down	0.98	0.37	-1.40526	1	0.516708	0.707888	1	1	0.999993	-	-	981	sp|O31680|YKVO_BACSU Uncharacterized oxidoreductase ykvO OS=Bacillus subtilis GN=ykvO PE=3 SV=1	4e-24	gnl|CDD|180804 PRK07041, PRK07041, short chain dehydrogenase; Provisional.	5e-43	tr|B8M2B0|B8M2B0_TALSN Oxidoreductase, short chain dehydrogenase/reductase family OS=Talaromyces stipitatus (strain ATCC 10500 / CBS 375.48 / QM 6759 / NRRL 1006) GN=TSTA_088100 PE=4 SV=1	3e-66	ref|XP_002478537.1| oxidoreductase, short chain dehydrogenase/reductase family [Talaromyces stipitatus ATCC 10500] gb|EED21574.1| oxidoreductase, short chain dehydrogenase/reductase family [Talaromyces stipitatus ATCC 10500]	3e-66	lcl|B8M2B0_TALSN/22-272 PF13561.1;adh_short_C2;	2e-62	-	GO:0008152,metabolic process;GO:0055114,oxidation-reduction process;GO:0005488,binding;GO:0016491,oxidoreductase activity	-	-	-
comp14387_c0_seq1	GBSP01010638	comp14387_c0_seq1	down	0.22	0.09	-1.28951	1	1	0.113637	1	1	0.957355	-	-	403	-	-	-	-	tr|B8N0L0|B8N0L0_ASPFN ABC multidrug transporter, putative OS=Aspergillus flavus (strain ATCC 200026 / FGSC A1120 / NRRL 3357 / JCM 12722 / SRRC 167) GN=AFLA_024530 PE=3 SV=1	2e-32	ref|XP_002373964.1| ABC multidrug transporter, putative [Aspergillus flavus NRRL3357] gb|EED55182.1| ABC multidrug transporter, putative [Aspergillus flavus NRRL3357]	2e-32	lcl|Q9P8K1_BOTFU/102-163 PF06422.7;PDR_CDR;	3e-15	-	GO:0016020,membrane;GO:0006810,transport;GO:0005524,ATP binding;GO:0042626,ATPase activity, coupled to transmembrane movement of substances;GO:0000166,nucleotide binding;GO:0006200,ATP catabolic process;GO:0016021,integral to membrane;GO:0017111,nucleoside-triphosphatase activity;GO:0016887,ATPase activity	-	-	-
comp1438_c0_seq6		comp1438_c0_seq6	down	2.58	0.47	-2.45664	1	0.137955	0.563571	1	1	0.999993	ABCC2	ATP-binding cassette, subfamily C (CFTR/MRP), member 2	161	-	-	-	-	tr|B6QSY8|B6QSY8_PENMQ Multidrug resistance-associated protein, putative OS=Penicillium marneffei (strain ATCC 18224 / CBS 334.59 / QM 7333) GN=PMAA_003390 PE=3 SV=1	0	ref|XP_002152488.1| multidrug resistance-associated protein, putative [Penicillium marneffei ATCC 18224] gb|EEA19551.1| multidrug resistance-associated protein, putative [Penicillium marneffei ATCC 18224]	0	lcl|B6HIW3_PENCW/73-395 PF01979.15;Amidohydro_1;	1e-176	QIU	GO:0032440,2-alkenal reductase [NAD(P)] activity;GO:0006810,transport;GO:0055085,transmembrane transport;GO:0005524,ATP binding;GO:0042626,ATPase activity, coupled to transmembrane movement of substances;GO:0055114,oxidation-reduction process;GO:0000166,nucleotide binding;GO:0006200,ATP catabolic process;GO:0016021,integral to membrane;GO:0017111,nucleoside-triphosphatase activity;GO:0016491,oxid…	-	K05666	ko02010, ABC transporters;ko04976, Bile secretion;
comp14398_c0_seq1	GBSP01010576	comp14398_c0_seq1	down	0.09	0	#NAME?	1	1	NA	1	1	NA	SMPD1, ASM	sphingomyelin phosphodiesterase	935	-	-	-	-	tr|G7XB42|G7XB42_ASPKW Acid sphingomyelinase OS=Aspergillus kawachii (strain NBRC 4308) GN=AKAW_02239 PE=4 SV=1	1e-94	dbj|GAA84124.1| acid sphingomyelinase [Aspergillus kawachii IFO 4308]	1e-94	-	-	-	GO:0006685,sphingomyelin catabolic process;GO:0055085,transmembrane transport;GO:0016787,hydrolase activity;GO:0004767,sphingomyelin phosphodiesterase activity;GO:0006812,cation transport;GO:0008324,cation transmembrane transporter activity	EC:3.1.4.12	K12350	ko00600, Sphingolipid metabolism;ko04142, Lysosome;
comp14398_c0_seq2	GBSP01010577	comp14398_c0_seq2	down	0.1	0	#NAME?	1	1	NA	1	1	NA	SMPD1, ASM	sphingomyelin phosphodiesterase	869	-	-	-	-	tr|G7XB42|G7XB42_ASPKW Acid sphingomyelinase OS=Aspergillus kawachii (strain NBRC 4308) GN=AKAW_02239 PE=4 SV=1	1e-94	dbj|GAA84124.1| acid sphingomyelinase [Aspergillus kawachii IFO 4308]	1e-94	-	-	-	GO:0006685,sphingomyelin catabolic process;GO:0055085,transmembrane transport;GO:0016787,hydrolase activity;GO:0004767,sphingomyelin phosphodiesterase activity;GO:0006812,cation transport;GO:0008324,cation transmembrane transporter activity	EC:3.1.4.12	K12350	ko00600, Sphingolipid metabolism;ko04142, Lysosome;
comp14400_c0_seq1	GBSP01009921	comp14400_c0_seq1	down	0.2	0	#NAME?	1	1	NA	1	1	NA	-	-	214	-	-	-	-	-	-	-	-	-	-	-	-	-	-	-
comp14402_c0_seq1		comp14402_c0_seq1	down	0.16	0	#NAME?	1	1	NA	1	1	NA	-	-	139	-	-	-	-	-	-	-	-	-	-	-	-	-	-	-
comp14435_c0_seq1	GBSP01010069	comp14435_c0_seq1	down	0.17	0.07	-1.28011	1	1	0.0636644	1	1	0.911966	-	-	526	-	-	-	-	-	-	-	-	-	-	-	-	-	-	-
comp14439_c0_seq1	GBSP01010617	comp14439_c0_seq1	down	1.31	0	#NAME?	1	0.516708	NA	1	1	NA	-	-	201	-	-	-	-	tr|B6H182|B6H182_PENCW Pc13g00370 protein (Fragment) OS=Penicillium chrysogenum (strain ATCC 28089 / DSM 1075 / Wisconsin 54-1255) GN=Pc13g00370 PE=4 SV=1	3e-13	ref|XP_002558486.1| Pc13g00370 [Penicillium chrysogenum Wisconsin 54-1255] emb|CAP91106.1| Pc13g00370 [Penicillium chrysogenum Wisconsin 54-1255]	3e-13	lcl|B6H182_PENCW/6-158 PF06687.7;SUR7;	6e-14	-	-	-	-	-
comp1371_c0_seq4	GBSP01002175	comp1371_c0_seq4	down	11.11	0.02	-9.11764	1	0.00070105	0.00356213	1	0.179928	0.212044	SLC30A1, ZNT1	solute carrier family 30 (zinc transporter), member 1	1925	-	-	-	-	tr|B6Q9S2|B6Q9S2_PENMQ Cation diffusion facilitator family metal ion transporter, putative OS=Penicillium marneffei (strain ATCC 18224 / CBS 334.59 / QM 7333) GN=PMAA_072360 PE=4 SV=1	2e-93	ref|XP_001822489.2| cation diffusion facilitator family metal ion transporter [Aspergillus oryzae RIB40]	1e-113	lcl|B6Q9S2_PENMQ/11-328 PF01545.16;Cation_efflux;	7e-94	-	GO:0055085,transmembrane transport;GO:0016021,integral to membrane;GO:0006812,cation transport;GO:0008324,cation transmembrane transporter activity	-	K14688	ko04978, Mineral absorption;
comp14456_c0_seq1	GBSP01010145	comp14456_c0_seq1	down	0.43	0.19	-1.17834	1	1	0.321165	1	1	0.999993	-	-	611	-	-	-	-	-	-	-	-	-	-	-	-	-	-	-
comp14468_c0_seq1		comp14468_c0_seq1	down	0.16	0	#NAME?	1	1	NA	1	1	NA	-	-	134	-	-	-	-	-	-	-	-	-	-	O	-	-	-	-
comp14470_c0_seq1	GBSP01010483	comp14470_c0_seq1	down	0.51	0.18	-1.5025	1	0.516708	0.403826	1	1	0.999993	-	-	214	-	-	-	-	tr|B6HN24|B6HN24_PENCW Pc21g00130 protein OS=Penicillium chrysogenum (strain ATCC 28089 / DSM 1075 / Wisconsin 54-1255) GN=Pc21g00130 PE=4 SV=1	6e-12	ref|XP_002567088.1| Pc21g00130 [Penicillium chrysogenum Wisconsin 54-1255] emb|CAP94910.1| Pc21g00130 [Penicillium chrysogenum Wisconsin 54-1255]	5e-12	-	-	-	-	-	-	-
comp14474_c0_seq1		comp14474_c0_seq1	down	0.13	0	#NAME?	1	1	NA	1	1	NA	-	-	168	-	-	-	-	-	-	-	-	-	-	-	-	-	-	-
comp14479_c0_seq1	GBSP01010375	comp14479_c0_seq1	down	0.08	0	#NAME?	1	1	NA	1	1	NA	-	-	575	-	-	-	-	-	-	-	-	-	-	-	-	-	-	-
comp14491_c0_seq1		comp14491_c0_seq1	down	0.2	0	#NAME?	1	1	NA	1	1	NA	-	-	112	-	-	-	-	-	-	-	-	-	-	-	-	-	-	-
comp14492_c0_seq1	GBSP01009940	comp14492_c0_seq1	down	0.29	0.07	-2.05063	1	1	0.186572	1	1	0.999993	PIP	aquaporin PIP	533	sp|Q9ATM4|PIP27_MAIZE Aquaporin PIP2-7 OS=Zea mays GN=PIP2-7 PE=2 SV=1	6e-79	gnl|CDD|201100 pfam00230, MIP, Major intrinsic protein. MIP (Major Intrinsic Protein) family proteins exhibit essentially two distinct types of channel properties: (1) specific water transport by the aquaporins, and (2) small neutral solutes transport, such as glycerol by the glycerol facilitators.	2e-50	tr|G7IRS0|G7IRS0_MEDTR Aquaporin PIP2-7 OS=Medicago truncatula GN=MTR_2g094270 PE=4 SV=1	5e-80	ref|XP_003597235.1| Aquaporin PIP2-7 [Medicago truncatula] gb|AES67486.1| Aquaporin PIP2-7 [Medicago truncatula]	5e-80	lcl|B3XXK5_TULGE/32-269 PF00230.15;MIP;	2e-68	G	GO:0016020,membrane;GO:0006833,water transport;GO:0006810,transport;GO:0055085,transmembrane transport;GO:0016021,integral to membrane;GO:0005886,plasma membrane;GO:0005215,transporter activity	-	K09872	-
comp14493_c0_seq1	GBSP01010031	comp14493_c0_seq1	down	0.16	0	#NAME?	1	1	NA	1	1	NA	EEF1A	elongation factor 1-alpha	273	sp|Q03033|EF1A_WHEAT Elongation factor 1-alpha OS=Triticum aestivum GN=TEF1 PE=2 SV=1	2e-57	gnl|CDD|185474 PTZ00141, PTZ00141, elongation factor 1- alpha; Provisional.	6e-74	tr|P94007|P94007_ARATH EF-1 for elongation factor 1-alpha (NAEEFTU2) (Fragment) OS=Arabidopsis thaliana PE=2 SV=1	1e-59	dbj|BAJ91931.1| predicted protein [Hordeum vulgare subsp. vulgare]	3e-59	lcl|C0LL47_9CHLO/5-203 PF00009.22;GTP_EFTU;	9e-57	J	GO:0006184,GTP catabolic process;GO:0016779,nucleotidyltransferase activity;GO:0003746,translation elongation factor activity;GO:0006414,translational elongation;GO:0005737,cytoplasm;GO:0004781,sulfate adenylyltransferase (ATP) activity;GO:0003924,GTPase activity;GO:0000166,nucleotide binding;GO:0006412,translation;GO:0005525,GTP binding;GO:0016740,transferase activity	-	K03231	ko03013, RNA transport;ko05134, Legionellosis;
comp14498_c0_seq1	GBSP01010009	comp14498_c0_seq1	down	0.31	0.13	-1.25376	1	1	0.208007	1	1	0.999993	-	-	422	-	-	-	-	-	-	-	-	-	-	-	-	-	-	-
comp14500_c0_seq1	GBSP01009999	comp14500_c0_seq1	down	0.08	0	#NAME?	1	1	NA	1	1	NA	-	-	552	-	-	-	-	tr|A2QSN8|A2QSN8_ASPNC Putative uncharacterized protein An08g11390 OS=Aspergillus niger (strain CBS 513.88 / FGSC A1513) GN=An08g11390 PE=4 SV=1	3e-34	emb|CAK45810.1| unnamed protein product [Aspergillus niger]	3e-34	-	-	-	-	-	-	-
comp14513_c0_seq1	GBSP01010324	comp14513_c0_seq1	down	0.53	0.26	-1.02748	1	0.516708	0.394497	1	1	0.999993	-	-	575	-	-	-	-	tr|B6HU00|B6HU00_PENCW Pc22g09270 protein OS=Penicillium chrysogenum (strain ATCC 28089 / DSM 1075 / Wisconsin 54-1255) GN=Pc22g09270 PE=4 SV=1	1e-73	ref|XP_002564939.1| Pc22g09270 [Penicillium chrysogenum Wisconsin 54-1255] emb|CAP98215.1| Pc22g09270 [Penicillium chrysogenum Wisconsin 54-1255]	1e-73	lcl|B6HU00_PENCW/30-398 PF07690.11;MFS_1;	9e-45	-	GO:0055085,transmembrane transport;GO:0016021,integral to membrane	-	-	-
comp14520_c0_seq1	GBSP01010066	comp14520_c0_seq1	down	0.32	0.14	-1.19265	1	1	0.217809	1	1	0.999993	ERG4	delta24(24(1))-sterol reductase	270	sp|P25340|ERG4_YEAST Delta(24(24(1)))-sterol reductase OS=Saccharomyces cerevisiae (strain ATCC 204508 / S288c) GN=ERG4 PE=1 SV=2	4e-17	-	-	tr|B6HGQ4|B6HGQ4_PENCW Pc20g13170 protein OS=Penicillium chrysogenum (strain ATCC 28089 / DSM 1075 / Wisconsin 54-1255) GN=Pc20g13170 PE=4 SV=1	3e-39	ref|XP_002563798.1| Pc20g13170 [Penicillium chrysogenum Wisconsin 54-1255] emb|CAP86646.1| Pc20g13170 [Penicillium chrysogenum Wisconsin 54-1255]	3e-39	lcl|B6HGQ4_PENCW/60-498 PF01222.12;ERG4_ERG24;	3e-40	-	GO:0016020,membrane;GO:0016628,oxidoreductase activity, acting on the CH-CH group of donors, NAD or NADP as acceptor;GO:0055114,oxidation-reduction process	EC:1.3.1.71	K00223	ko00100, Steroid biosynthesis;
comp14522_c0_seq1		comp14522_c0_seq1	down	0.45	0.13	-1.79141	1	1	0.358176	1	1	0.999993	-	-	147	-	-	-	-	-	-	-	-	-	-	-	-	-	-	-
comp14523_c0_seq1	GBSP01009847	comp14523_c0_seq1	down	0.14	0	#NAME?	1	1	NA	1	1	NA	-	-	308	-	-	-	-	tr|Q8NJM4|Q8NJM4_ASPFM Putative lysine-specific permease OS=Neosartorya fumigata GN=AfA12H2.07 PE=4 SV=1	3e-13	emb|CAD37145.1| putative lysine-specific permease [Aspergillus fumigatus]	3e-13	-	-	-	GO:0016020,membrane;GO:0006810,transport;GO:0055085,transmembrane transport;GO:0006865,amino acid transport;GO:0016021,integral to membrane;GO:0003333,amino acid transmembrane transport;GO:0015171,amino acid transmembrane transporter activity	-	-	-
comp14524_c0_seq1		comp14524_c0_seq1	down	0.23	0	#NAME?	1	1	NA	1	1	NA	-	-	193	-	-	-	-	-	-	-	-	-	-	-	-	-	-	-
comp14527_c0_seq1	GBSP01010260	comp14527_c0_seq1	down	0.26	0.07	-1.89308	1	1	0.15271	1	1	0.999993	-	-	253	-	-	-	-	-	-	-	-	-	-	-	-	-	-	-
comp14532_c0_seq1		comp14532_c0_seq1	down	0.19	0	#NAME?	1	1	NA	1	1	NA	-	-	116	-	-	-	-	-	-	-	-	-	-	-	-	-	-	-
comp14533_c0_seq1	GBSP01010679	comp14533_c0_seq1	down	0.18	0	#NAME?	1	1	NA	1	1	NA	-	-	481	-	-	-	-	tr|B6H309|B6H309_PENCW Pc13g15660 protein (Precursor) OS=Penicillium chrysogenum (strain ATCC 28089 / DSM 1075 / Wisconsin 54-1255) GN=Pc13g15660 PE=4 SV=1	2e-37	ref|XP_002559961.1| Pc13g15660 [Penicillium chrysogenum Wisconsin 54-1255] emb|CAP92635.1| Pc13g15660 [Penicillium chrysogenum Wisconsin 54-1255]	2e-37	lcl|B6H309_PENCW/1-183 PB007004; Pfam-B_7004;	4e-38	-	-	-	-	-
comp14536_c0_seq1	GBSP01009837	comp14536_c0_seq1	down	0.41	0.09	-2.18763	1	1	0.32421	1	1	0.999993	-	-	215	-	-	-	-	-	-	-	-	-	-	-	-	-	-	-
comp14537_c0_seq1		comp14537_c0_seq1	down	0.49	0.14	-1.80735	1	1	0.397598	1	1	0.999993	-	-	134	-	-	-	-	-	-	-	-	-	-	-	-	-	-	-
comp14544_c0_seq1	GBSP01010432	comp14544_c0_seq1	down	0.09	0.04	-1.16993	1	1	0.0080885	1	1	0.346292	-	-	473	-	-	-	-	-	-	-	-	-	-	-	-	-	-	-
comp14544_c0_seq3		comp14544_c0_seq3	down	0.13	0	#NAME?	1	1	NA	1	1	NA	-	-	169	-	-	-	-	-	-	-	-	-	-	-	-	-	-	-
comp14548_c0_seq1		comp14548_c0_seq1	down	0.32	0	#NAME?	1	1	NA	1	1	NA	-	-	138	-	-	-	-	-	-	-	-	-	-	-	-	-	-	-
comp14549_c0_seq1	GBSP01010639	comp14549_c0_seq1	down	0.11	0.05	-1.1375	1	1	0.0180453	1	1	0.542615	-	-	797	-	-	-	-	-	-	-	-	-	-	-	-	-	-	-
comp1454_c0_seq1		comp1454_c0_seq1	down	3175.79	1204.1	-1.39916	1	4.60252e-173	7.31821e-166	1	5.35503e-169	6.36025e-162	-	-	119	-	-	-	-	tr|B8MI73|B8MI73_TALSN Putative uncharacterized protein OS=Talaromyces stipitatus (strain ATCC 10500 / CBS 375.48 / QM 6759 / NRRL 1006) GN=TSTA_040370 PE=4 SV=1	1e-12	ref|XP_003190886.1| hypothetical protein AOR_1_208044 [Aspergillus oryzae RIB40]	2e-16	-	-	-	-	-	-	-
comp14552_c0_seq1	GBSP01010538	comp14552_c0_seq1	down	0.88	0	#NAME?	1	0.516708	NA	1	1	NA	-	-	224	-	-	-	-	-	-	-	-	-	-	-	-	-	-	-
comp14555_c0_seq1	GBSP01010627	comp14555_c0_seq1	down	0.2	0.06	-1.73697	1	1	0.0882711	1	1	0.942065	-	-	649	-	-	-	-	-	-	-	-	-	-	-	-	-	-	-
comp14557_c0_seq1		comp14557_c0_seq1	down	0.18	0	#NAME?	1	1	NA	1	1	NA	-	-	124	-	-	-	-	-	-	-	-	-	-	-	-	-	-	-
comp14567_c0_seq1	GBSP01010166	comp14567_c0_seq1	down	0.15	0.05	-1.58496	1	1	0.0425054	1	1	0.804522	-	-	747	-	-	-	-	-	-	-	-	-	-	-	-	-	-	-
comp14567_c0_seq3	GBSP01010168	comp14567_c0_seq3	down	0.12	0	#NAME?	1	1	NA	1	1	NA	-	-	366	-	-	-	-	-	-	-	-	-	-	-	-	-	-	-
comp14576_c0_seq1	GBSP01009959	comp14576_c0_seq1	down	0.71	0.34	-1.06228	1	0.516708	0.516067	1	1	0.999993	-	-	677	-	-	-	-	-	-	-	-	-	-	-	-	-	-	-
comp14580_c0_seq1		comp14580_c0_seq1	down	0.39	0	#NAME?	1	1	NA	1	1	NA	-	-	113	-	-	-	-	-	-	-	-	-	-	-	-	-	-	-
comp14584_c0_seq1		comp14584_c0_seq1	down	2.5	1.14	-1.13289	0.862046	0.525053	0.900519	1	1	0.999993	-	-	166	-	-	-	-	tr|G7K0D8|G7K0D8_MEDTR RRNA intron-encoded homing endonuclease OS=Medicago truncatula GN=MTR_5g051060 PE=4 SV=1	5e-24	ref|XP_003541241.1| PREDICTED: uncharacterized protein LOC100810244 [Glycine max]	1e-24	-	-	-	-	-	-	-
comp14585_c0_seq1	GBSP01010390	comp14585_c0_seq1	down	0.47	0.07	-2.74723	1	1	0.400056	1	1	0.999993	-	-	282	-	-	-	-	-	-	-	-	-	-	-	-	-	-	-
comp14586_c0_seq6		comp14586_c0_seq6	down	0.23	0	#NAME?	1	1	NA	1	1	NA	-	-	191	-	-	-	-	-	-	-	-	-	-	-	-	-	-	-
comp14590_c0_seq1	GBSP01010421	comp14590_c0_seq1	down	0.09	0.04	-1.16993	1	1	0.0080885	1	1	0.346292	-	-	512	sp|Q9UVX6|AXHA_ASPSO Alpha-L-arabinofuranosidase axhA OS=Aspergillus sojae GN=axhA PE=2 SV=1	2e-64	gnl|CDD|185728 cd08987, GH62, Glycosyl hydrolase family 62, characterized arabinofuranosidases. The glycosyl hydrolase family 62 includes eukaryotic and prokaryotic enzymes, most of which are characterized arabinofuranosidases (alpha-L-arabinofuranosidases; EC 3.2.1.55) that specifically cleave either alpha-1,2 or alpha-1,3-L-arabinofuranose side chains from xylans. The enzyme does not act on xyl…	3e-74	tr|C9YYV2|C9YYV2_STRSW Putative secreted arabinofuranosidase OS=Streptomyces scabies (strain 87.22) GN=SCAB_22931 PE=4 SV=1	2e-61	ref|XP_001823666.1| alpha-L-arabinofuranosidase axhA [Aspergillus oryzae RIB40] sp|Q2U7D2.1|AXHA_ASPOR RecName: Full=Probable alpha-L-arabinofuranosidase axhA; AltName: Full=Arabinoxylan arabinofuranohydrolase axhA; Flags: Precursor dbj|BAE62533.1| unnamed protein product [Aspergillus oryzae RIB40]	6e-63	lcl|Q6QF60_9HYPO/1-187 PF03664.8;Glyco_hydro_62;	8e-49	-	GO:0045493,xylan catabolic process;GO:0046556,alpha-N-arabinofuranosidase activity;GO:0008152,metabolic process;GO:0016798,hydrolase activity, acting on glycosyl bonds;GO:0030248,cellulose binding;GO:0004553,hydrolase activity, hydrolyzing O-glycosyl compounds;GO:0016787,hydrolase activity;GO:0046373,L-arabinose metabolic process;GO:0005576,extracellular region;GO:0005975,carbohydrate metabolic p…	-	-	-
comp14604_c0_seq1	GBSP01010400	comp14604_c0_seq1	down	0.33	0.11	-1.58496	1	1	0.230633	1	1	0.999993	-	-	1007	-	-	-	-	-	-	-	-	-	-	-	-	-	-	-
comp14604_c0_seq2	GBSP01010401	comp14604_c0_seq2	down	0.32	0.06	-2.41504	1	1	0.221814	1	1	0.999993	-	-	946	-	-	-	-	-	-	-	-	-	-	-	-	-	-	-
comp14605_c0_seq1	GBSP01010543	comp14605_c0_seq1	down	0.48	0.1	-2.26303	1	1	0.400899	1	1	0.999993	-	-	366	-	-	-	-	tr|B8NNX9|B8NNX9_ASPFN Monooxygenase, putative OS=Aspergillus flavus (strain ATCC 200026 / FGSC A1120 / NRRL 3357 / JCM 12722 / SRRC 167) GN=AFLA_125850 PE=4 SV=1	7e-27	ref|XP_001825082.2| monooxygenase [Aspergillus oryzae RIB40]	2e-27	-	-	-	GO:0050661,NADP binding;GO:0050660,flavin adenine dinucleotide binding;GO:0004499,N,N-dimethylaniline monooxygenase activity;GO:0004497,monooxygenase activity;GO:0055114,oxidation-reduction process	-	-	-
comp14613_c0_seq1	GBSP01009859	comp14613_c0_seq1	down	0.33	0.15	-1.1375	1	1	0.227281	1	1	0.999993	-	-	1123	-	-	-	-	-	-	-	-	-	-	-	-	-	-	-
comp14627_c0_seq1		comp14627_c0_seq1	down	0.2	0	#NAME?	1	1	NA	1	1	NA	-	-	107	-	-	-	-	-	-	-	-	-	-	-	-	-	-	-
comp14635_c0_seq1	GBSP01010268	comp14635_c0_seq1	down	0.71	0.28	-1.34239	1	0.516708	0.54421	1	1	0.999993	-	-	740	-	-	-	-	-	-	-	-	-	-	-	-	-	-	-
comp14637_c0_seq1	GBSP01010459	comp14637_c0_seq1	down	0.5	0	#NAME?	1	1	NA	1	1	NA	-	-	435	-	-	-	-	-	-	-	-	-	-	-	-	-	-	-
comp14644_c0_seq1		comp14644_c0_seq1	down	0.22	0	#NAME?	1	1	NA	1	1	NA	-	-	101	-	-	-	-	-	-	-	-	-	-	-	-	-	-	-
comp14652_c0_seq1		comp14652_c0_seq1	down	0.23	0	#NAME?	1	1	NA	1	1	NA	-	-	192	-	-	-	-	-	-	-	-	-	-	-	-	-	-	-
comp14655_c0_seq1		comp14655_c0_seq1	down	0.18	0	#NAME?	1	1	NA	1	1	NA	-	-	120	-	-	-	-	-	-	-	-	-	-	-	-	-	-	-
comp14665_c0_seq1		comp14665_c0_seq1	down	0.17	0	#NAME?	1	1	NA	1	1	NA	-	-	126	-	-	-	-	-	-	-	-	-	-	-	-	-	-	-
comp14681_c0_seq1		comp14681_c0_seq1	down	0.35	0	#NAME?	1	1	NA	1	1	NA	-	-	124	-	-	-	-	-	-	-	-	-	-	-	-	-	-	-
comp14682_c0_seq1		comp14682_c0_seq1	down	0.16	0	#NAME?	1	1	NA	1	1	NA	-	-	134	-	-	-	-	-	-	-	-	-	-	-	-	-	-	-
comp14685_c0_seq1	GBSP01010456	comp14685_c0_seq1	down	0.31	0.07	-2.14684	1	1	0.209776	1	1	0.999993	PABPC	polyadenylate-binding protein	784	sp|P42731|PABP2_ARATH Polyadenylate-binding protein 2 OS=Arabidopsis thaliana GN=PAB2 PE=1 SV=1	2e-109	gnl|CDD|130689 TIGR01628, PABP-1234, polyadenylate binding protein, human types 1, 2, 3, 4 family. These eukaryotic proteins recognize the poly-A of mRNA and consists of four tandem RNA recognition domains at the N-terminus (rrm: pfam00076) followed by a PABP-specific domain (pfam00658) at the C-terminus. The protein is involved in the transport of mRNA's from the nucleus to the cytoplasm. There …	3e-121	tr|Q6UUN6|Q6UUN6_ORYSJ Putative poly(A)-binding protein OS=Oryza sativa subsp. japonica GN=OsJ_26851 PE=4 SV=1	1e-119	gb|AAQ56342.1| putative poly(A)-binding protein [Oryza sativa Japonica Group] gb|EAZ06502.1| hypothetical protein OsI_28747 [Oryza sativa Indica Group] gb|EAZ42278.1| hypothetical protein OsJ_26851 [Oryza sativa Japonica Group]	1e-119	lcl|D7SVT7_VITVI/122-191 PF00076.17;RRM_1;	8e-36	AJ	GO:0003723,RNA binding;GO:0000166,nucleotide binding;GO:0003676,nucleic acid binding	-	K13126	ko03013, RNA transport;ko03015, mRNA surveillance pathway;ko03018, RNA degradation;
comp14688_c0_seq5		comp14688_c0_seq5	down	0.15	0	#NAME?	1	1	NA	1	1	NA	-	-	148	-	-	-	-	-	-	-	-	-	-	-	-	-	-	-
comp14692_c0_seq1		comp14692_c0_seq1	down	0.37	0	#NAME?	1	1	NA	1	1	NA	-	-	118	-	-	-	-	-	-	-	-	-	-	-	-	-	-	-
comp14694_c0_seq1	GBSP01010183	comp14694_c0_seq1	down	0.28	0.08	-1.80735	1	1	0.175692	1	1	0.999993	-	-	235	-	-	-	-	-	-	-	-	-	-	-	-	-	-	-
comp14697_c0_seq1	GBSP01010136	comp14697_c0_seq1	down	0.21	0.04	-2.39232	1	1	0.0934165	1	1	0.947335	psbW	photosystem II PsbW protein	521	sp|Q41387|PSBW_SPIOL Photosystem II reaction center W protein, chloroplastic OS=Spinacia oleracea GN=psbW PE=1 SV=1	5e-17	gnl|CDD|177712 PLN00092, PLN00092, photosystem I reaction center subunit V (PsaG); Provisional.	2e-28	tr|C6SWM3|C6SWM3_SOYBN Putative uncharacterized protein OS=Glycine max PE=2 SV=1	2e-17	ref|NP_001236684.1| uncharacterized protein LOC100305788 [Glycine max] gb|ACU13646.1| unknown [Glycine max]	1e-17	lcl|C6SWM3_SOYBN/1-136 PF07123.7;PsbW;	4e-18	-	GO:0016020,membrane;GO:0009535,chloroplast thylakoid membrane;GO:0009523,photosystem II;GO:0016021,integral to membrane;GO:0009536,plastid;GO:0009579,thylakoid;GO:0015979,photosynthesis;GO:0009507,chloroplast	-	K02721	ko00195, Photosynthesis;
comp14718_c0_seq1	GBSP01010478	comp14718_c0_seq1	down	0.5	0	#NAME?	1	1	NA	1	1	NA	-	-	264	-	-	-	-	tr|B8MJS8|B8MJS8_TALSN Putative uncharacterized protein OS=Talaromyces stipitatus (strain ATCC 10500 / CBS 375.48 / QM 6759 / NRRL 1006) GN=TSTA_042200 PE=4 SV=1	4e-16	ref|XP_002484698.1| conserved hypothetical protein [Talaromyces stipitatus ATCC 10500] gb|EED14745.1| conserved hypothetical protein [Talaromyces stipitatus ATCC 10500]	4e-16	-	-	-	GO:0008270,zinc ion binding;GO:0003676,nucleic acid binding	-	-	-
comp14724_c0_seq1	GBSP01010580	comp14724_c0_seq1	down	0.24	0	#NAME?	1	1	NA	1	1	NA	-	-	278	-	-	-	-	-	-	-	-	-	-	-	-	-	-	-
comp14727_c0_seq1		comp14727_c0_seq1	down	0.42	0	#NAME?	1	1	NA	1	1	NA	-	-	105	-	-	-	-	-	-	-	-	-	-	-	-	-	-	-
comp14737_c0_seq1		comp14737_c0_seq1	down	0.21	0	#NAME?	1	1	NA	1	1	NA	-	-	102	-	-	-	-	-	-	-	-	-	-	-	-	-	-	-
comp14740_c0_seq1	GBSP01010131	comp14740_c0_seq1	down	0.11	0	#NAME?	1	1	NA	1	1	NA	-	-	201	-	-	-	-	-	-	-	-	-	-	-	-	-	-	-
comp1371_c0_seq5	GBSP01002176	comp1371_c0_seq5	down	11.39	0.03	-8.56859	1	0.00070105	0.00313311	1	0.179928	0.199243	SLC30A1, ZNT1	solute carrier family 30 (zinc transporter), member 1	1923	-	-	-	-	tr|B6Q9S2|B6Q9S2_PENMQ Cation diffusion facilitator family metal ion transporter, putative OS=Penicillium marneffei (strain ATCC 18224 / CBS 334.59 / QM 7333) GN=PMAA_072360 PE=4 SV=1	2e-93	ref|XP_001822489.2| cation diffusion facilitator family metal ion transporter [Aspergillus oryzae RIB40]	1e-113	lcl|B6Q9S2_PENMQ/11-328 PF01545.16;Cation_efflux;	7e-94	-	GO:0055085,transmembrane transport;GO:0016021,integral to membrane;GO:0006812,cation transport;GO:0008324,cation transmembrane transporter activity	-	K14688	ko04978, Mineral absorption;
comp14747_c0_seq1	GBSP01010282	comp14747_c0_seq1	down	0.63	0.22	-1.51785	1	0.516708	0.502139	1	1	0.999993	-	-	346	-	-	-	-	-	-	-	-	-	-	-	-	-	-	-
comp14751_c0_seq1		comp14751_c0_seq1	down	0.6	0	#NAME?	1	0.516708	NA	1	1	NA	-	-	110	-	-	-	-	-	-	-	-	-	-	-	-	-	-	-
comp14761_c0_seq1		comp14761_c0_seq1	down	0.21	0	#NAME?	1	1	NA	1	1	NA	-	-	103	-	-	-	-	-	-	-	-	-	-	-	-	-	-	-
comp14763_c0_seq1	GBSP01010686	comp14763_c0_seq1	down	0.09	0	#NAME?	1	1	NA	1	1	NA	-	-	496	-	-	-	-	-	-	-	-	-	-	-	-	-	-	-
comp14773_c0_seq1		comp14773_c0_seq1	down	0.52	0.23	-1.17688	1	0.516708	0.395742	1	1	0.999993	-	-	167	-	-	-	-	-	-	-	-	-	-	-	-	-	-	-
comp14775_c0_seq1	GBSP01010692	comp14775_c0_seq1	down	0.12	0	#NAME?	1	1	NA	1	1	NA	-	-	375	-	-	-	-	-	-	-	-	-	-	-	-	-	-	-
comp14779_c0_seq2	GBSP01009943	comp14779_c0_seq2	down	0.29	0	#NAME?	1	1	NA	1	1	NA	-	-	307	-	-	-	-	-	-	-	-	-	-	-	-	-	-	-
comp14781_c0_seq1	GBSP01010269	comp14781_c0_seq1	down	0.4	0.07	-2.51457	1	1	0.316941	1	1	0.999993	-	-	758	sp|Q9SV68|QORH_ARATH Putative quinone-oxidoreductase homolog, chloroplastic OS=Arabidopsis thaliana GN=At4g13010 PE=2 SV=1	1e-106	gnl|CDD|176228 cd08267, MDR1, Medium chain dehydrogenases/reductase (MDR)/zinc-dependent alcohol dehydrogenase-like family. This group is a member of the medium chain dehydrogenases/reductase (MDR)/zinc-dependent alcohol dehydrogenase-like family, but lacks the zinc-binding sites of the zinc-dependent alcohol dehydrogenases. The medium chain dehydrogenases/reductase (MDR)/zinc-dependent alcohol d…	5e-87	tr|C5YDV5|C5YDV5_SORBI Putative uncharacterized protein Sb06g008990 OS=Sorghum bicolor GN=Sb06g008990 PE=4 SV=1	3e-117	ref|XP_002446245.1| hypothetical protein SORBIDRAFT_06g008990 [Sorghum bicolor] gb|EES10573.1| hypothetical protein SORBIDRAFT_06g008990 [Sorghum bicolor]	3e-117	lcl|B9GIJ9_POPTR/192-273 PF00107.21;ADH_zinc_N;	3e-38	CR	GO:0016020,membrane;GO:0055114,oxidation-reduction process;GO:0005488,binding;GO:0009706,chloroplast inner membrane;GO:0009528,plastid inner membrane;GO:0008270,zinc ion binding;GO:0009536,plastid;GO:0016491,oxidoreductase activity;GO:0009507,chloroplast	-	-	-
comp14786_c0_seq1		comp14786_c0_seq1	down	0.42	0.12	-1.80735	1	1	0.328232	1	1	0.999993	-	-	155	-	-	-	-	-	-	-	-	-	-	-	-	-	-	-
comp14790_c0_seq1	GBSP01010241	comp14790_c0_seq1	down	0.27	0.08	-1.75489	1	1	0.164622	1	1	0.999993	-	-	478	-	-	-	-	-	-	-	-	-	-	-	-	-	-	-
comp14791_c0_seq1		comp14791_c0_seq1	down	1.96	0.31	-2.66051	1	0.266988	0.702992	1	1	0.999993	-	-	123	-	-	gnl|CDD|187696 cd09272, RNase_HI_RT_Ty1, Ty1/Copia family of RNase HI in long-term repeat retroelements. Ribonuclease H (RNase H) enzymes are divided into two major families, Type 1 and Type 2, based on amino acid sequence similarities and biochemical properties. RNase H is an endonuclease that cleaves the RNA strand of an RNA/DNA hybrid in a sequence non-specific manner in the presence of divale…	2e-16	tr|A6QW78|A6QW78_AJECN Putative uncharacterized protein OS=Ajellomyces capsulata (strain NAm1 / WU24) GN=HCAG_01635 PE=4 SV=1	5e-18	ref|XP_001248977.1| hypothetical protein CIMG_02748 [Coccidioides immitis RS]	3e-19	-	-	-	GO:0015074,DNA integration;GO:0003677,DNA binding;GO:0003676,nucleic acid binding	-	-	-
comp14794_c0_seq1		comp14794_c0_seq1	down	0.16	0	#NAME?	1	1	NA	1	1	NA	-	-	133	-	-	-	-	-	-	-	-	-	-	-	-	-	-	-
comp14797_c0_seq1	GBSP01010405	comp14797_c0_seq1	down	0.44	0.13	-1.75899	1	1	0.347382	1	1	0.999993	-	-	296	-	-	-	-	-	-	-	-	-	-	-	-	-	-	-
comp14798_c0_seq1		comp14798_c0_seq1	down	0.85	0.15	-2.5025	1	0.516708	0.73868	1	1	0.999993	-	-	128	-	-	-	-	-	-	-	-	-	-	-	-	-	-	-
comp14800_c0_seq1		comp14800_c0_seq1	down	0.2	0	#NAME?	1	1	NA	1	1	NA	-	-	107	-	-	-	-	-	-	-	-	-	-	-	-	-	-	-
comp14803_c0_seq1		comp14803_c0_seq1	down	0.19	0	#NAME?	1	1	NA	1	1	NA	-	-	113	-	-	-	-	-	-	-	-	-	-	-	-	-	-	-
comp14809_c0_seq1	GBSP01009995	comp14809_c0_seq1	down	0.25	0	#NAME?	1	1	NA	1	1	NA	TUBB	tubulin beta	348	sp|P18699|TBB_LYMST Tubulin beta chain (Fragment) OS=Lymnaea stagnalis PE=3 SV=1	9e-36	gnl|CDD|177801 PLN00220, PLN00220, tubulin beta chain; Provisional.	5e-50	tr|C4J7D7|C4J7D7_MAIZE Putative uncharacterized protein OS=Zea mays PE=4 SV=1	4e-36	gb|ACR37087.1| unknown [Zea mays]	4e-36	lcl|C4IYR7_MAIZE/42-93 PB055126; Pfam-B_55126;	7e-18	Z	GO:0005856,cytoskeleton;GO:0007018,microtubule-based movement;GO:0005874,microtubule;GO:0006184,GTP catabolic process;GO:0005737,cytoplasm;GO:0003924,GTPase activity;GO:0051258,protein polymerization;GO:0000166,nucleotide binding;GO:0043234,protein complex;GO:0005198,structural molecule activity;GO:0005525,GTP binding;GO:0007017,microtubule-based process	-	K07375	ko04145, Phagosome;ko04540, Gap junction;ko05130, Pathogenic Escherichia coli infection;
comp14810_c0_seq1		comp14810_c0_seq1	down	0.12	0	#NAME?	1	1	NA	1	1	NA	-	-	178	-	-	-	-	-	-	-	-	-	-	-	-	-	-	-
comp14813_c0_seq1	GBSP01009906	comp14813_c0_seq1	down	0.42	0.21	-1	1	1	0.306592	1	1	0.999993	H2B	histone H2B	367	sp|Q9LZ45|H2B9_ARATH Histone H2B.9 OS=Arabidopsis thaliana GN=At5g02570 PE=1 SV=3	7e-54	gnl|CDD|197718 smart00427, H2B, Histone H2B.	4e-58	tr|B9H369|B9H369_POPTR Histone H2B (Fragment) OS=Populus trichocarpa GN=HTB904 PE=3 SV=1	2e-53	ref|XP_002305858.1| histone 2 [Populus trichocarpa] ref|XP_002314196.1| histone 2 [Populus trichocarpa] gb|EEE86369.1| histone 2 [Populus trichocarpa] gb|EEE88151.1| histone 2 [Populus trichocarpa]	2e-53	lcl|Q6E499_CYNDA/5-75 PF00125.19;Histone;	1e-36	B	GO:0005634,nucleus;GO:0003677,DNA binding;GO:0006334,nucleosome assembly;GO:0005694,chromosome;GO:0000786,nucleosome	-	K11252	ko05034, Alcoholism;ko05322, Systemic lupus erythematosus;
comp14818_c0_seq1		comp14818_c0_seq1	down	0.4	0	#NAME?	1	1	NA	1	1	NA	-	-	109	-	-	-	-	-	-	-	-	-	-	-	-	-	-	-
comp1481_c0_seq4		comp1481_c0_seq4	down	0.44	0	#NAME?	1	1	NA	1	1	NA	-	-	148	-	-	-	-	-	-	-	-	lcl|Q5B7D3_EMENI/833-911 PF13424.1;TPR_12;	2e-19	-	-	-	-	-
comp1481_c0_seq5		comp1481_c0_seq5	down	0.54	0.16	-1.75489	1	0.516708	0.441639	1	1	0.999993	-	-	122	-	-	-	-	-	-	-	-	lcl|Q5B7D3_EMENI/833-911 PF13424.1;TPR_12;	2e-19	-	-	-	-	-
comp14821_c0_seq1	GBSP01010611	comp14821_c0_seq1	down	0.48	0.1	-2.26303	1	1	0.400899	1	1	0.999993	E1.2.1.3	aldehyde dehydrogenase (NAD+)	598	sp|P27463|AL1A1_CHICK Retinal dehydrogenase 1 OS=Gallus gallus GN=ALDH1A1 PE=2 SV=1	3e-39	gnl|CDD|201055 pfam00171, Aldedh, Aldehyde dehydrogenase family. This family of dehydrogenases act on aldehyde substrates. Members use NADP as a cofactor. The family includes the following members: The prototypical members are the aldehyde dehydrogenases EC:1.2.1.3. Succinate-semialdehyde dehydrogenase EC:1.2.1.16. Lactaldehyde dehydrogenase EC:1.2.1.22. Benzaldehyde dehydrogenase EC:1.2.1.28. Me…	7e-68	tr|F9F5W1|F9F5W1_FUSOF Putative uncharacterized protein OS=Fusarium oxysporum (strain Fo5176) GN=FOXB_01786 PE=3 SV=1	3e-69	gb|EGU87690.1| hypothetical protein FOXB_01786 [Fusarium oxysporum Fo5176]	2e-69	lcl|Q2GR72_CHAGB/17-477 PF00171.17;Aldedh;	1e-66	CF	GO:0016620,oxidoreductase activity, acting on the aldehyde or oxo group of donors, NAD or NADP as acceptor;GO:0008152,metabolic process;GO:0001758,retinal dehydrogenase activity;GO:0005737,cytoplasm;GO:0055114,oxidation-reduction process;GO:0004029,aldehyde dehydrogenase (NAD) activity;GO:0016491,oxidoreductase activity	EC:1.2.1.3	K00128	ko00010, Glycolysis / Gluconeogenesis;ko00040, Pentose and glucuronate interconversions;ko00053, Ascorbate and aldarate metabolism;ko00071, Fatty acid metabolism;ko00280, Valine, leucine and isoleucine degradation;ko00310, Lysine degradation;ko00330, Arginine and proline metabolism;ko00340, Histidine metabolism;ko00380, Tryptophan metabolism;ko00410, beta-Alanine metabolism;ko00561, Glycerolipid …
comp14828_c0_seq1	GBSP01010353	comp14828_c0_seq1	down	18.39	5.6	-1.71542	0.994689	0.0171352	0.0247908	1	1	0.634446	-	-	382	-	-	-	-	tr|C6JSI7|C6JSI7_SORBI Putative uncharacterized protein Sb0890s002010 (Fragment) OS=Sorghum bicolor GN=Sb0890s002010 PE=4 SV=1	1e-36	ref|XP_002488976.1| hypothetical protein SORBIDRAFT_0890s002010 [Sorghum bicolor] gb|EES20560.1| hypothetical protein SORBIDRAFT_0890s002010 [Sorghum bicolor]	9e-37	lcl|C6JSP9_SORBI/41-75 PB158683; Pfam-B_158683;	3e-12	-	-	-	-	-
comp14830_c0_seq1		comp14830_c0_seq1	down	0.18	0	#NAME?	1	1	NA	1	1	NA	-	-	120	-	-	-	-	-	-	-	-	-	-	-	-	-	-	-
comp14831_c0_seq1		comp14831_c0_seq1	down	0.25	0	#NAME?	1	1	NA	1	1	NA	-	-	175	-	-	-	-	-	-	-	-	-	-	-	-	-	-	-
comp14835_c0_seq1		comp14835_c0_seq1	down	0.14	0	#NAME?	1	1	NA	1	1	NA	-	-	157	-	-	-	-	-	-	-	-	-	-	-	-	-	-	-
comp14850_c0_seq1		comp14850_c0_seq1	down	0.4	0	#NAME?	1	1	NA	1	1	NA	-	-	109	-	-	-	-	-	-	-	-	-	-	-	-	-	-	-
comp14851_c0_seq1	GBSP01010524	comp14851_c0_seq1	down	0.71	0	#NAME?	1	0.516708	NA	1	1	NA	-	-	370	-	-	-	-	-	-	-	-	-	-	-	-	-	-	-
comp14853_c0_seq1		comp14853_c0_seq1	down	0.17	0	#NAME?	1	1	NA	1	1	NA	-	-	132	-	-	-	-	-	-	-	-	-	-	-	-	-	-	-
comp14864_c0_seq1	GBSP01010325	comp14864_c0_seq1	down	0.09	0	#NAME?	1	1	NA	1	1	NA	-	-	487	-	-	-	-	-	-	-	-	-	-	-	-	-	-	-
comp14864_c0_seq5		comp14864_c0_seq5	down	0.27	0	#NAME?	1	1	NA	1	1	NA	-	-	161	-	-	-	-	-	-	-	-	-	-	-	-	-	-	-
comp14864_c0_seq6		comp14864_c0_seq6	down	0.18	0	#NAME?	1	1	NA	1	1	NA	-	-	121	-	-	-	-	-	-	-	-	-	-	-	-	-	-	-
comp14865_c0_seq1		comp14865_c0_seq1	down	0.18	0	#NAME?	1	1	NA	1	1	NA	-	-	124	-	-	-	-	-	-	-	-	-	-	-	-	-	-	-
comp14868_c0_seq1	GBSP01010042	comp14868_c0_seq1	down	0.07	0.03	-1.22239	1	1	0.00230327	1	1	0.175082	-	-	656	-	-	-	-	tr|A6RQ43|A6RQ43_BOTFB Predicted protein OS=Botryotinia fuckeliana (strain B05.10) GN=BC1G_02566 PE=4 SV=1	2e-10	ref|XP_001558932.1| predicted protein [Botryotinia fuckeliana B05.10] gb|EDN32189.1| predicted protein [Botryotinia fuckeliana B05.10]	2e-10	-	-	-	-	-	-	-
comp14876_c0_seq1	GBSP01010467	comp14876_c0_seq1	down	0.21	0.1	-1.07039	1	1	0.105664	1	1	0.94834	E1.3.1.-	-	1148	sp|P52577|IFRH_ARATH Isoflavone reductase homolog P3 OS=Arabidopsis thaliana GN=At1g75280 PE=1 SV=1	1e-123	gnl|CDD|191263 pfam05368, NmrA, NmrA-like family. NmrA is a negative transcriptional regulator involved in the post-translational modification of the transcription factor AreA. NmrA is part of a system controlling nitrogen metabolite repression in fungi. This family only contains a few sequences as iteration results in significant matches to other Rossmann fold families.	4e-87	tr|Q9M528|Q9M528_FORIN Phenylcoumaran benzylic ether reductase homolog Fi1 OS=Forsythia intermedia PE=2 SV=1	2e-133	gb|AAG22740.1|AF282850_1 allergenic isoflavone reductase-like protein Bet v 6.0102 [Betula pendula]	2e-133	lcl|Q9FUW6_BETPN/7-299 PF05368.8;NmrA;	4e-128	-	GO:0047526,2'-hydroxyisoflavone reductase activity;GO:0006950,response to stress;GO:0055114,oxidation-reduction process;GO:0005737,cytoplasm;GO:0005488,binding;GO:0016491,oxidoreductase activity	-	K00224	ko00351, DDT degradation;ko00361, Chlorocyclohexane and chlorobenzene degradation;ko00624, Polycyclic aromatic hydrocarbon degradation;ko00640, Propanoate metabolism;
comp14879_c0_seq1	GBSP01010482	comp14879_c0_seq1	down	0.27	0.05	-2.43296	1	1	0.16195	1	1	0.999993	-	-	403	-	-	-	-	-	-	-	-	-	-	-	-	-	-	-
comp14888_c0_seq1		comp14888_c0_seq1	down	0.31	0.13	-1.25376	1	1	0.208007	1	1	0.999993	-	-	142	-	-	-	-	-	-	-	-	-	-	-	-	-	-	-
comp14895_c0_seq1		comp14895_c0_seq1	down	0.15	0	#NAME?	1	1	NA	1	1	NA	-	-	143	-	-	-	-	-	-	-	-	-	-	-	-	-	-	-
comp14898_c0_seq3		comp14898_c0_seq3	down	0.37	0.16	-1.20945	1	1	0.266958	1	1	0.999993	EPHX1	microsomal epoxide hydrolase	119	sp|Q06816|HYEP_STIAD Putative epoxide hydrolase OS=Stigmatella aurantiaca (strain DW4/3-1) GN=STAUR_4299 PE=3 SV=2	7e-15	gnl|CDD|203452 pfam06441, EHN, Epoxide hydrolase N terminus. This family represents the N-terminal region of the eukaryotic epoxide hydrolase protein. Epoxide hydrolases (EC:3.3.2.3) comprise a group of functionally related enzymes that catalyze the addition of water to oxirane compounds (epoxides), thereby usually generating vicinal trans-diols. EHs have been found in all types of living organis…	1e-34	tr|B6HTB2|B6HTB2_PENCW Pc22g21860 protein OS=Penicillium chrysogenum (strain ATCC 28089 / DSM 1075 / Wisconsin 54-1255) GN=Pc22g21860 PE=4 SV=1	2e-41	ref|XP_002566081.1| Pc22g21860 [Penicillium chrysogenum Wisconsin 54-1255] emb|CAP99474.1| Pc22g21860 [Penicillium chrysogenum Wisconsin 54-1255]	1e-41	lcl|B6HTB2_PENCW/6-122 PF06441.7;EHN;	6e-43	-	GO:0016020,membrane;GO:0019439,aromatic compound catabolic process;GO:0016787,hydrolase activity;GO:0033961,cis-stilbene-oxide hydrolase activity;GO:0008152,metabolic process;GO:0004301,epoxide hydrolase activity;GO:0003824,catalytic activity;GO:0009636,response to toxin	EC:3.3.2.9	K01253	ko00980, Metabolism of xenobiotics by cytochrome P450;ko04976, Bile secretion;
comp1489_c1_seq21	GBSP01001452	comp1489_c1_seq21	down	4.43	2	-1.14731	0.874165	0.375578	0.631607	1	1	0.999993	-	-	227	sp|Q9UUB8|YH9J_SCHPO NifU-like protein C1709.19c OS=Schizosaccharomyces pombe (strain 972 / ATCC 24843) GN=SPBC1709.19c PE=2 SV=1	1e-44	gnl|CDD|190555 pfam03184, DDE_1, DDE superfamily endonuclease. This family of proteins are related to pfam00665 and are probably endonucleases of the DDE superfamily. Transposase proteins are necessary for efficient DNA transposition. This domain is a member of the DDE superfamily, which contain three carboxylate residues that are believed to be responsible for coordinating metal ions needed for …	2e-37	tr|B6H8K0|B6H8K0_PENCW Pc16g08500 protein (Precursor) OS=Penicillium chrysogenum (strain ATCC 28089 / DSM 1075 / Wisconsin 54-1255) GN=Pc16g08500 PE=4 SV=1	2e-131	ref|XP_002561169.1| Pc16g08500 [Penicillium chrysogenum Wisconsin 54-1255] emb|CAP93520.1| Pc16g08500 [Penicillium chrysogenum Wisconsin 54-1255]	2e-131	lcl|B6HJF3_PENCW/166-375 PF03184.14;DDE_1;	2e-71	O	GO:0005575,cellular_component;GO:0003677,DNA binding;GO:0005506,iron ion binding;GO:0051536,iron-sulfur cluster binding;GO:0003676,nucleic acid binding;GO:0003674,molecular_function;GO:0016226,iron-sulfur cluster assembly;GO:0008270,zinc ion binding;GO:0005739,mitochondrion;GO:0008150,biological_process	-	-	-
comp14900_c0_seq1		comp14900_c0_seq1	down	0.33	0	#NAME?	1	1	NA	1	1	NA	-	-	132	-	-	-	-	-	-	-	-	-	-	-	-	-	-	-
comp14902_c0_seq1	GBSP01010080	comp14902_c0_seq1	down	0.41	0	#NAME?	1	1	NA	1	1	NA	-	-	376	-	-	-	-	-	-	-	-	-	-	-	-	-	-	-
comp14904_c0_seq1	GBSP01010279	comp14904_c0_seq1	down	0.16	0	#NAME?	1	1	NA	1	1	NA	-	-	282	-	-	-	-	-	-	-	-	-	-	-	-	-	-	-
comp14906_c0_seq1	GBSP01010416	comp14906_c0_seq1	down	0.28	0.09	-1.63743	1	1	0.176147	1	1	0.999993	pks5	polyketide synthase 5	633	-	-	-	-	tr|E4V736|E4V736_ARTGP Fatty acid synthase S-acetyltransferase OS=Arthroderma gypseum (strain ATCC MYA-4604 / CBS 118893) GN=MGYG_08825 PE=4 SV=1	2e-64	ref|XP_003169279.1| fatty acid synthase S-acetyltransferase [Arthroderma gypseum CBS 118893] gb|EFQ96902.1| fatty acid synthase S-acetyltransferase [Arthroderma gypseum CBS 118893]	2e-64	-	-	-	GO:0008152,metabolic process;GO:0003824,catalytic activity;GO:0055114,oxidation-reduction process;GO:0005488,binding;GO:0004043,L-aminoadipate-semialdehyde dehydrogenase activity;GO:0009058,biosynthetic process;GO:0008270,zinc ion binding;GO:0016747,transferase activity, transferring acyl groups other than amino-acyl groups;GO:0016740,transferase activity;GO:0000036,ACP phosphopantetheine attachm…	-	K12433	-
comp1371_c0_seq6	GBSP01002177	comp1371_c0_seq6	down	11.15	0.02	-9.12283	1	0.00070105	0.00349031	1	0.179928	0.212044	SLC30A1, ZNT1	solute carrier family 30 (zinc transporter), member 1	1922	-	-	-	-	tr|B6Q9S2|B6Q9S2_PENMQ Cation diffusion facilitator family metal ion transporter, putative OS=Penicillium marneffei (strain ATCC 18224 / CBS 334.59 / QM 7333) GN=PMAA_072360 PE=4 SV=1	2e-93	ref|XP_001822489.2| cation diffusion facilitator family metal ion transporter [Aspergillus oryzae RIB40]	1e-113	lcl|B6Q9S2_PENMQ/11-328 PF01545.16;Cation_efflux;	7e-94	-	GO:0055085,transmembrane transport;GO:0016021,integral to membrane;GO:0006812,cation transport;GO:0008324,cation transmembrane transporter activity	-	K14688	ko04978, Mineral absorption;
comp14913_c0_seq1		comp14913_c0_seq1	down	0.14	0	#NAME?	1	1	NA	1	1	NA	-	-	151	-	-	-	-	-	-	-	-	-	-	-	-	-	-	-
comp14915_c0_seq1	GBSP01010352	comp14915_c0_seq1	down	0.07	0	#NAME?	1	1	NA	1	1	NA	EEF1A	elongation factor 1-alpha	316	sp|O49169|EF1A_MANES Elongation factor 1-alpha OS=Manihot esculenta GN=EF1 PE=3 SV=1	9e-67	gnl|CDD|185474 PTZ00141, PTZ00141, elongation factor 1- alpha; Provisional.	1e-76	tr|C7DRS9|C7DRS9_LEMMI Putative elongation factor 1 alpha (Fragment) OS=Lemna minor PE=2 SV=1	5e-69	gb|ACT83792.1| putative elongation factor 1 alpha [Lemna minor]	5e-69	lcl|A5YKH9_9VIRI/1-233 PF00009.22;GTP_EFTU;	4e-54	J	GO:0006184,GTP catabolic process;GO:0003746,translation elongation factor activity;GO:0006414,translational elongation;GO:0005737,cytoplasm;GO:0003924,GTPase activity;GO:0000166,nucleotide binding;GO:0006412,translation;GO:0005525,GTP binding	-	K03231	ko03013, RNA transport;ko05134, Legionellosis;
comp14917_c0_seq1	GBSP01010335	comp14917_c0_seq1	down	0.16	0	#NAME?	1	1	NA	1	1	NA	-	-	275	-	-	-	-	tr|B8NAL5|B8NAL5_ASPFN AMP-binding enzyme family protein OS=Aspergillus flavus (strain ATCC 200026 / FGSC A1120 / NRRL 3357 / JCM 12722 / SRRC 167) GN=AFLA_042400 PE=4 SV=1	2e-14	ref|XP_002377702.1| AMP-binding enzyme family protein [Aspergillus flavus NRRL3357] gb|EED52538.1| AMP-binding enzyme family protein [Aspergillus flavus NRRL3357]	2e-14	lcl|B8NAL5_ASPFN/51-472 PF00501.23;AMP-binding;	2e-15	-	GO:0008152,metabolic process;GO:0003824,catalytic activity;GO:0000036,ACP phosphopantetheine attachment site binding involved in fatty acid biosynthetic process	-	-	-
comp14919_c0_seq1	GBSP01009905	comp14919_c0_seq1	down	0.05	0	#NAME?	1	1	NA	1	1	NA	-	-	449	-	-	-	-	-	-	-	-	-	-	-	-	-	-	-
comp14922_c0_seq1		comp14922_c0_seq1	down	0.22	0	#NAME?	1	1	NA	1	1	NA	-	-	195	-	-	-	-	-	-	-	-	-	-	-	-	-	-	-
comp14927_c0_seq1		comp14927_c0_seq1	down	0.21	0	#NAME?	1	1	NA	1	1	NA	-	-	102	-	-	-	-	-	-	-	-	-	-	-	-	-	-	-
comp14928_c0_seq1		comp14928_c0_seq1	down	0.56	0.16	-1.80735	1	0.516708	0.461809	1	1	0.999993	-	-	118	-	-	-	-	-	-	-	-	-	-	-	-	-	-	-
comp14935_c0_seq1	GBSP01010220	comp14935_c0_seq1	down	0.02	0	#NAME?	1	1	NA	1	1	NA	-	-	876	-	-	-	-	-	-	-	-	-	-	-	-	-	-	-
comp14937_c0_seq1		comp14937_c0_seq1	down	0.38	0	#NAME?	1	1	NA	1	1	NA	-	-	115	-	-	-	-	-	-	-	-	-	-	-	-	-	-	-
comp14939_c0_seq1	GBSP01010153	comp14939_c0_seq1	down	0.22	0.06	-1.87447	1	1	0.108267	1	1	0.949848	-	-	588	-	-	-	-	tr|B6HGV6|B6HGV6_PENCW Pc20g06590 protein OS=Penicillium chrysogenum (strain ATCC 28089 / DSM 1075 / Wisconsin 54-1255) GN=Pc20g06590 PE=4 SV=1	3e-106	ref|XP_002563185.1| Pc20g06590 [Penicillium chrysogenum Wisconsin 54-1255] emb|CAP85988.1| Pc20g06590 [Penicillium chrysogenum Wisconsin 54-1255]	3e-106	lcl|B6HGV6_PENCW/37-266 PF05721.8;PhyH;	1e-86	-	-	-	-	-
comp14944_c0_seq1		comp14944_c0_seq1	down	0.19	0	#NAME?	1	1	NA	1	1	NA	-	-	114	-	-	-	-	-	-	-	-	-	-	-	-	-	-	-
comp14948_c0_seq1		comp14948_c0_seq1	down	0.44	0.19	-1.2115	1	1	0.331062	1	1	0.999993	-	-	199	-	-	-	-	-	-	-	-	-	-	-	-	-	-	-
comp14956_c0_seq1		comp14956_c0_seq1	down	0.13	0	#NAME?	1	1	NA	1	1	NA	-	-	171	-	-	-	-	-	-	-	-	-	-	-	-	-	-	-
comp1371_c0_seq7	GBSP01002178	comp1371_c0_seq7	down	11.54	0.02	-9.17243	1	0.000362247	0.0028625	1	0.103641	0.190393	SLC30A1, ZNT1	solute carrier family 30 (zinc transporter), member 1	1921	-	-	-	-	tr|B6Q9S2|B6Q9S2_PENMQ Cation diffusion facilitator family metal ion transporter, putative OS=Penicillium marneffei (strain ATCC 18224 / CBS 334.59 / QM 7333) GN=PMAA_072360 PE=4 SV=1	2e-93	ref|XP_001822489.2| cation diffusion facilitator family metal ion transporter [Aspergillus oryzae RIB40]	1e-113	lcl|B6Q9S2_PENMQ/11-328 PF01545.16;Cation_efflux;	7e-94	-	GO:0055085,transmembrane transport;GO:0016021,integral to membrane;GO:0006812,cation transport;GO:0008324,cation transmembrane transporter activity	-	K14688	ko04978, Mineral absorption;
comp1371_c0_seq8	GBSP01002179	comp1371_c0_seq8	down	11.55	0.03	-8.58871	1	0.000362247	0.00288854	1	0.103641	0.190665	SLC30A1, ZNT1	solute carrier family 30 (zinc transporter), member 1	1872	-	-	-	-	tr|B6Q9S2|B6Q9S2_PENMQ Cation diffusion facilitator family metal ion transporter, putative OS=Penicillium marneffei (strain ATCC 18224 / CBS 334.59 / QM 7333) GN=PMAA_072360 PE=4 SV=1	2e-93	ref|XP_001822489.2| cation diffusion facilitator family metal ion transporter [Aspergillus oryzae RIB40]	1e-113	lcl|B6Q9S2_PENMQ/11-328 PF01545.16;Cation_efflux;	7e-94	-	GO:0055085,transmembrane transport;GO:0016021,integral to membrane;GO:0006812,cation transport;GO:0008324,cation transmembrane transporter activity	-	K14688	ko04978, Mineral absorption;
comp14968_c0_seq1		comp14968_c0_seq1	down	0.2	0	#NAME?	1	1	NA	1	1	NA	-	-	109	-	-	-	-	-	-	-	-	-	-	-	-	-	-	-
comp14969_c0_seq1	GBSP01010564	comp14969_c0_seq1	down	0.12	0	#NAME?	1	1	NA	1	1	NA	-	-	374	-	-	-	-	-	-	-	-	-	-	-	-	-	-	-
comp14976_c0_seq1		comp14976_c0_seq1	down	0.2	0	#NAME?	1	1	NA	1	1	NA	-	-	109	-	-	-	-	-	-	-	-	-	-	-	-	-	-	-
comp14977_c0_seq1	GBSP01010207	comp14977_c0_seq1	down	0.21	0.09	-1.22239	1	1	0.103979	1	1	0.94834	-	-	417	-	-	-	-	-	-	-	-	-	-	-	-	-	-	-
comp14993_c0_seq1	GBSP01010258	comp14993_c0_seq1	down	0.55	0.27	-1.02647	1	0.516708	0.408902	1	1	0.999993	-	-	279	-	-	-	-	-	-	-	-	-	-	-	-	-	-	-
comp14995_c0_seq1	GBSP01009876	comp14995_c0_seq1	down	0.06	0	#NAME?	1	1	NA	1	1	NA	-	-	753	-	-	-	-	tr|B8MX27|B8MX27_ASPFN Putative uncharacterized protein OS=Aspergillus flavus (strain ATCC 200026 / FGSC A1120 / NRRL 3357 / JCM 12722 / SRRC 167) GN=AFLA_076140 PE=4 SV=1	1e-47	ref|XP_002372531.1| hypothetical protein AFLA_076140 [Aspergillus flavus NRRL3357] gb|EED56919.1| hypothetical protein AFLA_076140 [Aspergillus flavus NRRL3357]	1e-47	lcl|B8MX27_ASPFN/69-201 PF00144.19;Beta-lactamase;	6e-33	-	-	-	-	-
comp15002_c0_seq1		comp15002_c0_seq1	down	0.18	0	#NAME?	1	1	NA	1	1	NA	-	-	119	-	-	-	-	-	-	-	-	-	-	-	-	-	-	-
comp15005_c0_seq1	GBSP01010301	comp15005_c0_seq1	down	0.05	0	#NAME?	1	1	NA	1	1	NA	-	-	838	-	-	gnl|CDD|201475 pfam00857, Isochorismatase, Isochorismatase family. This family are hydrolase enzymes.	2e-36	tr|G0RE90|G0RE90_HYPJQ Predicted protein OS=Hypocrea jecorina (strain QM6a) GN=TRIREDRAFT_105379 PE=4 SV=1	1e-75	gb|EHK46617.1| hypothetical protein TRIATDRAFT_42971 [Trichoderma atroviride IMI 206040]	1e-79	lcl|A6S4F2_BOTFB/7-199 PF00857.15;Isochorismatase;	1e-70	-	GO:0016787,hydrolase activity;GO:0008152,metabolic process;GO:0003824,catalytic activity	-	-	-
comp15017_c0_seq1		comp15017_c0_seq1	down	0.17	0	#NAME?	1	1	NA	1	1	NA	-	-	127	-	-	-	-	-	-	-	-	-	-	-	-	-	-	-
comp15025_c0_seq1	GBSP01009963	comp15025_c0_seq1	down	0.39	0.17	-1.19794	1	1	0.285556	1	1	0.999993	-	-	225	-	-	-	-	-	-	-	-	-	-	-	-	-	-	-
comp15026_c0_seq1		comp15026_c0_seq1	down	0.21	0	#NAME?	1	1	NA	1	1	NA	-	-	103	-	-	-	-	tr|B6HT05|B6HT05_PENCW Pc22g26000 protein OS=Penicillium chrysogenum (strain ATCC 28089 / DSM 1075 / Wisconsin 54-1255) GN=Pc22g26000 PE=4 SV=1	2e-12	ref|XP_002566475.1| Pc22g26000 [Penicillium chrysogenum Wisconsin 54-1255] emb|CAP99888.1| Pc22g26000 [Penicillium chrysogenum Wisconsin 54-1255]	2e-12	-	-	-	GO:0015074,DNA integration;GO:0003677,DNA binding;GO:0046872,metal ion binding;GO:0008270,zinc ion binding;GO:0003676,nucleic acid binding	-	-	-
comp15029_c0_seq1	GBSP01010067	comp15029_c0_seq1	down	0.1	0	#NAME?	1	1	NA	1	1	NA	-	-	425	-	-	-	-	-	-	-	-	-	-	-	-	-	-	-
comp15035_c0_seq1		comp15035_c0_seq1	down	0.18	0	#NAME?	1	1	NA	1	1	NA	-	-	120	-	-	-	-	-	-	-	-	-	-	-	-	-	-	-
comp15040_c0_seq1	GBSP01010288	comp15040_c0_seq1	down	0.57	0.15	-1.926	1	0.516708	0.476286	1	1	0.999993	-	-	502	sp|Q9LIG0|Y3136_ARATH Clavaminate synthase-like protein At3g21360 OS=Arabidopsis thaliana GN=At3g21360 PE=1 SV=1	1e-20	gnl|CDD|165707 PLN00139, PLN00139, hypothetical protein; Provisional.	8e-25	tr|C0PQL6|C0PQL6_PICSI Putative uncharacterized protein OS=Picea sitchensis PE=2 SV=1	2e-29	gb|ACN40106.1| unknown [Picea sitchensis]	2e-29	lcl|C0PQL6_PICSI/2-234 PF02668.11;TauD;	4e-30	-	GO:0055114,oxidation-reduction process;GO:0016491,oxidoreductase activity	-	-	-
comp15046_c0_seq1	GBSP01010127	comp15046_c0_seq1	down	0.27	0	#NAME?	1	1	NA	1	1	NA	-	-	330	-	-	-	-	-	-	-	-	-	-	-	-	-	-	-
comp15050_c0_seq1	GBSP01009991	comp15050_c0_seq1	down	0.29	0.08	-1.85798	1	1	0.186897	1	1	0.999993	psbP	photosystem II oxygen-evolving enhancer protein 2	223	sp|P16059|PSBP_PEA Oxygen-evolving enhancer protein 2, chloroplastic OS=Pisum sativum GN=PSBP PE=1 SV=1	3e-38	gnl|CDD|177676 PLN00042, PLN00042, photosystem II oxygen-evolving enhancer protein 2; Provisional.	6e-53	tr|A9PGP9|A9PGP9_POPTR Putative uncharacterized protein OS=Populus trichocarpa GN=POPTRDRAFT_551203 PE=2 SV=1	1e-39	ref|XP_002300858.1| hypothetical protein POPTRDRAFT_551203 [Populus trichocarpa] gb|ABK95552.1| unknown [Populus trichocarpa] gb|EEE80131.1| hypothetical protein POPTRDRAFT_551203 [Populus trichocarpa]	1e-39	lcl|A9PGP9_POPTR/71-262 PF01789.11;PsbP;	5e-41	-	GO:0016020,membrane;GO:0009535,chloroplast thylakoid membrane;GO:0009523,photosystem II;GO:0019898,extrinsic to membrane;GO:0005509,calcium ion binding;GO:0009536,plastid;GO:0009579,thylakoid;GO:0009507,chloroplast;GO:0015979,photosynthesis;GO:0009654,oxygen evolving complex	-	K02717	ko00195, Photosynthesis;
comp15060_c0_seq1	GBSP01010007	comp15060_c0_seq1	down	0.07	0	#NAME?	1	1	NA	1	1	NA	-	-	641	-	-	-	-	-	-	-	-	-	-	-	-	-	-	-
comp15063_c0_seq1	GBSP01010570	comp15063_c0_seq1	down	0.19	0	#NAME?	1	1	NA	1	1	NA	-	-	231	-	-	-	-	-	-	-	-	-	-	-	-	-	-	-
comp15068_c0_seq1	GBSP01010232	comp15068_c0_seq1	down	0.02	0	#NAME?	1	1	NA	1	1	NA	-	-	1012	-	-	-	-	tr|Q4Z8P7|Q4Z8P7_ASPFM Transposase OS=Neosartorya fumigata PE=4 SV=1	2e-127	gb|AAX83011.1| transposase [Aspergillus fumigatus] gb|AAY22443.1| transposase [Aspergillus fumigatus]	2e-127	lcl|Q4Z8P7_ASPFM/160-372 PF03184.14;DDE_1;	2e-94	-	GO:0003677,DNA binding;GO:0006355,regulation of transcription, DNA-dependent;GO:0003676,nucleic acid binding	-	-	-
comp1506_c0_seq10	GBSP01001193	comp1506_c0_seq10	down	0.18	0.06	-1.58496	1	1	0.0697277	1	1	0.922908	KIDINS220, ARMS	ankyrin repeat-rich membrane spanning protein	620	-	-	gnl|CDD|29261 cd00204, ANK, ankyrin repeats; ankyrin repeats mediate protein-protein interactions in very diverse families of proteins. The number of ANK repeats in a protein can range from 2 to over 20 (ankyrins, for example). ANK repeats may occur in combinations with other types of domains. The structural repeat unit contains two antiparallel helices and a beta-hairpin, repeats are stacked in …	8e-18	tr|A1DJ43|A1DJ43_NEOFI Ankyrin repeat protein OS=Neosartorya fischeri (strain ATCC 1020 / DSM 3700 / FGSC A1164 / NRRL 181) GN=NFIA_000760 PE=4 SV=1	0	ref|XP_001258629.1| Ankyrin repeat protein [Neosartorya fischeri NRRL 181] gb|EAW16732.1| Ankyrin repeat protein [Neosartorya fischeri NRRL 181]	0	lcl|A1DJ43_NEOFI/54-164 PF12796.2;Ank_2;	4e-53	-	-	-	K12460	ko04722, Neurotrophin signaling pathway;
comp1506_c0_seq7	GBSP01001190	comp1506_c0_seq7	down	0.22	0	#NAME?	1	1	NA	1	1	NA	KIDINS220, ARMS	ankyrin repeat-rich membrane spanning protein	703	-	-	gnl|CDD|29261 cd00204, ANK, ankyrin repeats; ankyrin repeats mediate protein-protein interactions in very diverse families of proteins. The number of ANK repeats in a protein can range from 2 to over 20 (ankyrins, for example). ANK repeats may occur in combinations with other types of domains. The structural repeat unit contains two antiparallel helices and a beta-hairpin, repeats are stacked in …	8e-18	tr|A1DJ43|A1DJ43_NEOFI Ankyrin repeat protein OS=Neosartorya fischeri (strain ATCC 1020 / DSM 3700 / FGSC A1164 / NRRL 181) GN=NFIA_000760 PE=4 SV=1	0	ref|XP_001258629.1| Ankyrin repeat protein [Neosartorya fischeri NRRL 181] gb|EAW16732.1| Ankyrin repeat protein [Neosartorya fischeri NRRL 181]	0	lcl|A1DJ43_NEOFI/54-164 PF12796.2;Ank_2;	4e-53	-	-	-	K12460	ko04722, Neurotrophin signaling pathway;
comp1506_c0_seq8	GBSP01001191	comp1506_c0_seq8	down	0.16	0	#NAME?	1	1	NA	1	1	NA	KIDINS220, ARMS	ankyrin repeat-rich membrane spanning protein	695	-	-	gnl|CDD|29261 cd00204, ANK, ankyrin repeats; ankyrin repeats mediate protein-protein interactions in very diverse families of proteins. The number of ANK repeats in a protein can range from 2 to over 20 (ankyrins, for example). ANK repeats may occur in combinations with other types of domains. The structural repeat unit contains two antiparallel helices and a beta-hairpin, repeats are stacked in …	8e-18	tr|A1DJ43|A1DJ43_NEOFI Ankyrin repeat protein OS=Neosartorya fischeri (strain ATCC 1020 / DSM 3700 / FGSC A1164 / NRRL 181) GN=NFIA_000760 PE=4 SV=1	0	ref|XP_001258629.1| Ankyrin repeat protein [Neosartorya fischeri NRRL 181] gb|EAW16732.1| Ankyrin repeat protein [Neosartorya fischeri NRRL 181]	0	lcl|A1DJ43_NEOFI/54-164 PF12796.2;Ank_2;	4e-53	-	-	-	K12460	ko04722, Neurotrophin signaling pathway;
comp1506_c0_seq9	GBSP01001192	comp1506_c0_seq9	down	0.24	0.06	-2	1	1	0.129454	1	1	0.993188	KIDINS220, ARMS	ankyrin repeat-rich membrane spanning protein	628	-	-	gnl|CDD|29261 cd00204, ANK, ankyrin repeats; ankyrin repeats mediate protein-protein interactions in very diverse families of proteins. The number of ANK repeats in a protein can range from 2 to over 20 (ankyrins, for example). ANK repeats may occur in combinations with other types of domains. The structural repeat unit contains two antiparallel helices and a beta-hairpin, repeats are stacked in …	8e-18	tr|A1DJ43|A1DJ43_NEOFI Ankyrin repeat protein OS=Neosartorya fischeri (strain ATCC 1020 / DSM 3700 / FGSC A1164 / NRRL 181) GN=NFIA_000760 PE=4 SV=1	0	ref|XP_001258629.1| Ankyrin repeat protein [Neosartorya fischeri NRRL 181] gb|EAW16732.1| Ankyrin repeat protein [Neosartorya fischeri NRRL 181]	0	lcl|A1DJ43_NEOFI/54-164 PF12796.2;Ank_2;	4e-53	-	-	-	K12460	ko04722, Neurotrophin signaling pathway;
comp15072_c0_seq1		comp15072_c0_seq1	down	0.15	0	#NAME?	1	1	NA	1	1	NA	-	-	143	-	-	-	-	-	-	-	-	-	-	-	-	-	-	-
comp15073_c0_seq1		comp15073_c0_seq1	down	0.3	0	#NAME?	1	1	NA	1	1	NA	-	-	147	-	-	-	-	-	-	-	-	-	-	-	-	-	-	-
comp15082_c0_seq1	GBSP01010285	comp15082_c0_seq1	down	0.15	0	#NAME?	1	1	NA	1	1	NA	-	-	287	-	-	-	-	-	-	-	-	-	-	-	-	-	-	-
comp15088_c0_seq1	GBSP01009840	comp15088_c0_seq1	down	0.12	0	#NAME?	1	1	NA	1	1	NA	-	-	356	-	-	-	-	-	-	-	-	-	-	-	-	-	-	-
comp15090_c0_seq1		comp15090_c0_seq1	down	0.19	0	#NAME?	1	1	NA	1	1	NA	-	-	117	-	-	-	-	-	-	-	-	-	-	-	-	-	-	-
comp15097_c0_seq1	GBSP01010468	comp15097_c0_seq1	down	0.37	0.1	-1.88753	1	1	0.276449	1	1	0.999993	HMGB1	high mobility group protein B1	776	sp|P40619|HMGL_IPONI HMG1/2-like protein OS=Ipomoea nil PE=2 SV=1	2e-15	-	-	tr|A5BH86|A5BH86_VITVI Putative uncharacterized protein OS=Vitis vinifera GN=VIT_08s0007g02200 PE=4 SV=1	2e-20	ref|XP_002279947.2| PREDICTED: high mobility group B protein 1-like [Vitis vinifera] emb|CAN74566.1| hypothetical protein VITISV_023651 [Vitis vinifera] emb|CBI30396.3| unnamed protein product [Vitis vinifera]	2e-20	lcl|E4MW98_THEHA/35-104 PF00505.14;HMG_box;	5e-10	-	GO:0005634,nucleus;GO:0003677,DNA binding	-	K10802	ko03410, Base excision repair;
comp15102_c0_seq1		comp15102_c0_seq1	down	0.4	0	#NAME?	1	1	NA	1	1	NA	-	-	109	-	-	-	-	-	-	-	-	-	-	-	-	-	-	-
comp15103_c0_seq1	GBSP01010302	comp15103_c0_seq1	down	0.08	0	#NAME?	1	1	NA	1	1	NA	-	-	551	-	-	-	-	tr|Q0CME9|Q0CME9_ASPTN Putative uncharacterized protein OS=Aspergillus terreus (strain NIH 2624 / FGSC A1156) GN=ATEG_05135 PE=4 SV=1	2e-83	ref|XP_001214313.1| hypothetical protein ATEG_05135 [Aspergillus terreus NIH2624] gb|EAU34204.1| hypothetical protein ATEG_05135 [Aspergillus terreus NIH2624]	2e-83	lcl|Q0CME9_ASPTN/15-301 PF07992.9;Pyr_redox_2;	6e-77	-	GO:0055114,oxidation-reduction process;GO:0005488,binding;GO:0016491,oxidoreductase activity	-	-	-
comp15111_c0_seq1		comp15111_c0_seq1	down	0.13	0	#NAME?	1	1	NA	1	1	NA	-	-	171	-	-	-	-	-	-	-	-	-	-	-	-	-	-	-
comp15116_c0_seq1		comp15116_c0_seq1	down	0.27	0	#NAME?	1	1	NA	1	1	NA	-	-	163	-	-	-	-	-	-	-	-	-	-	-	-	-	-	-
comp15125_c0_seq1	GBSP01010562	comp15125_c0_seq1	down	0.31	0	#NAME?	1	1	NA	1	1	NA	-	-	286	-	-	-	-	tr|Q2GMR8|Q2GMR8_CHAGB Putative uncharacterized protein OS=Chaetomium globosum (strain ATCC 6205 / CBS 148.51 / DSM 1962 / NBRC 6347 / NRRL 1970) GN=CHGG_10736 PE=4 SV=1	2e-08	ref|XP_001226003.1| hypothetical protein CHGG_10736 [Chaetomium globosum CBS 148.51] gb|EAQ82918.1| hypothetical protein CHGG_10736 [Chaetomium globosum CBS 148.51]	2e-08	-	-	-	GO:0008152,metabolic process;GO:0003824,catalytic activity;GO:0055114,oxidation-reduction process;GO:0018580,nitronate monooxygenase activity	-	-	-
comp15126_c0_seq1	GBSP01009971	comp15126_c0_seq1	down	0.17	0	#NAME?	1	1	NA	1	1	NA	-	-	259	-	-	-	-	-	-	-	-	-	-	-	-	-	-	-
comp15129_c0_seq1	GBSP01009874	comp15129_c0_seq1	down	0.56	0	#NAME?	1	0.516708	NA	1	1	NA	-	-	512	-	-	-	-	-	-	-	-	-	-	-	-	-	-	-
comp1512_c0_seq1		comp1512_c0_seq1	down	0.31	0	#NAME?	1	1	NA	1	1	NA	-	-	142	-	-	-	-	-	-	-	-	-	-	-	-	-	-	-
comp15131_c0_seq1		comp15131_c0_seq1	down	0.4	0	#NAME?	1	1	NA	1	1	NA	-	-	109	-	-	-	-	-	-	-	-	-	-	-	-	-	-	-
comp15133_c0_seq1		comp15133_c0_seq1	down	0.19	0	#NAME?	1	1	NA	1	1	NA	-	-	114	-	-	-	-	-	-	-	-	-	-	-	-	-	-	-
comp15134_c0_seq1	GBSP01010408	comp15134_c0_seq1	down	0.5	0.24	-1.05889	1	1	0.373748	1	1	0.999993	-	-	391	-	-	-	-	-	-	-	-	-	-	-	-	-	-	-
comp15150_c0_seq2	GBSP01009857	comp15150_c0_seq2	down	0.21	0	#NAME?	1	1	NA	1	1	NA	-	-	207	-	-	-	-	-	-	-	-	-	-	-	-	-	-	-
comp15152_c0_seq1		comp15152_c0_seq1	down	0.4	0	#NAME?	1	1	NA	1	1	NA	-	-	110	-	-	-	-	-	-	-	-	-	-	-	-	-	-	-
comp15153_c0_seq1		comp15153_c0_seq1	down	0.15	0	#NAME?	1	1	NA	1	1	NA	-	-	149	-	-	-	-	-	-	-	-	-	-	-	-	-	-	-
comp15166_c0_seq1		comp15166_c0_seq1	down	0.25	0	#NAME?	1	1	NA	1	1	NA	-	-	175	-	-	-	-	-	-	-	-	-	-	-	-	-	-	-
comp15175_c0_seq1	GBSP01010028	comp15175_c0_seq1	down	0.18	0	#NAME?	1	1	NA	1	1	NA	-	-	244	sp|Q50EK3|C04C1_PINTA Cytochrome P450 704C1 OS=Pinus taeda GN=CYP704C1 PE=2 SV=1	5e-09	gnl|CDD|178737 PLN03195, PLN03195, fatty acid omega-hydroxylase; Provisional.	1e-34	tr|B2Z9X5|B2Z9X5_CAPAN Cytochrome P450 OS=Capsicum annuum PE=2 SV=1	1e-23	gb|ACD10924.1| cytochrome P450 [Capsicum annuum]	1e-23	lcl|B2Z9X5_CAPAN/26-509 PF00067.17;p450;	2e-23	-	GO:0016020,membrane;GO:0009055,electron carrier activity;GO:0020037,heme binding;GO:0005506,iron ion binding;GO:0055114,oxidation-reduction process;GO:0016705,oxidoreductase activity, acting on paired donors, with incorporation or reduction of molecular oxygen;GO:0046872,metal ion binding;GO:0016021,integral to membrane;GO:0004497,monooxygenase activity;GO:0016491,oxidoreductase activity	-	-	-
comp15178_c0_seq1	GBSP01010175	comp15178_c0_seq1	down	0.1	0	#NAME?	1	1	NA	1	1	NA	-	-	451	-	-	-	-	-	-	-	-	-	-	-	-	-	-	-
comp15183_c0_seq1	GBSP01009902	comp15183_c0_seq1	down	0.44	0	#NAME?	1	1	NA	1	1	NA	-	-	596	-	-	-	-	-	-	-	-	-	-	-	-	-	-	-
comp15198_c0_seq1		comp15198_c0_seq1	down	0.38	0	#NAME?	1	1	NA	1	1	NA	-	-	114	-	-	-	-	-	-	-	-	-	-	-	-	-	-	-
comp151_c1_seq41		comp151_c1_seq41	down	0.47	0	#NAME?	1	1	NA	1	1	NA	-	-	140	-	-	-	-	tr|B6GWC6|B6GWC6_PENCW Pc06g02260 protein OS=Penicillium chrysogenum (strain ATCC 28089 / DSM 1075 / Wisconsin 54-1255) GN=Pc06g02260 PE=4 SV=1	7e-137	ref|XP_002556828.1| Pc06g02260 [Penicillium chrysogenum Wisconsin 54-1255] emb|CAP79219.1| Pc06g02260 [Penicillium chrysogenum Wisconsin 54-1255]	7e-137	-	-	-	GO:0004523,ribonuclease H activity;GO:0003676,nucleic acid binding	-	-	-
comp151_c1_seq45		comp151_c1_seq45	down	0.34	0.15	-1.18057	1	1	0.237526	1	1	0.999993	-	-	128	-	-	-	-	tr|B6GWC6|B6GWC6_PENCW Pc06g02260 protein OS=Penicillium chrysogenum (strain ATCC 28089 / DSM 1075 / Wisconsin 54-1255) GN=Pc06g02260 PE=4 SV=1	7e-137	ref|XP_002556828.1| Pc06g02260 [Penicillium chrysogenum Wisconsin 54-1255] emb|CAP79219.1| Pc06g02260 [Penicillium chrysogenum Wisconsin 54-1255]	7e-137	-	-	-	GO:0004523,ribonuclease H activity;GO:0003676,nucleic acid binding	-	-	-
comp15201_c0_seq1	GBSP01009822	comp15201_c0_seq1	down	0.14	0	#NAME?	1	1	NA	1	1	NA	-	-	305	-	-	-	-	-	-	-	-	-	-	-	-	-	-	-
comp15206_c0_seq1		comp15206_c0_seq1	down	0.19	0	#NAME?	1	1	NA	1	1	NA	-	-	116	-	-	-	-	tr|B3D9T0|B3D9T0_BURM1 Putative uncharacterized protein OS=Burkholderia multivorans (strain ATCC 17616 / 249) GN=BMULJ_05098 PE=4 SV=1	1e-12	ref|YP_001949473.1| hypothetical protein BMULJ_05098 [Burkholderia multivorans ATCC 17616] dbj|BAG46937.1| conserved hypothetical protein [Burkholderia multivorans ATCC 17616]	1e-12	lcl|E1YDC6_9DELT/3-71 PB005710; Pfam-B_5710;	2e-11	-	-	-	-	-
comp15206_c0_seq2		comp15206_c0_seq2	down	0.19	0	#NAME?	1	1	NA	1	1	NA	-	-	114	-	-	-	-	tr|B3D9T0|B3D9T0_BURM1 Putative uncharacterized protein OS=Burkholderia multivorans (strain ATCC 17616 / 249) GN=BMULJ_05098 PE=4 SV=1	1e-12	ref|YP_001949473.1| hypothetical protein BMULJ_05098 [Burkholderia multivorans ATCC 17616] dbj|BAG46937.1| conserved hypothetical protein [Burkholderia multivorans ATCC 17616]	1e-12	lcl|E1YDC6_9DELT/3-71 PB005710; Pfam-B_5710;	2e-11	-	-	-	-	-
comp15210_c0_seq1	GBSP01009998	comp15210_c0_seq1	down	0.12	0.05	-1.26303	1	1	0.0231696	1	1	0.609587	fabG	3-oxoacyl-[acyl-carrier protein] reductase	714	sp|P50161|VER1_ASPPA Versicolorin reductase OS=Aspergillus parasiticus GN=ver1 PE=3 SV=2	2e-22	gnl|CDD|187620 cd05362, THN_reductase-like_SDR_c, tetrahydroxynaphthalene/trihydroxynaphthalene reductase-like, classical (c) SDRs. 1,3,6,8-tetrahydroxynaphthalene reductase (4HNR) of Magnaporthe grisea and the related 1,3,8-trihydroxynaphthalene reductase (3HNR) are typical members of the SDR family containing the canonical glycine rich NAD(P)-binding site and active site tetrad, and function in…	2e-51	tr|Q2TXU2|Q2TXU2_ASPOR Dehydrogenases with different specificities OS=Aspergillus oryzae (strain ATCC 42149 / RIB 40) GN=AO090010000011 PE=3 SV=1	8e-54	ref|XP_001827064.1| gluconate 5-dehydrogenase [Aspergillus oryzae RIB40] ref|XP_002384293.1| gluconate 5-dehydrogenase, putative [Aspergillus flavus NRRL3357] dbj|BAE65931.1| unnamed protein product [Aspergillus oryzae RIB40] gb|EED45357.1| gluconate 5-dehydrogenase, putative [Aspergillus flavus NRRL3357]	7e-54	lcl|Q2TXU2_ASPOR/10-176 PF00106.20;adh_short;	2e-40	RQ	GO:0008152,metabolic process;GO:0055114,oxidation-reduction process;GO:0005488,binding;GO:0016491,oxidoreductase activity	EC:1.1.1.100	K00059	ko00061, Fatty acid biosynthesis;ko01040, Biosynthesis of unsaturated fatty acids;
comp15228_c0_seq1	GBSP01010275	comp15228_c0_seq1	down	0.05	0	#NAME?	1	1	NA	1	1	NA	-	-	410	-	-	-	-	-	-	-	-	-	-	-	-	-	-	-
comp15231_c0_seq1	GBSP01010291	comp15231_c0_seq1	down	0.53	0.07	-2.92057	1	0.516708	0.469419	1	1	0.999993	-	-	290	sp|Q43766|NLTP3_HORVU Non-specific lipid-transfer protein 3 OS=Hordeum vulgare GN=LTP3 PE=3 SV=1	2e-06	gnl|CDD|72939 cd01960, nsLTP1, nsLTP1: Non-specific lipid-transfer protein type 1 (nsLTP1) subfamily; Plant nsLTPs are small, soluble proteins that facilitate the transfer of fatty acids, phospholipids, glycolipids, and steroids between membranes. In addition to lipid transport and assembly, nsLTPs also play a key role in the defense of plants against pathogens. There are two closely-related type…	4e-10	tr|Q93YX9|Q93YX9_DAVIN Non-specific lipid-transfer protein OS=Davidia involucrata PE=2 SV=1	2e-06	gb|AAL27855.1| lipid transfer protein precursor [Davidia involucrata]	1e-06	lcl|Q93YX9_DAVIN/15-116 PF00234.17;Tryp_alpha_amyl;	7e-06	-	GO:0008289,lipid binding;GO:0006810,transport;GO:0006869,lipid transport	-	-	-
comp15239_c0_seq1		comp15239_c0_seq1	down	0.18	0	#NAME?	1	1	NA	1	1	NA	-	-	122	-	-	-	-	-	-	-	-	-	-	-	-	-	-	-
comp15240_c0_seq1	GBSP01010452	comp15240_c0_seq1	down	0.58	0.17	-1.77052	1	0.516708	0.477327	1	1	0.999993	-	-	453	-	-	-	-	tr|Q4WL81|Q4WL81_ASPFU Putative uncharacterized protein OS=Neosartorya fumigata (strain ATCC MYA-4609 / Af293 / CBS 101355 / FGSC A1100) GN=AFUA_6G14470 PE=4 SV=1	3e-45	ref|XP_001258576.1| hypothetical protein NFIA_060350 [Neosartorya fischeri NRRL 181] gb|EAW16679.1| conserved hypothetical protein [Neosartorya fischeri NRRL 181]	3e-45	-	-	-	-	-	-	-
comp15245_c0_seq1		comp15245_c0_seq1	down	0.19	0	#NAME?	1	1	NA	1	1	NA	-	-	113	-	-	-	-	-	-	-	-	-	-	-	-	-	-	-
comp15257_c0_seq1	GBSP01010191	comp15257_c0_seq1	down	0.44	0	#NAME?	1	1	NA	1	1	NA	-	-	297	-	-	-	-	tr|B8MJS8|B8MJS8_TALSN Putative uncharacterized protein OS=Talaromyces stipitatus (strain ATCC 10500 / CBS 375.48 / QM 6759 / NRRL 1006) GN=TSTA_042200 PE=4 SV=1	1e-29	ref|XP_002484698.1| conserved hypothetical protein [Talaromyces stipitatus ATCC 10500] gb|EED14745.1| conserved hypothetical protein [Talaromyces stipitatus ATCC 10500]	1e-29	lcl|B8MJS8_TALSN/157-260 PF03184.14;DDE_1;	1e-21	-	GO:0003677,DNA binding;GO:0008270,zinc ion binding;GO:0003676,nucleic acid binding	-	-	-
comp15258_c0_seq1		comp15258_c0_seq1	down	0.42	0.18	-1.22239	1	1	0.313646	1	1	0.999993	-	-	105	-	-	-	-	-	-	-	-	-	-	-	-	-	-	-
comp15259_c0_seq1		comp15259_c0_seq1	down	0.18	0	#NAME?	1	1	NA	1	1	NA	-	-	119	-	-	-	-	-	-	-	-	-	-	-	-	-	-	-
comp15263_c0_seq1		comp15263_c0_seq1	down	0.17	0	#NAME?	1	1	NA	1	1	NA	-	-	128	-	-	-	-	-	-	-	-	-	-	-	-	-	-	-
comp15266_c0_seq1		comp15266_c0_seq1	down	0.14	0	#NAME?	1	1	NA	1	1	NA	-	-	153	-	-	-	-	-	-	-	-	-	-	-	-	-	-	-
comp15275_c0_seq1	GBSP01010310	comp15275_c0_seq1	down	0.45	0.18	-1.32193	1	1	0.343759	1	1	0.999993	-	-	433	-	-	-	-	-	-	-	-	-	-	-	-	-	-	-
comp15277_c0_seq1		comp15277_c0_seq1	down	0.19	0	#NAME?	1	1	NA	1	1	NA	-	-	118	-	-	-	-	-	-	-	-	-	-	-	-	-	-	-
comp15281_c0_seq1		comp15281_c0_seq1	down	0.47	0	#NAME?	1	1	NA	1	1	NA	-	-	140	-	-	-	-	tr|B8LX83|B8LX83_TALSN Transposon I factor, putative OS=Talaromyces stipitatus (strain ATCC 10500 / CBS 375.48 / QM 6759 / NRRL 1006) GN=TSTA_062210 PE=4 SV=1	2e-17	ref|XP_002340120.1| transposon I factor, putative [Talaromyces stipitatus ATCC 10500] gb|EED22733.1| transposon I factor, putative [Talaromyces stipitatus ATCC 10500]	1e-17	lcl|B8LX83_TALSN/433-659 PF03372.18;Exo_endo_phos;	2e-19	-	GO:0003964,RNA-directed DNA polymerase activity;GO:0046872,metal ion binding;GO:0003723,RNA binding;GO:0008270,zinc ion binding;GO:0006278,RNA-dependent DNA replication;GO:0003676,nucleic acid binding	-	-	-
comp15285_c0_seq1		comp15285_c0_seq1	down	0.2	0	#NAME?	1	1	NA	1	1	NA	-	-	112	-	-	-	-	-	-	-	-	-	-	-	-	-	-	-
comp15286_c0_seq1	GBSP01010530	comp15286_c0_seq1	down	0.17	0	#NAME?	1	1	NA	1	1	NA	-	-	260	-	-	-	-	-	-	-	-	-	-	-	-	-	-	-
comp15288_c0_seq1	GBSP01010063	comp15288_c0_seq1	down	0.2	0.08	-1.32193	1	1	0.0926339	1	1	0.947335	-	-	894	sp|Q0CDX2|FAEC_ASPTN Probable feruloyl esterase C OS=Aspergillus terreus (strain NIH 2624 / FGSC A1156) GN=faeC PE=3 SV=1	3e-48	gnl|CDD|201419 pfam00734, CBM_1, Fungal cellulose binding domain.	4e-13	tr|Q0CWM0|Q0CWM0_ASPTN Putative uncharacterized protein OS=Aspergillus terreus (strain NIH 2624 / FGSC A1156) GN=ATEG_01914 PE=4 SV=1	7e-115	ref|XP_001211092.1| hypothetical protein ATEG_01914 [Aspergillus terreus NIH2624] gb|EAU36876.1| hypothetical protein ATEG_01914 [Aspergillus terreus NIH2624]	6e-115	lcl|D9XDF5_STRVR/92-231 PF02230.11;Abhydrolase_2;	2e-43	-	GO:0045493,xylan catabolic process;GO:0030600,feruloyl esterase activity;GO:0008236,serine-type peptidase activity;GO:0004553,hydrolase activity, hydrolyzing O-glycosyl compounds;GO:0030248,cellulose binding;GO:0016787,hydrolase activity;GO:0006508,proteolysis;GO:0004091,carboxylesterase activity;GO:0005576,extracellular region;GO:0005975,carbohydrate metabolic process;GO:0000272,polysaccharide c…	-	-	-
comp15289_c0_seq1	GBSP01010023	comp15289_c0_seq1	down	0.31	0	#NAME?	1	1	NA	1	1	NA	YWHA	tyrosine 3-monooxygenase/tryptophan 5-monooxygenase activation protein	278	sp|P93207|14310_SOLLC 14-3-3 protein 10 OS=Solanum lycopersicum GN=TFT10 PE=2 SV=2	7e-35	gnl|CDD|201109 pfam00244, 14-3-3, 14-3-3 protein.	1e-46	tr|Q9SEC9|Q9SEC9_PIMBR 14-3-3 protein (Fragment) OS=Pimpinella brachycarpa PE=2 SV=1	8e-35	emb|CBI19238.3| unnamed protein product [Vitis vinifera]	5e-35	lcl|E0CRT4_VITVI/1-154 PF00244.15;14-3-3;	1e-35	O	GO:0019904,protein domain specific binding	-	K06630	ko04110, Cell cycle;ko04114, Oocyte meiosis;ko04722, Neurotrophin signaling pathway;ko05169, Epstein-Barr virus infection;
comp15302_c0_seq1	GBSP01010104	comp15302_c0_seq1	down	0.94	0.11	-3.09516	1	0.516708	0.84128	1	1	0.999993	-	-	348	-	-	-	-	tr|G7XI70|G7XI70_ASPKW Similar to D-glycerate 3-kinase OS=Aspergillus kawachii (strain NBRC 4308) GN=AKAW_04743 PE=4 SV=1	4e-17	dbj|GAA86629.1| similar to D-glycerate 3-kinase [Aspergillus kawachii IFO 4308]	4e-17	-	-	-	-	-	-	-
comp15304_c0_seq1		comp15304_c0_seq1	down	0.64	0.28	-1.19265	1	0.516708	0.484122	1	1	0.999993	-	-	137	-	-	-	-	-	-	-	-	-	-	-	-	-	-	-
comp15307_c0_seq1		comp15307_c0_seq1	down	0.28	0	#NAME?	1	1	NA	1	1	NA	-	-	158	-	-	-	-	-	-	-	-	-	-	-	-	-	-	-
comp15312_c0_seq1	GBSP01010016	comp15312_c0_seq1	down	0.37	0.13	-1.50901	1	1	0.271749	1	1	0.999993	-	-	591	-	-	-	-	-	-	-	-	-	-	-	-	-	-	-
comp15322_c0_seq1		comp15322_c0_seq1	down	0.21	0	#NAME?	1	1	NA	1	1	NA	-	-	104	-	-	-	-	-	-	-	-	-	-	-	-	-	-	-
comp15324_c0_seq1	GBSP01010211	comp15324_c0_seq1	down	0.74	0.29	-1.35147	1	0.516708	0.564503	1	1	0.999993	-	-	655	-	-	-	-	-	-	-	-	-	-	-	-	-	-	-
comp15327_c0_seq1	GBSP01010124	comp15327_c0_seq1	down	0.4	0.13	-1.62149	1	1	0.304123	1	1	0.999993	-	-	442	-	-	-	-	-	-	-	-	-	-	-	-	-	-	-
comp15333_c0_seq1		comp15333_c0_seq1	down	0.18	0	#NAME?	1	1	NA	1	1	NA	-	-	121	-	-	-	-	-	-	-	-	-	-	-	-	-	-	-
comp15342_c0_seq1	GBSP01010006	comp15342_c0_seq1	down	0.2	0.09	-1.152	1	1	0.0945999	1	1	0.947335	mtaD	5-methylthioadenosine/S-adenosylhomocysteine deaminase	439	sp|Q92342|YDI4_SCHPO Uncharacterized protein C1F8.04c OS=Schizosaccharomyces pombe (strain 972 / ATCC 24843) GN=SPAC1F8.04c PE=2 SV=1	3e-28	gnl|CDD|30041 cd01298, ATZ_TRZ_like, TRZ/ATZ family contains enzymes from the atrazine degradation pathway and related hydrolases. Atrazine, a chlorinated herbizide, can be catabolized by a variety of different bacteria. The first three steps of the atrazine dehalogenation pathway are catalyzed by atrazine chlorohydrolase (AtzA), hydroxyatrazine ethylaminohydrolase (AtzB), and N-isopropylammelide…	3e-47	tr|B8MM78|B8MM78_TALSN Guanine deaminase, putative OS=Talaromyces stipitatus (strain ATCC 10500 / CBS 375.48 / QM 6759 / NRRL 1006) GN=TSTA_098470 PE=4 SV=1	2e-61	ref|XP_002485828.1| guanine deaminase, putative [Talaromyces stipitatus ATCC 10500] gb|EED13590.1| guanine deaminase, putative [Talaromyces stipitatus ATCC 10500]	2e-61	lcl|B8MM78_TALSN/62-401 PF01979.15;Amidohydro_1;	2e-50	-	GO:0005634,nucleus;GO:0003677,DNA binding;GO:0016814,hydrolase activity, acting on carbon-nitrogen (but not peptide) bonds, in cyclic amidines;GO:0006355,regulation of transcription, DNA-dependent;GO:0006351,transcription, DNA-dependent;GO:0046872,metal ion binding;GO:0016787,hydrolase activity;GO:0008270,zinc ion binding;GO:0050270,S-adenosylhomocysteine deaminase activity;GO:0016810,hydrolase a…	EC:3.5.4.31 3.5.4.28	K12960	-
comp15346_c0_seq1		comp15346_c0_seq1	down	0.2	0	#NAME?	1	1	NA	1	1	NA	-	-	110	-	-	-	-	-	-	-	-	-	-	-	-	-	-	-
comp15362_c0_seq1		comp15362_c0_seq1	down	0.15	0	#NAME?	1	1	NA	1	1	NA	-	-	148	-	-	-	-	-	-	-	-	-	-	-	-	-	-	-
comp15365_c0_seq1	GBSP01010246	comp15365_c0_seq1	down	0.29	0.09	-1.68806	1	1	0.187133	1	1	0.999993	-	-	600	-	-	-	-	-	-	-	-	-	-	-	-	-	-	-
comp15367_c0_seq1		comp15367_c0_seq1	down	0.36	0	#NAME?	1	1	NA	1	1	NA	-	-	122	-	-	-	-	-	-	-	-	-	-	-	-	-	-	-
comp15370_c0_seq1	GBSP01010553	comp15370_c0_seq1	down	0.33	0.1	-1.72247	1	1	0.231377	1	1	0.999993	-	-	588	-	-	-	-	-	-	-	-	-	-	-	-	-	-	-
comp15372_c0_seq1	GBSP01010292	comp15372_c0_seq1	down	0.32	0.14	-1.19265	1	1	0.217809	1	1	0.999993	-	-	274	-	-	-	-	-	-	-	-	-	-	-	-	-	-	-
comp15375_c0_seq1	GBSP01010477	comp15375_c0_seq1	down	0.27	0	#NAME?	1	1	NA	1	1	NA	-	-	243	-	-	-	-	-	-	-	-	-	-	-	-	-	-	-
comp15377_c0_seq1	GBSP01010586	comp15377_c0_seq1	down	0.06	0	#NAME?	1	1	NA	1	1	NA	-	-	359	-	-	-	-	-	-	-	-	-	-	-	-	-	-	-
comp15378_c0_seq1	GBSP01009993	comp15378_c0_seq1	down	0.37	0.16	-1.20945	1	1	0.266958	1	1	0.999993	-	-	236	-	-	-	-	-	-	-	-	-	-	-	-	-	-	-
comp15379_c0_seq1	GBSP01009964	comp15379_c0_seq1	down	0.04	0	#NAME?	1	1	NA	1	1	NA	aguA	alpha-glucuronidase	1110	sp|Q4WW45|AGUA_ASPFU Probable alpha-glucuronidase A OS=Neosartorya fumigata (strain ATCC MYA-4609 / Af293 / CBS 101355 / FGSC A1100) GN=aguA PE=3 SV=1	2e-148	gnl|CDD|203647 pfam07488, Glyco_hydro_67M, Glycosyl hydrolase family 67 middle domain. Alpha-glucuronidases, components of an ensemble of enzymes central to the recycling of photosynthetic biomass, remove the alpha-1,2 linked 4-O-methyl glucuronic acid from xylans. This family represents the central catalytic domain of alpha-glucuronidase.	1e-105	tr|B8MQG1|B8MQG1_TALSN Alpha-glucuronidase OS=Talaromyces stipitatus (strain ATCC 10500 / CBS 375.48 / QM 6759 / NRRL 1006) GN=TSTA_058520 PE=4 SV=1	1e-174	gb|EHK46834.1| glycoside hydrolase family 67 protein [Trichoderma atroviride IMI 206040]	5e-175	lcl|B8MQG1_TALSN/133-460 PF07488.7;Glyco_hydro_67M;	3e-132	-	GO:0045493,xylan catabolic process;GO:0008152,metabolic process;GO:0003824,catalytic activity;GO:0046559,alpha-glucuronidase activity;GO:0016798,hydrolase activity, acting on glycosyl bonds;GO:0043169,cation binding;GO:0016787,hydrolase activity;GO:0005576,extracellular region;GO:0005975,carbohydrate metabolic process	EC:3.2.1.139	K01235	-
comp1537_c0_seq31	GBSP01004781	comp1537_c0_seq31	down	0.87	0.09	-3.27302	1	0.516708	0.796854	1	1	0.999993	-	-	202	-	-	gnl|CDD|149018 pfam07727, RVT_2, Reverse transcriptase (RNA-dependent DNA polymerase). A reverse transcriptase gene is usually indicative of a mobile element such as a retrotransposon or retrovirus. Reverse transcriptases occur in a variety of mobile elements, including retrotransposons, retroviruses, group II introns, bacterial msDNAs, hepadnaviruses, and caulimoviruses. This Pfam entry includes…	1e-61	-	-	-	-	lcl|A2QGG8_ASPNC/810-1045 PF07727.9;RVT_2;	1e-48	-	-	-	-	-
comp1537_c0_seq34		comp1537_c0_seq34	down	0.94	0.41	-1.19704	1	0.516708	0.657343	1	1	0.999993	-	-	187	-	-	gnl|CDD|149018 pfam07727, RVT_2, Reverse transcriptase (RNA-dependent DNA polymerase). A reverse transcriptase gene is usually indicative of a mobile element such as a retrotransposon or retrovirus. Reverse transcriptases occur in a variety of mobile elements, including retrotransposons, retroviruses, group II introns, bacterial msDNAs, hepadnaviruses, and caulimoviruses. This Pfam entry includes…	1e-61	-	-	-	-	lcl|A2QGG8_ASPNC/810-1045 PF07727.9;RVT_2;	1e-48	-	-	-	-	-
comp15380_c0_seq3	GBSP01010093	comp15380_c0_seq3	down	0.08	0.04	-1	1	1	0.00536249	1	1	0.285339	-	-	862	-	-	-	-	-	-	-	-	-	-	-	-	-	-	-
comp15383_c0_seq1		comp15383_c0_seq1	down	0.19	0	#NAME?	1	1	NA	1	1	NA	-	-	114	-	-	-	-	-	-	-	-	-	-	-	-	-	-	-
comp15386_c0_seq1		comp15386_c0_seq1	down	0.18	0	#NAME?	1	1	NA	1	1	NA	-	-	124	-	-	-	-	-	-	-	-	-	-	-	-	-	-	-
comp15388_c0_seq1		comp15388_c0_seq1	down	0.23	0	#NAME?	1	1	NA	1	1	NA	-	-	190	-	-	-	-	-	-	-	-	-	-	-	-	-	-	-
comp15390_c0_seq1		comp15390_c0_seq1	down	0.21	0	#NAME?	1	1	NA	1	1	NA	-	-	105	-	-	-	-	-	-	-	-	-	-	-	-	-	-	-
comp15399_c0_seq1	GBSP01010514	comp15399_c0_seq1	down	0.23	0.05	-2.20163	1	1	0.116832	1	1	0.959014	-	-	383	-	-	-	-	-	-	-	-	-	-	-	-	-	-	-
comp15430_c0_seq1	GBSP01009944	comp15430_c0_seq1	down	1.01	0.19	-2.41028	1	0.516708	0.840671	1	1	0.999993	mas	mycocerosic acid synthase	498	sp|Q03131|ERYA1_SACER Erythronolide synthase, modules 1 and 2 OS=Saccharopolyspora erythraea GN=eryA PE=1 SV=1	6e-29	gnl|CDD|29420 cd00833, PKS, polyketide synthases (PKSs) polymerize simple fatty acids into a large variety of different products, called polyketides, by successive decarboxylating Claisen condensations. PKSs can be divided into 2 groups, modular type I PKSs consisting of one or more large multifunctional proteins and iterative type II PKSs, complexes of several monofunctional subunits..	4e-51	tr|B6HN54|B6HN54_PENCW Pc21g04840 protein OS=Penicillium chrysogenum (strain ATCC 28089 / DSM 1075 / Wisconsin 54-1255) GN=Pc21g04840 PE=4 SV=1	3e-57	ref|XP_002567530.1| Pc21g04840 [Penicillium chrysogenum Wisconsin 54-1255] emb|CAP95381.1| Pc21g04840 [Penicillium chrysogenum Wisconsin 54-1255]	3e-57	lcl|B6HN54_PENCW/19-271 PF00109.21;ketoacyl-synt;	3e-63	-	GO:0016020,membrane;GO:0034081,polyketide synthase complex;GO:0031177,phosphopantetheine binding;GO:0055114,oxidation-reduction process;GO:0016874,ligase activity;GO:0016787,hydrolase activity;GO:0009058,biosynthetic process;GO:0006631,fatty acid metabolic process;GO:0005829,cytosol;GO:0004315,3-oxoacyl-[acyl-carrier-protein] synthase activity;GO:0008270,zinc ion binding;GO:0006633,fatty acid bio…	EC:2.3.1.111	K11628	-
comp15434_c0_seq1	GBSP01010185	comp15434_c0_seq1	down	0.2	0	#NAME?	1	1	NA	1	1	NA	-	-	446	-	-	-	-	-	-	-	-	-	-	-	-	-	-	-
comp15435_c0_seq1	GBSP01010107	comp15435_c0_seq1	down	0.39	0.08	-2.2854	1	1	0.303032	1	1	0.999993	-	-	225	-	-	-	-	-	-	-	-	-	-	-	-	-	-	-
comp15438_c0_seq1	GBSP01010475	comp15438_c0_seq1	down	0.82	0	#NAME?	1	0.516708	NA	1	1	NA	-	-	293	-	-	-	-	-	-	-	-	-	-	-	-	-	-	-
comp15442_c0_seq1	GBSP01010533	comp15442_c0_seq1	down	0.16	0	#NAME?	1	1	NA	1	1	NA	-	-	276	-	-	-	-	-	-	-	-	-	-	-	-	-	-	-
comp15446_c0_seq1		comp15446_c0_seq1	down	0.16	0	#NAME?	1	1	NA	1	1	NA	-	-	138	-	-	-	-	-	-	-	-	-	-	-	-	-	-	-
comp15458_c0_seq1		comp15458_c0_seq1	down	0.41	0	#NAME?	1	1	NA	1	1	NA	-	-	108	-	-	-	-	-	-	-	-	-	-	-	-	-	-	-
comp15460_c0_seq1	GBSP01010154	comp15460_c0_seq1	down	0.74	0	#NAME?	1	0.516708	NA	1	1	NA	-	-	353	-	-	-	-	-	-	-	-	-	-	-	-	-	-	-
comp15465_c0_seq1	GBSP01010149	comp15465_c0_seq1	down	0.32	0.14	-1.19265	1	1	0.217809	1	1	0.999993	-	-	276	sp|P15956|NU3M_EMEND NADH-ubiquinone oxidoreductase chain 3 OS=Emericella nidulans GN=nd3 PE=3 SV=2	6e-20	-	-	tr|G7DRZ6|G7DRZ6_ASPKW NADH dehydrogenase subunit 3 OS=Aspergillus kawachii (strain NBRC 4308) GN=nad3 PE=4 SV=1	4e-18	sp|P15956.2|NU3M_EMENI RecName: Full=NADH-ubiquinone oxidoreductase chain 3; AltName: Full=NADH dehydrogenase subunit 3 emb|CAA33480.1| unnamed protein product [Emericella nidulans]	2e-18	lcl|NU3M_EMENI/10-114 PF00507.14;Oxidored_q4;	3e-07	-	GO:0022900,electron transport chain;GO:0070469,respiratory chain;GO:0031966,mitochondrial membrane;GO:0005739,mitochondrion;GO:0055114,oxidation-reduction process;GO:0008137,NADH dehydrogenase (ubiquinone) activity;GO:0016491,oxidoreductase activity	-	-	-
comp15471_c0_seq1	GBSP01010249	comp15471_c0_seq1	down	0.08	0	#NAME?	1	1	NA	1	1	NA	-	-	515	-	-	-	-	-	-	-	-	-	-	-	-	-	-	-
comp15472_c0_seq1	GBSP01010665	comp15472_c0_seq1	down	0.08	0	#NAME?	1	1	NA	1	1	NA	-	-	271	-	-	-	-	tr|E6DUK6|E6DUK6_PROAA Putative uncharacterized protein OS=Propionibacterium acnes HL053PA2 GN=HMPREF9565_01483 PE=4 SV=1	2e-39	gb|EFT50296.1| hypothetical protein HMPREF9565_01483 [Propionibacterium acnes HL053PA2]	2e-39	lcl|D5GZ90_LACCS/21-66 PB100731; Pfam-B_100731;	3e-15	-	-	-	-	-
comp15478_c0_seq1	GBSP01010219	comp15478_c0_seq1	down	0.67	0.25	-1.42223	1	0.516708	0.52406	1	1	0.999993	-	-	456	-	-	-	-	-	-	-	-	-	-	-	-	-	-	-
comp15480_c0_seq1		comp15480_c0_seq1	down	0.21	0	#NAME?	1	1	NA	1	1	NA	-	-	106	-	-	-	-	-	-	-	-	-	-	-	-	-	-	-
comp15488_c0_seq1	GBSP01010070	comp15488_c0_seq1	down	0.43	0	#NAME?	1	1	NA	1	1	NA	-	-	355	-	-	-	-	-	-	-	-	-	-	-	-	-	-	-
comp15493_c0_seq1	GBSP01010340	comp15493_c0_seq1	down	0.13	0.04	-1.70044	1	1	0.0262771	1	1	0.663235	E3.2.1.21	beta-glucosidase	1050	sp|Q25BW4|BGL1B_PHACH Beta-glucosidase 1B OS=Phanerochaete chrysosporium GN=BGL1B PE=1 SV=1	4e-117	gnl|CDD|201102 pfam00232, Glyco_hydro_1, Glycosyl hydrolase family 1.	5e-121	tr|B6H4K5|B6H4K5_PENCW Pc13g09130 protein OS=Penicillium chrysogenum (strain ATCC 28089 / DSM 1075 / Wisconsin 54-1255) GN=Pc13g09130 PE=3 SV=1	0	ref|XP_002559338.1| Pc13g09130 [Penicillium chrysogenum Wisconsin 54-1255] emb|CAP91982.1| Pc13g09130 [Penicillium chrysogenum Wisconsin 54-1255]	0	lcl|B6H4K5_PENCW/9-486 PF00232.13;Glyco_hydro_1;	0	G	GO:0008152,metabolic process;GO:0003824,catalytic activity;GO:0016798,hydrolase activity, acting on glycosyl bonds;GO:0008422,beta-glucosidase activity;GO:0004553,hydrolase activity, hydrolyzing O-glycosyl compounds;GO:0043169,cation binding;GO:0016787,hydrolase activity;GO:0030245,cellulose catabolic process;GO:0005975,carbohydrate metabolic process;GO:0000272,polysaccharide catabolic process	EC:3.2.1.21	K01188	ko00460, Cyanoamino acid metabolism;ko00500, Starch and sucrose metabolism;ko00940, Phenylpropanoid biosynthesis;
comp15496_c0_seq1	GBSP01010607	comp15496_c0_seq1	down	0.22	0	#NAME?	1	1	NA	1	1	NA	-	-	202	-	-	-	-	tr|A6QW78|A6QW78_AJECN Putative uncharacterized protein OS=Ajellomyces capsulata (strain NAm1 / WU24) GN=HCAG_01635 PE=4 SV=1	1e-23	ref|XP_001248977.1| hypothetical protein CIMG_02748 [Coccidioides immitis RS]	2e-24	-	-	-	GO:0015074,DNA integration;GO:0003677,DNA binding;GO:0003676,nucleic acid binding	-	-	-
comp15505_c0_seq1	GBSP01010132	comp15505_c0_seq1	down	0.16	0	#NAME?	1	1	NA	1	1	NA	CESA	cellulose synthase A	271	sp|Q84M43|CESA2_ORYSJ Probable cellulose synthase A catalytic subunit 2 [UDP-forming] OS=Oryza sativa subsp. japonica GN=CESA2 PE=2 SV=1	7e-55	gnl|CDD|178244 PLN02638, PLN02638, cellulose synthase A (UDP-forming), catalytic subunit.	2e-74	tr|A5YKE7|A5YKE7_CATRO Cellulose synthase (Fragment) OS=Catharanthus roseus PE=2 SV=1	2e-56	gb|ABQ95507.1| cellulose synthase [Catharanthus roseus]	2e-56	lcl|D3JHB5_9POAL/355-1052 PF03552.9;Cellulose_synt;	1e-55	-	GO:0016020,membrane;GO:0007047,cellular cell wall organization;GO:0016760,cellulose synthase (UDP-forming) activity;GO:0016757,transferase activity, transferring glycosyl groups;GO:0016021,integral to membrane;GO:0030244,cellulose biosynthetic process;GO:0008270,zinc ion binding;GO:0016740,transferase activity	EC:2.4.1.12	K10999	-
comp15507_c0_seq1	GBSP01010506	comp15507_c0_seq1	down	0.24	0	#NAME?	1	1	NA	1	1	NA	psbO	photosystem II oxygen-evolving enhancer protein 1	367	sp|P26320|PSBO_SOLTU Oxygen-evolving enhancer protein 1, chloroplastic OS=Solanum tuberosum GN=PSBO PE=2 SV=1	2e-41	gnl|CDD|177671 PLN00037, PLN00037, photosystem II oxygen-evolving enhancer protein 1; Provisional.	3e-43	tr|Q9LRC4|Q9LRC4_BRUGY Oxygen evolving enhancer protein 1 (Precursor) OS=Bruguiera gymnorhiza GN=psbO PE=2 SV=1	1e-43	dbj|BAA96365.3| oxygen evolving enhancer protein 1 precursor [Bruguiera gymnorhiza]	1e-43	lcl|Q7M1J9_NICSY/1-42 PB059138; Pfam-B_59138;	3e-18	-	GO:0016020,membrane;GO:0009535,chloroplast thylakoid membrane;GO:0009523,photosystem II;GO:0019898,extrinsic to membrane;GO:0009579,thylakoid;GO:0009654,oxygen evolving complex;GO:0042549,photosystem II stabilization;GO:0005509,calcium ion binding;GO:0009536,plastid;GO:0015979,photosynthesis;GO:0009507,chloroplast	-	K02716	ko00195, Photosynthesis;
comp15511_c0_seq1	GBSP01009947	comp15511_c0_seq1	down	0.21	0	#NAME?	1	1	NA	1	1	NA	-	-	513	sp|Q9CAI3|CADH1_ARATH Probable cinnamyl alcohol dehydrogenase 1 OS=Arabidopsis thaliana GN=CAD1 PE=2 SV=1	2e-64	gnl|CDD|176186 cd05283, CAD1, Cinnamyl alcohol dehydrogenases (CAD). Cinnamyl alcohol dehydrogenases (CAD), members of the medium chain dehydrogenase/reductase family, reduce cinnamaldehydes to cinnamyl alcohols in the last step of monolignal metabolism in plant cells walls. CAD binds 2 zinc ions and is NADPH- dependent. CAD family members are also found in non-plant species, e.g. in yeast where …	1e-71	tr|B9RYZ2|B9RYZ2_RICCO Alcohol dehydrogenase, putative OS=Ricinus communis GN=RCOM_1315050 PE=3 SV=1	2e-70	ref|XP_002518961.1| alcohol dehydrogenase, putative [Ricinus communis] gb|EEF43494.1| alcohol dehydrogenase, putative [Ricinus communis]	2e-70	lcl|B9RYZ2_RICCO/192-315 PF00107.21;ADH_zinc_N;	4e-50	Q	GO:0016616,oxidoreductase activity, acting on the CH-OH group of donors, NAD or NADP as acceptor;GO:0055114,oxidation-reduction process;GO:0005488,binding;GO:0047924,geraniol dehydrogenase activity;GO:0046872,metal ion binding;GO:0008270,zinc ion binding;GO:0046029,mannitol dehydrogenase activity;GO:0048037,cofactor binding;GO:0016491,oxidoreductase activity	-	-	-
comp15514_c0_seq1	GBSP01010096	comp15514_c0_seq1	down	0.22	0.11	-1	1	1	0.116563	1	1	0.959014	-	-	497	-	-	-	-	tr|F6I2B2|F6I2B2_VITVI Putative uncharacterized protein OS=Vitis vinifera GN=VIT_00s0555g00020 PE=3 SV=1	3e-24	emb|CBI38443.3| unnamed protein product [Vitis vinifera]	2e-24	lcl|D7U6S3_VITVI/92-265 PF00067.17;p450;	1e-26	-	GO:0009055,electron carrier activity;GO:0046872,metal ion binding;GO:0020037,heme binding;GO:0016705,oxidoreductase activity, acting on paired donors, with incorporation or reduction of molecular oxygen;GO:0005506,iron ion binding;GO:0004497,monooxygenase activity;GO:0055114,oxidation-reduction process;GO:0016491,oxidoreductase activity	-	-	-
comp15514_c0_seq3		comp15514_c0_seq3	down	0.26	0	#NAME?	1	1	NA	1	1	NA	-	-	168	-	-	-	-	tr|F6I2B2|F6I2B2_VITVI Putative uncharacterized protein OS=Vitis vinifera GN=VIT_00s0555g00020 PE=3 SV=1	3e-24	emb|CBI38443.3| unnamed protein product [Vitis vinifera]	2e-24	lcl|D7U6S3_VITVI/92-265 PF00067.17;p450;	1e-26	-	GO:0009055,electron carrier activity;GO:0046872,metal ion binding;GO:0020037,heme binding;GO:0016705,oxidoreductase activity, acting on paired donors, with incorporation or reduction of molecular oxygen;GO:0005506,iron ion binding;GO:0004497,monooxygenase activity;GO:0055114,oxidation-reduction process;GO:0016491,oxidoreductase activity	-	-	-
comp15514_c0_seq5		comp15514_c0_seq5	down	0.47	0	#NAME?	1	1	NA	1	1	NA	-	-	141	-	-	-	-	tr|F6I2B2|F6I2B2_VITVI Putative uncharacterized protein OS=Vitis vinifera GN=VIT_00s0555g00020 PE=3 SV=1	3e-24	emb|CBI38443.3| unnamed protein product [Vitis vinifera]	2e-24	lcl|D7U6S3_VITVI/92-265 PF00067.17;p450;	1e-26	-	GO:0009055,electron carrier activity;GO:0046872,metal ion binding;GO:0020037,heme binding;GO:0016705,oxidoreductase activity, acting on paired donors, with incorporation or reduction of molecular oxygen;GO:0005506,iron ion binding;GO:0004497,monooxygenase activity;GO:0055114,oxidation-reduction process;GO:0016491,oxidoreductase activity	-	-	-
comp15520_c0_seq1		comp15520_c0_seq1	down	0.27	0	#NAME?	1	1	NA	1	1	NA	-	-	161	-	-	-	-	-	-	-	-	-	-	-	-	-	-	-
comp15521_c0_seq1		comp15521_c0_seq1	down	0.18	0	#NAME?	1	1	NA	1	1	NA	-	-	125	-	-	-	-	-	-	-	-	-	-	-	-	-	-	-
comp15522_c0_seq1	GBSP01010176	comp15522_c0_seq1	down	0.43	0	#NAME?	1	1	NA	1	1	NA	-	-	357	-	-	-	-	-	-	-	-	-	-	-	-	-	-	-
comp15533_c0_seq1		comp15533_c0_seq1	down	0.19	0	#NAME?	1	1	NA	1	1	NA	-	-	116	-	-	-	-	-	-	-	-	-	-	-	-	-	-	-
comp15535_c0_seq1		comp15535_c0_seq1	down	0.44	0	#NAME?	1	1	NA	1	1	NA	-	-	148	-	-	-	-	-	-	-	-	-	-	-	-	-	-	-
comp15541_c0_seq1		comp15541_c0_seq1	down	0.36	0	#NAME?	1	1	NA	1	1	NA	-	-	123	-	-	-	-	-	-	-	-	-	-	-	-	-	-	-
comp15546_c0_seq1		comp15546_c0_seq1	down	0.2	0	#NAME?	1	1	NA	1	1	NA	-	-	112	-	-	-	-	-	-	-	-	-	-	-	-	-	-	-
comp15552_c0_seq1	GBSP01009807	comp15552_c0_seq1	down	0.09	0	#NAME?	1	1	NA	1	1	NA	-	-	505	sp|Q12608|STCB_EMENI Probable sterigmatocystin biosynthesis P450 monooxygenase STCB OS=Emericella nidulans (strain FGSC A4 / ATCC 38163 / CBS 112.46 / NRRL 194 / M139) GN=stcB PE=3 SV=2	1e-25	-	-	tr|D4QC33|D4QC33_ASPOZ Cytochrome P450 monooxygenase OS=Aspergillus oryzae GN=CYP62C2 PE=2 SV=1	3e-52	dbj|BAJ04381.1| cytochrome P450 monooxygenase [Aspergillus oryzae]	2e-52	lcl|D4QC33_ASPOZ/30-479 PF00067.17;p450;	2e-42	-	GO:0009055,electron carrier activity;GO:0046872,metal ion binding;GO:0020037,heme binding;GO:0016705,oxidoreductase activity, acting on paired donors, with incorporation or reduction of molecular oxygen;GO:0005506,iron ion binding;GO:0004497,monooxygenase activity;GO:0055114,oxidation-reduction process;GO:0016491,oxidoreductase activity	-	-	-
comp15555_c0_seq1	GBSP01009930	comp15555_c0_seq1	down	0.42	0.18	-1.22239	1	1	0.313646	1	1	0.999993	-	-	412	-	-	-	-	-	-	-	-	-	-	-	-	-	-	-
comp15558_c0_seq1	GBSP01010133	comp15558_c0_seq1	down	0.17	0.07	-1.28011	1	1	0.0636644	1	1	0.911966	-	-	507	-	-	-	-	tr|C5YFG1|C5YFG1_SORBI Putative uncharacterized protein Sb06g015160 OS=Sorghum bicolor GN=Sb06g015160 PE=4 SV=1	8e-18	ref|XP_002447760.1| hypothetical protein SORBIDRAFT_06g015160 [Sorghum bicolor] gb|EES12088.1| hypothetical protein SORBIDRAFT_06g015160 [Sorghum bicolor]	8e-18	lcl|C5YFG1_SORBI/22-96 PB034735; Pfam-B_34735;	6e-17	-	-	-	-	-
comp15563_c0_seq1	GBSP01009916	comp15563_c0_seq1	down	0.05	0	#NAME?	1	1	NA	1	1	NA	-	-	406	-	-	-	-	-	-	-	-	-	-	-	-	-	-	-
comp15565_c0_seq1	GBSP01010227	comp15565_c0_seq1	down	0.82	0.2	-2.03562	1	0.516708	0.681635	1	1	0.999993	-	-	372	-	-	-	-	-	-	-	-	-	-	-	-	-	-	-
comp15566_c0_seq1	GBSP01010059	comp15566_c0_seq1	down	0.04	0	#NAME?	1	1	NA	1	1	NA	-	-	589	-	-	-	-	-	-	-	-	-	-	-	-	-	-	-
[truncated: 12,352 more rows]

## Sheet: In EC-6 (0.5 mM)
Transcript	GenBan accession number	Transcript	significance	WT.TY0.5	EC.6.TY0.5	fold.change(AB)	fisher.greater(AB)	fisher.less(AB)	chisq(AB)	fisher.greater.fdr(AB)	fisher.less.fdr(AB)	chisq.fdr(AB)	Name	Definition	Length	Swissprot_des	Swissprot_evalue	Cdd_des	Cdd_evalue	Trembl_des	Trembl_evalue	NR_des	NR_evalue	PFAM_des	PFAM_evalue	KOG	GO	EC	KO	Pathway
[truncated: 15,359 more rows]

[truncated: 1 more sheets: In EC-6 (3 mM)]
