# Supplementary material for: Paths and determinants for Penicillium janthinellum to resist low and high copper
Source: Sci Rep. 2015 Aug 12;5:10590. doi: 10.1038/srep10590 (PMC4642507; doi:10.1038/srep10590)
Supplement: Supplementary Table S4 [file srep10590-s4.xls]

## Sheet: Expression under control
							Expression under control
Transcript	GenBank accession number	Transcript	significance	WT.TY0	EC.6.TY0	fold.change(AB)	fisher.greater(AB)	fisher.less(AB)	chisq(AB)	fisher.greater.fdr(AB)	fisher.less.fdr(AB)	chisq.fdr(AB)	Name	Definition	Length	Swissprot_des	Swissprot_evalue	Cdd_des	Cdd_evalue	Trembl_des	Trembl_evalue	NR_des	NR_evalue	PFAM_des	PFAM_evalue	KOG	GO	EC	KO	Pathway
comp0_c0_seq1	GBSP01004082	comp0_c0_seq1	down	14546	6200.07	-1.23027	1	0	0	1	0	0	-	-	5931	sp|Q8TGM7|ART2_YEAST Putative uncharacterized protein ART2 OS=Saccharomyces cerevisiae (strain ATCC 204508 / S288c) GN=ART2 PE=5 SV=1	3e-27	-	-	tr|B8MI73|B8MI73_TALSN Putative uncharacterized protein OS=Talaromyces stipitatus (strain ATCC 10500 / CBS 375.48 / QM 6759 / NRRL 1006) GN=TSTA_040370 PE=4 SV=1	2e-124	ref|XP_002484510.1| hypothetical protein TSTA_040370 [Talaromyces stipitatus ATCC 10500] gb|EED14557.1| hypothetical protein TSTA_040370 [Talaromyces stipitatus ATCC 10500]	2e-124	lcl|A1CR97_ASPCL/1-112 PB010836; Pfam-B_10836;	5e-67	-	GO:0005739,mitochondrion	-	-	-
comp0_c0_seq2	GBSP01004083	comp0_c0_seq2	down	19329.6	7768.77	-1.31505	1	0	0	1	0	0	-	-	773	sp|Q8TGM7|ART2_YEAST Putative uncharacterized protein ART2 OS=Saccharomyces cerevisiae (strain ATCC 204508 / S288c) GN=ART2 PE=5 SV=1	3e-27	-	-	tr|B8MI73|B8MI73_TALSN Putative uncharacterized protein OS=Talaromyces stipitatus (strain ATCC 10500 / CBS 375.48 / QM 6759 / NRRL 1006) GN=TSTA_040370 PE=4 SV=1	2e-124	ref|XP_002484510.1| hypothetical protein TSTA_040370 [Talaromyces stipitatus ATCC 10500] gb|EED14557.1| hypothetical protein TSTA_040370 [Talaromyces stipitatus ATCC 10500]	2e-124	lcl|A1CR97_ASPCL/1-112 PB010836; Pfam-B_10836;	5e-67	-	GO:0005739,mitochondrion	-	-	-
comp10034_c0_seq1		comp10034_c0_seq1	down	0.55	0	#NAME?	1	0.516708	NA	1	1	NA	-	-	159	-	-	-	-	-	-	-	-	-	-	-	-	-	-	-
comp10040_c0_seq1	GBSQ01001841	comp10040_c0_seq1	up	0	0.15	Inf	1	1	NA	1	1	NA	-	-	992	-	-	-	-	-	-	-	-	-	-	-	-	-	-	-
comp10046_c0_seq1		comp10046_c0_seq1	down	0.14	0	#NAME?	1	1	NA	1	1	NA	-	-	151	-	-	-	-	-	-	-	-	-	-	-	-	-	-	-
comp1005_c0_seq3	GBSP01005947	comp1005_c0_seq3	up	2.62	6.14	1.22867	0.222141	0.925527	0.341685	1	1	0.999993	ABCG2.PDR	ATP-binding cassette, subfamily G (WHITE), member 2, PDR	3511	sp|O74676|CDR4_CANAX ABC transporter CDR4 OS=Candida albicans GN=CDR4 PE=3 SV=1	0	gnl|CDD|200061 TIGR00956, 3a01205, Pleiotropic Drug Resistance (PDR) Family protein.	0	tr|Q0CEM0|Q0CEM0_ASPTN ABC transporter CDR4 OS=Aspergillus terreus (strain NIH 2624 / FGSC A1156) GN=ATEG_07864 PE=3 SV=1	0	ref|XP_001275628.1| ABC multidrug transporter, putative [Aspergillus clavatus NRRL 1] gb|EAW14202.1| ABC multidrug transporter, putative [Aspergillus clavatus NRRL 1]	0	lcl|Q0CEM0_ASPTN/1166-1383 PF01061.19;ABC2_membrane;	5e-91	Q	GO:0016020,membrane;GO:0006810,transport;GO:0005524,ATP binding;GO:0042626,ATPase activity, coupled to transmembrane movement of substances;GO:0000166,nucleotide binding;GO:0006200,ATP catabolic process;GO:0016021,integral to membrane;GO:0017111,nucleoside-triphosphatase activity;GO:0016887,ATPase activity	-	K08711	ko02010, ABC transporters;
comp10077_c0_seq1	GBSQ01002441	comp10077_c0_seq1	down	1.83	0	#NAME?	1	0.266988	NA	1	1	NA	-	-	418	-	-	-	-	-	-	-	-	-	-	-	-	-	-	-
comp10082_c0_seq1		comp10082_c0_seq1	down	0.32	0	#NAME?	1	1	NA	1	1	NA	-	-	136	-	-	-	-	-	-	-	-	-	-	-	-	-	-	-
comp10083_c0_seq1		comp10083_c0_seq1	down	0.21	0	#NAME?	1	1	NA	1	1	NA	-	-	103	-	-	-	-	-	-	-	-	-	-	-	-	-	-	-
comp10129_c0_seq1	GBSQ01002021	comp10129_c0_seq1	down	0.16	0	#NAME?	1	1	NA	1	1	NA	-	-	280	-	-	-	-	-	-	-	-	-	-	-	-	-	-	-
comp10189_c0_seq1	GBSQ01002442	comp10189_c0_seq1	up	0	0.11	Inf	1	1	NA	1	1	NA	-	-	1020	-	-	-	-	-	-	-	-	-	-	-	-	-	-	-
comp10201_c0_seq1	GBSQ01002449	comp10201_c0_seq1	down	0.63	0.05	-3.65535	1	0.516708	0.591143	1	1	0.999993	-	-	797	-	-	-	-	-	-	-	-	-	-	-	-	-	-	-
comp10205_c0_seq1		comp10205_c0_seq1	down	0.48	0	#NAME?	1	1	NA	1	1	NA	-	-	182	-	-	-	-	-	-	-	-	-	-	-	-	-	-	-
comp10211_c0_seq1		comp10211_c0_seq1	down	0.14	0	#NAME?	1	1	NA	1	1	NA	-	-	152	-	-	-	-	-	-	-	-	-	-	-	-	-	-	-
comp10211_c0_seq3		comp10211_c0_seq3	down	0.44	0	#NAME?	1	1	NA	1	1	NA	-	-	149	-	-	-	-	-	-	-	-	-	-	-	-	-	-	-
comp10221_c0_seq1	GBSQ01002638	comp10221_c0_seq1	up	0.08	0.38	2.24793	1	1	0.312497	1	1	0.999993	-	-	1083	-	-	-	-	-	-	-	-	-	-	-	-	-	-	-
comp10225_c0_seq1		comp10225_c0_seq1	up	0	0.52	Inf	0.483294	1	NA	1	1	NA	-	-	110	-	-	-	-	-	-	-	-	-	-	-	-	-	-	-
comp10228_c0_seq1		comp10228_c0_seq1	up	0.18	0.47	1.38466	1	1	0.393002	1	1	0.999993	-	-	120	-	-	-	-	-	-	-	-	-	-	-	-	-	-	-
comp10279_c0_seq1	GBSQ01002087	comp10279_c0_seq1	down	1.16	0	#NAME?	1	0.516708	NA	1	1	NA	ABCG2.PDR	ATP-binding cassette, subfamily G (WHITE), member 2, PDR	434	sp|O42690|CDR3_CANAX Opaque-specific ABC transporter CDR3 OS=Candida albicans GN=CDR3 PE=2 SV=1	6e-22	gnl|CDD|200061 TIGR00956, 3a01205, Pleiotropic Drug Resistance (PDR) Family protein.	1e-34	tr|Q0CGQ4|Q0CGQ4_ASPTN ABC transporter CDR4 OS=Aspergillus terreus (strain NIH 2624 / FGSC A1156) GN=ATEG_07138 PE=3 SV=1	1e-37	ref|XP_001209824.1| ABC transporter CDR4 [Aspergillus terreus NIH2624] gb|EAU32522.1| ABC transporter CDR4 [Aspergillus terreus NIH2624]	1e-37	lcl|Q0CGQ4_ASPTN/200-337 PF00005.22;ABC_tran;	7e-35	-	GO:0016020,membrane;GO:0006810,transport;GO:0005524,ATP binding;GO:0042626,ATPase activity, coupled to transmembrane movement of substances;GO:0000166,nucleotide binding;GO:0006200,ATP catabolic process;GO:0016021,integral to membrane;GO:0017111,nucleoside-triphosphatase activity;GO:0016887,ATPase activity	-	K08711	ko02010, ABC transporters;
comp10285_c0_seq1	GBSQ01002475	comp10285_c0_seq1	down	0.09	0	#NAME?	1	1	NA	1	1	NA	-	-	242	-	-	-	-	-	-	-	-	-	-	-	-	-	-	-
comp10299_c0_seq3	GBSQ01002139	comp10299_c0_seq3	up	0.15	0.31	1.04731	1	1	0.223783	1	1	0.999993	-	-	430	-	-	-	-	-	-	-	-	-	-	-	-	-	-	-
comp10299_c0_seq4	GBSQ01002140	comp10299_c0_seq4	up	0.06	0.4	2.73697	1	1	0.341611	1	1	0.999993	-	-	377	-	-	-	-	-	-	-	-	-	-	-	-	-	-	-
comp10332_c0_seq1	GBSQ01001958	comp10332_c0_seq1	up	0.21	0.42	1	1	1	0.332382	1	1	0.999993	-	-	1035	-	-	-	-	tr|B6HL65|B6HL65_PENCW Pc21g07710 protein OS=Penicillium chrysogenum (strain ATCC 28089 / DSM 1075 / Wisconsin 54-1255) GN=Pc21g07710 PE=4 SV=1	8e-114	ref|XP_002567811.1| Pc21g07710 [Penicillium chrysogenum Wisconsin 54-1255] emb|CAP95668.1| Pc21g07710 [Penicillium chrysogenum Wisconsin 54-1255]	8e-114	lcl|B6HL65_PENCW/1-288 PB000997; Pfam-B_997;	2e-114	-	GO:0008152,metabolic process;GO:0003824,catalytic activity;GO:0030170,pyridoxal phosphate binding	-	-	-
comp10337_c0_seq1	GBSQ01002305	comp10337_c0_seq1	up	0	0.07	Inf	1	1	NA	1	1	NA	-	-	275	-	-	-	-	-	-	-	-	-	-	-	-	-	-	-
comp10350_c0_seq1		comp10350_c0_seq1	down	0.37	0.16	-1.20945	1	1	0.266958	1	1	0.999993	-	-	117	-	-	-	-	-	-	-	-	-	-	-	-	-	-	-
comp10359_c0_seq1		comp10359_c0_seq1	down	0.13	0	#NAME?	1	1	NA	1	1	NA	-	-	174	-	-	-	-	-	-	-	-	-	-	-	-	-	-	-
comp10366_c0_seq1	GBSQ01002587	comp10366_c0_seq1	down	0.06	0.01	-2.58496	1	1	0.000316369	1	1	0.0398487	-	-	2108	-	-	-	-	tr|B8M6J8|B8M6J8_TALSN Putative uncharacterized protein OS=Talaromyces stipitatus (strain ATCC 10500 / CBS 375.48 / QM 6759 / NRRL 1006) GN=TSTA_027540 PE=4 SV=1	2e-103	ref|XP_002479894.1| conserved hypothetical protein [Talaromyces stipitatus ATCC 10500] gb|EED19460.1| conserved hypothetical protein [Talaromyces stipitatus ATCC 10500]	2e-103	lcl|Q0CX04_ASPTN/195-589 PF11951.3;Fungal_trans_2;	8e-63	-	-	-	-	-
comp10366_c0_seq2	GBSQ01002588	comp10366_c0_seq2	down	0.04	0	#NAME?	1	1	NA	1	1	NA	-	-	2106	-	-	-	-	tr|B8M6J8|B8M6J8_TALSN Putative uncharacterized protein OS=Talaromyces stipitatus (strain ATCC 10500 / CBS 375.48 / QM 6759 / NRRL 1006) GN=TSTA_027540 PE=4 SV=1	2e-103	ref|XP_002479894.1| conserved hypothetical protein [Talaromyces stipitatus ATCC 10500] gb|EED19460.1| conserved hypothetical protein [Talaromyces stipitatus ATCC 10500]	2e-103	lcl|Q0CX04_ASPTN/195-589 PF11951.3;Fungal_trans_2;	8e-63	-	-	-	-	-
comp10366_c0_seq3	GBSQ01002589	comp10366_c0_seq3	down	0.08	0.02	-2	1	1	0.00283787	1	1	0.189238	-	-	790	-	-	-	-	tr|B8M6J8|B8M6J8_TALSN Putative uncharacterized protein OS=Talaromyces stipitatus (strain ATCC 10500 / CBS 375.48 / QM 6759 / NRRL 1006) GN=TSTA_027540 PE=4 SV=1	2e-103	ref|XP_002479894.1| conserved hypothetical protein [Talaromyces stipitatus ATCC 10500] gb|EED19460.1| conserved hypothetical protein [Talaromyces stipitatus ATCC 10500]	2e-103	lcl|Q0CX04_ASPTN/195-589 PF11951.3;Fungal_trans_2;	8e-63	-	-	-	-	-
comp10375_c0_seq1	GBSQ01001978	comp10375_c0_seq1	up	0.07	0.42	2.58496	1	1	0.365101	1	1	0.999993	-	-	630	-	-	-	-	-	-	-	-	-	-	-	-	-	-	-
comp10431_c0_seq1		comp10431_c0_seq1	up	0	0.17	Inf	1	1	NA	1	1	NA	-	-	112	-	-	-	-	-	-	-	-	-	-	-	-	-	-	-
comp10440_c0_seq1	GBSQ01002404	comp10440_c0_seq1	down	0.43	0.09	-2.25634	1	1	0.347281	1	1	0.999993	-	-	202	-	-	-	-	-	-	-	-	-	-	-	-	-	-	-
comp10454_c0_seq1		comp10454_c0_seq1	down	0.54	0.16	-1.75489	1	0.516708	0.441639	1	1	0.999993	-	-	122	-	-	-	-	-	-	-	-	-	-	-	-	-	-	-
comp10460_c0_seq1		comp10460_c0_seq1	up	0	0.18	Inf	1	1	NA	1	1	NA	-	-	104	-	-	-	-	-	-	-	-	-	-	-	-	-	-	-
comp10484_c0_seq1	GBSQ01002616	comp10484_c0_seq1	up	0.05	0.14	1.48543	1	1	0.0380536	1	1	0.763884	-	-	805	-	-	-	-	-	-	-	-	-	-	-	-	-	-	-
comp10498_c0_seq1	GBSQ01001898	comp10498_c0_seq1	up	0.05	0.1	1	1	1	0.014634	1	1	0.49488	-	-	1327	-	-	-	-	-	-	-	-	-	-	-	-	-	-	-
comp10498_c0_seq2	GBSQ01001899	comp10498_c0_seq2	up	0.04	0.12	1.58496	1	1	0.0221426	1	1	0.592851	-	-	1250	-	-	-	-	-	-	-	-	-	-	-	-	-	-	-
comp10571_c0_seq1		comp10571_c0_seq1	up	0.19	0.49	1.36678	1	1	0.411202	1	1	0.999993	-	-	117	-	-	-	-	-	-	-	-	-	-	-	-	-	-	-
comp10593_c0_seq1		comp10593_c0_seq1	up	0	0.28	Inf	1	1	NA	1	1	NA	-	-	135	-	-	-	-	-	-	-	-	-	-	-	-	-	-	-
comp10628_c0_seq1	GBSQ01002181	comp10628_c0_seq1	down	1.13	0.03	-5.23522	1	0.516708	0.954634	1	1	0.999993	-	-	579	-	-	-	-	tr|A1D0M6|A1D0M6_NEOFI Proline-specific permease OS=Neosartorya fischeri (strain ATCC 1020 / DSM 3700 / FGSC A1164 / NRRL 181) GN=NFIA_041240 PE=4 SV=1	9e-72	ref|XP_001266443.1| proline-specific permease [Neosartorya fischeri NRRL 181] gb|EAW24546.1| proline-specific permease [Neosartorya fischeri NRRL 181]	9e-72	lcl|A1D0M6_NEOFI/45-510 PF00324.16;AA_permease;	4e-65	-	GO:0016020,membrane;GO:0006810,transport;GO:0055085,transmembrane transport;GO:0016021,integral to membrane;GO:0003333,amino acid transmembrane transport;GO:0015171,amino acid transmembrane transporter activity	-	-	-
comp10628_c0_seq2	GBSQ01002182	comp10628_c0_seq2	down	0.78	0	#NAME?	1	0.516708	NA	1	1	NA	-	-	505	-	-	-	-	tr|A1D0M6|A1D0M6_NEOFI Proline-specific permease OS=Neosartorya fischeri (strain ATCC 1020 / DSM 3700 / FGSC A1164 / NRRL 181) GN=NFIA_041240 PE=4 SV=1	9e-72	ref|XP_001266443.1| proline-specific permease [Neosartorya fischeri NRRL 181] gb|EAW24546.1| proline-specific permease [Neosartorya fischeri NRRL 181]	9e-72	lcl|A1D0M6_NEOFI/45-510 PF00324.16;AA_permease;	4e-65	-	GO:0016020,membrane;GO:0006810,transport;GO:0055085,transmembrane transport;GO:0016021,integral to membrane;GO:0003333,amino acid transmembrane transport;GO:0015171,amino acid transmembrane transporter activity	-	-	-
comp10629_c0_seq1	GBSQ01002360	comp10629_c0_seq1	down	0.87	0.16	-2.44294	1	0.516708	0.749091	1	1	0.999993	-	-	354	-	-	-	-	-	-	-	-	-	-	-	-	-	-	-
comp10652_c0_seq3	GBSQ01002570	comp10652_c0_seq3	up	0	0.26	Inf	1	1	NA	1	1	NA	-	-	291	-	-	gnl|CDD|206536 pfam14368, LTP_2, Probable lipid transfer. The members of this family are probably involved in lipid transfer. The family has several highly conserved cysteines, paired in various ways.	2e-13	tr|B9RHJ2|B9RHJ2_RICCO Lipid binding protein, putative OS=Ricinus communis GN=RCOM_1527890 PE=4 SV=1	4e-49	ref|XP_002513211.1| lipid binding protein, putative [Ricinus communis] gb|EEF49202.1| lipid binding protein, putative [Ricinus communis]	4e-49	lcl|B9RHJ2_RICCO/11-106 PF14368.1;LTP_2;	5e-49	-	GO:0006869,lipid transport	-	-	-
comp10667_c0_seq1		comp10667_c0_seq1	down	0.18	0	#NAME?	1	1	NA	1	1	NA	-	-	120	-	-	-	-	-	-	-	-	-	-	-	-	-	-	-
comp10683_c0_seq2		comp10683_c0_seq2	down	0.13	0	#NAME?	1	1	NA	1	1	NA	-	-	170	-	-	-	-	tr|G3XQH2|G3XQH2_ASPNA Putative uncharacterized protein OS=Aspergillus niger (strain ATCC 1015 / CBS 113.46 / FGSC A1144 / LSHB Ac4 / NCTC 3858a / NRRL 328 / USDA 3528.7) GN=ASPNIDRAFT_36457 PE=4 SV=1	2e-11	gb|EHA26114.1| hypothetical protein ASPNIDRAFT_36457 [Aspergillus niger ATCC 1015]	2e-11	-	-	-	-	-	-	-
comp10683_c0_seq3		comp10683_c0_seq3	up	0	0.26	Inf	1	1	NA	1	1	NA	-	-	147	-	-	-	-	tr|G3XQH2|G3XQH2_ASPNA Putative uncharacterized protein OS=Aspergillus niger (strain ATCC 1015 / CBS 113.46 / FGSC A1144 / LSHB Ac4 / NCTC 3858a / NRRL 328 / USDA 3528.7) GN=ASPNIDRAFT_36457 PE=4 SV=1	2e-11	gb|EHA26114.1| hypothetical protein ASPNIDRAFT_36457 [Aspergillus niger ATCC 1015]	2e-11	-	-	-	-	-	-	-
comp10719_c0_seq1	GBSQ01002835	comp10719_c0_seq1	up	0	0.27	Inf	1	1	NA	1	1	NA	-	-	345	-	-	-	-	-	-	-	-	-	-	-	-	-	-	-
comp10732_c0_seq1	GBSQ01002600	comp10732_c0_seq1	down	0.13	0.06	-1.11548	1	1	0.0316081	1	1	0.712123	-	-	1671	-	-	-	-	tr|B6GZR9|B6GZR9_PENCW Pc12g09700 protein OS=Penicillium chrysogenum (strain ATCC 28089 / DSM 1075 / Wisconsin 54-1255) GN=Pc12g09700 PE=4 SV=1	3e-167	ref|XP_002557796.1| Pc12g09700 [Penicillium chrysogenum Wisconsin 54-1255] emb|CAP80597.1| Pc12g09700 [Penicillium chrysogenum Wisconsin 54-1255]	2e-167	lcl|E3RM89_PYRTT/156-496 PF12846.2;AAA_10;	6e-85	-	-	-	-	-
comp10750_c0_seq1	GBSQ01002837	comp10750_c0_seq1	down	0.35	0	#NAME?	1	1	NA	1	1	NA	-	-	1642	-	-	-	-	tr|B6GWB9|B6GWB9_PENCW Pc06g02180 protein OS=Penicillium chrysogenum (strain ATCC 28089 / DSM 1075 / Wisconsin 54-1255) GN=Pc06g02180 PE=4 SV=1	9e-51	ref|XP_002556821.1| Pc06g02180 [Penicillium chrysogenum Wisconsin 54-1255] emb|CAP79211.1| Pc06g02180 [Penicillium chrysogenum Wisconsin 54-1255]	9e-51	lcl|B6GWB9_PENCW/9-236 PB007482; Pfam-B_7482;	4e-48	-	GO:0006355,regulation of transcription, DNA-dependent;GO:0043565,sequence-specific DNA binding;GO:0006351,transcription, DNA-dependent;GO:0003700,sequence-specific DNA binding transcription factor activity	-	-	-
comp10757_c0_seq1		comp10757_c0_seq1	up	0	0.11	Inf	1	1	NA	1	1	NA	-	-	169	-	-	-	-	-	-	-	-	-	-	-	-	-	-	-
comp10768_c0_seq1	GBSQ01002362	comp10768_c0_seq1	down	1.68	0	#NAME?	1	0.266988	NA	1	1	NA	-	-	470	-	-	-	-	-	-	-	-	-	-	-	-	-	-	-
comp10786_c0_seq1	GBSQ01001900	comp10786_c0_seq1	up	0.1	0.31	1.63227	1	1	0.225109	1	1	0.999993	-	-	1770	-	-	gnl|CDD|162100 TIGR00907, 2A0304, amino acid permease (GABA permease).	3e-110	tr|B8NAK0|B8NAK0_ASPFN Amino acid permease family protein, putative OS=Aspergillus flavus (strain ATCC 200026 / FGSC A1120 / NRRL 3357 / JCM 12722 / SRRC 167) GN=AFLA_040450 PE=4 SV=1	0	ref|XP_002377507.1| amino acid permease family protein, putative [Aspergillus flavus NRRL3357] gb|EED52343.1| amino acid permease family protein, putative [Aspergillus flavus NRRL3357]	0	lcl|A1C9C6_ASPCL/35-491 PF13520.1;AA_permease_2;	0	-	GO:0016020,membrane;GO:0006810,transport;GO:0055085,transmembrane transport;GO:0006865,amino acid transport;GO:0016021,integral to membrane;GO:0003333,amino acid transmembrane transport;GO:0015171,amino acid transmembrane transporter activity	-	-	-
comp10792_c0_seq1		comp10792_c0_seq1	down	0.41	0	#NAME?	1	1	NA	1	1	NA	-	-	107	-	-	-	-	-	-	-	-	-	-	-	-	-	-	-
comp10808_c0_seq1		comp10808_c0_seq1	down	0.79	0.23	-1.78022	1	0.516708	0.638587	1	1	0.999993	-	-	167	-	-	-	-	-	-	-	-	-	-	-	-	-	-	-
comp10813_c0_seq1		comp10813_c0_seq1	down	0.49	0.14	-1.80735	1	1	0.397598	1	1	0.999993	-	-	134	-	-	-	-	-	-	-	-	-	-	-	-	-	-	-
comp10842_c0_seq2		comp10842_c0_seq2	down	0.28	0.12	-1.22239	1	1	0.177002	1	1	0.999993	-	-	156	-	-	-	-	tr|Q0C960|Q0C960_ASPTN Putative uncharacterized protein OS=Aspergillus terreus (strain NIH 2624 / FGSC A1156) GN=ATEG_09774 PE=4 SV=1	2e-10	ref|XP_001218396.1| hypothetical protein ATEG_09774 [Aspergillus terreus NIH2624] gb|EAU29965.1| hypothetical protein ATEG_09774 [Aspergillus terreus NIH2624]	2e-10	lcl|Q0C960_ASPTN/45-510 PF00324.16;AA_permease;	5e-11	-	GO:0016020,membrane;GO:0006810,transport;GO:0055085,transmembrane transport;GO:0016021,integral to membrane;GO:0003333,amino acid transmembrane transport;GO:0015171,amino acid transmembrane transporter activity	-	-	-
comp10842_c0_seq3		comp10842_c0_seq3	down	0.14	0	#NAME?	1	1	NA	1	1	NA	-	-	155	-	-	-	-	tr|Q0C960|Q0C960_ASPTN Putative uncharacterized protein OS=Aspergillus terreus (strain NIH 2624 / FGSC A1156) GN=ATEG_09774 PE=4 SV=1	2e-10	ref|XP_001218396.1| hypothetical protein ATEG_09774 [Aspergillus terreus NIH2624] gb|EAU29965.1| hypothetical protein ATEG_09774 [Aspergillus terreus NIH2624]	2e-10	lcl|Q0C960_ASPTN/45-510 PF00324.16;AA_permease;	5e-11	-	GO:0016020,membrane;GO:0006810,transport;GO:0055085,transmembrane transport;GO:0016021,integral to membrane;GO:0003333,amino acid transmembrane transport;GO:0015171,amino acid transmembrane transporter activity	-	-	-
comp10866_c0_seq1		comp10866_c0_seq1	down	0.5	0	#NAME?	1	1	NA	1	1	NA	-	-	132	-	-	-	-	-	-	-	-	-	-	-	-	-	-	-
comp10868_c0_seq1	GBSQ01002349	comp10868_c0_seq1	up	0	0.04	Inf	1	1	NA	1	1	NA	plcC	phospholipase C	1041	-	-	-	-	-	-	-	-	-	-	-	-	EC:3.1.4.3	K01114	ko00562, Inositol phosphate metabolism;ko00564, Glycerophospholipid metabolism;ko00565, Ether lipid metabolism;
comp10869_c0_seq1		comp10869_c0_seq1	up	0	0.16	Inf	1	1	NA	1	1	NA	-	-	119	-	-	-	-	tr|B6QLX9|B6QLX9_PENMQ Reverse transcriptase, putative OS=Penicillium marneffei (strain ATCC 18224 / CBS 334.59 / QM 7333) GN=PMAA_058860 PE=4 SV=1	7e-07	ref|XP_002150715.1| reverse transcriptase, putative [Penicillium marneffei ATCC 18224] gb|EEA22106.1| reverse transcriptase, putative [Penicillium marneffei ATCC 18224]	6e-07	-	-	-	GO:0003964,RNA-directed DNA polymerase activity;GO:0003723,RNA binding;GO:0004523,ribonuclease H activity;GO:0006278,RNA-dependent DNA replication;GO:0003676,nucleic acid binding	-	-	-
comp10911_c0_seq1	GBSQ01002250	comp10911_c0_seq1	down	0.57	0	#NAME?	1	0.516708	NA	1	1	NA	-	-	309	-	-	-	-	tr|B6H8J6|B6H8J6_PENCW Pc16g08570 protein OS=Penicillium chrysogenum (strain ATCC 28089 / DSM 1075 / Wisconsin 54-1255) GN=Pc16g08570 PE=4 SV=1	1e-20	ref|XP_002561176.1| Pc16g08570 [Penicillium chrysogenum Wisconsin 54-1255] emb|CAP93527.1| Pc16g08570 [Penicillium chrysogenum Wisconsin 54-1255]	1e-20	lcl|Q2UG53_ASPOR/38-109 PF13565.1;HTH_32;	2e-14	-	GO:0015074,DNA integration;GO:0003677,DNA binding;GO:0003676,nucleic acid binding	-	-	-
comp10920_c0_seq1		comp10920_c0_seq1	down	0.18	0	#NAME?	1	1	NA	1	1	NA	-	-	121	-	-	-	-	-	-	-	-	-	-	-	-	-	-	-
comp10953_c0_seq1		comp10953_c0_seq1	up	0	0.15	Inf	1	1	NA	1	1	NA	-	-	124	-	-	-	-	-	-	-	-	-	-	-	-	-	-	-
comp10957_c0_seq1	GBSQ01001847	comp10957_c0_seq1	down	0.46	0	#NAME?	1	1	NA	1	1	NA	-	-	240	-	-	-	-	tr|Q5B8T3|Q5B8T3_EMENI Transposase Tan1-Aspergillus niger (ANG_orthologue; An07g09460) OS=Emericella nidulans (strain FGSC A4 / ATCC 38163 / CBS 112.46 / NRRL 194 / M139) GN=AN3047.2 PE=4 SV=1	1e-22	ref|XP_003189667.1| transposase [Aspergillus oryzae RIB40]	2e-23	lcl|B6H1U5_PENCW/69-141 PF03221.11;HTH_Tnp_Tc5;	3e-09	-	GO:0003677,DNA binding;GO:0008270,zinc ion binding;GO:0003676,nucleic acid binding	-	-	-
comp10964_c0_seq1	GBSQ01002257	comp10964_c0_seq1	up	0.13	0.29	1.15754	1	1	0.202236	1	1	0.999993	-	-	660	-	-	-	-	-	-	-	-	-	-	-	-	-	-	-
comp10964_c0_seq2	GBSQ01002258	comp10964_c0_seq2	up	0	0.19	Inf	1	1	NA	1	1	NA	-	-	591	-	-	-	-	-	-	-	-	-	-	-	-	-	-	-
comp11032_c0_seq1	GBSQ01002822	comp11032_c0_seq1	up	0	0.51	Inf	0.483294	1	NA	1	1	NA	-	-	336	-	-	-	-	-	-	-	-	-	-	-	-	-	-	-
comp11036_c0_seq1	GBSQ01002666	comp11036_c0_seq1	down	0.4	0.07	-2.51457	1	1	0.316941	1	1	0.999993	-	-	549	-	-	-	-	-	-	-	-	-	-	-	-	-	-	-
comp11036_c0_seq2	GBSQ01002667	comp11036_c0_seq2	down	0.49	0	#NAME?	1	1	NA	1	1	NA	-	-	537	-	-	-	-	-	-	-	-	-	-	-	-	-	-	-
comp11036_c0_seq3	GBSQ01002668	comp11036_c0_seq3	down	0.62	0	#NAME?	1	0.516708	NA	1	1	NA	-	-	389	-	-	-	-	-	-	-	-	-	-	-	-	-	-	-
comp11057_c0_seq1		comp11057_c0_seq1	down	0.34	0.15	-1.18057	1	1	0.237526	1	1	0.999993	-	-	127	-	-	-	-	-	-	-	-	-	-	-	-	-	-	-
comp11059_c0_seq1		comp11059_c0_seq1	down	0.38	0.16	-1.24793	1	1	0.27721	1	1	0.999993	-	-	115	-	-	-	-	-	-	-	-	-	-	-	-	-	-	-
comp1105_c0_seq1	GBSP01006724	comp1105_c0_seq1	down	29.08	0	#NAME?	1	4.83604e-09	NA	1	2.48238e-06	NA	-	-	1290	-	-	-	-	-	-	-	-	-	-	-	-	-	-	-
comp1105_c0_seq2	GBSP01006725	comp1105_c0_seq2	down	29.66	0	#NAME?	1	2.49898e-09	NA	1	1.38455e-06	NA	-	-	1239	-	-	-	-	-	-	-	-	-	-	-	-	-	-	-
comp1105_c0_seq3		comp1105_c0_seq3	down	8.33	0	#NAME?	1	0.00508146	NA	1	0.979935	NA	-	-	113	-	-	-	-	-	-	-	-	-	-	-	-	-	-	-
comp11061_c0_seq1		comp11061_c0_seq1	down	0.28	0.12	-1.22239	1	1	0.177002	1	1	0.999993	-	-	158	-	-	-	-	-	-	-	-	-	-	-	-	-	-	-
comp11089_c0_seq1		comp11089_c0_seq1	down	0.14	0	#NAME?	1	1	NA	1	1	NA	-	-	153	-	-	-	-	-	-	-	-	-	-	-	-	-	-	-
comp11095_c0_seq2	GBSQ01002263	comp11095_c0_seq2	up	0.28	0.89	1.66838	0.483294	1	0.745487	1	1	0.999993	-	-	233	-	-	-	-	tr|B6H687|B6H687_PENCW Pc15g01470 protein OS=Penicillium chrysogenum (strain ATCC 28089 / DSM 1075 / Wisconsin 54-1255) GN=Pc15g01470 PE=3 SV=1	6e-19	ref|XP_002560367.1| Pc15g01470 [Penicillium chrysogenum Wisconsin 54-1255] emb|CAP83033.1| Pc15g01470 [Penicillium chrysogenum Wisconsin 54-1255]	6e-19	lcl|B6GWA2_PENCW/14-61 PF00319.13;SRF-TF;	9e-09	-	GO:0005634,nucleus;GO:0003677,DNA binding;GO:0006355,regulation of transcription, DNA-dependent;GO:0043565,sequence-specific DNA binding;GO:0006351,transcription, DNA-dependent;GO:0003700,sequence-specific DNA binding transcription factor activity	-	-	-
comp11115_c0_seq1	GBSQ01002794	comp11115_c0_seq1	down	42.65	18.33	-1.21834	0.999096	0.00217293	0.00639714	1	0.505641	0.308304	-	-	215	-	-	-	-	tr|B2BAK4|B2BAK4_LILLO Cytochrome P450-like TBP protein (Fragment) OS=Lilium longiflorum PE=2 SV=1	1e-23	gb|ABO20848.1| cytochrome P450-like TBP protein [Lilium longiflorum]	1e-23	-	-	-	GO:0070330,aromatase activity;GO:0055114,oxidation-reduction process;GO:0016491,oxidoreductase activity	-	-	-
comp11129_c0_seq1		comp11129_c0_seq1	down	0.57	0	#NAME?	1	0.516708	NA	1	1	NA	-	-	153	-	-	-	-	-	-	-	-	-	-	-	-	-	-	-
comp111_c0_seq1	GBSP01001807	comp111_c0_seq1	down	54.41	0.17	-8.32219	1	3.28529e-16	3.32971e-12	1	3.58354e-13	1.97308e-09	-	-	333	-	-	-	-	-	-	-	-	-	-	-	-	-	-	-
comp111_c0_seq2	GBSP01001808	comp111_c0_seq2	down	2.94	0	#NAME?	1	0.137955	NA	1	1	NA	-	-	231	-	-	-	-	-	-	-	-	-	-	-	-	-	-	-
comp11211_c0_seq1	GBSQ01002410	comp11211_c0_seq1	up	0.05	0.13	1.37851	1	1	0.0311236	1	1	0.706254	-	-	908	-	-	-	-	-	-	-	-	-	-	-	-	-	-	-
comp11242_c0_seq1	GBSQ01002756	comp11242_c0_seq1	up	0.2	0.64	1.67807	0.483294	1	0.561435	1	1	0.999993	-	-	327	-	-	-	-	-	-	-	-	-	-	-	-	-	-	-
comp11253_c0_seq1		comp11253_c0_seq1	up	0	0.18	Inf	1	1	NA	1	1	NA	-	-	104	-	-	-	-	-	-	-	-	-	-	-	-	-	-	-
comp11254_c0_seq1		comp11254_c0_seq1	up	0	0.17	Inf	1	1	NA	1	1	NA	-	-	111	-	-	-	-	tr|B8ME40|B8ME40_TALSN Putative uncharacterized protein OS=Talaromyces stipitatus (strain ATCC 10500 / CBS 375.48 / QM 6759 / NRRL 1006) GN=TSTA_012260 PE=4 SV=1	7e-09	ref|XP_002483351.1| conserved hypothetical protein [Talaromyces stipitatus ATCC 10500] gb|EED16117.1| conserved hypothetical protein [Talaromyces stipitatus ATCC 10500]	6e-09	lcl|B8ME40_TALSN/2-257 PF11917.3;DUF3435;	2e-09	-	-	-	-	-
comp112_c0_seq5	GBSP01000907	comp112_c0_seq5	down	38.86	4.15	-3.2271	1	4.93009e-08	8.50111e-07	1	2.35732e-05	0.000249044	SMF	metal iron transporter	1401	sp|Q10177|PDT1_SCHPO Manganese transporter pdt1 OS=Schizosaccharomyces pombe (strain 972 / ATCC 24843) GN=pdt1 PE=1 SV=1	3e-147	gnl|CDD|162246 TIGR01197, nramp, NRAMP (natural resistance-associated macrophage protein) metal ion transporters. This model describes the Nramp metal ion transporter family. Historically, in mammals these proteins have been functionally characterized as proteins involved in the host pathogen resistance, hence the name - NRAMP. At least two isoforms Nramp1 and Nramp2 have been identified. However…	4e-150	tr|B6HQ64|B6HQ64_PENCW Pc22g06770 protein OS=Penicillium chrysogenum (strain ATCC 28089 / DSM 1075 / Wisconsin 54-1255) GN=Pc22g06770 PE=4 SV=1	0	ref|XP_002564705.1| Pc22g06770 [Penicillium chrysogenum Wisconsin 54-1255] emb|CAP97965.1| Pc22g06770 [Penicillium chrysogenum Wisconsin 54-1255]	0	lcl|B6HQ64_PENCW/140-527 PF01566.13;Nramp;	0	PU	GO:0016020,membrane;GO:0006810,transport;GO:0016021,integral to membrane;GO:0015293,symporter activity;GO:0005886,plasma membrane;GO:0005215,transporter activity	-	K12346	-
comp112_c0_seq6	GBSP01000908	comp112_c0_seq6	down	43.44	3.09	-3.81335	1	8.6329e-10	2.96354e-08	1	4.93986e-07	1.15326e-05	SMF	metal iron transporter	1200	sp|Q10177|PDT1_SCHPO Manganese transporter pdt1 OS=Schizosaccharomyces pombe (strain 972 / ATCC 24843) GN=pdt1 PE=1 SV=1	3e-147	gnl|CDD|162246 TIGR01197, nramp, NRAMP (natural resistance-associated macrophage protein) metal ion transporters. This model describes the Nramp metal ion transporter family. Historically, in mammals these proteins have been functionally characterized as proteins involved in the host pathogen resistance, hence the name - NRAMP. At least two isoforms Nramp1 and Nramp2 have been identified. However…	4e-150	tr|B6HQ64|B6HQ64_PENCW Pc22g06770 protein OS=Penicillium chrysogenum (strain ATCC 28089 / DSM 1075 / Wisconsin 54-1255) GN=Pc22g06770 PE=4 SV=1	0	ref|XP_002564705.1| Pc22g06770 [Penicillium chrysogenum Wisconsin 54-1255] emb|CAP97965.1| Pc22g06770 [Penicillium chrysogenum Wisconsin 54-1255]	0	lcl|B6HQ64_PENCW/140-527 PF01566.13;Nramp;	0	PU	GO:0016020,membrane;GO:0006810,transport;GO:0016021,integral to membrane;GO:0015293,symporter activity;GO:0005886,plasma membrane;GO:0005215,transporter activity	-	K12346	-
comp112_c0_seq8	GBSP01000910	comp112_c0_seq8	down	33.12	0.52	-5.99305	1	5.8437e-09	1.4626e-07	1	2.95615e-06	5.22388e-05	SMF	metal iron transporter	623	sp|Q10177|PDT1_SCHPO Manganese transporter pdt1 OS=Schizosaccharomyces pombe (strain 972 / ATCC 24843) GN=pdt1 PE=1 SV=1	3e-147	gnl|CDD|162246 TIGR01197, nramp, NRAMP (natural resistance-associated macrophage protein) metal ion transporters. This model describes the Nramp metal ion transporter family. Historically, in mammals these proteins have been functionally characterized as proteins involved in the host pathogen resistance, hence the name - NRAMP. At least two isoforms Nramp1 and Nramp2 have been identified. However…	4e-150	tr|B6HQ64|B6HQ64_PENCW Pc22g06770 protein OS=Penicillium chrysogenum (strain ATCC 28089 / DSM 1075 / Wisconsin 54-1255) GN=Pc22g06770 PE=4 SV=1	0	ref|XP_002564705.1| Pc22g06770 [Penicillium chrysogenum Wisconsin 54-1255] emb|CAP97965.1| Pc22g06770 [Penicillium chrysogenum Wisconsin 54-1255]	0	lcl|B6HQ64_PENCW/140-527 PF01566.13;Nramp;	0	PU	GO:0016020,membrane;GO:0006810,transport;GO:0016021,integral to membrane;GO:0015293,symporter activity;GO:0005886,plasma membrane;GO:0005215,transporter activity	-	K12346	-
comp112_c0_seq9	GBSP01000911	comp112_c0_seq9	down	41.07	1.52	-4.75594	1	3.88989e-10	1.25643e-08	1	2.42458e-07	5.03981e-06	SMF	metal iron transporter	324	sp|Q10177|PDT1_SCHPO Manganese transporter pdt1 OS=Schizosaccharomyces pombe (strain 972 / ATCC 24843) GN=pdt1 PE=1 SV=1	3e-147	gnl|CDD|162246 TIGR01197, nramp, NRAMP (natural resistance-associated macrophage protein) metal ion transporters. This model describes the Nramp metal ion transporter family. Historically, in mammals these proteins have been functionally characterized as proteins involved in the host pathogen resistance, hence the name - NRAMP. At least two isoforms Nramp1 and Nramp2 have been identified. However…	4e-150	tr|B6HQ64|B6HQ64_PENCW Pc22g06770 protein OS=Penicillium chrysogenum (strain ATCC 28089 / DSM 1075 / Wisconsin 54-1255) GN=Pc22g06770 PE=4 SV=1	0	ref|XP_002564705.1| Pc22g06770 [Penicillium chrysogenum Wisconsin 54-1255] emb|CAP97965.1| Pc22g06770 [Penicillium chrysogenum Wisconsin 54-1255]	0	lcl|B6HQ64_PENCW/140-527 PF01566.13;Nramp;	0	PU	GO:0016020,membrane;GO:0006810,transport;GO:0016021,integral to membrane;GO:0015293,symporter activity;GO:0005886,plasma membrane;GO:0005215,transporter activity	-	K12346	-
comp11331_c0_seq1	GBSQ01002224	comp11331_c0_seq1	down	0.2	0	#NAME?	1	1	NA	1	1	NA	-	-	2296	-	-	-	-	tr|B6HX37|B6HX37_PENCW Putative uncharacterized protein Pc24g02630 OS=Penicillium chrysogenum (strain ATCC 28089 / DSM 1075 / Wisconsin 54-1255) GN=Pc24g02630 PE=4 SV=1	3e-62	ref|XP_002566895.1| hypothetical protein [Penicillium chrysogenum Wisconsin 54-1255] emb|CAP87171.1| hypothetical protein Pc24g02630 [Penicillium chrysogenum Wisconsin 54-1255]	3e-62	lcl|B6HX37_PENCW/1-403 PB290329; Pfam-B_290329;	8e-63	-	-	-	-	-
comp11366_c0_seq1	GBSQ01002820	comp11366_c0_seq1	up	0.11	0.55	2.32193	0.483294	1	0.507627	1	1	0.999993	-	-	208	-	-	-	-	-	-	-	-	-	-	-	-	-	-	-
comp11385_c0_seq1	GBSQ01002727	comp11385_c0_seq1	up	0.1	0.36	1.848	1	1	0.285067	1	1	0.999993	-	-	423	-	-	-	-	-	-	-	-	-	-	-	-	-	-	-
comp11433_c0_seq1		comp11433_c0_seq1	down	0.17	0	#NAME?	1	1	NA	1	1	NA	-	-	129	-	-	-	-	-	-	-	-	-	-	-	-	-	-	-
comp11447_c0_seq1		comp11447_c0_seq1	down	0.66	0.11	-2.58496	1	0.516708	0.58751	1	1	0.999993	-	-	165	-	-	-	-	-	-	-	-	-	-	-	-	-	-	-
comp11465_c0_seq5	GBSQ01002583	comp11465_c0_seq5	down	1.18	0.08	-3.88264	1	0.516708	0.958843	1	1	0.999993	-	-	223	-	-	-	-	-	-	-	-	-	-	-	-	-	-	-
comp11489_c0_seq1		comp11489_c0_seq1	down	24.42	8.29	-1.55862	0.998073	0.00603531	0.0140646	1	1	0.479982	-	-	112	-	-	-	-	tr|B9NDI3|B9NDI3_POPTR Predicted protein (Fragment) OS=Populus trichocarpa GN=POPTRDRAFT_938221 PE=4 SV=1	1e-14	ref|XP_002333318.1| predicted protein [Populus trichocarpa] gb|EEE74620.1| predicted protein [Populus trichocarpa]	1e-14	lcl|A5C0J4_VITVI/61-125 PB024167; Pfam-B_24167;	1e-14	-	-	-	-	-
comp11499_c0_seq1	GBSQ01002630	comp11499_c0_seq1	up	0	0.4	Inf	1	1	NA	1	1	NA	-	-	236	-	-	-	-	-	-	-	-	-	-	-	-	-	-	-
comp11550_c0_seq1		comp11550_c0_seq1	down	0.38	0	#NAME?	1	1	NA	1	1	NA	-	-	114	-	-	-	-	-	-	-	-	-	-	-	-	-	-	-
comp11573_c0_seq1	GBSQ01002672	comp11573_c0_seq1	up	0.1	0.27	1.43296	1	1	0.178645	1	1	0.999993	-	-	423	-	-	-	-	-	-	-	-	-	-	-	-	-	-	-
comp11652_c0_seq1		comp11652_c0_seq1	up	0	0.27	Inf	1	1	NA	1	1	NA	-	-	138	-	-	-	-	-	-	-	-	-	-	-	-	-	-	-
comp11659_c0_seq1	GBSQ01002265	comp11659_c0_seq1	down	0.52	0.23	-1.17688	1	0.516708	0.395742	1	1	0.999993	-	-	504	-	-	-	-	-	-	-	-	-	-	-	-	-	-	-
comp11666_c0_seq1	GBSQ01002776	comp11666_c0_seq1	down	0.04	0	#NAME?	1	1	NA	1	1	NA	-	-	1662	-	-	-	-	tr|B6GZH9|B6GZH9_PENCW Pc12g09510 protein OS=Penicillium chrysogenum (strain ATCC 28089 / DSM 1075 / Wisconsin 54-1255) GN=Pc12g09510 PE=4 SV=1	2e-54	ref|XP_002557778.1| Pc12g09510 [Penicillium chrysogenum Wisconsin 54-1255] emb|CAP80578.1| Pc12g09510 [Penicillium chrysogenum Wisconsin 54-1255]	1e-54	lcl|B6GZH9_PENCW/1-433 PB011229; Pfam-B_11229;	5e-55	-	-	-	-	-
comp11684_c0_seq1		comp11684_c0_seq1	down	0.4	0	#NAME?	1	1	NA	1	1	NA	-	-	165	-	-	gnl|CDD|73156 cd01650, RT_nLTR_like, RT_nLTR: Non-LTR (long terminal repeat) retrotransposon and non-LTR retrovirus reverse transcriptase (RT). This subfamily contains both non-LTR retrotransposons and non-LTR retrovirus RTs. RTs catalyze the conversion of single-stranded RNA into double-stranded DNA for integration into host chromosomes. RT is a multifunctional enzyme with RNA-directed DNA polym…	3e-09	tr|B6QWM9|B6QWM9_PENMQ Reverse transcriptase, putative OS=Penicillium marneffei (strain ATCC 18224 / CBS 334.59 / QM 7333) GN=PMAA_102660 PE=4 SV=1	3e-26	ref|XP_002153737.1| reverse transcriptase, putative [Penicillium marneffei ATCC 18224] gb|EEA18490.1| reverse transcriptase, putative [Penicillium marneffei ATCC 18224]	3e-26	lcl|B6QWM9_PENMQ/958-1213 PF00078.22;RVT_1;	1e-28	-	GO:0003964,RNA-directed DNA polymerase activity;GO:0046872,metal ion binding;GO:0003723,RNA binding;GO:0008270,zinc ion binding;GO:0006278,RNA-dependent DNA replication;GO:0003676,nucleic acid binding	-	-	-
comp11694_c0_seq1		comp11694_c0_seq1	down	0.41	0	#NAME?	1	1	NA	1	1	NA	-	-	108	-	-	-	-	-	-	-	-	-	-	-	-	-	-	-
comp11734_c0_seq1		comp11734_c0_seq1	up	0	0.18	Inf	1	1	NA	1	1	NA	-	-	104	-	-	-	-	-	-	-	-	-	-	-	-	-	-	-
comp11757_c0_seq1		comp11757_c0_seq1	down	0.19	0	#NAME?	1	1	NA	1	1	NA	-	-	114	-	-	-	-	-	-	-	-	-	-	-	-	-	-	-
comp11771_c0_seq1	GBSQ01002024	comp11771_c0_seq1	down	0.2	0.09	-1.152	1	1	0.0945999	1	1	0.947335	-	-	1328	-	-	-	-	-	-	-	-	-	-	-	-	-	-	-
comp1180_c0_seq10	GBSP01001845	comp1180_c0_seq10	up	7.7	16.15	1.0686	0.0549879	0.978121	0.0911107	1	1	0.947335	-	-	3313	-	-	-	-	-	-	-	-	lcl|A2QZH1_ASPNC/591-977 PB009473; Pfam-B_9473;	5e-170	-	-	-	-	-
comp1180_c0_seq11	GBSP01001846	comp1180_c0_seq11	up	7.67	16.33	1.09023	0.0549879	0.978121	0.0839539	1	1	0.942065	-	-	3298	-	-	-	-	-	-	-	-	lcl|A2QZH1_ASPNC/591-977 PB009473; Pfam-B_9473;	5e-170	-	-	-	-	-
comp1180_c0_seq12	GBSP01001847	comp1180_c0_seq12	up	7.84	16.63	1.08486	0.0378815	0.98565	0.0816865	1	1	0.941723	-	-	3251	-	-	-	-	-	-	-	-	lcl|A2QZH1_ASPNC/591-977 PB009473; Pfam-B_9473;	5e-170	-	-	-	-	-
comp1180_c0_seq9	GBSP01001844	comp1180_c0_seq9	up	7.53	15.86	1.07467	0.0549879	0.978121	0.0933283	1	1	0.947335	-	-	3360	-	-	-	-	-	-	-	-	lcl|A2QZH1_ASPNC/591-977 PB009473; Pfam-B_9473;	5e-170	-	-	-	-	-
comp11855_c0_seq1		comp11855_c0_seq1	up	0	0.29	Inf	1	1	NA	1	1	NA	-	-	129	-	-	-	-	-	-	-	-	-	-	-	-	-	-	-
comp11893_c0_seq1		comp11893_c0_seq1	down	0.9	0	#NAME?	1	0.516708	NA	1	1	NA	-	-	122	-	-	-	-	-	-	-	-	-	-	-	-	-	-	-
comp11897_c0_seq1		comp11897_c0_seq1	up	0	0.16	Inf	1	1	NA	1	1	NA	-	-	117	-	-	-	-	-	-	-	-	-	-	-	-	-	-	-
comp11902_c0_seq1		comp11902_c0_seq1	down	0.16	0	#NAME?	1	1	NA	1	1	NA	-	-	141	-	-	-	-	-	-	-	-	-	-	-	-	-	-	-
comp11921_c0_seq2	GBSQ01002276	comp11921_c0_seq2	down	0.16	0	#NAME?	1	1	NA	1	1	NA	-	-	814	-	-	-	-	tr|G7Y278|G7Y278_ASPKW Putative uncharacterized protein OS=Aspergillus kawachii (strain NBRC 4308) GN=AKAW_11399 PE=4 SV=1	4e-49	dbj|GAA93287.1| hypothetical protein AKAW_11399 [Aspergillus kawachii IFO 4308]	4e-49	-	-	-	GO:0006355,regulation of transcription, DNA-dependent;GO:0043565,sequence-specific DNA binding;GO:0006351,transcription, DNA-dependent;GO:0003700,sequence-specific DNA binding transcription factor activity	-	-	-
comp11941_c0_seq1	GBSQ01002226	comp11941_c0_seq1	up	0	0.18	Inf	1	1	NA	1	1	NA	-	-	432	-	-	-	-	-	-	-	-	-	-	-	-	-	-	-
comp11965_c0_seq1		comp11965_c0_seq1	up	0	0.33	Inf	1	1	NA	1	1	NA	-	-	115	-	-	-	-	-	-	-	-	-	-	-	-	-	-	-
comp12003_c0_seq1		comp12003_c0_seq1	down	0.29	0.13	-1.15754	1	1	0.187323	1	1	0.999993	-	-	151	-	-	-	-	-	-	-	-	-	-	-	-	-	-	-
comp12019_c0_seq1		comp12019_c0_seq1	down	0.2	0	#NAME?	1	1	NA	1	1	NA	-	-	112	-	-	-	-	-	-	-	-	-	-	-	-	-	-	-
comp12054_c0_seq1		comp12054_c0_seq1	down	0.35	0	#NAME?	1	1	NA	1	1	NA	-	-	125	-	-	-	-	-	-	-	-	-	-	-	-	-	-	-
comp12096_c0_seq1		comp12096_c0_seq1	down	0.59	0	#NAME?	1	0.516708	NA	1	1	NA	-	-	149	-	-	gnl|CDD|206655 cd01862, Rab7, Rab GTPase family 7 (Rab7). Rab7 subfamily. Rab7 is a small Rab GTPase that regulates vesicular traffic from early to late endosomal stages of the endocytic pathway. The yeast Ypt7 and mammalian Rab7 are both involved in transport to the vacuole/lysosome, whereas Ypt7 is also required for homotypic vacuole fusion. Mammalian Rab7 is an essential participant in the aut…	3e-07	-	-	-	-	-	-	R	-	-	-	-
comp12098_c0_seq1	GBSQ01003333	comp12098_c0_seq1	down	0.62	0.31	-1	1	0.516708	0.454376	1	1	0.999993	-	-	246	-	-	-	-	tr|C5WN85|C5WN85_SORBI Putative uncharacterized protein Sb01g023641 (Fragment) OS=Sorghum bicolor GN=Sb01g023641 PE=4 SV=1	4e-36	ref|XP_002464695.1| hypothetical protein SORBIDRAFT_01g023641 [Sorghum bicolor] gb|EER91693.1| hypothetical protein SORBIDRAFT_01g023641 [Sorghum bicolor]	4e-36	lcl|Q6Z8F0_ORYSJ/1-108 PB083566; Pfam-B_83566;	1e-22	-	-	-	-	-
comp12101_c0_seq1	GBSQ01002992	comp12101_c0_seq1	down	0.74	0	#NAME?	1	0.516708	NA	1	1	NA	-	-	764	-	-	-	-	-	-	-	-	-	-	-	-	-	-	-
comp12101_c0_seq2	GBSQ01002993	comp12101_c0_seq2	down	0.67	0	#NAME?	1	0.516708	NA	1	1	NA	-	-	422	-	-	-	-	-	-	-	-	-	-	-	-	-	-	-
comp12117_c0_seq2	GBSQ01003699	comp12117_c0_seq2	up	0	0.16	Inf	1	1	NA	1	1	NA	-	-	238	-	-	-	-	-	-	-	-	-	-	-	-	-	-	-
comp12117_c0_seq4		comp12117_c0_seq4	up	0.11	0.29	1.39855	1	1	0.201915	1	1	0.999993	-	-	198	-	-	-	-	-	-	-	-	-	-	-	-	-	-	-
comp12162_c0_seq1	GBSQ01003115	comp12162_c0_seq1	up	0	0.25	Inf	1	1	NA	1	1	NA	-	-	306	-	-	-	-	-	-	-	-	-	-	-	-	-	-	-
comp12206_c0_seq1	GBSQ01003533	comp12206_c0_seq1	up	0.04	0.41	3.35755	1	1	0.359013	1	1	0.999993	-	-	510	-	-	-	-	-	-	-	-	lcl|B6HWU3_PENCW/30-98 PF01498.13;HTH_Tnp_Tc3_2;	1e-06	-	-	-	-	-
comp12212_c0_seq1	GBSQ01003624	comp12212_c0_seq1	down	0.03	0	#NAME?	1	1	NA	1	1	NA	-	-	1469	-	-	-	-	-	-	-	-	-	-	-	-	-	-	-
comp12243_c0_seq1		comp12243_c0_seq1	down	0.57	0.2	-1.51096	1	0.516708	0.454646	1	1	0.999993	-	-	191	-	-	-	-	-	-	-	-	-	-	-	-	-	-	-
comp12295_c0_seq1		comp12295_c0_seq1	up	0	0.16	Inf	1	1	NA	1	1	NA	-	-	115	-	-	-	-	-	-	-	-	-	-	-	-	-	-	-
comp1231_c0_seq1	GBSP01004519	comp1231_c0_seq1	down	125.49	0.06	-11.0303	1	1.45499e-36	6.96596e-27	1	6.3483e-33	1.06837e-23	-	-	6099	sp|P25600|YCH4_YEAST Putative transposon Ty5-1 protein YCL074W OS=Saccharomyces cerevisiae (strain ATCC 204508 / S288c) GN=TY5A PE=5 SV=2	5e-45	gnl|CDD|149018 pfam07727, RVT_2, Reverse transcriptase (RNA-dependent DNA polymerase). A reverse transcriptase gene is usually indicative of a mobile element such as a retrotransposon or retrovirus. Reverse transcriptases occur in a variety of mobile elements, including retrotransposons, retroviruses, group II introns, bacterial msDNAs, hepadnaviruses, and caulimoviruses. This Pfam entry includes…	6e-62	tr|A6RD94|A6RD94_AJECN Putative uncharacterized protein OS=Ajellomyces capsulata (strain NAm1 / WU24) GN=HCAG_07602 PE=4 SV=1	0	ref|XP_001537293.1| hypothetical protein HCAG_07602 [Ajellomyces capsulatus NAm1] gb|EDN11149.1| hypothetical protein HCAG_07602 [Ajellomyces capsulatus NAm1]	0	lcl|B6HWY1_PENCW/201-499 PB118326; Pfam-B_118326;	1e-136	-	GO:0015074,DNA integration;GO:0003677,DNA binding;GO:0003676,nucleic acid binding	-	-	-
comp12354_c0_seq1	GBSQ01002915	comp12354_c0_seq1	down	0.56	0	#NAME?	1	0.516708	NA	1	1	NA	-	-	236	-	-	-	-	-	-	-	-	-	-	-	-	-	-	-
comp12365_c0_seq1		comp12365_c0_seq1	up	0	0.3	Inf	1	1	NA	1	1	NA	-	-	128	-	-	-	-	-	-	-	-	-	-	-	-	-	-	-
comp12370_c0_seq1	GBSQ01003673	comp12370_c0_seq1	down	0.22	0.03	-2.87447	1	1	0.101501	1	1	0.94834	-	-	587	-	-	-	-	-	-	-	-	-	-	-	-	-	-	-
comp12370_c0_seq2	GBSQ01003674	comp12370_c0_seq2	down	0.2	0	#NAME?	1	1	NA	1	1	NA	-	-	435	-	-	-	-	-	-	-	-	-	-	-	-	-	-	-
comp12381_c0_seq1		comp12381_c0_seq1	up	0	0.14	Inf	1	1	NA	1	1	NA	-	-	131	-	-	-	-	-	-	-	-	-	-	-	-	-	-	-
comp12385_c0_seq1	GBSQ01003437	comp12385_c0_seq1	down	0.75	0	#NAME?	1	0.516708	NA	1	1	NA	-	-	321	-	-	-	-	-	-	-	-	-	-	-	-	-	-	-
comp12417_c0_seq1	GBSQ01003359	comp12417_c0_seq1	up	0.25	0.77	1.62293	0.483294	1	0.658654	1	1	0.999993	-	-	516	-	-	-	-	-	-	-	-	-	-	-	-	-	-	-
comp12451_c0_seq1		comp12451_c0_seq1	down	0.17	0	#NAME?	1	1	NA	1	1	NA	-	-	126	-	-	-	-	-	-	-	-	-	-	-	-	-	-	-
comp1247_c0_seq1	GBSP01004377	comp1247_c0_seq1	down	36.55	0	#NAME?	1	2.45863e-11	NA	1	2.09314e-08	NA	-	-	2358	-	-	-	-	tr|B6HS35|B6HS35_PENCW Pc22g21190 protein (Precursor) OS=Penicillium chrysogenum (strain ATCC 28089 / DSM 1075 / Wisconsin 54-1255) GN=Pc22g21190 PE=4 SV=1	0	ref|XP_002566016.1| Pc22g21190 [Penicillium chrysogenum Wisconsin 54-1255] emb|CAP99407.1| Pc22g21190 [Penicillium chrysogenum Wisconsin 54-1255]	0	lcl|Q4WW95_ASPFU/8-323 PF01636.18;APH;	2e-152	-	GO:0016740,transferase activity;GO:0016772,transferase activity, transferring phosphorus-containing groups	-	-	-
comp1247_c0_seq2	GBSP01004378	comp1247_c0_seq2	down	38.5	0	#NAME?	1	1.2705e-11	NA	1	1.13709e-08	NA	-	-	2273	-	-	-	-	tr|B6HS35|B6HS35_PENCW Pc22g21190 protein (Precursor) OS=Penicillium chrysogenum (strain ATCC 28089 / DSM 1075 / Wisconsin 54-1255) GN=Pc22g21190 PE=4 SV=1	0	ref|XP_002566016.1| Pc22g21190 [Penicillium chrysogenum Wisconsin 54-1255] emb|CAP99407.1| Pc22g21190 [Penicillium chrysogenum Wisconsin 54-1255]	0	lcl|Q4WW95_ASPFU/8-323 PF01636.18;APH;	2e-152	-	GO:0016740,transferase activity;GO:0016772,transferase activity, transferring phosphorus-containing groups	-	-	-
comp12482_c0_seq1		comp12482_c0_seq1	down	0.38	0.16	-1.24793	1	1	0.27721	1	1	0.999993	-	-	115	-	-	-	-	-	-	-	-	-	-	-	-	-	-	-
comp12493_c0_seq1		comp12493_c0_seq1	up	0	0.49	Inf	1	1	NA	1	1	NA	-	-	115	-	-	gnl|CDD|149018 pfam07727, RVT_2, Reverse transcriptase (RNA-dependent DNA polymerase). A reverse transcriptase gene is usually indicative of a mobile element such as a retrotransposon or retrovirus. Reverse transcriptases occur in a variety of mobile elements, including retrotransposons, retroviruses, group II introns, bacterial msDNAs, hepadnaviruses, and caulimoviruses. This Pfam entry includes…	7e-08	-	-	-	-	-	-	-	-	-	-	-
comp12532_c0_seq1	GBSQ01003490	comp12532_c0_seq1	down	1.19	0.3	-1.98793	1	0.516708	0.895792	1	1	0.999993	-	-	626	-	-	-	-	-	-	-	-	-	-	-	-	-	-	-
comp12675_c0_seq1		comp12675_c0_seq1	down	0.71	0	#NAME?	1	0.516708	NA	1	1	NA	-	-	123	-	-	-	-	-	-	-	-	-	-	-	-	-	-	-
comp12708_c0_seq1	GBSQ01003532	comp12708_c0_seq1	up	0	0.1	Inf	1	1	NA	1	1	NA	-	-	566	-	-	-	-	-	-	-	-	-	-	-	-	-	-	-
comp12760_c0_seq1	GBSQ01003003	comp12760_c0_seq1	up	0	0.07	Inf	1	1	NA	1	1	NA	-	-	581	-	-	-	-	-	-	-	-	-	-	-	-	-	-	-
comp12762_c0_seq1	GBSP01009773	comp12762_c0_seq1	down	0.61	0.17	-1.84327	1	0.516708	0.506717	1	1	0.999993	-	-	686	-	-	-	-	-	-	-	-	-	-	-	-	-	-	-
comp12767_c0_seq1		comp12767_c0_seq1	down	0.28	0	#NAME?	1	1	NA	1	1	NA	-	-	158	-	-	-	-	-	-	-	-	-	-	-	-	-	-	-
comp12834_c0_seq1		comp12834_c0_seq1	up	0	0.14	Inf	1	1	NA	1	1	NA	-	-	132	-	-	-	-	-	-	-	-	-	-	-	-	-	-	-
comp12888_c0_seq1		comp12888_c0_seq1	down	0.19	0	#NAME?	1	1	NA	1	1	NA	-	-	118	-	-	-	-	tr|B8LX63|B8LX63_TALSN Putative uncharacterized protein OS=Talaromyces stipitatus (strain ATCC 10500 / CBS 375.48 / QM 6759 / NRRL 1006) GN=TSTA_062010 PE=4 SV=1	3e-09	ref|XP_002340100.1| conserved hypothetical protein [Talaromyces stipitatus ATCC 10500] gb|EED22713.1| conserved hypothetical protein [Talaromyces stipitatus ATCC 10500]	3e-09	-	-	-	-	-	-	-
comp12893_c0_seq1	GBSQ01003332	comp12893_c0_seq1	down	0.64	0.28	-1.19265	1	0.516708	0.484122	1	1	0.999993	-	-	412	-	-	-	-	-	-	-	-	-	-	-	-	-	-	-
comp12937_c0_seq1		comp12937_c0_seq1	down	0.19	0	#NAME?	1	1	NA	1	1	NA	-	-	116	-	-	-	-	-	-	-	-	-	-	-	-	-	-	-
comp12943_c0_seq1	GBSQ01003330	comp12943_c0_seq1	down	0.31	0.13	-1.25376	1	1	0.208007	1	1	0.999993	-	-	707	-	-	gnl|CDD|204937 pfam12481, DUF3700, Aluminium induced protein. This domain family is found in eukaryotes, and is approximately 120 amino acids in length. There are two conserved sequence motifs: YGL and LRDR. This family is related to GATase enzyme domains.	3e-106	tr|B3TLT4|B3TLT4_ELAGV Aluminum-induced protein OS=Elaeis guineensis var. tenera PE=2 SV=1	3e-94	gb|ACF06515.1| aluminum-induced protein [Elaeis guineensis]	3e-94	lcl|B3TLT4_ELAGV/2-226 PF12481.3;DUF3700;	1e-91	-	-	-	-	-
comp12955_c0_seq1	GBSQ01003313	comp12955_c0_seq1	up	0	0.23	Inf	1	1	NA	1	1	NA	-	-	251	-	-	-	-	-	-	-	-	-	-	-	-	-	-	-
comp12962_c0_seq1		comp12962_c0_seq1	up	0	0.33	Inf	1	1	NA	1	1	NA	-	-	114	-	-	-	-	-	-	-	-	-	-	-	-	-	-	-
comp12990_c0_seq1		comp12990_c0_seq1	down	0.26	0	#NAME?	1	1	NA	1	1	NA	-	-	169	-	-	-	-	-	-	-	-	-	-	-	-	-	-	-
comp12_c0_seq1	GBSP01004003	comp12_c0_seq1	down	1268.64	324.73	-1.96597	1	3.26565e-118	8.76266e-110	1	2.84969e-114	5.71172e-106	-	-	372	sp|P22151|GRG1_NEUCR Glucose-repressible gene protein OS=Neurospora crassa (strain ATCC 24698 / 74-OR23-1A / CBS 708.71 / DSM 1257 / FGSC 987) GN=grg-1 PE=2 SV=1	2e-14	gnl|CDD|151481 pfam11034, DUF2823, Protein of unknown function (DUF2823). This family of proteins are possible glucose repressible proteins however this cannot be confirmed. Currently, no function is known.	2e-26	tr|Q0CDP7|Q0CDP7_ASPTN Putative uncharacterized protein OS=Aspergillus terreus (strain NIH 2624 / FGSC A1156) GN=ATEG_08187 PE=4 SV=1	1e-24	ref|XP_001216808.1| conserved hypothetical protein [Aspergillus terreus NIH2624] gb|EAU31360.1| conserved hypothetical protein [Aspergillus terreus NIH2624]	1e-24	lcl|Q0CDP7_ASPTN/1-68 PF11034.3;DUF2823;	4e-23	-	-	-	-	-
comp12_c1_seq1		comp12_c1_seq1	down	735.28	185.48	-1.98703	1	1.36794e-70	2.74113e-65	1	7.95798e-67	1.19116e-61	-	-	157	-	-	gnl|CDD|151481 pfam11034, DUF2823, Protein of unknown function (DUF2823). This family of proteins are possible glucose repressible proteins however this cannot be confirmed. Currently, no function is known.	1e-07	-	-	-	-	-	-	-	-	-	-	-
comp13033_c0_seq1	GBSQ01003599	comp13033_c0_seq1	up	0	0.14	Inf	1	1	NA	1	1	NA	-	-	277	-	-	-	-	-	-	-	-	-	-	-	-	-	-	-
comp13083_c0_seq1	GBSQ01003151	comp13083_c0_seq1	up	0	0.49	Inf	1	1	NA	1	1	NA	-	-	232	-	-	-	-	-	-	-	-	-	-	-	-	-	-	-
comp13100_c0_seq1		comp13100_c0_seq1	down	15.81	5.26	-1.5877	0.994414	0.0194394	0.0538353	1	1	0.874347	-	-	173	-	-	-	-	tr|G7LEH3|G7LEH3_MEDTR ATP synthase subunit beta OS=Medicago truncatula GN=MTR_8g037100 PE=4 SV=1	1e-10	ref|XP_003627732.1| ATP synthase subunit beta [Medicago truncatula] gb|AET02208.1| ATP synthase subunit beta [Medicago truncatula]	1e-10	lcl|C5LRL4_9ALVE/43-89 PB010836; Pfam-B_10836;	1e-06	-	-	-	-	-
comp13109_c0_seq1	GBSQ01003460	comp13109_c0_seq1	up	0.06	0.38	2.66297	1	1	0.315603	1	1	0.999993	-	-	694	sp|O59893|AXE2_PENPU Acetylxylan esterase 2 OS=Penicillium purpurogenum GN=axe-2 PE=1 SV=1	4e-96	gnl|CDD|201588 pfam01083, Cutinase, Cutinase.	2e-45	tr|Q0CNM5|Q0CNM5_ASPTN Acetylxylan esterase OS=Aspergillus terreus (strain NIH 2624 / FGSC A1156) GN=ATEG_04709 PE=4 SV=1	2e-87	pdb|1BS9|A Chain A, Acetylxylan Esterase From P. Purpurogenum Refined At 1.10 Angstroms	4e-95	lcl|AXE2_PENPU/27-234 PF01083.17;Cutinase;	1e-95	-	GO:0046555,acetylxylan esterase activity;GO:0008152,metabolic process;GO:0004553,hydrolase activity, hydrolyzing O-glycosyl compounds;GO:0030248,cellulose binding;GO:0004091,carboxylesterase activity;GO:0016787,hydrolase activity;GO:0030245,cellulose catabolic process;GO:0005576,extracellular region;GO:0005975,carbohydrate metabolic process;GO:0000272,polysaccharide catabolic process	-	-	-
comp13139_c0_seq1		comp13139_c0_seq1	down	0.14	0	#NAME?	1	1	NA	1	1	NA	-	-	153	-	-	-	-	-	-	-	-	-	-	-	-	-	-	-
comp13141_c0_seq1		comp13141_c0_seq1	down	0.61	0.11	-2.47131	1	0.516708	0.536605	1	1	0.999993	-	-	179	-	-	-	-	-	-	-	-	-	-	-	-	-	-	-
comp13167_c0_seq1	GBSQ01003085	comp13167_c0_seq1	down	0.11	0	#NAME?	1	1	NA	1	1	NA	-	-	207	-	-	-	-	-	-	-	-	-	-	-	-	-	-	-
comp13177_c0_seq1	GBSP01009797	comp13177_c0_seq1	down	0.16	0	#NAME?	1	1	NA	1	1	NA	-	-	412	-	-	-	-	-	-	-	-	-	-	-	-	-	-	-
comp13180_c0_seq1	GBSQ01003689	comp13180_c0_seq1	up	0.17	0.65	1.9349	0.483294	1	0.586241	1	1	0.999993	-	-	264	-	-	-	-	-	-	-	-	-	-	-	-	-	-	-
comp13194_c0_seq1		comp13194_c0_seq1	up	0	0.14	Inf	1	1	NA	1	1	NA	-	-	134	-	-	-	-	-	-	-	-	-	-	-	-	-	-	-
comp13206_c0_seq1	GBSQ01003360	comp13206_c0_seq1	down	0.09	0	#NAME?	1	1	NA	1	1	NA	-	-	238	-	-	-	-	-	-	-	-	-	-	-	-	-	-	-
comp13210_c0_seq1		comp13210_c0_seq1	down	0.31	0.13	-1.25376	1	1	0.208007	1	1	0.999993	-	-	143	-	-	-	-	-	-	-	-	-	-	-	-	-	-	-
comp13226_c0_seq1	GBSQ01003516	comp13226_c0_seq1	up	0.04	0.11	1.45943	1	1	0.0168647	1	1	0.516032	-	-	1043	-	-	-	-	-	-	-	-	-	-	-	-	-	-	-
comp13245_c0_seq1	GBSQ01003680	comp13245_c0_seq1	up	0.05	0.19	1.926	1	1	0.0818467	1	1	0.941723	-	-	404	-	-	-	-	-	-	-	-	-	-	-	-	-	-	-
comp13249_c0_seq1	GBSQ01003060	comp13249_c0_seq1	up	0	0.05	Inf	1	1	NA	1	1	NA	-	-	705	-	-	-	-	tr|Q0CMX0|Q0CMX0_ASPTN Predicted protein OS=Aspergillus terreus (strain NIH 2624 / FGSC A1156) GN=ATEG_04964 PE=4 SV=1	2e-49	ref|XP_001214142.1| predicted protein [Aspergillus terreus NIH2624] gb|EAU34033.1| predicted protein [Aspergillus terreus NIH2624]	2e-49	-	-	-	GO:0016787,hydrolase activity;GO:0008152,metabolic process;GO:0004308,exo-alpha-sialidase activity;GO:0016798,hydrolase activity, acting on glycosyl bonds	-	-	-
comp13283_c0_seq1	GBSQ01003056	comp13283_c0_seq1	down	0.23	0	#NAME?	1	1	NA	1	1	NA	-	-	385	-	-	-	-	-	-	-	-	-	-	-	-	-	-	-
comp13314_c0_seq1	GBSQ01003249	comp13314_c0_seq1	up	0	0.31	Inf	1	1	NA	1	1	NA	-	-	242	-	-	-	-	-	-	-	-	-	-	-	-	-	-	-
comp13316_c0_seq1	GBSQ01002963	comp13316_c0_seq1	down	0.36	0.16	-1.16993	1	1	0.25674	1	1	0.999993	-	-	242	-	-	-	-	-	-	-	-	-	-	-	-	-	-	-
comp13326_c0_seq1	GBSQ01003513	comp13326_c0_seq1	up	0.23	0.84	1.86876	0.483294	1	0.731857	1	1	0.999993	-	-	657	-	-	-	-	-	-	-	-	-	-	-	-	-	-	-
comp13326_c0_seq2	GBSQ01003514	comp13326_c0_seq2	up	0.17	0.83	2.28758	0.483294	1	0.759027	1	1	0.999993	-	-	640	-	-	-	-	-	-	-	-	-	-	-	-	-	-	-
comp13342_c0_seq1	GBSQ01003519	comp13342_c0_seq1	down	0.45	0	#NAME?	1	1	NA	1	1	NA	-	-	393	-	-	-	-	-	-	-	-	-	-	-	-	-	-	-
comp13350_c0_seq1	GBSQ01003287	comp13350_c0_seq1	up	0.07	0.7	3.32193	0.483294	1	0.694649	1	1	0.999993	-	-	299	-	-	-	-	-	-	-	-	-	-	-	-	-	-	-
comp13392_c0_seq1	GBSQ01003337	comp13392_c0_seq1	up	0.1	0.5	2.32193	1	1	0.453777	1	1	0.999993	-	-	418	-	-	-	-	tr|B8NPU0|B8NPU0_ASPFN Putative uncharacterized protein OS=Aspergillus flavus (strain ATCC 200026 / FGSC A1120 / NRRL 3357 / JCM 12722 / SRRC 167) GN=AFLA_001540 PE=4 SV=1	1e-09	ref|XP_002382355.1| conserved hypothetical protein [Aspergillus flavus NRRL3357] gb|EED47513.1| conserved hypothetical protein [Aspergillus flavus NRRL3357]	1e-09	-	-	-	GO:0006810,transport;GO:0005524,ATP binding;GO:0008270,zinc ion binding;GO:0042626,ATPase activity, coupled to transmembrane movement of substances;GO:0016021,integral to membrane;GO:0003676,nucleic acid binding	-	-	-
comp13396_c0_seq1		comp13396_c0_seq1	down	0.19	0	#NAME?	1	1	NA	1	1	NA	-	-	113	-	-	-	-	-	-	-	-	-	-	-	-	-	-	-
comp13468_c0_seq1	GBSQ01003546	comp13468_c0_seq1	down	0.08	0.03	-1.41504	1	1	0.00401416	1	1	0.229209	ATP7, copA	Cu2+-exporting ATPase	552	-	-	-	-	tr|B6GWG0|B6GWG0_PENCW Pc06g02280 protein OS=Penicillium chrysogenum (strain ATCC 28089 / DSM 1075 / Wisconsin 54-1255) GN=Pc06g02280 PE=3 SV=1	2e-27	ref|XP_002556830.1| Pc06g02280 [Penicillium chrysogenum Wisconsin 54-1255] emb|CAP79221.1| Pc06g02280 [Penicillium chrysogenum Wisconsin 54-1255]	2e-27	-	-	-	GO:0016020,membrane;GO:0004008,copper-exporting ATPase activity;GO:0015662,ATPase activity, coupled to transmembrane movement of ions, phosphorylative mechanism;GO:0008152,metabolic process;GO:0005524,ATP binding;GO:0003824,catalytic activity;GO:0030001,metal ion transport;GO:0060003,copper ion export;GO:0006754,ATP biosynthetic process;GO:0046872,metal ion binding;GO:0016787,hydrolase activity;G…	EC:3.6.3.4	K01533	-
comp13474_c0_seq1		comp13474_c0_seq1	down	0.17	0	#NAME?	1	1	NA	1	1	NA	-	-	129	-	-	-	-	-	-	-	-	-	-	-	-	-	-	-
comp13512_c0_seq1	GBSP01009778	comp13512_c0_seq1	down	0.18	0.08	-1.16993	1	1	0.0745734	1	1	0.933796	-	-	476	-	-	-	-	tr|Q2UQA3|Q2UQA3_ASPOR Predicted protein OS=Aspergillus oryzae (strain ATCC 42149 / RIB 40) GN=AO090005001333 PE=4 SV=1	1e-34	dbj|BAE56262.1| unnamed protein product [Aspergillus oryzae RIB40]	1e-34	lcl|Q5B1N2_EMENI/701-959 PB004439; Pfam-B_4439;	2e-32	-	GO:0046872,metal ion binding;GO:0005634,nucleus;GO:0003677,DNA binding;GO:0006355,regulation of transcription, DNA-dependent;GO:0008270,zinc ion binding;GO:0006351,transcription, DNA-dependent;GO:0003700,sequence-specific DNA binding transcription factor activity	-	-	-
comp13529_c0_seq1	GBSQ01003004	comp13529_c0_seq1	down	0.1	0	#NAME?	1	1	NA	1	1	NA	-	-	459	-	-	-	-	-	-	-	-	-	-	-	-	-	-	-
comp13573_c0_seq1	GBSQ01003489	comp13573_c0_seq1	up	0.02	0.07	1.80735	1	1	0.00158634	1	1	0.136579	-	-	1035	sp|O74676|CDR4_CANAX ABC transporter CDR4 OS=Candida albicans GN=CDR4 PE=3 SV=1	3e-52	gnl|CDD|200061 TIGR00956, 3a01205, Pleiotropic Drug Resistance (PDR) Family protein.	6e-80	tr|A1DK55|A1DK55_NEOFI ATP-binding cassette transporter OS=Neosartorya fischeri (strain ATCC 1020 / DSM 3700 / FGSC A1164 / NRRL 181) GN=NFIA_004520 PE=4 SV=1	3e-112	ref|XP_001258991.1| ATP-binding cassette transporter [Neosartorya fischeri NRRL 181] gb|EAW17094.1| ATP-binding cassette transporter [Neosartorya fischeri NRRL 181]	3e-112	lcl|Q0D1X1_ASPTN/1131-1349 PF01061.19;ABC2_membrane;	4e-84	-	GO:0016020,membrane;GO:0006810,transport;GO:0055085,transmembrane transport;GO:0005524,ATP binding;GO:0042626,ATPase activity, coupled to transmembrane movement of substances;GO:0000166,nucleotide binding;GO:0006200,ATP catabolic process;GO:0016021,integral to membrane;GO:0017111,nucleoside-triphosphatase activity;GO:0016887,ATPase activity	-	-	-
comp13626_c0_seq1	GBSQ01003057	comp13626_c0_seq1	down	0.36	0.16	-1.16993	1	1	0.25674	1	1	0.999993	-	-	241	-	-	-	-	-	-	-	-	-	-	-	-	-	-	-
comp13654_c0_seq1	GBSQ01003079	comp13654_c0_seq1	up	0	0.45	Inf	1	1	NA	1	1	NA	-	-	295	-	-	-	-	-	-	-	-	-	-	-	-	-	-	-
comp13665_c0_seq1	GBSQ01003463	comp13665_c0_seq1	up	0	0.14	Inf	1	1	NA	1	1	NA	-	-	271	-	-	-	-	-	-	-	-	-	-	-	-	-	-	-
comp13666_c0_seq1		comp13666_c0_seq1	up	0	0.3	Inf	1	1	NA	1	1	NA	-	-	128	-	-	-	-	-	-	-	-	-	-	-	-	-	-	-
comp13685_c0_seq1		comp13685_c0_seq1	up	0	0.36	Inf	1	1	NA	1	1	NA	-	-	106	-	-	-	-	-	-	-	-	-	-	-	-	-	-	-
comp13695_c0_seq1		comp13695_c0_seq1	down	0.43	0	#NAME?	1	1	NA	1	1	NA	-	-	101	-	-	-	-	-	-	-	-	-	-	-	-	-	-	-
comp13708_c0_seq2	GBSQ01003138	comp13708_c0_seq2	down	0.11	0.05	-1.1375	1	1	0.0180453	1	1	0.542615	-	-	385	-	-	-	-	-	-	-	-	-	-	-	-	-	-	-
comp13708_c0_seq3		comp13708_c0_seq3	up	0	0.1	Inf	1	1	NA	1	1	NA	-	-	199	-	-	-	-	-	-	-	-	-	-	-	-	-	-	-
comp13716_c0_seq1	GBSQ01003235	comp13716_c0_seq1	up	0	0.07	Inf	1	1	NA	1	1	NA	-	-	554	-	-	-	-	-	-	-	-	-	-	-	-	-	-	-
comp1371_c0_seq1	GBSP01002172	comp1371_c0_seq1	down	10.93	0.02	-9.09408	1	0.00070105	0.00390431	1	0.179928	0.226719	SLC30A1, ZNT1	solute carrier family 30 (zinc transporter), member 1	1979	-	-	-	-	tr|B6Q9S2|B6Q9S2_PENMQ Cation diffusion facilitator family metal ion transporter, putative OS=Penicillium marneffei (strain ATCC 18224 / CBS 334.59 / QM 7333) GN=PMAA_072360 PE=4 SV=1	2e-93	ref|XP_001822489.2| cation diffusion facilitator family metal ion transporter [Aspergillus oryzae RIB40]	1e-113	lcl|B6Q9S2_PENMQ/11-328 PF01545.16;Cation_efflux;	7e-94	-	GO:0055085,transmembrane transport;GO:0016021,integral to membrane;GO:0006812,cation transport;GO:0008324,cation transmembrane transporter activity	-	K14688	ko04978, Mineral absorption;
comp1371_c0_seq10	GBSP01002181	comp1371_c0_seq10	down	12	0.03	-8.64386	1	0.000362247	0.00229929	1	0.103641	0.175082	SLC30A1, ZNT1	solute carrier family 30 (zinc transporter), member 1	1868	-	-	-	-	tr|B6Q9S2|B6Q9S2_PENMQ Cation diffusion facilitator family metal ion transporter, putative OS=Penicillium marneffei (strain ATCC 18224 / CBS 334.59 / QM 7333) GN=PMAA_072360 PE=4 SV=1	2e-93	ref|XP_001822489.2| cation diffusion facilitator family metal ion transporter [Aspergillus oryzae RIB40]	1e-113	lcl|B6Q9S2_PENMQ/11-328 PF01545.16;Cation_efflux;	7e-94	-	GO:0055085,transmembrane transport;GO:0016021,integral to membrane;GO:0006812,cation transport;GO:0008324,cation transmembrane transporter activity	-	K14688	ko04978, Mineral absorption;
comp1371_c0_seq11	GBSP01002182	comp1371_c0_seq11	down	11.75	0.02	-9.19845	1	0.000362247	0.00257315	1	0.103641	0.184689	SLC30A1, ZNT1	solute carrier family 30 (zinc transporter), member 1	1867	-	-	-	-	tr|B6Q9S2|B6Q9S2_PENMQ Cation diffusion facilitator family metal ion transporter, putative OS=Penicillium marneffei (strain ATCC 18224 / CBS 334.59 / QM 7333) GN=PMAA_072360 PE=4 SV=1	2e-93	ref|XP_001822489.2| cation diffusion facilitator family metal ion transporter [Aspergillus oryzae RIB40]	1e-113	lcl|B6Q9S2_PENMQ/11-328 PF01545.16;Cation_efflux;	7e-94	-	GO:0055085,transmembrane transport;GO:0016021,integral to membrane;GO:0006812,cation transport;GO:0008324,cation transmembrane transporter activity	-	K14688	ko04978, Mineral absorption;
comp1371_c0_seq12	GBSP01002183	comp1371_c0_seq12	down	12.22	0.03	-8.67007	1	0.000362247	0.00205707	1	0.103641	0.161549	SLC30A1, ZNT1	solute carrier family 30 (zinc transporter), member 1	1814	-	-	-	-	tr|B6Q9S2|B6Q9S2_PENMQ Cation diffusion facilitator family metal ion transporter, putative OS=Penicillium marneffei (strain ATCC 18224 / CBS 334.59 / QM 7333) GN=PMAA_072360 PE=4 SV=1	2e-93	ref|XP_001822489.2| cation diffusion facilitator family metal ion transporter [Aspergillus oryzae RIB40]	1e-113	lcl|B6Q9S2_PENMQ/11-328 PF01545.16;Cation_efflux;	7e-94	-	GO:0055085,transmembrane transport;GO:0016021,integral to membrane;GO:0006812,cation transport;GO:0008324,cation transmembrane transporter activity	-	K14688	ko04978, Mineral absorption;
comp1371_c0_seq2	GBSP01002173	comp1371_c0_seq2	down	10.96	0.02	-9.09803	1	0.00070105	0.00384504	1	0.179928	0.224277	SLC30A1, ZNT1	solute carrier family 30 (zinc transporter), member 1	1976	-	-	-	-	tr|B6Q9S2|B6Q9S2_PENMQ Cation diffusion facilitator family metal ion transporter, putative OS=Penicillium marneffei (strain ATCC 18224 / CBS 334.59 / QM 7333) GN=PMAA_072360 PE=4 SV=1	2e-93	ref|XP_001822489.2| cation diffusion facilitator family metal ion transporter [Aspergillus oryzae RIB40]	1e-113	lcl|B6Q9S2_PENMQ/11-328 PF01545.16;Cation_efflux;	7e-94	-	GO:0055085,transmembrane transport;GO:0016021,integral to membrane;GO:0006812,cation transport;GO:0008324,cation transmembrane transporter activity	-	K14688	ko04978, Mineral absorption;
comp1371_c0_seq3	GBSP01002174	comp1371_c0_seq3	down	11.35	0.03	-8.56351	1	0.00070105	0.00319747	1	0.179928	0.201599	SLC30A1, ZNT1	solute carrier family 30 (zinc transporter), member 1	1926	-	-	-	-	tr|B6Q9S2|B6Q9S2_PENMQ Cation diffusion facilitator family metal ion transporter, putative OS=Penicillium marneffei (strain ATCC 18224 / CBS 334.59 / QM 7333) GN=PMAA_072360 PE=4 SV=1	2e-93	ref|XP_001822489.2| cation diffusion facilitator family metal ion transporter [Aspergillus oryzae RIB40]	1e-113	lcl|B6Q9S2_PENMQ/11-328 PF01545.16;Cation_efflux;	7e-94	-	GO:0055085,transmembrane transport;GO:0016021,integral to membrane;GO:0006812,cation transport;GO:0008324,cation transmembrane transporter activity	-	K14688	ko04978, Mineral absorption;
comp1371_c0_seq4	GBSP01002175	comp1371_c0_seq4	down	11.11	0.02	-9.11764	1	0.00070105	0.00356213	1	0.179928	0.212044	SLC30A1, ZNT1	solute carrier family 30 (zinc transporter), member 1	1925	-	-	-	-	tr|B6Q9S2|B6Q9S2_PENMQ Cation diffusion facilitator family metal ion transporter, putative OS=Penicillium marneffei (strain ATCC 18224 / CBS 334.59 / QM 7333) GN=PMAA_072360 PE=4 SV=1	2e-93	ref|XP_001822489.2| cation diffusion facilitator family metal ion transporter [Aspergillus oryzae RIB40]	1e-113	lcl|B6Q9S2_PENMQ/11-328 PF01545.16;Cation_efflux;	7e-94	-	GO:0055085,transmembrane transport;GO:0016021,integral to membrane;GO:0006812,cation transport;GO:0008324,cation transmembrane transporter activity	-	K14688	ko04978, Mineral absorption;
comp1371_c0_seq5	GBSP01002176	comp1371_c0_seq5	down	11.39	0.03	-8.56859	1	0.00070105	0.00313311	1	0.179928	0.199243	SLC30A1, ZNT1	solute carrier family 30 (zinc transporter), member 1	1923	-	-	-	-	tr|B6Q9S2|B6Q9S2_PENMQ Cation diffusion facilitator family metal ion transporter, putative OS=Penicillium marneffei (strain ATCC 18224 / CBS 334.59 / QM 7333) GN=PMAA_072360 PE=4 SV=1	2e-93	ref|XP_001822489.2| cation diffusion facilitator family metal ion transporter [Aspergillus oryzae RIB40]	1e-113	lcl|B6Q9S2_PENMQ/11-328 PF01545.16;Cation_efflux;	7e-94	-	GO:0055085,transmembrane transport;GO:0016021,integral to membrane;GO:0006812,cation transport;GO:0008324,cation transmembrane transporter activity	-	K14688	ko04978, Mineral absorption;
comp1371_c0_seq6	GBSP01002177	comp1371_c0_seq6	down	11.15	0.02	-9.12283	1	0.00070105	0.00349031	1	0.179928	0.212044	SLC30A1, ZNT1	solute carrier family 30 (zinc transporter), member 1	1922	-	-	-	-	tr|B6Q9S2|B6Q9S2_PENMQ Cation diffusion facilitator family metal ion transporter, putative OS=Penicillium marneffei (strain ATCC 18224 / CBS 334.59 / QM 7333) GN=PMAA_072360 PE=4 SV=1	2e-93	ref|XP_001822489.2| cation diffusion facilitator family metal ion transporter [Aspergillus oryzae RIB40]	1e-113	lcl|B6Q9S2_PENMQ/11-328 PF01545.16;Cation_efflux;	7e-94	-	GO:0055085,transmembrane transport;GO:0016021,integral to membrane;GO:0006812,cation transport;GO:0008324,cation transmembrane transporter activity	-	K14688	ko04978, Mineral absorption;
comp1371_c0_seq7	GBSP01002178	comp1371_c0_seq7	down	11.54	0.02	-9.17243	1	0.000362247	0.0028625	1	0.103641	0.190393	SLC30A1, ZNT1	solute carrier family 30 (zinc transporter), member 1	1921	-	-	-	-	tr|B6Q9S2|B6Q9S2_PENMQ Cation diffusion facilitator family metal ion transporter, putative OS=Penicillium marneffei (strain ATCC 18224 / CBS 334.59 / QM 7333) GN=PMAA_072360 PE=4 SV=1	2e-93	ref|XP_001822489.2| cation diffusion facilitator family metal ion transporter [Aspergillus oryzae RIB40]	1e-113	lcl|B6Q9S2_PENMQ/11-328 PF01545.16;Cation_efflux;	7e-94	-	GO:0055085,transmembrane transport;GO:0016021,integral to membrane;GO:0006812,cation transport;GO:0008324,cation transmembrane transporter activity	-	K14688	ko04978, Mineral absorption;
comp1371_c0_seq8	GBSP01002179	comp1371_c0_seq8	down	11.55	0.03	-8.58871	1	0.000362247	0.00288854	1	0.103641	0.190665	SLC30A1, ZNT1	solute carrier family 30 (zinc transporter), member 1	1872	-	-	-	-	tr|B6Q9S2|B6Q9S2_PENMQ Cation diffusion facilitator family metal ion transporter, putative OS=Penicillium marneffei (strain ATCC 18224 / CBS 334.59 / QM 7333) GN=PMAA_072360 PE=4 SV=1	2e-93	ref|XP_001822489.2| cation diffusion facilitator family metal ion transporter [Aspergillus oryzae RIB40]	1e-113	lcl|B6Q9S2_PENMQ/11-328 PF01545.16;Cation_efflux;	7e-94	-	GO:0055085,transmembrane transport;GO:0016021,integral to membrane;GO:0006812,cation transport;GO:0008324,cation transmembrane transporter activity	-	K14688	ko04978, Mineral absorption;
comp1371_c0_seq9	GBSP01002180	comp1371_c0_seq9	down	11.59	0.03	-8.5937	1	0.000362247	0.00283048	1	0.103641	0.189238	SLC30A1, ZNT1	solute carrier family 30 (zinc transporter), member 1	1869	-	-	-	-	tr|B6Q9S2|B6Q9S2_PENMQ Cation diffusion facilitator family metal ion transporter, putative OS=Penicillium marneffei (strain ATCC 18224 / CBS 334.59 / QM 7333) GN=PMAA_072360 PE=4 SV=1	2e-93	ref|XP_001822489.2| cation diffusion facilitator family metal ion transporter [Aspergillus oryzae RIB40]	1e-113	lcl|B6Q9S2_PENMQ/11-328 PF01545.16;Cation_efflux;	7e-94	-	GO:0055085,transmembrane transport;GO:0016021,integral to membrane;GO:0006812,cation transport;GO:0008324,cation transmembrane transporter activity	-	K14688	ko04978, Mineral absorption;
comp13720_c0_seq1	GBSQ01003421	comp13720_c0_seq1	down	0.27	0.07	-1.94753	1	1	0.163847	1	1	0.999993	ENO, eno	enolase	1548	sp|P42895|ENO2_MAIZE Enolase 2 OS=Zea mays GN=ENO2 PE=2 SV=1	0	gnl|CDD|177785 PLN00191, PLN00191, enolase.	0	tr|B3TLU4|B3TLU4_ELAGV Enolase OS=Elaeis guineensis var. tenera PE=2 SV=1	0	gb|ACF06525.1| enolase [Elaeis guineensis]	0	lcl|D8SMH9_SELML/148-443 PF00113.17;Enolase_C;	6e-178	G	GO:0000287,magnesium ion binding;GO:0004634,phosphopyruvate hydratase activity;GO:0006096,glycolysis;GO:0005737,cytoplasm;GO:0009986,cell surface;GO:0016829,lyase activity;GO:0046872,metal ion binding;GO:0000015,phosphopyruvate hydratase complex	EC:4.2.1.11	K01689	ko00010, Glycolysis / Gluconeogenesis;ko00680, Methane metabolism;ko03018, RNA degradation;
comp13734_c0_seq1		comp13734_c0_seq1	up	0	0.17	Inf	1	1	NA	1	1	NA	-	-	114	-	-	-	-	-	-	-	-	-	-	-	-	-	-	-
comp13773_c0_seq1		comp13773_c0_seq1	up	0	0.17	Inf	1	1	NA	1	1	NA	-	-	110	-	-	-	-	-	-	-	-	-	-	-	-	-	-	-
comp13804_c0_seq1	GBSQ01003327	comp13804_c0_seq1	down	0.53	0	#NAME?	1	0.516708	NA	1	1	NA	-	-	1606	-	-	-	-	tr|B6HAV1|B6HAV1_PENCW Putative uncharacterized protein Pc17g00190 OS=Penicillium chrysogenum (strain ATCC 28089 / DSM 1075 / Wisconsin 54-1255) GN=Pc17g00190 PE=4 SV=1	2e-77	ref|XP_002566981.1| hypothetical protein [Penicillium chrysogenum Wisconsin 54-1255] emb|CAP79306.1| hypothetical protein Pc17g00190 [Penicillium chrysogenum Wisconsin 54-1255]	2e-77	lcl|B6HX37_PENCW/1-403 PB290329; Pfam-B_290329;	9e-77	-	-	-	-	-
comp13814_c0_seq1		comp13814_c0_seq1	up	0.31	1.07	1.78727	0.483294	1	0.868831	1	1	0.999993	RP-L40e, RPL40	large subunit ribosomal protein L40e	141	sp|P19848|UBIQ_COPCO Ubiquitin OS=Coprinus congregatus PE=1 SV=1	3e-16	gnl|CDD|176398 cd01803, Ubiquitin, Ubiquitin. Ubiquitin (includes Ubq/RPL40e and Ubq/RPS27a fusions as well as homopolymeric multiubiquitin protein chains).	5e-21	tr|B2AZH3|B2AZH3_PODAN Predicted CDS Pa_3_4440 (Fragment) OS=Podospora anserina (strain S / ATCC MYA-4624 / DSM 980 / FGSC 10383) PE=4 SV=1	3e-15	ref|XP_001909229.1| hypothetical protein [Podospora anserina S mat+] emb|CAP70361.1| unnamed protein product [Podospora anserina S mat+]	3e-15	lcl|D7T0A4_VITVI/81-122 PB039225; Pfam-B_39225;	2e-13	JDORL	GO:0005840,ribosome;GO:0005634,nucleus;GO:0006412,translation;GO:0003735,structural constituent of ribosome;GO:0005737,cytoplasm	-	K02927	ko03010, Ribosome;
comp13821_c0_seq1	GBSQ01003423	comp13821_c0_seq1	down	0.16	0	#NAME?	1	1	NA	1	1	NA	-	-	279	-	-	-	-	-	-	-	-	-	-	-	-	-	-	-
comp13831_c0_seq1	GBSQ01003409	comp13831_c0_seq1	down	0.63	0.04	-3.97728	1	0.516708	0.597123	1	1	0.999993	-	-	451	-	-	-	-	-	-	-	-	-	-	-	-	-	-	-
comp13837_c0_seq1		comp13837_c0_seq1	down	0.16	0	#NAME?	1	1	NA	1	1	NA	-	-	135	-	-	-	-	-	-	-	-	-	-	-	-	-	-	-
comp13841_c0_seq1	GBSQ01003277	comp13841_c0_seq1	down	0.26	0.07	-1.89308	1	1	0.15271	1	1	0.999993	-	-	580	-	-	-	-	-	-	-	-	-	-	-	-	-	-	-
comp13843_c0_seq1	GBSQ01003413	comp13843_c0_seq1	up	0.05	0.14	1.48543	1	1	0.0380536	1	1	0.763884	KIDINS220, ARMS	ankyrin repeat-rich membrane spanning protein	797	sp|Q5UPA0|YL025_MIMIV Putative ankyrin repeat protein L25 OS=Acanthamoeba polyphaga mimivirus GN=MIMI_L25 PE=4 SV=1	4e-20	gnl|CDD|29261 cd00204, ANK, ankyrin repeats; ankyrin repeats mediate protein-protein interactions in very diverse families of proteins. The number of ANK repeats in a protein can range from 2 to over 20 (ankyrins, for example). ANK repeats may occur in combinations with other types of domains. The structural repeat unit contains two antiparallel helices and a beta-hairpin, repeats are stacked in …	3e-25	tr|Q2GQJ8|Q2GQJ8_CHAGB Putative uncharacterized protein OS=Chaetomium globosum (strain ATCC 6205 / CBS 148.51 / DSM 1962 / NBRC 6347 / NRRL 1970) GN=CHGG_09756 PE=4 SV=1	5e-48	ref|XP_001227683.1| hypothetical protein CHGG_09756 [Chaetomium globosum CBS 148.51] gb|EAQ83352.1| hypothetical protein CHGG_09756 [Chaetomium globosum CBS 148.51]	4e-48	lcl|Q2H8Z2_CHAGB/1115-1207 PF12796.2;Ank_2;	1e-33	RM	GO:0003964,RNA-directed DNA polymerase activity;GO:0003723,RNA binding;GO:0009116,nucleoside metabolic process;GO:0003824,catalytic activity;GO:0006278,RNA-dependent DNA replication	-	K12460	ko04722, Neurotrophin signaling pathway;
comp13900_c0_seq1		comp13900_c0_seq1	up	0	0.25	Inf	1	1	NA	1	1	NA	-	-	149	-	-	-	-	-	-	-	-	-	-	-	-	-	-	-
comp13971_c0_seq1	GBSQ01003494	comp13971_c0_seq1	down	0.07	0	#NAME?	1	1	NA	1	1	NA	-	-	299	-	-	-	-	-	-	-	-	-	-	-	-	-	-	-
comp13984_c0_seq1		comp13984_c0_seq1	up	0	0.18	Inf	1	1	NA	1	1	NA	-	-	105	-	-	-	-	-	-	-	-	-	-	-	-	-	-	-
comp13989_c0_seq1	GBSQ01003385	comp13989_c0_seq1	up	0	0.12	Inf	1	1	NA	1	1	NA	-	-	318	-	-	-	-	-	-	-	-	-	-	-	-	-	-	-
comp13998_c0_seq1		comp13998_c0_seq1	down	0.64	0.11	-2.54057	1	0.516708	0.567344	1	1	0.999993	-	-	170	-	-	-	-	-	-	-	-	-	-	-	-	-	-	-
comp14001_c0_seq1		comp14001_c0_seq1	up	0	0.1	Inf	1	1	NA	1	1	NA	-	-	192	-	-	-	-	-	-	-	-	-	-	-	-	-	-	-
comp14007_c0_seq1	GBSP01010329	comp14007_c0_seq1	up	0.09	0.26	1.53051	1	1	0.16637	1	1	0.999993	-	-	715	-	-	-	-	-	-	-	-	-	-	-	-	-	-	-
comp14047_c0_seq1	GBSP01010512	comp14047_c0_seq1	down	0.37	0	#NAME?	1	1	NA	1	1	NA	-	-	359	-	-	-	-	-	-	-	-	-	-	-	-	-	-	-
comp14105_c0_seq1	GBSP01010163	comp14105_c0_seq1	up	0.08	0.35	2.12928	1	1	0.27486	1	1	0.999993	-	-	539	-	-	-	-	-	-	-	-	-	-	-	-	-	-	-
comp14106_c0_seq1		comp14106_c0_seq1	down	0.2	0	#NAME?	1	1	NA	1	1	NA	-	-	111	-	-	-	-	-	-	-	-	-	-	-	-	-	-	-
comp14116_c0_seq1	GBSP01009935	comp14116_c0_seq1	up	0	0.04	Inf	1	1	NA	1	1	NA	-	-	895	-	-	-	-	-	-	-	-	lcl|A1DNT8_NEOFI/1-117 PB001045; Pfam-B_1045;	7e-26	-	-	-	-	-
comp14153_c0_seq1		comp14153_c0_seq1	down	0.24	0	#NAME?	1	1	NA	1	1	NA	-	-	182	-	-	-	-	-	-	-	-	-	-	-	-	-	-	-
comp14179_c0_seq1		comp14179_c0_seq1	down	0.33	0	#NAME?	1	1	NA	1	1	NA	-	-	132	-	-	-	-	tr|B6GWC6|B6GWC6_PENCW Pc06g02260 protein OS=Penicillium chrysogenum (strain ATCC 28089 / DSM 1075 / Wisconsin 54-1255) GN=Pc06g02260 PE=4 SV=1	1e-16	ref|XP_002556828.1| Pc06g02260 [Penicillium chrysogenum Wisconsin 54-1255] emb|CAP79219.1| Pc06g02260 [Penicillium chrysogenum Wisconsin 54-1255]	1e-16	-	-	-	GO:0004523,ribonuclease H activity;GO:0003676,nucleic acid binding	-	-	-
comp14217_c0_seq1		comp14217_c0_seq1	down	0.19	0	#NAME?	1	1	NA	1	1	NA	-	-	118	-	-	-	-	-	-	-	-	-	-	-	-	-	-	-
comp14250_c0_seq1	GBSP01010615	comp14250_c0_seq1	down	0.14	0.04	-1.80735	1	1	0.0326232	1	1	0.724656	HXT	MFS transporter, SP family, sugar:H+ symporter	931	-	-	-	-	tr|Q4WGI0|Q4WGI0_ASPFU Hexose transporter protein OS=Neosartorya fumigata (strain ATCC MYA-4609 / Af293 / CBS 101355 / FGSC A1100) GN=AFUA_7G05100 PE=4 SV=1	5e-151	ref|XP_748999.1| hexose transporter protein [Aspergillus fumigatus Af293] gb|EAL86961.1| hexose transporter protein [Aspergillus fumigatus Af293] gb|EDP48352.1| hexose transporter protein [Aspergillus fumigatus A1163]	4e-151	lcl|A1DCI8_NEOFI/42-492 PF00083.19;Sugar_tr;	1e-138	R	GO:0016020,membrane;GO:0006810,transport;GO:0055085,transmembrane transport;GO:0008643,carbohydrate transport;GO:0016021,integral to membrane;GO:0005215,transporter activity;GO:0022857,transmembrane transporter activity;GO:0022891,substrate-specific transmembrane transporter activity	-	K08139	ko04113, Meiosis - yeast;
comp14254_c0_seq1	GBSP01010147	comp14254_c0_seq1	up	0.08	0.28	1.80735	1	1	0.18884	1	1	0.999993	-	-	551	-	-	-	-	-	-	-	-	-	-	-	-	-	-	-
comp14274_c0_seq1	GBSP01009868	comp14274_c0_seq1	up	0.1	0.26	1.37851	1	1	0.167364	1	1	0.999993	-	-	431	-	-	-	-	-	-	-	-	-	-	-	-	-	-	-
comp14287_c0_seq1	GBSP01009989	comp14287_c0_seq1	up	0	0.19	Inf	1	1	NA	1	1	NA	-	-	608	-	-	-	-	-	-	-	-	-	-	-	-	-	-	-
comp14306_c0_seq1	GBSP01010698	comp14306_c0_seq1	down	0.33	0	#NAME?	1	1	NA	1	1	NA	HSPA1_8	heat shock 70kDa protein 1/8	267	sp|P24629|HSP71_SOLLC Heat shock cognate 70 kDa protein 1 OS=Solanum lycopersicum GN=HSC-I PE=2 SV=1	6e-35	gnl|CDD|185395 PTZ00009, PTZ00009, heat shock 70 kDa protein; Provisional.	2e-31	tr|A9PCA4|A9PCA4_POPTR Putative uncharacterized protein OS=Populus trichocarpa PE=2 SV=1	1e-39	gb|ABK94007.1| unknown [Populus trichocarpa]	1e-39	lcl|A9PCA4_POPTR/1-95 PF00012.15;HSP70;	6e-33	O	GO:0016020,membrane;GO:0005524,ATP binding;GO:0000166,nucleotide binding;GO:0006950,response to stress;GO:0009536,plastid;GO:0031969,chloroplast membrane;GO:0009507,chloroplast	-	K03283	ko03040, Spliceosome;ko04010, MAPK signaling pathway;ko04141, Protein processing in endoplasmic reticulum;ko04144, Endocytosis;ko04612, Antigen processing and presentation;ko05134, Legionellosis;ko05145, Toxoplasmosis;ko05162, Measles;ko05164, Influenza A;ko05169, Epstein-Barr virus infection;
comp14312_c0_seq1		comp14312_c0_seq1	down	0.26	0	#NAME?	1	1	NA	1	1	NA	-	-	166	-	-	-	-	-	-	-	-	-	-	-	-	-	-	-
comp14322_c0_seq1		comp14322_c0_seq1	down	0.22	0	#NAME?	1	1	NA	1	1	NA	-	-	196	-	-	-	-	tr|C5YZ17|C5YZ17_SORBI Putative uncharacterized protein Sb09g002040 OS=Sorghum bicolor GN=Sb09g002040 PE=4 SV=1	2e-08	ref|XP_002439193.1| hypothetical protein SORBIDRAFT_09g002040 [Sorghum bicolor] gb|EES17623.1| hypothetical protein SORBIDRAFT_09g002040 [Sorghum bicolor]	2e-08	-	-	-	-	-	-	-
comp14330_c0_seq1		comp14330_c0_seq1	down	0.33	0	#NAME?	1	1	NA	1	1	NA	-	-	134	-	-	-	-	-	-	-	-	-	-	-	-	-	-	-
comp14350_c0_seq1	GBSP01009928	comp14350_c0_seq1	up	0	0.08	Inf	1	1	NA	1	1	NA	-	-	232	-	-	-	-	tr|G3MQD8|G3MQD8_9ACAR Putative uncharacterized protein OS=Amblyomma maculatum PE=2 SV=1	2e-27	gb|AEO35706.1| hypothetical protein [Amblyomma maculatum]	2e-27	lcl|D7U279_VITVI/28-176 PF00582.21;Usp;	4e-28	-	GO:0006950,response to stress	-	-	-
comp14351_c0_seq1		comp14351_c0_seq1	down	32.92	12.12	-1.44157	0.999108	0.00250103	0.00638314	1	0.574332	0.308304	-	-	111	-	-	-	-	tr|C6TMW4|C6TMW4_SOYBN Putative uncharacterized protein OS=Glycine max PE=4 SV=1	1e-16	gb|ACU24256.1| unknown [Glycine max]	1e-16	lcl|B3SDC0_TRIAD/131-205 PB091127; Pfam-B_91127;	1e-06	-	-	-	-	-
comp14374_c0_seq1		comp14374_c0_seq1	down	0.13	0	#NAME?	1	1	NA	1	1	NA	-	-	167	-	-	-	-	-	-	-	-	-	-	-	-	-	-	-
comp14474_c0_seq1		comp14474_c0_seq1	down	0.13	0	#NAME?	1	1	NA	1	1	NA	-	-	168	-	-	-	-	-	-	-	-	-	-	-	-	-	-	-
comp14524_c0_seq1		comp14524_c0_seq1	down	0.23	0	#NAME?	1	1	NA	1	1	NA	-	-	193	-	-	-	-	-	-	-	-	-	-	-	-	-	-	-
comp14531_c0_seq1	GBSP01010244	comp14531_c0_seq1	up	0	0.36	Inf	1	1	NA	1	1	NA	-	-	313	-	-	-	-	-	-	-	-	-	-	-	-	-	-	-
comp14537_c0_seq1		comp14537_c0_seq1	down	0.49	0.14	-1.80735	1	1	0.397598	1	1	0.999993	-	-	134	-	-	-	-	-	-	-	-	-	-	-	-	-	-	-
comp14549_c0_seq1	GBSP01010639	comp14549_c0_seq1	down	0.11	0.05	-1.1375	1	1	0.0180453	1	1	0.542615	-	-	797	-	-	-	-	-	-	-	-	-	-	-	-	-	-	-
comp1454_c0_seq1		comp1454_c0_seq1	down	3175.79	1204.1	-1.39916	1	4.60252e-173	7.31821e-166	1	5.35503e-169	6.36025e-162	-	-	119	-	-	-	-	tr|B8MI73|B8MI73_TALSN Putative uncharacterized protein OS=Talaromyces stipitatus (strain ATCC 10500 / CBS 375.48 / QM 6759 / NRRL 1006) GN=TSTA_040370 PE=4 SV=1	1e-12	ref|XP_003190886.1| hypothetical protein AOR_1_208044 [Aspergillus oryzae RIB40]	2e-16	-	-	-	-	-	-	-
comp14584_c0_seq1		comp14584_c0_seq1	down	2.5	1.14	-1.13289	0.862046	0.525053	0.900519	1	1	0.999993	-	-	166	-	-	-	-	tr|G7K0D8|G7K0D8_MEDTR RRNA intron-encoded homing endonuclease OS=Medicago truncatula GN=MTR_5g051060 PE=4 SV=1	5e-24	ref|XP_003541241.1| PREDICTED: uncharacterized protein LOC100810244 [Glycine max]	1e-24	-	-	-	-	-	-	-
comp14587_c0_seq1	GBSP01010022	comp14587_c0_seq1	up	0.09	0.63	2.80735	0.483294	1	0.607216	1	1	0.999993	-	-	481	-	-	-	-	-	-	-	-	-	-	-	-	-	-	-
comp14671_c0_seq1	GBSP01010601	comp14671_c0_seq1	up	0	0.18	Inf	1	1	NA	1	1	NA	-	-	210	-	-	-	-	-	-	-	-	-	-	-	-	-	-	-
comp14736_c0_seq1	GBSP01009934	comp14736_c0_seq1	up	0.07	0.25	1.8365	1	1	0.152296	1	1	0.999993	-	-	302	-	-	-	-	-	-	-	-	-	-	-	-	-	-	-
comp14739_c0_seq1		comp14739_c0_seq1	up	0	0.1	Inf	1	1	NA	1	1	NA	-	-	195	-	-	-	-	-	-	-	-	-	-	-	-	-	-	-
comp1473_c0_seq1	GBSP01006654	comp1473_c0_seq1	up	0.81	3.17	1.96849	0.28787	0.945444	0.453991	1	1	0.999993	E3.1.1.74	cutinase	1165	sp|Q9Y7G8|CUTI_PYRBR Cutinase OS=Pyrenopeziza brassicae PE=3 SV=1	7e-44	gnl|CDD|201588 pfam01083, Cutinase, Cutinase.	6e-44	tr|B6QG04|B6QG04_PENMQ Cutinase, putative OS=Penicillium marneffei (strain ATCC 18224 / CBS 334.59 / QM 7333) GN=PMAA_083950 PE=4 SV=1	2e-85	ref|XP_002147900.1| cutinase, putative [Penicillium marneffei ATCC 18224] gb|EEA24389.1| cutinase, putative [Penicillium marneffei ATCC 18224]	1e-85	lcl|B6QG04_PENMQ/84-254 PF01083.17;Cutinase;	2e-65	-	GO:0004091,carboxylesterase activity;GO:0016787,hydrolase activity;GO:0008152,metabolic process;GO:0005576,extracellular region;GO:0050525,cutinase activity	EC:3.1.1.74	K08095	-
comp14763_c0_seq1	GBSP01010686	comp14763_c0_seq1	down	0.09	0	#NAME?	1	1	NA	1	1	NA	-	-	496	-	-	-	-	-	-	-	-	-	-	-	-	-	-	-
comp14786_c0_seq1		comp14786_c0_seq1	down	0.42	0.12	-1.80735	1	1	0.328232	1	1	0.999993	-	-	155	-	-	-	-	-	-	-	-	-	-	-	-	-	-	-
comp14817_c0_seq1	GBSP01010286	comp14817_c0_seq1	up	0	0.33	Inf	1	1	NA	1	1	NA	-	-	458	-	-	-	-	-	-	-	-	-	-	-	-	-	-	-
comp1481_c0_seq3		comp1481_c0_seq3	up	0.22	0.86	1.96683	0.483294	1	0.755146	1	1	0.999993	-	-	199	-	-	-	-	-	-	-	-	lcl|Q5B7D3_EMENI/833-911 PF13424.1;TPR_12;	2e-19	-	-	-	-	-
comp1481_c0_seq4		comp1481_c0_seq4	down	0.44	0	#NAME?	1	1	NA	1	1	NA	-	-	148	-	-	-	-	-	-	-	-	lcl|Q5B7D3_EMENI/833-911 PF13424.1;TPR_12;	2e-19	-	-	-	-	-
comp1481_c0_seq5		comp1481_c0_seq5	down	0.54	0.16	-1.75489	1	0.516708	0.441639	1	1	0.999993	-	-	122	-	-	-	-	-	-	-	-	lcl|Q5B7D3_EMENI/833-911 PF13424.1;TPR_12;	2e-19	-	-	-	-	-
comp14835_c0_seq1		comp14835_c0_seq1	down	0.14	0	#NAME?	1	1	NA	1	1	NA	-	-	157	-	-	-	-	-	-	-	-	-	-	-	-	-	-	-
comp14871_c0_seq1	GBSP01010081	comp14871_c0_seq1	up	0.05	0.2	2	1	1	0.0921364	1	1	0.947335	-	-	472	-	-	-	-	-	-	-	-	-	-	-	-	-	-	-
comp14884_c0_seq1	GBSP01010075	comp14884_c0_seq1	up	0	0.14	Inf	1	1	NA	1	1	NA	-	-	789	-	-	-	-	-	-	-	-	lcl|B6H4L5_PENCW/384-521 PF02170.17;PAZ;	1e-27	-	-	-	-	-
comp14902_c0_seq1	GBSP01010080	comp14902_c0_seq1	down	0.41	0	#NAME?	1	1	NA	1	1	NA	-	-	376	-	-	-	-	-	-	-	-	-	-	-	-	-	-	-
comp14909_c0_seq1	GBSP01010640	comp14909_c0_seq1	down	0.29	0	#NAME?	1	1	NA	1	1	NA	RIPK4	receptor-interacting serine/threonine-protein kinase 4	526	sp|Q54HW1|PSD10_DICDI 26S proteasome non-ATPase regulatory subunit 10 OS=Dictyostelium discoideum GN=psmD10 PE=2 SV=1	2e-13	gnl|CDD|29261 cd00204, ANK, ankyrin repeats; ankyrin repeats mediate protein-protein interactions in very diverse families of proteins. The number of ANK repeats in a protein can range from 2 to over 20 (ankyrins, for example). ANK repeats may occur in combinations with other types of domains. The structural repeat unit contains two antiparallel helices and a beta-hairpin, repeats are stacked in …	7e-23	tr|B6HD52|B6HD52_PENCW Pc19g00650 protein OS=Penicillium chrysogenum (strain ATCC 28089 / DSM 1075 / Wisconsin 54-1255) GN=Pc19g00650 PE=4 SV=1	7e-40	ref|XP_002562552.1| Pc19g00650 [Penicillium chrysogenum Wisconsin 54-1255] emb|CAP79481.1| Pc19g00650 [Penicillium chrysogenum Wisconsin 54-1255]	7e-40	lcl|B6HD52_PENCW/437-510 PF12796.2;Ank_2;	6e-13	OTMR	GO:0015969,guanosine tetraphosphate metabolic process	EC:2.7.11.1	K08848	-
comp14913_c0_seq1		comp14913_c0_seq1	down	0.14	0	#NAME?	1	1	NA	1	1	NA	-	-	151	-	-	-	-	-	-	-	-	-	-	-	-	-	-	-
comp14915_c0_seq1	GBSP01010352	comp14915_c0_seq1	down	0.07	0	#NAME?	1	1	NA	1	1	NA	EEF1A	elongation factor 1-alpha	316	sp|O49169|EF1A_MANES Elongation factor 1-alpha OS=Manihot esculenta GN=EF1 PE=3 SV=1	9e-67	gnl|CDD|185474 PTZ00141, PTZ00141, elongation factor 1- alpha; Provisional.	1e-76	tr|C7DRS9|C7DRS9_LEMMI Putative elongation factor 1 alpha (Fragment) OS=Lemna minor PE=2 SV=1	5e-69	gb|ACT83792.1| putative elongation factor 1 alpha [Lemna minor]	5e-69	lcl|A5YKH9_9VIRI/1-233 PF00009.22;GTP_EFTU;	4e-54	J	GO:0006184,GTP catabolic process;GO:0003746,translation elongation factor activity;GO:0006414,translational elongation;GO:0005737,cytoplasm;GO:0003924,GTPase activity;GO:0000166,nucleotide binding;GO:0006412,translation;GO:0005525,GTP binding	-	K03231	ko03013, RNA transport;ko05134, Legionellosis;
comp14922_c0_seq1		comp14922_c0_seq1	down	0.22	0	#NAME?	1	1	NA	1	1	NA	-	-	195	-	-	-	-	-	-	-	-	-	-	-	-	-	-	-
comp14939_c0_seq1	GBSP01010153	comp14939_c0_seq1	down	0.22	0.06	-1.87447	1	1	0.108267	1	1	0.949848	-	-	588	-	-	-	-	tr|B6HGV6|B6HGV6_PENCW Pc20g06590 protein OS=Penicillium chrysogenum (strain ATCC 28089 / DSM 1075 / Wisconsin 54-1255) GN=Pc20g06590 PE=4 SV=1	3e-106	ref|XP_002563185.1| Pc20g06590 [Penicillium chrysogenum Wisconsin 54-1255] emb|CAP85988.1| Pc20g06590 [Penicillium chrysogenum Wisconsin 54-1255]	3e-106	lcl|B6HGV6_PENCW/37-266 PF05721.8;PhyH;	1e-86	-	-	-	-	-
comp14979_c0_seq1		comp14979_c0_seq1	up	0	0.16	Inf	1	1	NA	1	1	NA	-	-	120	-	-	-	-	-	-	-	-	-	-	-	-	-	-	-
comp14995_c0_seq1	GBSP01009876	comp14995_c0_seq1	down	0.06	0	#NAME?	1	1	NA	1	1	NA	-	-	753	-	-	-	-	tr|B8MX27|B8MX27_ASPFN Putative uncharacterized protein OS=Aspergillus flavus (strain ATCC 200026 / FGSC A1120 / NRRL 3357 / JCM 12722 / SRRC 167) GN=AFLA_076140 PE=4 SV=1	1e-47	ref|XP_002372531.1| hypothetical protein AFLA_076140 [Aspergillus flavus NRRL3357] gb|EED56919.1| hypothetical protein AFLA_076140 [Aspergillus flavus NRRL3357]	1e-47	lcl|B8MX27_ASPFN/69-201 PF00144.19;Beta-lactamase;	6e-33	-	-	-	-	-
comp15002_c0_seq1		comp15002_c0_seq1	down	0.18	0	#NAME?	1	1	NA	1	1	NA	-	-	119	-	-	-	-	-	-	-	-	-	-	-	-	-	-	-
comp15048_c0_seq1	GBSP01010495	comp15048_c0_seq1	up	0.08	0.47	2.55459	1	1	0.42476	1	1	0.999993	-	-	280	-	-	-	-	-	-	-	-	-	-	-	-	-	-	-
comp15068_c0_seq1	GBSP01010232	comp15068_c0_seq1	down	0.02	0	#NAME?	1	1	NA	1	1	NA	-	-	1012	-	-	-	-	tr|Q4Z8P7|Q4Z8P7_ASPFM Transposase OS=Neosartorya fumigata PE=4 SV=1	2e-127	gb|AAX83011.1| transposase [Aspergillus fumigatus] gb|AAY22443.1| transposase [Aspergillus fumigatus]	2e-127	lcl|Q4Z8P7_ASPFM/160-372 PF03184.14;DDE_1;	2e-94	-	GO:0003677,DNA binding;GO:0006355,regulation of transcription, DNA-dependent;GO:0003676,nucleic acid binding	-	-	-
comp15077_c0_seq1	GBSP01010221	comp15077_c0_seq1	up	0.23	0.52	1.17688	0.483294	1	0.428744	1	1	0.999993	-	-	952	-	-	gnl|CDD|203177 pfam05141, DIT1_PvcA, Pyoverdine/dityrosine biosynthesis protein. This family includes DIT1 that is involved in synthesising dityrosine. Dityrosine is a sporulation-specific component of the yeast ascospore wall that is essential for the resistance of the spores to adverse environmental conditions. P. aeruginosa pvcA is involved in the biosynthesis of pyoverdine.	1e-109	tr|B6HJH3|B6HJH3_PENCW Pc21g15320 protein OS=Penicillium chrysogenum (strain ATCC 28089 / DSM 1075 / Wisconsin 54-1255) GN=Pc21g15320 PE=4 SV=1	8e-155	ref|XP_002568542.1| Pc21g15320 [Penicillium chrysogenum Wisconsin 54-1255] emb|CAP96429.1| Pc21g15320 [Penicillium chrysogenum Wisconsin 54-1255]	8e-155	lcl|B6HJH3_PENCW/115-395 PF05141.7;DIT1_PvcA;	1e-139	-	GO:0055114,oxidation-reduction process;GO:0016491,oxidoreductase activity	-	-	-
comp15111_c0_seq1		comp15111_c0_seq1	down	0.13	0	#NAME?	1	1	NA	1	1	NA	-	-	171	-	-	-	-	-	-	-	-	-	-	-	-	-	-	-
comp15129_c0_seq1	GBSP01009874	comp15129_c0_seq1	down	0.56	0	#NAME?	1	0.516708	NA	1	1	NA	-	-	512	-	-	-	-	-	-	-	-	-	-	-	-	-	-	-
comp15184_c0_seq1		comp15184_c0_seq1	up	0	0.12	Inf	1	1	NA	1	1	NA	-	-	152	-	-	-	-	-	-	-	-	-	-	-	-	-	-	-
comp15245_c0_seq1		comp15245_c0_seq1	down	0.19	0	#NAME?	1	1	NA	1	1	NA	-	-	113	-	-	-	-	-	-	-	-	-	-	-	-	-	-	-
comp15257_c0_seq1	GBSP01010191	comp15257_c0_seq1	down	0.44	0	#NAME?	1	1	NA	1	1	NA	-	-	297	-	-	-	-	tr|B8MJS8|B8MJS8_TALSN Putative uncharacterized protein OS=Talaromyces stipitatus (strain ATCC 10500 / CBS 375.48 / QM 6759 / NRRL 1006) GN=TSTA_042200 PE=4 SV=1	1e-29	ref|XP_002484698.1| conserved hypothetical protein [Talaromyces stipitatus ATCC 10500] gb|EED14745.1| conserved hypothetical protein [Talaromyces stipitatus ATCC 10500]	1e-29	lcl|B8MJS8_TALSN/157-260 PF03184.14;DDE_1;	1e-21	-	GO:0003677,DNA binding;GO:0008270,zinc ion binding;GO:0003676,nucleic acid binding	-	-	-
comp15268_c0_seq1	GBSP01010101	comp15268_c0_seq1	up	0	0.31	Inf	1	1	NA	1	1	NA	-	-	246	-	-	-	-	-	-	-	-	-	-	-	-	-	-	-
comp15277_c0_seq1		comp15277_c0_seq1	down	0.19	0	#NAME?	1	1	NA	1	1	NA	-	-	118	-	-	-	-	-	-	-	-	-	-	-	-	-	-	-
comp15281_c0_seq1		comp15281_c0_seq1	down	0.47	0	#NAME?	1	1	NA	1	1	NA	-	-	140	-	-	-	-	tr|B8LX83|B8LX83_TALSN Transposon I factor, putative OS=Talaromyces stipitatus (strain ATCC 10500 / CBS 375.48 / QM 6759 / NRRL 1006) GN=TSTA_062210 PE=4 SV=1	2e-17	ref|XP_002340120.1| transposon I factor, putative [Talaromyces stipitatus ATCC 10500] gb|EED22733.1| transposon I factor, putative [Talaromyces stipitatus ATCC 10500]	1e-17	lcl|B8LX83_TALSN/433-659 PF03372.18;Exo_endo_phos;	2e-19	-	GO:0003964,RNA-directed DNA polymerase activity;GO:0046872,metal ion binding;GO:0003723,RNA binding;GO:0008270,zinc ion binding;GO:0006278,RNA-dependent DNA replication;GO:0003676,nucleic acid binding	-	-	-
comp15312_c0_seq1	GBSP01010016	comp15312_c0_seq1	down	0.37	0.13	-1.50901	1	1	0.271749	1	1	0.999993	-	-	591	-	-	-	-	-	-	-	-	-	-	-	-	-	-	-
comp1537_c0_seq31	GBSP01004781	comp1537_c0_seq31	down	0.87	0.09	-3.27302	1	0.516708	0.796854	1	1	0.999993	-	-	202	-	-	gnl|CDD|149018 pfam07727, RVT_2, Reverse transcriptase (RNA-dependent DNA polymerase). A reverse transcriptase gene is usually indicative of a mobile element such as a retrotransposon or retrovirus. Reverse transcriptases occur in a variety of mobile elements, including retrotransposons, retroviruses, group II introns, bacterial msDNAs, hepadnaviruses, and caulimoviruses. This Pfam entry includes…	1e-61	-	-	-	-	lcl|A2QGG8_ASPNC/810-1045 PF07727.9;RVT_2;	1e-48	-	-	-	-	-
comp1537_c0_seq34		comp1537_c0_seq34	down	0.94	0.41	-1.19704	1	0.516708	0.657343	1	1	0.999993	-	-	187	-	-	gnl|CDD|149018 pfam07727, RVT_2, Reverse transcriptase (RNA-dependent DNA polymerase). A reverse transcriptase gene is usually indicative of a mobile element such as a retrotransposon or retrovirus. Reverse transcriptases occur in a variety of mobile elements, including retrotransposons, retroviruses, group II introns, bacterial msDNAs, hepadnaviruses, and caulimoviruses. This Pfam entry includes…	1e-61	-	-	-	-	lcl|A2QGG8_ASPNC/810-1045 PF07727.9;RVT_2;	1e-48	-	-	-	-	-
comp15388_c0_seq1		comp15388_c0_seq1	down	0.23	0	#NAME?	1	1	NA	1	1	NA	-	-	190	-	-	-	-	-	-	-	-	-	-	-	-	-	-	-
comp15434_c0_seq1	GBSP01010185	comp15434_c0_seq1	down	0.2	0	#NAME?	1	1	NA	1	1	NA	-	-	446	-	-	-	-	-	-	-	-	-	-	-	-	-	-	-
comp15448_c0_seq1	GBSP01010399	comp15448_c0_seq1	up	0	0.07	Inf	1	1	NA	1	1	NA	ACSL, fadD	long-chain acyl-CoA synthetase	517	sp|Q54P78|4CL2_DICDI Probable 4-coumarate--CoA ligase 2 OS=Dictyostelium discoideum GN=4cl2 PE=3 SV=1	7e-09	-	-	tr|B6HL15|B6HL15_PENCW Pc21g20650 protein OS=Penicillium chrysogenum (strain ATCC 28089 / DSM 1075 / Wisconsin 54-1255) GN=Pc21g20650 PE=4 SV=1	3e-57	ref|XP_002569052.1| Pc21g20650 [Penicillium chrysogenum Wisconsin 54-1255] emb|CAP96962.1| Pc21g20650 [Penicillium chrysogenum Wisconsin 54-1255]	2e-57	lcl|B6HL15_PENCW/47-481 PF00501.23;AMP-binding;	5e-59	-	GO:0008152,metabolic process;GO:0003824,catalytic activity;GO:0016874,ligase activity	EC:6.2.1.3	K01897	ko00071, Fatty acid metabolism;ko03320, PPAR signaling pathway;ko04146, Peroxisome;ko04920, Adipocytokine signaling pathway;
comp15459_c0_seq1	GBSP01010423	comp15459_c0_seq1	up	0.07	0.24	1.77761	1	1	0.140766	1	1	0.999993	-	-	316	-	-	-	-	tr|Q6BCB5|Q6BCB5_EXODE Yellowish-green 1-like protein OS=Exophiala dermatitidis GN=yg1 PE=4 SV=2	3e-30	gb|AAT81166.2| yellowish-green 1-like protein [Exophiala dermatitidis]	3e-30	lcl|Q6BCB5_EXODE/65-396 PF06500.6;DUF1100;	4e-31	-	-	-	-	-
comp15460_c0_seq1	GBSP01010154	comp15460_c0_seq1	down	0.74	0	#NAME?	1	0.516708	NA	1	1	NA	-	-	353	-	-	-	-	-	-	-	-	-	-	-	-	-	-	-
comp15511_c0_seq1	GBSP01009947	comp15511_c0_seq1	down	0.21	0	#NAME?	1	1	NA	1	1	NA	-	-	513	sp|Q9CAI3|CADH1_ARATH Probable cinnamyl alcohol dehydrogenase 1 OS=Arabidopsis thaliana GN=CAD1 PE=2 SV=1	2e-64	gnl|CDD|176186 cd05283, CAD1, Cinnamyl alcohol dehydrogenases (CAD). Cinnamyl alcohol dehydrogenases (CAD), members of the medium chain dehydrogenase/reductase family, reduce cinnamaldehydes to cinnamyl alcohols in the last step of monolignal metabolism in plant cells walls. CAD binds 2 zinc ions and is NADPH- dependent. CAD family members are also found in non-plant species, e.g. in yeast where …	1e-71	tr|B9RYZ2|B9RYZ2_RICCO Alcohol dehydrogenase, putative OS=Ricinus communis GN=RCOM_1315050 PE=3 SV=1	2e-70	ref|XP_002518961.1| alcohol dehydrogenase, putative [Ricinus communis] gb|EEF43494.1| alcohol dehydrogenase, putative [Ricinus communis]	2e-70	lcl|B9RYZ2_RICCO/192-315 PF00107.21;ADH_zinc_N;	4e-50	Q	GO:0016616,oxidoreductase activity, acting on the CH-OH group of donors, NAD or NADP as acceptor;GO:0055114,oxidation-reduction process;GO:0005488,binding;GO:0047924,geraniol dehydrogenase activity;GO:0046872,metal ion binding;GO:0008270,zinc ion binding;GO:0046029,mannitol dehydrogenase activity;GO:0048037,cofactor binding;GO:0016491,oxidoreductase activity	-	-	-
comp15514_c0_seq2		comp15514_c0_seq2	up	0	0.1	Inf	1	1	NA	1	1	NA	-	-	182	-	-	-	-	tr|F6I2B2|F6I2B2_VITVI Putative uncharacterized protein OS=Vitis vinifera GN=VIT_00s0555g00020 PE=3 SV=1	3e-24	emb|CBI38443.3| unnamed protein product [Vitis vinifera]	2e-24	lcl|D7U6S3_VITVI/92-265 PF00067.17;p450;	1e-26	-	GO:0009055,electron carrier activity;GO:0046872,metal ion binding;GO:0020037,heme binding;GO:0016705,oxidoreductase activity, acting on paired donors, with incorporation or reduction of molecular oxygen;GO:0005506,iron ion binding;GO:0004497,monooxygenase activity;GO:0055114,oxidation-reduction process;GO:0016491,oxidoreductase activity	-	-	-
comp15566_c0_seq1	GBSP01010059	comp15566_c0_seq1	down	0.04	0	#NAME?	1	1	NA	1	1	NA	-	-	589	-	-	-	-	-	-	-	-	-	-	-	-	-	-	-
comp15587_c0_seq1		comp15587_c0_seq1	down	0.71	0	#NAME?	1	0.516708	NA	1	1	NA	-	-	124	-	-	-	-	-	-	-	-	-	-	-	-	-	-	-
comp15598_c0_seq1	GBSP01010674	comp15598_c0_seq1	up	0.07	0.18	1.36257	1	1	0.0776851	1	1	0.933796	-	-	623	-	-	-	-	-	-	-	-	-	-	-	-	-	-	-
comp15624_c0_seq1	GBSP01010522	comp15624_c0_seq1	down	0.65	0	#NAME?	1	0.516708	NA	1	1	NA	-	-	268	-	-	-	-	tr|A1CR82|A1CR82_ASPCL Erythromycin esterase, putative OS=Aspergillus clavatus (strain ATCC 1007 / CBS 513.65 / DSM 816 / NCTC 3887 / NRRL 1) GN=ACLA_028780 PE=4 SV=1	7e-22	ref|XP_001269579.1| erythromycin esterase, putative [Aspergillus clavatus NRRL 1] gb|EAW08153.1| erythromycin esterase, putative [Aspergillus clavatus NRRL 1]	6e-22	-	-	-	GO:0046677,response to antibiotic	-	-	-
comp15641_c0_seq1		comp15641_c0_seq1	down	0.17	0	#NAME?	1	1	NA	1	1	NA	-	-	127	-	-	-	-	-	-	-	-	-	-	-	-	-	-	-
comp15658_c0_seq1	GBSP01009914	comp15658_c0_seq1	down	0.1	0	#NAME?	1	1	NA	1	1	NA	-	-	230	-	-	-	-	-	-	-	-	-	-	-	-	-	-	-
comp15683_c0_seq2		comp15683_c0_seq2	down	0.14	0	#NAME?	1	1	NA	1	1	NA	petF	ferredoxin	151	sp|O04090|FER1_ARATH Ferredoxin-1, chloroplastic OS=Arabidopsis thaliana GN=FD1 PE=1 SV=1	2e-49	gnl|CDD|162657 TIGR02008, fdx_plant, ferredoxin [2Fe-2S]. This model represents single domain 2Fe-2S (also called plant type) ferredoxins. In general, these occur as a single domain proteins or with a chloroplast transit peptide. Species tend to be photosynthetic, but several forms may occur in one species and individually may not be associated with photocynthesis. Halobacterial forms differ some…	9e-55	tr|E4MVU5|E4MVU5_THEHA mRNA, clone: RTFL01-03-F02 OS=Thellungiella halophila PE=2 SV=1	2e-47	ref|NP_172565.1| ferredoxin [Arabidopsis thaliana] sp|O04090.1|FER1_ARATH RecName: Full=Ferredoxin-1, chloroplastic; Short=AtFd1; Flags: Precursor gb|AAB65481.1| ferredoxin precusor isolog; 63541-63095 [Arabidopsis thaliana] gb|AAM63221.1| ferredoxin precusor isolog [Arabidopsis thaliana] gb|AEE28669.1| ferredoxin [Arabidopsis thaliana]	6e-48	lcl|FER_HORVU/8-82 PF00111.22;Fer2;	2e-37	-	GO:0006810,transport;GO:0009055,electron carrier activity;GO:0051537,2 iron, 2 sulfur cluster binding;GO:0046872,metal ion binding;GO:0022900,electron transport chain;GO:0009536,plastid;GO:0051536,iron-sulfur cluster binding;GO:0009507,chloroplast	-	K02639	ko00195, Photosynthesis;
comp15705_c0_seq1		comp15705_c0_seq1	up	0	0.38	Inf	1	1	NA	1	1	NA	-	-	199	-	-	-	-	-	-	-	-	-	-	-	-	-	-	-
comp15744_c0_seq1	GBSP01010590	comp15744_c0_seq1	down	0.1	0	#NAME?	1	1	NA	1	1	NA	-	-	442	-	-	-	-	-	-	-	-	-	-	-	-	-	-	-
comp15747_c0_seq1		comp15747_c0_seq1	up	0	0.22	Inf	1	1	NA	1	1	NA	-	-	176	-	-	-	-	-	-	-	-	-	-	-	-	-	-	-
comp15750_c0_seq1	GBSP01010618	comp15750_c0_seq1	down	0.84	0	#NAME?	1	0.516708	NA	1	1	NA	-	-	1013	-	-	-	-	tr|B6H311|B6H311_PENCW Pc13g15620 protein OS=Penicillium chrysogenum (strain ATCC 28089 / DSM 1075 / Wisconsin 54-1255) GN=Pc13g15620 PE=4 SV=1	2e-78	ref|XP_002559957.1| Pc13g15620 [Penicillium chrysogenum Wisconsin 54-1255] emb|CAP92631.1| Pc13g15620 [Penicillium chrysogenum Wisconsin 54-1255]	2e-78	lcl|B6H311_PENCW/50-569 PB003572; Pfam-B_3572;	4e-80	-	-	-	-	-
comp15875_c0_seq1	GBSP01010394	comp15875_c0_seq1	up	0	0.05	Inf	1	1	NA	1	1	NA	-	-	700	-	-	-	-	-	-	-	-	-	-	-	-	-	-	-
comp15930_c0_seq1		comp15930_c0_seq1	down	0.54	0	#NAME?	1	0.516708	NA	1	1	NA	-	-	163	-	-	-	-	-	-	-	-	-	-	-	-	-	-	-
comp16003_c0_seq1	GBSP01010951	comp16003_c0_seq1	down	0.05	0	#NAME?	1	1	NA	1	1	NA	E1.11.1.7	peroxidase	431	sp|Q9SB81|PER42_ARATH Peroxidase 42 OS=Arabidopsis thaliana GN=PER42 PE=1 SV=2	9e-55	-	-	tr|A0S7R2|A0S7R2_ONCHC Class III peroxidase OS=Oncidium Gower Ramsey PE=2 SV=1	3e-64	gb|ABC02343.1| class III peroxidase [Oncidium Gower Ramsey]	3e-64	lcl|A0S7R2_ONCHC/46-290 PF00141.18;peroxidase;	6e-38	-	GO:0006979,response to oxidative stress;GO:0046872,metal ion binding;GO:0020037,heme binding;GO:0004601,peroxidase activity;GO:0055114,oxidation-reduction process;GO:0016491,oxidoreductase activity	EC:1.11.1.7	K00430	ko00360, Phenylalanine metabolism;ko00680, Methane metabolism;ko00940, Phenylpropanoid biosynthesis;
comp16033_c0_seq1	GBSP01011170	comp16033_c0_seq1	up	0.22	0.69	1.64909	0.483294	1	0.600271	1	1	0.999993	-	-	300	-	-	-	-	-	-	-	-	-	-	-	-	-	-	-
comp16054_c0_seq1		comp16054_c0_seq1	up	0	0.52	Inf	0.483294	1	NA	1	1	NA	-	-	110	-	-	-	-	-	-	-	-	-	-	-	-	-	-	-
comp16057_c0_seq1	GBSP01011555	comp16057_c0_seq1	down	0.53	0.2	-1.40599	1	0.516708	0.416115	1	1	0.999993	RP-L40e, RPL40	large subunit ribosomal protein L40e	288	sp|P69326|UBIQ_WHEAT Ubiquitin OS=Triticum aestivum PE=3 SV=2	8e-23	gnl|CDD|176398 cd01803, Ubiquitin, Ubiquitin. Ubiquitin (includes Ubq/RPL40e and Ubq/RPS27a fusions as well as homopolymeric multiubiquitin protein chains).	4e-28	tr|Q8S9N0|Q8S9N0_ORYSA Ubiquitin (Fragment) OS=Oryza sativa PE=2 SV=1	2e-21	gb|AAL77200.1| ubiquitin [Oryza sativa]	2e-21	lcl|E1ZCE0_9CHLO/705-748 PF00240.18;ubiquitin;	1e-19	JORD	GO:0005634,nucleus;GO:0005737,cytoplasm	-	K02927	ko03010, Ribosome;
comp16065_c0_seq1	GBSP01011457	comp16065_c0_seq1	up	0	0.08	Inf	1	1	NA	1	1	NA	-	-	485	-	-	-	-	-	-	-	-	-	-	-	-	-	-	-
comp16110_c0_seq1	GBSP01011093	comp16110_c0_seq1	up	0.13	0.34	1.38702	1	1	0.258452	1	1	0.999993	-	-	667	-	-	-	-	-	-	-	-	-	-	-	-	-	-	-
comp16185_c0_seq1		comp16185_c0_seq1	down	0.17	0	#NAME?	1	1	NA	1	1	NA	-	-	130	-	-	-	-	-	-	-	-	-	-	-	-	-	-	-
comp16224_c0_seq1	GBSP01011323	comp16224_c0_seq1	up	0	0.14	Inf	1	1	NA	1	1	NA	-	-	392	-	-	-	-	tr|B8MJ54|B8MJ54_TALSN C6 transcription factor, putative OS=Talaromyces stipitatus (strain ATCC 10500 / CBS 375.48 / QM 6759 / NRRL 1006) GN=TSTA_051530 PE=4 SV=1	8e-30	ref|XP_002485669.1| C6 transcription factor, putative [Talaromyces stipitatus ATCC 10500] gb|EED15716.1| C6 transcription factor, putative [Talaromyces stipitatus ATCC 10500]	7e-30	-	-	-	GO:0046872,metal ion binding;GO:0005634,nucleus;GO:0003677,DNA binding;GO:0006355,regulation of transcription, DNA-dependent;GO:0008270,zinc ion binding;GO:0006351,transcription, DNA-dependent;GO:0003700,sequence-specific DNA binding transcription factor activity	-	-	-
comp16232_c0_seq1	GBSP01011228	comp16232_c0_seq1	down	0.3	0	#NAME?	1	1	NA	1	1	NA	-	-	295	-	-	-	-	-	-	-	-	-	-	-	-	-	-	-
comp16259_c0_seq1	GBSP01011175	comp16259_c0_seq1	up	0	0.15	Inf	1	1	NA	1	1	NA	-	-	253	-	-	-	-	-	-	-	-	-	-	-	-	-	-	-
comp16320_c0_seq1	GBSP01011325	comp16320_c0_seq1	down	0.43	0.08	-2.42626	1	1	0.350011	1	1	0.999993	psbP	photosystem II oxygen-evolving enhancer protein 2	456	sp|P12302|PSBP_SPIOL Oxygen-evolving enhancer protein 2, chloroplastic OS=Spinacia oleracea GN=PSBP PE=1 SV=1	4e-79	gnl|CDD|177676 PLN00042, PLN00042, photosystem II oxygen-evolving enhancer protein 2; Provisional.	9e-101	tr|C6T8W8|C6T8W8_SOYBN Putative uncharacterized protein OS=Glycine max PE=2 SV=1	5e-78	ref|XP_003532074.1| PREDICTED: oxygen-evolving enhancer protein 2, chloroplastic-like [Glycine max]	9e-80	lcl|C6T8W8_SOYBN/74-265 PF01789.11;PsbP;	1e-69	-	GO:0016020,membrane;GO:0009535,chloroplast thylakoid membrane;GO:0009523,photosystem II;GO:0019898,extrinsic to membrane;GO:0005509,calcium ion binding;GO:0009536,plastid;GO:0009579,thylakoid;GO:0009507,chloroplast;GO:0015979,photosynthesis;GO:0009654,oxygen evolving complex	-	K02717	ko00195, Photosynthesis;
comp16332_c0_seq1	GBSP01011655	comp16332_c0_seq1	down	0.41	0.06	-2.77259	1	1	0.331263	1	1	0.999993	-	-	587	sp|Q93VR4|ML423_ARATH MLP-like protein 423 OS=Arabidopsis thaliana GN=MLP423 PE=1 SV=1	1e-39	gnl|CDD|176858 cd07816, Bet_v1-like, Ligand-binding bet_v_1 domain of major pollen allergen of white birch (Betula verrucosa), Bet v 1, and related proteins. This family includes the ligand binding domain of Bet v 1 (the major pollen allergen of white birch, Betula verrucosa) and related proteins. In addition to birch Bet v 1, this family includes other plant intracellular pathogenesis-related cl…	1e-50	tr|D7TNN1|D7TNN1_VITVI Putative uncharacterized protein OS=Vitis vinifera GN=VIT_01s0026g00570 PE=4 SV=1	1e-52	ref|XP_002267219.1| PREDICTED: MLP-like protein 423 [Vitis vinifera] emb|CBI32104.3| unnamed protein product [Vitis vinifera]	1e-52	lcl|A5BJD9_VITVI/1-149 PF00407.14;Bet_v_1;	3e-53	-	GO:0006952,defense response;GO:0009607,response to biotic stimulus	-	-	-
comp16347_c0_seq1	GBSP01011570	comp16347_c0_seq1	down	0.06	0	#NAME?	1	1	NA	1	1	NA	-	-	776	-	-	-	-	-	-	-	-	lcl|B6GXM6_PENCW/71-102 PB135204; Pfam-B_135204;	6e-07	-	-	-	-	-
comp16371_c0_seq1	GBSP01011099	comp16371_c0_seq1	down	0.15	0	#NAME?	1	1	NA	1	1	NA	-	-	297	-	-	-	-	-	-	-	-	-	-	-	-	-	-	-
comp16373_c0_seq1	GBSP01011044	comp16373_c0_seq1	down	0.05	0	#NAME?	1	1	NA	1	1	NA	-	-	408	-	-	-	-	-	-	-	-	-	-	-	-	-	-	-
comp16388_c0_seq1	GBSP01011562	comp16388_c0_seq1	up	0	0.2	Inf	1	1	NA	1	1	NA	PABPC	polyadenylate-binding protein	377	sp|P42731|PABP2_ARATH Polyadenylate-binding protein 2 OS=Arabidopsis thaliana GN=PAB2 PE=1 SV=1	4e-52	gnl|CDD|130689 TIGR01628, PABP-1234, polyadenylate binding protein, human types 1, 2, 3, 4 family. These eukaryotic proteins recognize the poly-A of mRNA and consists of four tandem RNA recognition domains at the N-terminus (rrm: pfam00076) followed by a PABP-specific domain (pfam00658) at the C-terminus. The protein is involved in the transport of mRNA's from the nucleus to the cytoplasm. There …	3e-64	tr|A5BR81|A5BR81_VITVI Putative uncharacterized protein OS=Vitis vinifera GN=VITISV_004873 PE=4 SV=1	7e-64	ref|XP_002285190.1| PREDICTED: polyadenylate-binding protein 2 [Vitis vinifera] emb|CAN65906.1| hypothetical protein VITISV_004873 [Vitis vinifera]	6e-64	lcl|A9PEX9_POPTR/74-143 PF00076.17;RRM_1;	1e-34	AJ	GO:0006810,transport;GO:0006397,mRNA processing;GO:0005634,nucleus;GO:0003723,RNA binding;GO:0006417,regulation of translation;GO:0005737,cytoplasm;GO:0051028,mRNA transport;GO:0003676,nucleic acid binding;GO:0000166,nucleotide binding	-	K13126	ko03013, RNA transport;ko03015, mRNA surveillance pathway;ko03018, RNA degradation;
comp16394_c0_seq1	GBSP01010757	comp16394_c0_seq1	down	0.23	0.08	-1.52356	1	1	0.122077	1	1	0.978793	-	-	475	-	-	-	-	tr|B7PPE6|B7PPE6_IXOSC Keratin-associated protein 1-5, putative (Fragment) OS=Ixodes scapularis GN=IscW_ISCW005454 PE=4 SV=1	4e-09	ref|XP_002739278.1| PREDICTED: tenascin R-like, partial [Saccoglossus kowalevskii]	8e-10	lcl|Q5CGD8_CRYHO/211-389 PB376656; Pfam-B_376656;	2e-10	-	GO:0046872,metal ion binding;GO:0003677,DNA binding;GO:0005524,ATP binding;GO:0008270,zinc ion binding;GO:0004386,helicase activity	-	-	-
comp16404_c0_seq1	GBSP01011307	comp16404_c0_seq1	down	0.21	0	#NAME?	1	1	NA	1	1	NA	-	-	422	-	-	-	-	-	-	-	-	-	-	-	-	-	-	-
comp16423_c0_seq1		comp16423_c0_seq1	up	0	0.14	Inf	1	1	NA	1	1	NA	-	-	138	-	-	-	-	-	-	-	-	-	-	-	-	-	-	-
comp16470_c0_seq1	GBSP01011198	comp16470_c0_seq1	down	0.2	0	#NAME?	1	1	NA	1	1	NA	-	-	221	-	-	-	-	-	-	-	-	-	-	-	-	-	-	-
comp16472_c0_seq1		comp16472_c0_seq1	down	0.22	0	#NAME?	1	1	NA	1	1	NA	-	-	195	-	-	-	-	-	-	-	-	-	-	-	-	-	-	-
comp16482_c0_seq1	GBSP01011510	comp16482_c0_seq1	up	0	0.07	Inf	1	1	NA	1	1	NA	-	-	551	-	-	-	-	tr|B6HPU2|B6HPU2_PENCW Pc22g06520 protein OS=Penicillium chrysogenum (strain ATCC 28089 / DSM 1075 / Wisconsin 54-1255) GN=Pc22g06520 PE=4 SV=1	1e-60	ref|XP_002564680.1| Pc22g06520 [Penicillium chrysogenum Wisconsin 54-1255] emb|CAP97940.1| Pc22g06520 [Penicillium chrysogenum Wisconsin 54-1255]	1e-60	lcl|B6HPU2_PENCW/265-613 PF02386.11;TrkH;	7e-64	-	GO:0055085,transmembrane transport;GO:0006812,cation transport;GO:0008324,cation transmembrane transporter activity	-	-	-
comp16560_c0_seq1	GBSP01011617	comp16560_c0_seq1	up	0	0.14	Inf	1	1	NA	1	1	NA	petF	ferredoxin	396	sp|P16972|FER2_ARATH Ferredoxin-2, chloroplastic OS=Arabidopsis thaliana GN=FD2 PE=1 SV=1	1e-17	gnl|CDD|178681 PLN03136, PLN03136, Ferredoxin; Provisional.	2e-19	tr|E4MVU5|E4MVU5_THEHA mRNA, clone: RTFL01-03-F02 OS=Thellungiella halophila PE=2 SV=1	3e-16	ref|XP_003540156.1| PREDICTED: ferredoxin-1, chloroplastic-like [Glycine max]	2e-16	lcl|C6SX81_SOYBN/56-130 PF00111.22;Fer2;	3e-09	-	GO:0006810,transport;GO:0009055,electron carrier activity;GO:0051537,2 iron, 2 sulfur cluster binding;GO:0046872,metal ion binding;GO:0022900,electron transport chain;GO:0005515,protein binding;GO:0009536,plastid;GO:0051536,iron-sulfur cluster binding;GO:0009507,chloroplast	-	K02639	ko00195, Photosynthesis;
comp16594_c0_seq1		comp16594_c0_seq1	up	0	0.16	Inf	1	1	NA	1	1	NA	-	-	115	-	-	-	-	-	-	-	-	-	-	-	-	-	-	-
comp16613_c0_seq1	GBSP01010714	comp16613_c0_seq1	down	0.23	0	#NAME?	1	1	NA	1	1	NA	ATPeVPL, ATP6L	V-type H+-transporting ATPase 16kDa proteolipid subunit	476	sp|O22552|VATL_VIGRR V-type proton ATPase 16 kDa proteolipid subunit OS=Vigna radiata var. radiata PE=2 SV=1	1e-30	-	-	tr|Q9SBK0|Q9SBK0_VIGRR Adenosine triphosphatase (Fragment) OS=Vigna radiata var. radiata PE=2 SV=1	2e-29	gb|AAC12797.1| adenosine triphosphatase [Vigna radiata]	2e-29	lcl|A8HXZ5_CHLRE/99-164 PF00137.16;ATP-synt_C;	2e-12	C	GO:0033179,proton-transporting V-type ATPase, V0 domain;GO:0016020,membrane;GO:0006810,transport;GO:0006811,ion transport;GO:0005773,vacuole;GO:0005774,vacuolar membrane;GO:0015991,ATP hydrolysis coupled proton transport;GO:0016787,hydrolase activity;GO:0006200,ATP catabolic process;GO:0016021,integral to membrane;GO:0033177,proton-transporting two-sector ATPase complex, proton-transporting domai…	EC:3.6.3.14	K02155	ko00190, Oxidative phosphorylation;ko04142, Lysosome;ko04145, Phagosome;ko04721, Synaptic vesicle cycle;ko04966, Collecting duct acid secretion;ko05110, Vibrio cholerae infection;ko05120, Epithelial cell signaling in Helicobacter pylori infection;ko05152, Tuberculosis;ko05323, Rheumatoid arthritis;
comp16622_c0_seq1	GBSP01011230	comp16622_c0_seq1	down	0.05	0	#NAME?	1	1	NA	1	1	NA	-	-	444	-	-	-	-	-	-	-	-	-	-	-	-	-	-	-
comp16623_c0_seq1	GBSP01010729	comp16623_c0_seq1	up	0	0.13	Inf	1	1	NA	1	1	NA	-	-	286	-	-	-	-	-	-	-	-	-	-	-	-	-	-	-
comp16643_c0_seq1	GBSP01011203	comp16643_c0_seq1	down	0.18	0	#NAME?	1	1	NA	1	1	NA	-	-	248	-	-	-	-	-	-	-	-	-	-	-	-	-	-	-
comp16653_c0_seq1	GBSP01011376	comp16653_c0_seq1	down	0.25	0.07	-1.8365	1	1	0.141754	1	1	0.999993	-	-	520	-	-	-	-	tr|B6HRE3|B6HRE3_PENCW Pc22g07700 protein OS=Penicillium chrysogenum (strain ATCC 28089 / DSM 1075 / Wisconsin 54-1255) GN=Pc22g07700 PE=4 SV=1	7e-100	ref|XP_002564786.1| Pc22g07700 [Penicillium chrysogenum Wisconsin 54-1255] emb|CAP98058.1| Pc22g07700 [Penicillium chrysogenum Wisconsin 54-1255]	7e-100	lcl|B6HRE3_PENCW/32-101 PF13414.1;TPR_11;	8e-10	-	GO:0005488,binding	-	-	-
comp16655_c0_seq1	GBSP01010743	comp16655_c0_seq1	up	0.1	0.67	2.74416	0.483294	1	0.644821	1	1	0.999993	-	-	226	-	-	-	-	-	-	-	-	-	-	-	-	-	-	-
comp16658_c0_seq1	GBSP01011289	comp16658_c0_seq1	down	0.13	0	#NAME?	1	1	NA	1	1	NA	EEF2	elongation factor 2	505	sp|O23755|EF2_BETVU Elongation factor 2 OS=Beta vulgaris PE=2 SV=1	6e-90	gnl|CDD|177730 PLN00116, PLN00116, translation elongation factor EF-2 subunit; Provisional.	1e-126	tr|Q7XYB6|Q7XYB6_WHEAT Elongation factor (Fragment) OS=Triticum aestivum PE=2 SV=1	4e-99	gb|AAP80650.1|AF475129_1 elongation factor [Triticum aestivum]	4e-99	lcl|B9SD38_RICCO/724-812 PF00679.19;EFG_C;	5e-54	J	GO:0006184,GTP catabolic process;GO:0003746,translation elongation factor activity;GO:0006414,translational elongation;GO:0005737,cytoplasm;GO:0003924,GTPase activity;GO:0000166,nucleotide binding;GO:0006412,translation;GO:0005525,GTP binding	-	K03234	-
comp16667_c0_seq1	GBSP01011634	comp16667_c0_seq1	up	0.1	0.42	2.07039	1	1	0.357881	1	1	0.999993	-	-	893	-	-	-	-	-	-	-	-	-	-	-	-	-	-	-
comp16670_c0_seq1	GBSP01011527	comp16670_c0_seq1	down	0.25	0.11	-1.18442	1	1	0.145892	1	1	0.999993	-	-	353	-	-	-	-	-	-	-	-	-	-	-	-	-	-	-
comp16682_c0_seq1	GBSP01011576	comp16682_c0_seq1	up	0	0.07	Inf	1	1	NA	1	1	NA	-	-	558	-	-	-	-	-	-	-	-	-	-	-	-	-	-	-
comp16687_c0_seq1		comp16687_c0_seq1	up	0	0.13	Inf	1	1	NA	1	1	NA	-	-	151	sp|P32582|CBS_YEAST Cystathionine beta-synthase OS=Saccharomyces cerevisiae (strain ATCC 204508 / S288c) GN=CYS4 PE=1 SV=1	2e-10	gnl|CDD|162220 TIGR01137, cysta_beta, cystathionine beta-synthase. Members of this family closely resemble cysteine synthase but contain an additional C-terminal CBS domain. The function of any bacterial member included in this family is proposed but not proven.	2e-17	tr|E9D7A9|E9D7A9_COCPS Cysteine synthase OS=Coccidioides posadasii (strain RMSCC 757 / Silveira) GN=CPSG_05711 PE=3 SV=1	2e-17	ref|XP_003067810.1| Cystathionine beta-synthase, putative [Coccidioides posadasii C735 delta SOWgp] gb|EER25665.1| Cystathionine beta-synthase, putative [Coccidioides posadasii C735 delta SOWgp] gb|EFW17268.1| cystathionine beta-synthase [Coccidioides posadasii str. Silveira]	2e-17	lcl|E9D7A9_COCPS/14-313 PF00291.20;PALP;	3e-18	E	GO:0005634,nucleus;GO:0008652,cellular amino acid biosynthetic process;GO:0008152,metabolic process;GO:0004124,cysteine synthase activity;GO:0003824,catalytic activity;GO:0005737,cytoplasm;GO:0046872,metal ion binding;GO:0019343,cysteine biosynthetic process via cystathionine;GO:0016829,lyase activity;GO:0006535,cysteine biosynthetic process from serine;GO:0019344,cysteine biosynthetic process;GO…	-	-	-
comp16698_c0_seq1	GBSP01010985	comp16698_c0_seq1	down	0.24	0.11	-1.12553	1	1	0.135917	1	1	0.999993	-	-	359	-	-	-	-	-	-	-	-	-	-	-	-	-	-	-
comp16737_c0_seq1		comp16737_c0_seq1	up	0	0.16	Inf	1	1	NA	1	1	NA	-	-	119	-	-	-	-	-	-	-	-	-	-	-	-	-	-	-
comp1673_c0_seq1	GBSP01001871	comp1673_c0_seq1	up	0.75	2.6	1.79355	0.28787	0.945444	0.598993	1	1	0.999993	betA, CHDH	choline dehydrogenase	2185	-	-	gnl|CDD|203202 pfam05199, GMC_oxred_C, GMC oxidoreductase. This domain found associated with pfam00732.	2e-35	tr|Q0CLH8|Q0CLH8_ASPTN Putative uncharacterized protein OS=Aspergillus terreus (strain NIH 2624 / FGSC A1156) GN=ATEG_05456 PE=3 SV=1	0	ref|XP_001214634.1| hypothetical protein ATEG_05456 [Aspergillus terreus NIH2624] gb|EAU34525.1| hypothetical protein ATEG_05456 [Aspergillus terreus NIH2624]	0	lcl|E9F645_METAR/428-567 PF05199.8;GMC_oxred_C;	4e-79	-	GO:0016614,oxidoreductase activity, acting on CH-OH group of donors;GO:0008812,choline dehydrogenase activity;GO:0050660,flavin adenine dinucleotide binding;GO:0055114,oxidation-reduction process;GO:0006066,alcohol metabolic process	EC:1.1.99.1	K00108	ko00260, Glycine, serine and threonine metabolism;
comp16756_c0_seq1		comp16756_c0_seq1	down	0.17	0	#NAME?	1	1	NA	1	1	NA	-	-	130	-	-	-	-	-	-	-	-	-	-	-	-	-	-	-
comp16785_c0_seq1	GBSP01010848	comp16785_c0_seq1	up	0	0.06	Inf	1	1	NA	1	1	NA	-	-	331	-	-	-	-	-	-	-	-	-	-	-	-	-	-	-
comp16799_c0_seq1	GBSP01010996	comp16799_c0_seq1	down	0.32	0.16	-1	1	1	0.216356	1	1	0.999993	-	-	476	-	-	-	-	-	-	-	-	lcl|Q2U7B1_ASPOR/209-305 PF08450.7;SGL;	3e-15	-	-	-	-	-
comp16806_c0_seq1		comp16806_c0_seq1	up	0	0.16	Inf	1	1	NA	1	1	NA	-	-	120	-	-	-	-	-	-	-	-	-	-	-	-	-	-	-
comp16840_c0_seq1	GBSP01010894	comp16840_c0_seq1	down	0.21	0	#NAME?	1	1	NA	1	1	NA	-	-	212	sp|Q7Y232|U73B4_ARATH UDP-glycosyltransferase 73B4 OS=Arabidopsis thaliana GN=UGT73B4 PE=2 SV=1	5e-14	gnl|CDD|178584 PLN03007, PLN03007, UDP-glucosyltransferase family protein.	2e-20	tr|A5BR79|A5BR79_VITVI Putative uncharacterized protein OS=Vitis vinifera GN=VIT_03s0063g00050 PE=3 SV=1	2e-17	emb|CBI32378.3| unnamed protein product [Vitis vinifera]	4e-18	lcl|B9NG81_POPTR/80-447 PF00201.13;UDPGT;	5e-17	-	GO:0016757,transferase activity, transferring glycosyl groups;GO:0008152,metabolic process;GO:0016758,transferase activity, transferring hexosyl groups;GO:0016740,transferase activity	-	-	-
comp16868_c0_seq1	GBSP01011487	comp16868_c0_seq1	up	0	0.38	Inf	1	1	NA	1	1	NA	-	-	301	-	-	-	-	-	-	-	-	-	-	-	-	-	-	-
comp16895_c0_seq1		comp16895_c0_seq1	up	0	0.19	Inf	1	1	NA	1	1	NA	-	-	102	-	-	-	-	-	-	-	-	-	-	-	-	-	-	-
comp16907_c0_seq1	GBSP01010900	comp16907_c0_seq1	up	0	0.36	Inf	1	1	NA	1	1	NA	PSMB7	20S proteasome subunit beta 2	320	sp|O23710|PSB7A_ARATH Proteasome subunit beta type-7-A OS=Arabidopsis thaliana GN=PBB1 PE=1 SV=2	2e-34	-	-	tr|D7SME1|D7SME1_VITVI Proteasome subunit beta type OS=Vitis vinifera GN=VIT_01s0137g00420 PE=3 SV=1	4e-35	ref|XP_002285415.1| PREDICTED: proteasome subunit beta type-7-B isoform 1 [Vitis vinifera] emb|CBI16820.3| unnamed protein product [Vitis vinifera]	3e-35	lcl|Q42353_ARATH/36-106 PF00227.21;Proteasome;	6e-16	O	GO:0004175,endopeptidase activity;GO:0005634,nucleus;GO:0051603,proteolysis involved in cellular protein catabolic process;GO:0008233,peptidase activity;GO:0004298,threonine-type endopeptidase activity;GO:0000502,proteasome complex;GO:0005737,cytoplasm;GO:0005839,proteasome core complex;GO:0016787,hydrolase activity	EC:3.4.25.1	K02739	ko03050, Proteasome;
comp16927_c0_seq1		comp16927_c0_seq1	down	4.35	0.26	-4.06443	1	0.0712831	0.17126	1	1	0.999993	-	-	146	sp|P10978|POLX_TOBAC Retrovirus-related Pol polyprotein from transposon TNT 1-94 OS=Nicotiana tabacum PE=2 SV=1	4e-11	gnl|CDD|149018 pfam07727, RVT_2, Reverse transcriptase (RNA-dependent DNA polymerase). A reverse transcriptase gene is usually indicative of a mobile element such as a retrotransposon or retrovirus. Reverse transcriptases occur in a variety of mobile elements, including retrotransposons, retroviruses, group II introns, bacterial msDNAs, hepadnaviruses, and caulimoviruses. This Pfam entry includes…	1e-23	tr|B8MUJ5|B8MUJ5_TALSN Putative uncharacterized protein OS=Talaromyces stipitatus (strain ATCC 10500 / CBS 375.48 / QM 6759 / NRRL 1006) GN=TSTA_108490 PE=4 SV=1	9e-22	ref|XP_002488419.1| conserved hypothetical protein [Talaromyces stipitatus ATCC 10500] gb|EED11663.1| conserved hypothetical protein [Talaromyces stipitatus ATCC 10500]	8e-22	lcl|B8MUJ5_TALSN/1186-1427 PF07727.9;RVT_2;	7e-24	-	GO:0015074,DNA integration;GO:0003677,DNA binding;GO:0008233,peptidase activity;GO:0016779,nucleotidyltransferase activity;GO:0004518,nuclease activity;GO:0004190,aspartic-type endopeptidase activity;GO:0003676,nucleic acid binding;GO:0003964,RNA-directed DNA polymerase activity;GO:0046872,metal ion binding;GO:0016787,hydrolase activity;GO:0008270,zinc ion binding;GO:0016740,transferase activity;…	-	-	-
comp16978_c0_seq1		comp16978_c0_seq1	up	0	0.2	Inf	1	1	NA	1	1	NA	-	-	192	-	-	gnl|CDD|204780 pfam11927, DUF3445, Protein of unknown function (DUF3445). This family of proteins are functionally uncharacterized. This protein is found in bacteria and eukaryotes. Proteins in this family are typically between 264 to 418 amino acids in length. This protein has a conserved RLP sequence motif. This protein has two completely conserved R residues that may be functionally important.	8e-20	tr|Q5B5Q8|Q5B5Q8_EMENI Putative uncharacterized protein OS=Emericella nidulans (strain FGSC A4 / ATCC 38163 / CBS 112.46 / NRRL 194 / M139) GN=AN4122.2 PE=4 SV=1	6e-31	ref|XP_661726.1| hypothetical protein AN4122.2 [Aspergillus nidulans FGSC A4] gb|EAA59383.1| hypothetical protein AN4122.2 [Aspergillus nidulans FGSC A4] tpe|CBF74660.1| TPA: conserved hypothetical protein [Aspergillus nidulans FGSC A4]	6e-31	lcl|Q5B5Q8_EMENI/93-359 PF11927.3;DUF3445;	3e-32	-	-	-	-	-
comp17015_c0_seq1	GBSP01010748	comp17015_c0_seq1	up	0	0.06	Inf	1	1	NA	1	1	NA	-	-	644	-	-	-	-	-	-	-	-	-	-	-	-	-	-	-
comp17016_c0_seq1		comp17016_c0_seq1	up	0	0.19	Inf	1	1	NA	1	1	NA	-	-	196	-	-	-	-	-	-	-	-	-	-	-	-	-	-	-
comp17040_c0_seq1	GBSP01011395	comp17040_c0_seq1	down	0.1	0	#NAME?	1	1	NA	1	1	NA	-	-	426	-	-	-	-	tr|G7Y211|G7Y211_ASPKW Reverse transcriptase OS=Aspergillus kawachii (strain NBRC 4308) GN=AKAW_11332 PE=4 SV=1	1e-68	dbj|GAA93220.1| reverse transcriptase [Aspergillus kawachii IFO 4308]	1e-68	-	-	-	GO:0003964,RNA-directed DNA polymerase activity;GO:0003723,RNA binding;GO:0006278,RNA-dependent DNA replication	-	-	-
comp17056_c0_seq1	GBSP01011422	comp17056_c0_seq1	down	0.32	0	#NAME?	1	1	NA	1	1	NA	-	-	272	-	-	-	-	-	-	-	-	-	-	-	-	-	-	-
comp17124_c0_seq1	GBSP01011548	comp17124_c0_seq1	down	0.29	0	#NAME?	1	1	NA	1	1	NA	-	-	226	-	-	-	-	-	-	-	-	-	-	-	-	-	-	-
comp17132_c0_seq1	GBSP01010872	comp17132_c0_seq1	down	0.15	0	#NAME?	1	1	NA	1	1	NA	-	-	288	-	-	-	-	tr|E3QJ49|E3QJ49_COLGM Arylesterase OS=Colletotrichum graminicola (strain M1.001 / M2 / FGSC 10212) GN=GLRG_06031 PE=4 SV=1	2e-13	gb|EHK49448.1| hypothetical protein TRIATDRAFT_50983 [Trichoderma atroviride IMI 206040]	3e-17	lcl|E3QJ49_COLGM/8-257 PF12697.2;Abhydrolase_6;	2e-13	-	-	-	-	-
comp17169_c0_seq1	GBSP01010939	comp17169_c0_seq1	down	0.2	0	#NAME?	1	1	NA	1	1	NA	-	-	215	-	-	-	-	-	-	-	-	-	-	-	-	-	-	-
comp17182_c0_seq1		comp17182_c0_seq1	up	0	0.2	Inf	1	1	NA	1	1	NA	-	-	185	-	-	-	-	-	-	-	-	-	-	-	-	-	-	-
comp17183_c0_seq1		comp17183_c0_seq1	up	0	0.15	Inf	1	1	NA	1	1	NA	-	-	126	-	-	-	-	-	-	-	-	-	-	-	-	-	-	-
comp17192_c0_seq1	GBSP01010856	comp17192_c0_seq1	up	0	0.28	Inf	1	1	NA	1	1	NA	-	-	336	-	-	-	-	-	-	-	-	-	-	-	-	-	-	-
comp17196_c0_seq1		comp17196_c0_seq1	up	0	0.33	Inf	1	1	NA	1	1	NA	-	-	174	-	-	-	-	-	-	-	-	-	-	-	-	-	-	-
comp17254_c0_seq1	GBSP01010942	comp17254_c0_seq1	down	0.62	0	#NAME?	1	0.516708	NA	1	1	NA	-	-	669	-	-	-	-	tr|B8NP96|B8NP96_ASPFN Putative uncharacterized protein OS=Aspergillus flavus (strain ATCC 200026 / FGSC A1120 / NRRL 3357 / JCM 12722 / SRRC 167) GN=AFLA_128790 PE=4 SV=1	2e-33	ref|XP_002382072.1| conserved hypothetical protein [Aspergillus flavus NRRL3357] ref|XP_003189435.1| hypothetical protein AOR_1_1024164 [Aspergillus oryzae RIB40] gb|EED48656.1| conserved hypothetical protein [Aspergillus flavus NRRL3357]	2e-33	lcl|B6GY93_PENCW/1-111 PB009829; Pfam-B_9829;	1e-33	-	-	-	-	-
comp17268_c0_seq1	GBSP01010736	comp17268_c0_seq1	down	0.54	0	#NAME?	1	0.516708	NA	1	1	NA	-	-	324	-	-	-	-	-	-	-	-	-	-	-	-	-	-	-
comp1728_c0_seq1	GBSP01005380	comp1728_c0_seq1	up	10.8	28.27	1.38824	0.00254294	0.999148	0.00443767	0.554758	1	0.24723	-	-	3897	-	-	-	-	-	-	-	-	lcl|C5GY65_AJEDR/4-238 PF00931.17;NB-ARC;	1e-52	-	-	-	-	-
comp1728_c0_seq2	GBSP01005381	comp1728_c0_seq2	up	11.33	29.98	1.40385	0.00108713	0.999657	0.00305289	0.338362	1	0.197024	-	-	3845	-	-	-	-	-	-	-	-	lcl|C5GY65_AJEDR/4-238 PF00931.17;NB-ARC;	1e-52	-	-	-	-	-
comp17291_c0_seq1	GBSP01011322	comp17291_c0_seq1	up	0	0.25	Inf	1	1	NA	1	1	NA	-	-	303	-	-	-	-	-	-	-	-	-	-	-	-	-	-	-
comp17292_c0_seq1	GBSP01010924	comp17292_c0_seq1	down	0.07	0	#NAME?	1	1	NA	1	1	NA	-	-	324	-	-	-	-	-	-	-	-	-	-	-	-	-	-	-
comp17298_c0_seq1	GBSP01010735	comp17298_c0_seq1	up	0	0.21	Inf	1	1	NA	1	1	NA	-	-	356	-	-	-	-	-	-	-	-	-	-	-	-	-	-	-
comp17303_c0_seq1	GBSP01011005	comp17303_c0_seq1	down	0.11	0	#NAME?	1	1	NA	1	1	NA	RP-S4e, RPS4	small subunit ribosomal protein S4e	381	sp|P46299|RS4_GOSHI 40S ribosomal protein S4 OS=Gossypium hirsutum GN=RPS4 PE=2 SV=1	8e-34	gnl|CDD|177670 PLN00036, PLN00036, 40S ribosomal protein S4; Provisional.	1e-39	tr|C6THE1|C6THE1_SOYBN Putative uncharacterized protein OS=Glycine max PE=2 SV=1	9e-34	gb|ACU21243.1| unknown [Glycine max]	9e-34	lcl|A5BV74_VITVI/91-185 PB268054; Pfam-B_268054;	5e-16	J	GO:0005840,ribosome;GO:0003723,RNA binding;GO:0030529,ribonucleoprotein complex;GO:0006412,translation;GO:0005622,intracellular;GO:0003735,structural constituent of ribosome;GO:0005737,cytoplasm;GO:0019843,rRNA binding	-	K02987	ko03010, Ribosome;
comp17306_c0_seq1	GBSP01011009	comp17306_c0_seq1	up	0	0.43	Inf	1	1	NA	1	1	NA	-	-	310	-	-	-	-	tr|B6HM40|B6HM40_PENCW Pc21g17090 protein OS=Penicillium chrysogenum (strain ATCC 28089 / DSM 1075 / Wisconsin 54-1255) GN=Pc21g17090 PE=4 SV=1	5e-16	ref|XP_002568707.1| Pc21g17090 [Penicillium chrysogenum Wisconsin 54-1255] emb|CAP96606.1| Pc21g17090 [Penicillium chrysogenum Wisconsin 54-1255]	5e-16	lcl|B6HM40_PENCW/76-511 PF01425.16;Amidase;	1e-16	-	GO:0016787,hydrolase activity;GO:0016884,carbon-nitrogen ligase activity, with glutamine as amido-N-donor;GO:0004040,amidase activity	-	-	-
comp17328_c0_seq1	GBSP01011166	comp17328_c0_seq1	up	0	0.18	Inf	1	1	NA	1	1	NA	-	-	207	-	-	-	-	-	-	-	-	-	-	-	-	-	-	-
comp17339_c0_seq1	GBSP01010921	comp17339_c0_seq1	up	0	0.16	Inf	1	1	NA	1	1	NA	-	-	236	-	-	-	-	-	-	-	-	-	-	-	-	-	-	-
comp17354_c0_seq1	GBSP01011071	comp17354_c0_seq1	up	0.08	0.24	1.58496	1	1	0.142419	1	1	0.999993	-	-	562	-	-	-	-	tr|A1D6G5|A1D6G5_NEOFI Sugar transporter (Hexose transporter) OS=Neosartorya fischeri (strain ATCC 1020 / DSM 3700 / FGSC A1164 / NRRL 181) GN=NFIA_064730 PE=4 SV=1	5e-91	ref|XP_001263206.1| sugar transporter (hexose transporter [Neosartorya fischeri NRRL 181] gb|EAW21309.1| sugar transporter (hexose transporter [Neosartorya fischeri NRRL 181]	5e-91	lcl|Q4WYC8_ASPFU/56-507 PF00083.19;Sugar_tr;	1e-78	-	GO:0055085,transmembrane transport;GO:0008643,carbohydrate transport;GO:0016021,integral to membrane;GO:0022857,transmembrane transporter activity	-	-	-
comp17386_c0_seq1	GBSP01011225	comp17386_c0_seq1	up	0.22	0.57	1.37346	0.483294	1	0.482678	1	1	0.999993	-	-	200	-	-	-	-	-	-	-	-	-	-	-	-	-	-	-
comp17417_c0_seq1	GBSP01010760	comp17417_c0_seq1	down	0.38	0.07	-2.44057	1	1	0.292986	1	1	0.999993	NSF	vesicle-fusing ATPase	569	sp|Q9M0Y8|NSF_ARATH Vesicle-fusing ATPase OS=Arabidopsis thaliana GN=NSF PE=2 SV=2	3e-107	gnl|CDD|162267 TIGR01243, CDC48, AAA family ATPase, CDC48 subfamily. This subfamily of the AAA family ATPases includes two members each from three archaeal species. It also includes yeast CDC48 (cell division control protein 48) and the human ortholog, transitional endoplasmic reticulum ATPase (valosin-containing protein). These proteins in eukaryotes are involved in the budding and transfer of m…	4e-47	tr|E0CSK6|E0CSK6_VITVI Putative uncharacterized protein OS=Vitis vinifera GN=VIT_19s0014g02750 PE=3 SV=1	4e-110	emb|CBI20305.3| unnamed protein product [Vitis vinifera]	4e-110	lcl|Q40495_TOBAC/252-393 PF00004.24;AAA;	3e-40	O	GO:0016787,hydrolase activity;GO:0005524,ATP binding;GO:0000166,nucleotide binding;GO:0017111,nucleoside-triphosphatase activity;GO:0005488,binding	EC:3.6.4.6	K06027	ko04721, Synaptic vesicle cycle;ko04727, GABAergic synapse;ko04962, Vasopressin-regulated water reabsorption;
comp17424_c0_seq1	GBSP01011037	comp17424_c0_seq1	up	0.16	0.42	1.39232	1	1	0.343766	1	1	0.999993	CBS	cystathionine beta-synthase	271	sp|P32582|CBS_YEAST Cystathionine beta-synthase OS=Saccharomyces cerevisiae (strain ATCC 204508 / S288c) GN=CYS4 PE=1 SV=1	1e-22	gnl|CDD|162220 TIGR01137, cysta_beta, cystathionine beta-synthase. Members of this family closely resemble cysteine synthase but contain an additional C-terminal CBS domain. The function of any bacterial member included in this family is proposed but not proven.	2e-34	tr|E9D7A9|E9D7A9_COCPS Cysteine synthase OS=Coccidioides posadasii (strain RMSCC 757 / Silveira) GN=CPSG_05711 PE=3 SV=1	5e-36	ref|XP_001246208.1| hypothetical protein CIMG_05649 [Coccidioides immitis RS]	1e-36	lcl|E9D7A9_COCPS/14-313 PF00291.20;PALP;	3e-24	E	GO:0008652,cellular amino acid biosynthetic process;GO:0008152,metabolic process;GO:0004124,cysteine synthase activity;GO:0003824,catalytic activity;GO:0005737,cytoplasm;GO:0019343,cysteine biosynthetic process via cystathionine;GO:0016829,lyase activity;GO:0006535,cysteine biosynthetic process from serine;GO:0019344,cysteine biosynthetic process;GO:0004122,cystathionine beta-synthase activity;GO…	EC:4.2.1.22	K01697	ko00260, Glycine, serine and threonine metabolism;ko00270, Cysteine and methionine metabolism;
comp17455_c0_seq1		comp17455_c0_seq1	up	0	0.18	Inf	1	1	NA	1	1	NA	-	-	108	-	-	-	-	-	-	-	-	-	-	-	-	-	-	-
comp17463_c0_seq1	GBSP01011414	comp17463_c0_seq1	down	0.47	0	#NAME?	1	1	NA	1	1	NA	ATPeVB, ATP6B1	V-type H+-transporting ATPase subunit B	323	-	-	-	-	tr|Q93W07|Q93W07_ORYSJ Os06g0568200 protein OS=Oryza sativa subsp. japonica GN=V-ATPase B PE=2 SV=1	2e-13	-	-	lcl|A2YE72_ORYSI/433-527 PF00306.22;ATP-synt_ab_C;	2e-15	-	-	EC:3.6.3.14	K02147	ko00190, Oxidative phosphorylation;ko04145, Phagosome;ko04721, Synaptic vesicle cycle;ko04966, Collecting duct acid secretion;ko05110, Vibrio cholerae infection;ko05120, Epithelial cell signaling in Helicobacter pylori infection;ko05323, Rheumatoid arthritis;
comp17492_c0_seq1	GBSP01011190	comp17492_c0_seq1	down	0.18	0	#NAME?	1	1	NA	1	1	NA	-	-	237	-	-	-	-	-	-	-	-	-	-	-	-	-	-	-
comp17498_c0_seq1	GBSP01010817	comp17498_c0_seq1	down	0.13	0	#NAME?	1	1	NA	1	1	NA	-	-	328	-	-	-	-	-	-	-	-	-	-	-	-	-	-	-
comp17506_c0_seq1	GBSP01011593	comp17506_c0_seq1	up	0	0.12	Inf	1	1	NA	1	1	NA	RP-L36e, RPL36	large subunit ribosomal protein L36e	456	sp|Q9LZ57|RL363_ARATH 60S ribosomal protein L36-3 OS=Arabidopsis thaliana GN=RPL36C PE=2 SV=1	1e-55	gnl|CDD|201631 pfam01158, Ribosomal_L36e, Ribosomal protein L36e.	8e-63	tr|E0CV06|E0CV06_VITVI 60S ribosomal protein L36 OS=Vitis vinifera GN=VIT_16s0050g00610 PE=3 SV=1	8e-64	gb|AEY84977.1| 60S ribosomal protein L36 [Wolffia australiana]	2e-64	lcl|B9I1L9_POPTR/5-103 PF01158.13;Ribosomal_L36e;	2e-56	J	GO:0005840,ribosome;GO:0030529,ribonucleoprotein complex;GO:0006412,translation;GO:0005622,intracellular;GO:0003735,structural constituent of ribosome	-	K02920	ko03010, Ribosome;
comp17539_c0_seq1	GBSP01010815	comp17539_c0_seq1	up	0	0.09	Inf	1	1	NA	1	1	NA	-	-	419	-	-	-	-	-	-	-	-	-	-	-	-	-	-	-
comp1753_c0_seq1	GBSP01005806	comp1753_c0_seq1	up	5.41	11.23	1.05366	0.0825621	0.971495	0.187301	1	1	0.999993	-	-	3257	-	-	-	-	tr|G3XYC2|G3XYC2_ASPNA Putative uncharacterized protein OS=Aspergillus niger (strain ATCC 1015 / CBS 113.46 / FGSC A1144 / LSHB Ac4 / NCTC 3858a / NRRL 328 / USDA 3528.7) GN=ASPNIDRAFT_53484 PE=4 SV=1	2e-150	ref|XP_001397035.1| beta-lactamase [Aspergillus niger CBS 513.88] emb|CAK42478.1| unnamed protein product [Aspergillus niger] gb|EHA24752.1| hypothetical protein ASPNIDRAFT_53484 [Aspergillus niger ATCC 1015]	2e-150	lcl|A2R5P2_ASPNC/15-372 PF00144.19;Beta-lactamase;	6e-143	-	GO:0016787,hydrolase activity	-	-	-
comp1753_c0_seq2	GBSP01005807	comp1753_c0_seq2	up	5.73	11.99	1.06522	0.0928782	0.964493	0.164242	1	1	0.999993	-	-	3201	-	-	-	-	tr|G3XYC2|G3XYC2_ASPNA Putative uncharacterized protein OS=Aspergillus niger (strain ATCC 1015 / CBS 113.46 / FGSC A1144 / LSHB Ac4 / NCTC 3858a / NRRL 328 / USDA 3528.7) GN=ASPNIDRAFT_53484 PE=4 SV=1	2e-150	ref|XP_001397035.1| beta-lactamase [Aspergillus niger CBS 513.88] emb|CAK42478.1| unnamed protein product [Aspergillus niger] gb|EHA24752.1| hypothetical protein ASPNIDRAFT_53484 [Aspergillus niger ATCC 1015]	2e-150	lcl|A2R5P2_ASPNC/15-372 PF00144.19;Beta-lactamase;	6e-143	-	GO:0016787,hydrolase activity	-	-	-
comp17611_c0_seq1	GBSP01011050	comp17611_c0_seq1	up	0.1	0.48	2.26303	1	1	0.430057	1	1	0.999993	-	-	434	-	-	-	-	-	-	-	-	-	-	-	-	-	-	-
comp17615_c0_seq1		comp17615_c0_seq1	up	0	0.27	Inf	1	1	NA	1	1	NA	-	-	138	-	-	gnl|CDD|206547 pfam14379, Myb_CC_LHEQLE, MYB-CC type transfactor, LHEQLE motif. This family is found towards the C-terminus of Myb-CC type transcription factors, and carries a highly conserved LHEQLE sequence motif.	1e-06	tr|D6MJX3|D6MJX3_9ASPA Transcription factor (Fragment) OS=Lycoris longituba PE=2 SV=1	9e-15	gb|ADG57820.1| transcription factor [Lycoris longituba]	8e-15	-	-	-	GO:0005634,nucleus;GO:0003677,DNA binding;GO:0006355,regulation of transcription, DNA-dependent	-	-	-
comp17646_c0_seq1	GBSP01010763	comp17646_c0_seq1	down	0.36	0	#NAME?	1	1	NA	1	1	NA	-	-	366	-	-	-	-	-	-	-	-	-	-	-	-	-	-	-
comp17664_c0_seq1		comp17664_c0_seq1	down	0.19	0	#NAME?	1	1	NA	1	1	NA	-	-	118	-	-	-	-	-	-	-	-	-	-	-	-	-	-	-
comp17683_c0_seq1	GBSP01011474	comp17683_c0_seq1	down	0.14	0	#NAME?	1	1	NA	1	1	NA	-	-	304	-	-	-	-	-	-	-	-	-	-	-	-	-	-	-
comp17734_c0_seq1	GBSP01011272	comp17734_c0_seq1	down	0.06	0	#NAME?	1	1	NA	1	1	NA	-	-	787	-	-	-	-	-	-	-	-	-	-	-	-	-	-	-
comp17739_c0_seq1	GBSP01011578	comp17739_c0_seq1	up	0	0.16	Inf	1	1	NA	1	1	NA	RP-S9e, RPS9	small subunit ribosomal protein S9e	360	sp|Q9FLF0|RS92_ARATH 40S ribosomal protein S9-2 OS=Arabidopsis thaliana GN=RPS9C PE=2 SV=1	2e-61	gnl|CDD|177783 PLN00189, PLN00189, 40S ribosomal protein S9; Provisional.	2e-76	tr|C5X364|C5X364_SORBI Putative uncharacterized protein Sb02g040120 OS=Sorghum bicolor GN=Sb02g040120 PE=4 SV=1	3e-61	ref|XP_002463229.1| hypothetical protein SORBIDRAFT_02g040120 [Sorghum bicolor] gb|EER99750.1| hypothetical protein SORBIDRAFT_02g040120 [Sorghum bicolor]	3e-61	lcl|B3TM34_ELAGV/7-108 PF00163.14;Ribosomal_S4;	5e-58	J	GO:0005840,ribosome;GO:0003723,RNA binding;GO:0030529,ribonucleoprotein complex;GO:0006412,translation;GO:0005622,intracellular;GO:0003735,structural constituent of ribosome;GO:0015935,small ribosomal subunit;GO:0019843,rRNA binding	-	K02997	ko03010, Ribosome;
comp17794_c0_seq1	GBSP01011393	comp17794_c0_seq1	up	0	0.14	Inf	1	1	NA	1	1	NA	-	-	269	-	-	-	-	-	-	-	-	-	-	-	-	-	-	-
comp17811_c0_seq1	GBSP01011595	comp17811_c0_seq1	down	0.22	0.04	-2.45943	1	1	0.103929	1	1	0.94834	E3.4.23.40	phytepsin	490	sp|P42210|ASPR_HORVU Phytepsin OS=Hordeum vulgare PE=1 SV=1	3e-91	gnl|CDD|133162 cd06098, phytepsin, Phytepsin, a plant homolog of mammalian lysosomal pepsins. Phytepsin, a plant homolog of mammalian lysosomal pepsins, resides in grains, roots, stems, leaves and flowers. Phytepsin may participate in metabolic turnover and in protein processing events. In addition, it highly expressed in several plant tissues undergoing apoptosis. Phytepsin contains an internal …	1e-106	tr|B9GJE2|B9GJE2_POPTR Predicted protein OS=Populus trichocarpa GN=POPTRDRAFT_642209 PE=3 SV=1	3e-95	ref|XP_002298827.1| predicted protein [Populus trichocarpa] gb|EEE83632.1| predicted protein [Populus trichocarpa]	3e-95	lcl|B9GJE2_POPTR/69-493 PF00026.18;Asp;	1e-96	O	GO:0016020,membrane;GO:0005792,microsome;GO:0005783,endoplasmic reticulum;GO:0008233,peptidase activity;GO:0005578,proteinaceous extracellular matrix;GO:0005773,vacuole;GO:0004190,aspartic-type endopeptidase activity;GO:0000326,protein storage vacuole;GO:0005618,cell wall;GO:0006508,proteolysis;GO:0016787,hydrolase activity;GO:0005576,extracellular region;GO:0006629,lipid metabolic process	EC:3.4.23.40	K08245	-
comp17842_c0_seq1	GBSP01011453	comp17842_c0_seq1	up	0	0.11	Inf	1	1	NA	1	1	NA	-	-	348	-	-	-	-	-	-	-	-	-	-	-	-	-	-	-
comp17845_c0_seq1	GBSP01011136	comp17845_c0_seq1	down	0.14	0.06	-1.22239	1	1	0.0381458	1	1	0.763884	dnaJ	molecular chaperone DnaJ	313	sp|Q04960|DNJH_CUCSA DnaJ protein homolog OS=Cucumis sativus GN=DNAJ1 PE=2 SV=1	2e-36	gnl|CDD|173334 PTZ00037, PTZ00037, DnaJ_C chaperone protein; Provisional.	1e-35	tr|B7FKC9|B7FKC9_MEDTR Putative uncharacterized protein OS=Medicago truncatula PE=2 SV=1	1e-38	gb|ACJ85213.1| unknown [Medicago truncatula]	1e-38	lcl|B9RQ46_RICCO/13-71 PF00226.26;DnaJ;	1e-31	O	GO:0016020,membrane;GO:0006457,protein folding;GO:0005524,ATP binding;GO:0031072,heat shock protein binding;GO:0006950,response to stress;GO:0009408,response to heat;GO:0005737,cytoplasm;GO:0046872,metal ion binding;GO:0051082,unfolded protein binding;GO:0005886,plasma membrane	-	K03686	-
comp17851_c0_seq1	GBSP01011373	comp17851_c0_seq1	up	0	0.11	Inf	1	1	NA	1	1	NA	-	-	670	-	-	-	-	-	-	-	-	-	-	-	-	-	-	-
comp17854_c0_seq1	GBSP01011639	comp17854_c0_seq1	down	0.36	0	#NAME?	1	1	NA	1	1	NA	-	-	240	-	-	-	-	tr|E3RFT6|E3RFT6_PYRTT Putative uncharacterized protein OS=Pyrenophora teres f. teres (strain 0-1) GN=PTT_06605 PE=4 SV=1	2e-13	ref|XP_003296491.1| hypothetical protein PTT_06605 [Pyrenophora teres f. teres 0-1] gb|EFQ95420.1| hypothetical protein PTT_06605 [Pyrenophora teres f. teres 0-1]	2e-13	lcl|Q4WM82_ASPFU/162-292 PF13561.1;adh_short_C2;	5e-07	-	GO:0008152,metabolic process;GO:0055114,oxidation-reduction process;GO:0005488,binding;GO:0016491,oxidoreductase activity	-	-	-
comp17870_c0_seq1	GBSP01011082	comp17870_c0_seq1	up	0	0.09	Inf	1	1	NA	1	1	NA	-	-	617	-	-	-	-	-	-	-	-	-	-	-	-	-	-	-
comp17870_c0_seq2	GBSP01011083	comp17870_c0_seq2	up	0	0.1	Inf	1	1	NA	1	1	NA	-	-	555	-	-	-	-	-	-	-	-	-	-	-	-	-	-	-
comp17879_c0_seq1	GBSP01010774	comp17879_c0_seq1	down	0.14	0	#NAME?	1	1	NA	1	1	NA	-	-	321	-	-	-	-	-	-	-	-	-	-	-	-	-	-	-
comp17883_c0_seq1		comp17883_c0_seq1	down	0.24	0	#NAME?	1	1	NA	1	1	NA	-	-	179	-	-	-	-	-	-	-	-	-	-	-	-	-	-	-
comp17890_c0_seq1	GBSP01010846	comp17890_c0_seq1	down	0.15	0	#NAME?	1	1	NA	1	1	NA	-	-	449	-	-	-	-	-	-	-	-	-	-	-	-	-	-	-
comp17902_c0_seq1	GBSP01011219	comp17902_c0_seq1	down	0.24	0	#NAME?	1	1	NA	1	1	NA	E5.2.1.8	peptidylprolyl isomerase	362	sp|O04287|FKB12_VICFA Peptidyl-prolyl isomerase FKBP12 OS=Vicia faba GN=FKBP12 PE=1 SV=1	1e-21	-	-	tr|B3TLU3|B3TLU3_ELAGV Immunophilin OS=Elaeis guineensis var. tenera PE=3 SV=1	1e-21	gb|ACF06524.1| immunophilin [Elaeis guineensis]	1e-21	lcl|D7TU83_VITVI/13-109 PF00254.23;FKBP_C;	4e-21	-	GO:0006457,protein folding;GO:0003755,peptidyl-prolyl cis-trans isomerase activity;GO:0016853,isomerase activity;GO:0000413,protein peptidyl-prolyl isomerization;GO:0005737,cytoplasm	EC:5.2.1.8	K01802	-
comp17912_c0_seq1		comp17912_c0_seq1	up	0	0.74	Inf	0.483294	1	NA	1	1	NA	-	-	128	-	-	-	-	-	-	-	-	-	-	-	-	-	-	-
comp17916_c0_seq1	GBSP01011543	comp17916_c0_seq1	down	0.34	0.1	-1.76553	1	1	0.242581	1	1	0.999993	-	-	385	sp|P37707|B2_DAUCA B2 protein OS=Daucus carota PE=2 SV=1	9e-71	gnl|CDD|204508 pfam10539, Dev_Cell_Death, Development and cell death domain. The DCD domain is found in plant proteins involved in development and cell death. The DCD domain is an approximately 130 amino acid long stretch that contains several mostly invariable motifs. These include a FGLP and a LFL motif at the N-terminus and a PAQV and a PLxE motif towards the C-terminus of the domain. The DCD …	3e-69	tr|B4FUR5|B4FUR5_MAIZE Putative uncharacterized protein OS=Zea mays PE=2 SV=1	2e-80	gb|ACF85858.1| unknown [Zea mays]	1e-80	lcl|Q38HW1_SOLTU/165-293 PF10539.4;Dev_Cell_Death;	9e-78	-	-	-	-	-
comp17946_c0_seq1	GBSP01010831	comp17946_c0_seq1	up	0	0.1	Inf	1	1	NA	1	1	NA	LHCB6	light-harvesting complex II chlorophyll a/b binding protein 6	368	sp|P27525|CB4B_SOLLC Chlorophyll a-b binding protein CP24 10B, chloroplastic OS=Solanum lycopersicum GN=CAP10B PE=3 SV=1	1e-35	gnl|CDD|177766 PLN00170, PLN00170, photosystem II light-harvesting-Chl-binding protein Lhcb6 (CP24); Provisional.	1e-47	tr|B6TRW9|B6TRW9_MAIZE Putative uncharacterized protein OS=Zea mays PE=4 SV=1	2e-37	gb|ACG39852.1| hypothetical protein [Zea mays]	2e-37	lcl|D1MWY9_CITLA/66-244 PF00504.16;Chloroa_b-bind;	1e-29	-	GO:0016020,membrane;GO:0009535,chloroplast thylakoid membrane;GO:0009523,photosystem II;GO:0018298,protein-chromophore linkage;GO:0009579,thylakoid;GO:0009765,photosynthesis, light harvesting;GO:0016021,integral to membrane;GO:0009536,plastid;GO:0016168,chlorophyll binding;GO:0009507,chloroplast;GO:0015979,photosynthesis	-	K08917	ko00196, Photosynthesis - antenna proteins;
comp17947_c0_seq1	GBSP01010742	comp17947_c0_seq1	up	0	0.48	Inf	1	1	NA	1	1	NA	-	-	353	-	-	-	-	tr|G7XY40|G7XY40_ASPKW Maltose permease Mal61 OS=Aspergillus kawachii (strain NBRC 4308) GN=AKAW_09963 PE=4 SV=1	6e-21	dbj|GAA91849.1| maltose permease Mal61 [Aspergillus kawachii IFO 4308]	6e-21	lcl|A2QUY1_ASPNC/53-519 PF00083.19;Sugar_tr;	4e-21	-	GO:0016020,membrane;GO:0006810,transport;GO:0055085,transmembrane transport;GO:0016021,integral to membrane;GO:0022857,transmembrane transporter activity;GO:0005215,transporter activity	-	-	-
comp17949_c0_seq1	GBSP01011036	comp17949_c0_seq1	up	0	0.15	Inf	1	1	NA	1	1	NA	-	-	252	-	-	gnl|CDD|200987 pfam00083, Sugar_tr, Sugar (and other) transporter.	1e-17	tr|B6GWW0|B6GWW0_PENCW Pc12g14710 protein OS=Penicillium chrysogenum (strain ATCC 28089 / DSM 1075 / Wisconsin 54-1255) GN=Pc12g14710 PE=3 SV=1	5e-21	ref|XP_002558275.1| Pc12g14710 [Penicillium chrysogenum Wisconsin 54-1255] emb|CAP81098.1| Pc12g14710 [Penicillium chrysogenum Wisconsin 54-1255]	5e-21	lcl|B6GWW0_PENCW/36-514 PF00083.19;Sugar_tr;	7e-22	-	GO:0016020,membrane;GO:0006810,transport;GO:0055085,transmembrane transport;GO:0008643,carbohydrate transport;GO:0016021,integral to membrane;GO:0005215,transporter activity;GO:0022857,transmembrane transporter activity;GO:0022891,substrate-specific transmembrane transporter activity	-	-	-
comp17952_c0_seq1		comp17952_c0_seq1	up	0	0.32	Inf	1	1	NA	1	1	NA	-	-	179	-	-	-	-	-	-	-	-	-	-	-	-	-	-	-
comp17975_c0_seq1	GBSP01011433	comp17975_c0_seq1	down	0.17	0.07	-1.28011	1	1	0.0636644	1	1	0.911966	-	-	764	sp|O24248|PRU1_PRUAV Major allergen Pru av 1 OS=Prunus avium GN=PRUA1 PE=1 SV=1	2e-54	gnl|CDD|176858 cd07816, Bet_v1-like, Ligand-binding bet_v_1 domain of major pollen allergen of white birch (Betula verrucosa), Bet v 1, and related proteins. This family includes the ligand binding domain of Bet v 1 (the major pollen allergen of white birch, Betula verrucosa) and related proteins. In addition to birch Bet v 1, this family includes other plant intracellular pathogenesis-related cl…	1e-54	tr|D7SY82|D7SY82_VITVI Putative uncharacterized protein OS=Vitis vinifera GN=VIT_05s0077g01650 PE=4 SV=1	4e-61	ref|XP_002273982.1| PREDICTED: major allergen Pru ar 1 [Vitis vinifera] emb|CBI22939.3| unnamed protein product [Vitis vinifera]	4e-61	lcl|A5C113_VITVI/1-155 PF00407.14;Bet_v_1;	5e-57	-	GO:0006952,defense response;GO:0009607,response to biotic stimulus	-	-	-
comp17987_c0_seq1	GBSP01011133	comp17987_c0_seq1	up	0	0.14	Inf	1	1	NA	1	1	NA	-	-	263	-	-	-	-	-	-	-	-	-	-	-	-	-	-	-
comp18016_c0_seq1		comp18016_c0_seq1	down	0.25	0	#NAME?	1	1	NA	1	1	NA	-	-	173	-	-	-	-	-	-	-	-	-	-	-	-	-	-	-
comp18059_c0_seq1	GBSP01011817	comp18059_c0_seq1	down	0.27	0	#NAME?	1	1	NA	1	1	NA	-	-	242	sp|P46269|QCR8_SOLTU Cytochrome b-c1 complex subunit 8 OS=Solanum tuberosum PE=1 SV=2	9e-39	gnl|CDD|151338 pfam10890, DUF2741, Protein of unknown function (DUF2741). Members in this family of proteins are annotated as ubiquinol-cytochrome C reductase however this cannot be confirmed.	5e-47	tr|D7T7C4|D7T7C4_VITVI Putative uncharacterized protein OS=Vitis vinifera GN=VIT_16s0039g00200 PE=4 SV=1	1e-40	ref|XP_002263013.1| PREDICTED: cytochrome b-c1 complex subunit 8 [Vitis vinifera] emb|CBI26395.3| unnamed protein product [Vitis vinifera]	1e-40	lcl|D7T7C4_VITVI/1-72 PF10890.3;DUF2741;	3e-41	-	GO:0016020,membrane;GO:0006810,transport;GO:0022900,electron transport chain;GO:0005743,mitochondrial inner membrane;GO:0008121,ubiquinol-cytochrome-c reductase activity;GO:0070469,respiratory chain;GO:0005739,mitochondrion	-	-	-
comp18076_c0_seq1	GBSP01012107	comp18076_c0_seq1	down	0.06	0	#NAME?	1	1	NA	1	1	NA	pfk	pyrophosphate--fructose-6-phosphate 1-phosphotransferase	373	sp|P21342|PFPA_SOLTU Pyrophosphate--fructose 6-phosphate 1-phosphotransferase subunit alpha OS=Solanum tuberosum PE=1 SV=1	9e-43	gnl|CDD|178598 PLN03028, PLN03028, pyrophosphate--fructose-6-phosphate 1-phosphotransferase; Provisional.	1e-38	tr|Q0DCI1|Q0DCI1_ORYSJ Os06g0326400 protein OS=Oryza sativa subsp. japonica GN=Os06g0326400 PE=2 SV=1	6e-42	ref|NP_001057528.1| Os06g0326400 [Oryza sativa Japonica Group] dbj|BAF19442.1| Os06g0326400 [Oryza sativa Japonica Group] dbj|BAG89341.1| unnamed protein product [Oryza sativa Japonica Group] gb|EEE65619.1| hypothetical protein OsJ_21179 [Oryza sativa Japonica Group]	6e-42	lcl|A9PC61_POPTR/88-348 PF00365.15;PFK;	5e-27	-	GO:0016310,phosphorylation;GO:0003872,6-phosphofructokinase activity;GO:0008152,metabolic process;GO:0005524,ATP binding;GO:0016301,kinase activity;GO:0006096,glycolysis;GO:0003824,catalytic activity;GO:0005945,6-phosphofructokinase complex;GO:0047334,diphosphate-fructose-6-phosphate 1-phosphotransferase activity;GO:0000166,nucleotide binding;GO:0016740,transferase activity	EC:2.7.1.90	K00895	ko00051, Fructose and mannose metabolism;
comp18103_c0_seq1		comp18103_c0_seq1	down	0.22	0	#NAME?	1	1	NA	1	1	NA	-	-	197	-	-	-	-	-	-	-	-	-	-	-	-	-	-	-
comp18128_c0_seq1	GBSP01012405	comp18128_c0_seq1	up	0	0.12	Inf	1	1	NA	1	1	NA	-	-	311	-	-	-	-	-	-	-	-	-	-	-	-	-	-	-
comp18129_c0_seq1	GBSP01011857	comp18129_c0_seq1	down	0.14	0	#NAME?	1	1	NA	1	1	NA	-	-	314	-	-	-	-	-	-	-	-	-	-	-	-	-	-	-
comp18149_c0_seq1	GBSP01012309	comp18149_c0_seq1	down	0.19	0	#NAME?	1	1	NA	1	1	NA	PIP	aquaporin PIP	473	sp|Q7XLR1|PIP26_ORYSJ Probable aquaporin PIP2-6 OS=Oryza sativa subsp. japonica GN=PIP2-6 PE=2 SV=2	9e-65	-	-	tr|B3XXK6|B3XXK6_TULGE Plasma membrane intrinsic protein OS=Tulipa gesneriana GN=TgPIP2;2 PE=2 SV=1	4e-66	dbj|BAG68662.1| plasma membrane intrinsic protein [Tulipa gesneriana]	4e-66	lcl|B3XXK6_TULGE/30-260 PF00230.15;MIP;	2e-51	G	GO:0016020,membrane;GO:0006833,water transport;GO:0006810,transport;GO:0055085,transmembrane transport;GO:0016021,integral to membrane;GO:0005215,transporter activity	-	K09872	-
comp18174_c0_seq1		comp18174_c0_seq1	down	0.18	0	#NAME?	1	1	NA	1	1	NA	-	-	120	-	-	-	-	-	-	-	-	-	-	-	-	-	-	-
comp18175_c0_seq1	GBSP01011710	comp18175_c0_seq1	down	0.57	0.25	-1.18903	1	0.516708	0.434432	1	1	0.999993	-	-	230	-	-	-	-	-	-	-	-	-	-	-	-	-	-	-
comp18188_c0_seq1		comp18188_c0_seq1	down	0.2	0	#NAME?	1	1	NA	1	1	NA	-	-	108	-	-	-	-	-	-	-	-	-	-	-	-	-	-	-
comp18214_c0_seq1		comp18214_c0_seq1	down	0.35	0	#NAME?	1	1	NA	1	1	NA	-	-	124	sp|Q9LW00|MBD11_ARATH Methyl-CpG-binding domain-containing protein 11 OS=Arabidopsis thaliana GN=MBD11 PE=1 SV=1	2e-11	-	-	tr|E2JDP8|E2JDP8_CAPAN DNA methylation protein MBD1 OS=Capsicum annuum GN=MBD1 PE=2 SV=1	2e-10	gb|ADN06078.1| DNA methylation protein MBD1 [Capsicum annuum]	2e-10	lcl|C0PRS8_PICSI/26-98 PF01429.14;MBD;	1e-11	-	GO:0005634,nucleus;GO:0003677,DNA binding	-	-	-
comp18233_c0_seq1	GBSP01012210	comp18233_c0_seq1	down	0.09	0	#NAME?	1	1	NA	1	1	NA	-	-	248	-	-	-	-	-	-	-	-	-	-	-	-	-	-	-
comp18288_c0_seq1	GBSP01012294	comp18288_c0_seq1	up	0	0.26	Inf	1	1	NA	1	1	NA	-	-	291	-	-	-	-	-	-	-	-	-	-	-	-	-	-	-
comp18305_c0_seq1	GBSP01012408	comp18305_c0_seq1	down	0.1	0	#NAME?	1	1	NA	1	1	NA	-	-	224	-	-	-	-	tr|F6HEH4|F6HEH4_VITVI Putative uncharacterized protein OS=Vitis vinifera GN=VIT_16s0039g02550 PE=4 SV=1	8e-09	emb|CBI26568.3| unnamed protein product [Vitis vinifera]	7e-09	lcl|D7T7U7_VITVI/1-111 PB017095; Pfam-B_17095;	2e-09	-	-	-	-	-
comp18308_c0_seq1	GBSP01012113	comp18308_c0_seq1	down	0.25	0	#NAME?	1	1	NA	1	1	NA	-	-	344	-	-	-	-	tr|B6H658|B6H658_PENCW Putative uncharacterized protein Pc14g02330 OS=Penicillium chrysogenum (strain ATCC 28089 / DSM 1075 / Wisconsin 54-1255) GN=Pc14g02330 PE=4 SV=1	3e-21	ref|XP_002560224.1| hypothetical protein [Penicillium chrysogenum Wisconsin 54-1255] emb|CAP74374.1| hypothetical protein Pc14g02330 [Penicillium chrysogenum Wisconsin 54-1255]	2e-21	lcl|B6H658_PENCW/99-223 PB048501; Pfam-B_48501;	9e-23	-	-	-	-	-
comp18331_c0_seq1	GBSP01012189	comp18331_c0_seq1	up	0	0.18	Inf	1	1	NA	1	1	NA	-	-	208	-	-	-	-	-	-	-	-	-	-	-	-	-	-	-
comp18348_c0_seq1	GBSP01012626	comp18348_c0_seq1	down	0.19	0.08	-1.24793	1	1	0.0834276	1	1	0.942065	-	-	465	-	-	-	-	tr|B8MMV7|B8MMV7_TALSN Dihydrofolate reductase OS=Talaromyces stipitatus (strain ATCC 10500 / CBS 375.48 / QM 6759 / NRRL 1006) GN=TSTA_101000 PE=4 SV=1	9e-12	ref|XP_002486098.1| dihydrofolate reductase [Talaromyces stipitatus ATCC 10500] gb|EED13860.1| dihydrofolate reductase [Talaromyces stipitatus ATCC 10500]	8e-12	-	-	-	-	-	-	-
comp18362_c0_seq1	GBSP01012064	comp18362_c0_seq1	up	0	0.36	Inf	1	1	NA	1	1	NA	-	-	209	-	-	-	-	-	-	-	-	-	-	-	-	-	-	-
comp18364_c0_seq1		comp18364_c0_seq1	down	0.26	0	#NAME?	1	1	NA	1	1	NA	-	-	171	sp|Q2QYL8|WNK8_ORYSJ Probable serine/threonine-protein kinase WNK8 OS=Oryza sativa subsp. japonica GN=WNK8 PE=2 SV=1	4e-07	-	-	tr|C0M0Q4|C0M0Q4_SOYBN With no lysine kinase OS=Glycine max GN=WNK13 PE=2 SV=1	1e-09	ref|NP_001236096.1| with no lysine kinase 13 [Glycine max] gb|ACN87289.1| with no lysine kinase [Glycine max]	1e-09	lcl|C5Y3F8_SORBI/615-665 PB020885; Pfam-B_20885;	7e-09	-	GO:0016310,phosphorylation;GO:0005524,ATP binding;GO:0004674,protein serine/threonine kinase activity;GO:0016301,kinase activity;GO:0004672,protein kinase activity;GO:0006468,protein phosphorylation;GO:0016772,transferase activity, transferring phosphorus-containing groups	-	-	-
comp18372_c0_seq1	GBSP01012241	comp18372_c0_seq1	up	0	0.08	Inf	1	1	NA	1	1	NA	-	-	242	-	-	-	-	tr|G2X1Y6|G2X1Y6_VERDV Putative uncharacterized protein OS=Verticillium dahliae (strain VdLs.17 / ATCC MYA-4575 / FGSC 10137) GN=VDAG_04310 PE=4 SV=1	5e-27	gb|EGY22872.1| hypothetical protein VDAG_04310 [Verticillium dahliae VdLs.17]	4e-27	-	-	-	-	-	-	-
comp18375_c0_seq1		comp18375_c0_seq1	up	0	0.24	Inf	1	1	NA	1	1	NA	-	-	155	-	-	-	-	tr|Q5B661|Q5B661_EMENI Putative uncharacterized protein OS=Emericella nidulans (strain FGSC A4 / ATCC 38163 / CBS 112.46 / NRRL 194 / M139) GN=AN3969.2 PE=4 SV=1	6e-08	ref|XP_661573.1| hypothetical protein AN3969.2 [Aspergillus nidulans FGSC A4] gb|EAA59440.1| hypothetical protein AN3969.2 [Aspergillus nidulans FGSC A4]	6e-08	lcl|Q5B661_EMENI/19-220 PF01184.14;Grp1_Fun34_YaaH;	2e-09	-	GO:0016020,membrane	-	-	-
comp18380_c0_seq1		comp18380_c0_seq1	down	0.17	0	#NAME?	1	1	NA	1	1	NA	-	-	132	-	-	-	-	-	-	-	-	-	-	-	-	-	-	-
comp18392_c0_seq1	GBSP01011961	comp18392_c0_seq1	down	0.28	0	#NAME?	1	1	NA	1	1	NA	E5.2.1.8	peptidylprolyl isomerase	308	sp|O49886|CYPH_LUPLU Peptidyl-prolyl cis-trans isomerase OS=Lupinus luteus PE=2 SV=1	3e-46	gnl|CDD|29397 cd01926, cyclophilin_ABH_like, cyclophilin_ABH_like: Cyclophilin A, B and H-like cyclophilin-type peptidylprolyl cis- trans isomerase (PPIase) domain. This family represents the archetypal cystolic cyclophilin similar to human cyclophilins A, B and H. PPIase is an enzyme which accelerates protein folding by catalyzing the cis-trans isomerization of the peptide bonds preceding prolin…	4e-50	tr|A9PIY0|A9PIY0_9ROSI Peptidyl-prolyl cis-trans isomerase OS=Populus trichocarpa x Populus deltoides PE=2 SV=1	4e-47	gb|ABK96333.1| unknown [Populus trichocarpa x Populus deltoides]	4e-47	lcl|A9P8B6_POPTR/7-170 PF00160.16;Pro_isomerase;	5e-43	O	GO:0006457,protein folding;GO:0003755,peptidyl-prolyl cis-trans isomerase activity;GO:0016853,isomerase activity;GO:0000413,protein peptidyl-prolyl isomerization;GO:0042277,peptide binding;GO:0005737,cytoplasm	EC:5.2.1.8	K01802	-
comp18442_c0_seq1		comp18442_c0_seq1	up	0	0.29	Inf	1	1	NA	1	1	NA	-	-	132	-	-	-	-	-	-	-	-	-	-	-	-	-	-	-
comp18452_c0_seq1	GBSP01012592	comp18452_c0_seq1	up	0	0.19	Inf	1	1	NA	1	1	NA	-	-	589	-	-	-	-	-	-	-	-	-	-	-	-	-	-	-
comp18492_c0_seq1		comp18492_c0_seq1	up	0	0.31	Inf	1	1	NA	1	1	NA	-	-	183	-	-	-	-	-	-	-	-	-	-	-	-	-	-	-
comp18531_c0_seq1	GBSP01012069	comp18531_c0_seq1	up	0	0.13	Inf	1	1	NA	1	1	NA	-	-	292	-	-	-	-	tr|A5C5B3|A5C5B3_VITVI Putative uncharacterized protein OS=Vitis vinifera GN=VITISV_039907 PE=4 SV=1	3e-06	emb|CBI26626.3| unnamed protein product [Vitis vinifera]	1e-06	-	-	-	GO:0000166,nucleotide binding;GO:0003676,nucleic acid binding	-	-	-
comp18549_c0_seq1	GBSP01012413	comp18549_c0_seq1	down	0.22	0	#NAME?	1	1	NA	1	1	NA	-	-	494	-	-	-	-	-	-	-	-	-	-	-	-	-	-	-
comp18571_c0_seq1	GBSP01012371	comp18571_c0_seq1	down	0.16	0.04	-2	1	1	0.0472791	1	1	0.829548	E2.4.1.13	sucrose synthase	531	sp|Q41607|SUS2_TULGE Sucrose synthase 2 OS=Tulipa gesneriana PE=2 SV=1	7e-98	gnl|CDD|177747 PLN00142, PLN00142, sucrose synthase.	6e-129	tr|F5BYH1|F5BYH1_ONCHC Sucrose synthase 1 OS=Oncidium hybrid cultivar GN=sus1 PE=2 SV=1	1e-106	gb|AEA76429.1| sucrose synthase 1 [Oncidium hybrid cultivar]	1e-106	lcl|Q8LJT5_ONCHC/8-556 PF00862.14;Sucrose_synth;	2e-109	-	GO:0016757,transferase activity, transferring glycosyl groups;GO:0009058,biosynthetic process;GO:0016157,sucrose synthase activity;GO:0016740,transferase activity;GO:0005985,sucrose metabolic process	EC:2.4.1.13	K00695	ko00500, Starch and sucrose metabolism;
comp18582_c0_seq1	GBSP01011844	comp18582_c0_seq1	up	0	0.16	Inf	1	1	NA	1	1	NA	-	-	237	-	-	-	-	-	-	-	-	-	-	-	-	-	-	-
comp18583_c0_seq1	GBSP01012138	comp18583_c0_seq1	down	0.07	0	#NAME?	1	1	NA	1	1	NA	E3.4.23.40	phytepsin	330	sp|O04057|ASPR_CUCPE Aspartic proteinase OS=Cucurbita pepo PE=2 SV=1	1e-46	gnl|CDD|133162 cd06098, phytepsin, Phytepsin, a plant homolog of mammalian lysosomal pepsins. Phytepsin, a plant homolog of mammalian lysosomal pepsins, resides in grains, roots, stems, leaves and flowers. Phytepsin may participate in metabolic turnover and in protein processing events. In addition, it highly expressed in several plant tissues undergoing apoptosis. Phytepsin contains an internal …	1e-28	tr|Q94KV2|Q94KV2_MANES Aspartic protease (Fragment) OS=Manihot esculenta PE=2 SV=1	5e-50	gb|AAK55849.1|AF266465_1 aspartic protease [Manihot esculenta]	5e-50	lcl|Q94KV2_MANES/6-158 PF00026.18;Asp;	1e-50	-	GO:0016020,membrane;GO:0005792,microsome;GO:0005783,endoplasmic reticulum;GO:0008233,peptidase activity;GO:0005578,proteinaceous extracellular matrix;GO:0005773,vacuole;GO:0004190,aspartic-type endopeptidase activity;GO:0000326,protein storage vacuole;GO:0005618,cell wall;GO:0006508,proteolysis;GO:0016787,hydrolase activity;GO:0005576,extracellular region;GO:0006629,lipid metabolic process	EC:3.4.23.40	K08245	-
comp18585_c0_seq1	GBSP01012631	comp18585_c0_seq1	down	0.35	0	#NAME?	1	1	NA	1	1	NA	-	-	252	sp|Q9M0R2|PATL5_ARATH Patellin-5 OS=Arabidopsis thaliana GN=PATL5 PE=1 SV=2	1e-32	-	-	tr|C5YYC3|C5YYC3_SORBI Putative uncharacterized protein Sb09g021240 OS=Sorghum bicolor GN=Sb09g021240 PE=4 SV=1	2e-40	ref|XP_002441147.1| hypothetical protein SORBIDRAFT_09g021240 [Sorghum bicolor] gb|EES19577.1| hypothetical protein SORBIDRAFT_09g021240 [Sorghum bicolor]	2e-40	lcl|B4FBC9_MAIZE/338-503 PF00650.15;CRAL_TRIO;	3e-42	-	GO:0006810,transport;GO:0016021,integral to membrane	-	-	-
comp18599_c0_seq1	GBSP01012420	comp18599_c0_seq1	down	0.09	0	#NAME?	1	1	NA	1	1	NA	-	-	253	-	-	-	-	-	-	-	-	-	-	-	-	-	-	-
comp18611_c0_seq1		comp18611_c0_seq1	up	0	0.12	Inf	1	1	NA	1	1	NA	CALS	callose synthase	152	sp|Q9LXT9|CALS3_ARATH Callose synthase 3 OS=Arabidopsis thaliana GN=CALS3 PE=2 SV=3	3e-16	-	-	tr|C4JAQ4|C4JAQ4_MAIZE Putative uncharacterized protein OS=Zea mays PE=2 SV=1	1e-16	ref|NP_001183768.1| uncharacterized protein LOC100502361 [Zea mays] gb|ACR38254.1| unknown [Zea mays]	1e-16	lcl|CALSC_ARATH/1661-1779 PB335935; Pfam-B_335935;	6e-06	M	GO:0016020,membrane;GO:0016757,transferase activity, transferring glycosyl groups;GO:0006075,(1->3)-beta-D-glucan biosynthetic process;GO:0003843,1,3-beta-D-glucan synthase activity;GO:0016740,transferase activity;GO:0000148,1,3-beta-D-glucan synthase complex	EC:2.4.1.-	K11000	-
comp18628_c0_seq1	GBSP01011711	comp18628_c0_seq1	down	0.12	0.05	-1.26303	1	1	0.0231696	1	1	0.609587	pfk	pyrophosphate--fructose-6-phosphate 1-phosphotransferase	359	sp|Q41140|PFPA_RICCO Pyrophosphate--fructose 6-phosphate 1-phosphotransferase subunit alpha OS=Ricinus communis GN=PFP-ALPHA PE=3 SV=1	2e-62	gnl|CDD|178598 PLN03028, PLN03028, pyrophosphate--fructose-6-phosphate 1-phosphotransferase; Provisional.	4e-89	tr|F2YQ40|F2YQ40_9ROSA Phosphofructokinase alpha subunit (Fragment) OS=Eriobotrya japonica GN=PFKa PE=2 SV=1	3e-64	gb|ADZ96380.1| phosphofructokinase alpha subunit [Eriobotrya japonica]	2e-64	-	-	-	GO:0016310,phosphorylation;GO:0003872,6-phosphofructokinase activity;GO:0008152,metabolic process;GO:0005524,ATP binding;GO:0016301,kinase activity;GO:0006096,glycolysis;GO:0003824,catalytic activity;GO:0005945,6-phosphofructokinase complex;GO:0047334,diphosphate-fructose-6-phosphate 1-phosphotransferase activity;GO:0000166,nucleotide binding;GO:0016740,transferase activity	EC:2.7.1.90	K00895	ko00051, Fructose and mannose metabolism;
comp18644_c0_seq1	GBSP01012224	comp18644_c0_seq1	up	0	0.13	Inf	1	1	NA	1	1	NA	-	-	282	-	-	-	-	-	-	-	-	-	-	-	-	-	-	-
comp18648_c0_seq1	GBSP01012106	comp18648_c0_seq1	down	0.36	0.1	-1.848	1	1	0.265126	1	1	0.999993	-	-	363	-	-	-	-	-	-	-	-	-	-	-	-	-	-	-
comp18663_c0_seq1		comp18663_c0_seq1	up	0	0.1	Inf	1	1	NA	1	1	NA	UBE2D_E, UBC4, UBC5	ubiquitin-conjugating enzyme E2 D/E	187	sp|P35132|UBC9_ARATH SUMO-conjugating enzyme UBC9 OS=Arabidopsis thaliana GN=UBC9 PE=1 SV=1	2e-17	gnl|CDD|177768 PLN00172, PLN00172, ubiquitin conjugating enzyme; Provisional.	7e-13	tr|Q6B440|Q6B440_LEMMI Ubiquitin conjugating enzyme E2 (Fragment) OS=Lemna minor PE=2 SV=1	1e-16	gb|AAT80909.1| ubiquitin conjugating enzyme E2 [Lemna minor]	9e-17	lcl|C6TD37_SOYBN/5-95 PF00179.21;UQ_con;	9e-15	O	GO:0005524,ATP binding;GO:0000166,nucleotide binding;GO:0016567,protein ubiquitination;GO:0016881,acid-amino acid ligase activity;GO:0004842,ubiquitin-protein ligase activity;GO:0016874,ligase activity	EC:6.3.2.19	K06689	ko04120, Ubiquitin mediated proteolysis;ko04141, Protein processing in endoplasmic reticulum;
comp18718_c0_seq1	GBSP01011896	comp18718_c0_seq1	up	0	0.15	Inf	1	1	NA	1	1	NA	-	-	254	-	-	-	-	-	-	-	-	-	-	-	-	-	-	-
comp18784_c0_seq1	GBSP01012202	comp18784_c0_seq1	up	0	0.07	Inf	1	1	NA	1	1	NA	-	-	527	-	-	-	-	-	-	-	-	-	-	-	-	-	-	-
comp18806_c0_seq1	GBSP01012478	comp18806_c0_seq1	up	0	0.16	Inf	1	1	NA	1	1	NA	-	-	236	-	-	-	-	-	-	-	-	-	-	-	-	-	-	-
comp18826_c0_seq1	GBSP01011798	comp18826_c0_seq1	down	0.37	0.08	-2.20945	1	1	0.279508	1	1	0.999993	-	-	235	-	-	-	-	tr|Q2U367|Q2U367_ASPOR Cis-prenyltransferase OS=Aspergillus oryzae (strain ATCC 42149 / RIB 40) GN=AO090038000164 PE=3 SV=1	2e-13	dbj|BAE63998.1| unnamed protein product [Aspergillus oryzae RIB40]	2e-13	-	-	I	GO:0016765,transferase activity, transferring alkyl or aryl (other than methyl) groups;GO:0008834,di-trans,poly-cis-decaprenylcistransferase activity;GO:0016740,transferase activity	-	-	-
comp18840_c0_seq1	GBSP01011917	comp18840_c0_seq1	up	0	0.06	Inf	1	1	NA	1	1	NA	-	-	320	sp|A1D911|MANBB_NEOFI Probable beta-mannosidase B OS=Neosartorya fischeri (strain ATCC 1020 / DSM 3700 / FGSC A1164 / NRRL 181) GN=mndB PE=3 SV=1	1e-37	-	-	tr|A3GIC6|A3GIC6_PICST Beta-mannosidase (Mannanase) OS=Scheffersomyces stipitis (strain ATCC 58785 / CBS 6054 / NBRC 10063 / NRRL Y-11545) GN=MAN2 PE=4 SV=2	3e-41	ref|XP_001386988.2| Beta-mannosidase precursor (Mannanase) [Scheffersomyces stipitis CBS 6054] gb|EAZ62965.2| Beta-mannosidase precursor (Mannanase) [Scheffersomyces stipitis CBS 6054]	3e-41	lcl|Q2HCU0_CHAGB/362-561 PF02836.12;Glyco_hydro_2_C;	2e-35	-	GO:0004567,beta-mannosidase activity;GO:0008152,metabolic process;GO:0003824,catalytic activity;GO:0016798,hydrolase activity, acting on glycosyl bonds;GO:0043169,cation binding;GO:0004553,hydrolase activity, hydrolyzing O-glycosyl compounds;GO:0016787,hydrolase activity;GO:0000272,polysaccharide catabolic process;GO:0005576,extracellular region;GO:0005975,carbohydrate metabolic process	-	-	-
comp18844_c0_seq1	GBSP01012191	comp18844_c0_seq1	down	0.32	0	#NAME?	1	1	NA	1	1	NA	-	-	274	-	-	-	-	-	-	-	-	-	-	-	-	-	-	-
comp18856_c0_seq1	GBSP01012365	comp18856_c0_seq1	up	0	0.37	Inf	1	1	NA	1	1	NA	-	-	412	-	-	-	-	-	-	-	-	-	-	-	-	-	-	-
comp18858_c0_seq1	GBSP01011840	comp18858_c0_seq1	down	0.16	0	#NAME?	1	1	NA	1	1	NA	-	-	282	sp|Q38826|IAA8_ARATH Auxin-responsive protein IAA8 OS=Arabidopsis thaliana GN=IAA8 PE=1 SV=1	1e-28	gnl|CDD|202200 pfam02309, AUX_IAA, AUX/IAA family. Transcription of the AUX/IAA family of genes is rapidly induced by the plant hormone auxin. Some members of this family are longer and contain an N terminal DNA binding domain. The function of this region is uncertain.	1e-28	tr|D9ZIM8|D9ZIM8_MALDO ARF domain class transcription factor OS=Malus domestica GN=IAA12 PE=2 SV=1	1e-29	gb|ADL36581.1| ARF domain class transcription factor [Malus x domestica]	1e-29	lcl|B9RQI4_RICCO/55-365 PF02309.11;AUX_IAA;	3e-29	-	GO:0005634,nucleus;GO:0006355,regulation of transcription, DNA-dependent;GO:0009734,auxin mediated signaling pathway;GO:0006351,transcription, DNA-dependent;GO:0046983,protein dimerization activity	-	-	-
comp18928_c0_seq1	GBSP01012029	comp18928_c0_seq1	down	0.17	0	#NAME?	1	1	NA	1	1	NA	-	-	379	-	-	-	-	-	-	-	-	-	-	-	-	-	-	-
comp18940_c0_seq1	GBSP01012364	comp18940_c0_seq1	down	0.29	0.1	-1.53605	1	1	0.187289	1	1	0.999993	PSMC3, RPT5	26S proteasome regulatory subunit T5	374	sp|Q9SEI2|PS6AA_ARATH 26S protease regulatory subunit 6A homolog A OS=Arabidopsis thaliana GN=RPT5A PE=2 SV=1	6e-72	gnl|CDD|179699 PRK03992, PRK03992, proteasome-activating nucleotidase; Provisional.	1e-57	tr|Q8W3M9|Q8W3M9_ORYSJ 26S proteasome regulatory particle triple-A ATPase subunit5b (Fragment) OS=Oryza sativa subsp. japonica GN=OsRPT5b PE=2 SV=1	2e-72	dbj|BAB78504.1| 26S proteasome regulatory particle triple-A ATPase subunit5b [Oryza sativa Japonica Group]	2e-72	-	-	O	GO:0005634,nucleus;GO:0000502,proteasome complex;GO:0016787,hydrolase activity;GO:0005524,ATP binding;GO:0000166,nucleotide binding;GO:0017111,nucleoside-triphosphatase activity;GO:0030163,protein catabolic process;GO:0005737,cytoplasm	-	K03065	ko03050, Proteasome;ko05169, Epstein-Barr virus infection;
comp18945_c0_seq1	GBSP01012623	comp18945_c0_seq1	up	0	0.34	Inf	1	1	NA	1	1	NA	E3.6.3.6	H+-transporting ATPase	223	sp|Q9SU58|PMA4_ARATH ATPase 4, plasma membrane-type OS=Arabidopsis thaliana GN=AHA4 PE=1 SV=2	1e-18	-	-	tr|Q9M460|Q9M460_PRUPE Plasma membrane H+ ATPase OS=Prunus persica GN=PPA1 PE=2 SV=1	1e-19	emb|CAB69824.1| plasma membrane H+ ATPase [Prunus persica]	1e-19	-	-	P	GO:0016020,membrane;GO:0005524,ATP binding;GO:0006754,ATP biosynthetic process;GO:0016787,hydrolase activity;GO:0000166,nucleotide binding;GO:0016021,integral to membrane;GO:0015992,proton transport;GO:0005886,plasma membrane;GO:0016887,ATPase activity;GO:0006810,transport;GO:0008152,metabolic process;GO:0015662,ATPase activity, coupled to transmembrane movement of ions, phosphorylative mechanism…	EC:3.6.3.6	K01535	ko00190, Oxidative phosphorylation;
comp18996_c0_seq1	GBSP01012096	comp18996_c0_seq1	down	0.51	0	#NAME?	1	0.516708	NA	1	1	NA	-	-	215	-	-	-	-	-	-	-	-	-	-	-	-	-	-	-
comp19009_c0_seq1	GBSP01012544	comp19009_c0_seq1	up	0	0.14	Inf	1	1	NA	1	1	NA	-	-	269	-	-	-	-	-	-	-	-	-	-	-	-	-	-	-
comp19022_c0_seq1	GBSP01011960	comp19022_c0_seq1	down	0.16	0	#NAME?	1	1	NA	1	1	NA	-	-	278	sp|P24504|NUP3_PENSQ Nuclease PA3 OS=Penicillium sp. PE=1 SV=1	2e-14	-	-	tr|D3JY17|D3JY17_9EURO S1/P1 nuclease OS=Penicillium melinii PE=4 SV=1	1e-22	ref|XP_002557491.1| Pc12g06500 [Penicillium chrysogenum Wisconsin 54-1255] emb|CAP80277.1| Pc12g06500 [Penicillium chrysogenum Wisconsin 54-1255] gb|ADB89936.1| S1/P1 nuclease [Penicillium melinii]	9e-23	lcl|E9EWZ2_METAR/107-371 PF02265.11;S1-P1_nuclease;	5e-16	-	GO:0008254,3'-nucleotidase activity;GO:0046872,metal ion binding;GO:0016787,hydrolase activity;GO:0006308,DNA catabolic process;GO:0005576,extracellular region;GO:0004519,endonuclease activity;GO:0004518,nuclease activity;GO:0016788,hydrolase activity, acting on ester bonds;GO:0003676,nucleic acid binding	-	-	-
comp19087_c0_seq1	GBSP01012283	comp19087_c0_seq1	up	0	0.4	Inf	1	1	NA	1	1	NA	-	-	237	-	-	-	-	-	-	-	-	-	-	-	-	-	-	-
comp1909_c0_seq1	GBSP01002931	comp1909_c0_seq1	down	20.11	0	#NAME?	1	1.84112e-06	NA	1	0.000706201	NA	-	-	1775	-	-	-	-	-	-	-	-	-	-	-	-	-	-	-
comp1909_c0_seq2	GBSP01002932	comp1909_c0_seq2	down	21.62	0	#NAME?	1	4.91598e-07	NA	1	0.0001928	NA	-	-	1717	-	-	-	-	-	-	-	-	-	-	-	-	-	-	-
comp1909_c0_seq3	GBSP01002933	comp1909_c0_seq3	down	22.12	0	#NAME?	1	4.91598e-07	NA	1	0.0001928	NA	-	-	1689	-	-	-	-	-	-	-	-	-	-	-	-	-	-	-
comp19100_c0_seq1		comp19100_c0_seq1	up	0	0.2	Inf	1	1	NA	1	1	NA	PGLS, pgl, devB	6-phosphogluconolactonase	191	sp|Q69NG5|6PGL4_ORYSJ Probable 6-phosphogluconolactonase 4, chloroplastic OS=Oryza sativa subsp. japonica GN=Os09g0529100 PE=2 SV=2	1e-22	gnl|CDD|166001 PLN02360, PLN02360, probable 6-phosphogluconolactonase.	4e-22	tr|C5YH56|C5YH56_SORBI Putative uncharacterized protein Sb07g025080 OS=Sorghum bicolor GN=Sb07g025080 PE=4 SV=1	1e-22	ref|XP_002445751.1| hypothetical protein SORBIDRAFT_07g025080 [Sorghum bicolor] gb|EES15246.1| hypothetical protein SORBIDRAFT_07g025080 [Sorghum bicolor]	1e-22	lcl|C5YH56_SORBI/84-217 PF01182.15;Glucosamine_iso;	3e-24	G	GO:0006098,pentose-phosphate shunt;GO:0017057,6-phosphogluconolactonase activity;GO:0016787,hydrolase activity;GO:0005975,carbohydrate metabolic process	EC:3.1.1.31	K01057	ko00030, Pentose phosphate pathway;
comp19142_c0_seq1		comp19142_c0_seq1	up	0	0.12	Inf	1	1	NA	1	1	NA	-	-	153	-	-	-	-	tr|B6H592|B6H592_PENCW Pc13g12170 protein OS=Penicillium chrysogenum (strain ATCC 28089 / DSM 1075 / Wisconsin 54-1255) GN=Pc13g12170 PE=4 SV=1	1e-07	ref|XP_002559633.1| Pc13g12170 [Penicillium chrysogenum Wisconsin 54-1255] emb|CAP92286.1| Pc13g12170 [Penicillium chrysogenum Wisconsin 54-1255]	1e-07	-	-	-	-	-	-	-
comp19179_c0_seq1		comp19179_c0_seq1	down	0.24	0	#NAME?	1	1	NA	1	1	NA	-	-	181	-	-	-	-	-	-	-	-	-	-	-	-	-	-	-
comp19228_c0_seq1		comp19228_c0_seq1	up	0	0.45	Inf	1	1	NA	1	1	NA	-	-	127	-	-	-	-	-	-	-	-	-	-	-	-	-	-	-
comp19253_c0_seq1	GBSP01012621	comp19253_c0_seq1	up	0	0.38	Inf	1	1	NA	1	1	NA	-	-	201	-	-	-	-	-	-	-	-	-	-	-	-	-	-	-
comp19257_c0_seq1	GBSP01011891	comp19257_c0_seq1	down	0.15	0	#NAME?	1	1	NA	1	1	NA	-	-	283	-	-	-	-	-	-	-	-	-	-	-	-	-	-	-
comp19277_c0_seq1	GBSP01011687	comp19277_c0_seq1	down	0.18	0.08	-1.16993	1	1	0.0745734	1	1	0.933796	-	-	239	-	-	-	-	-	-	-	-	-	-	-	-	-	-	-
comp19278_c0_seq1	GBSP01011929	comp19278_c0_seq1	down	0.28	0	#NAME?	1	1	NA	1	1	NA	-	-	312	sp|Q9LDC0|FKB42_ARATH 42 kDa peptidyl-prolyl isomerase OS=Arabidopsis thaliana GN=FKBP42 PE=1 SV=1	2e-45	-	-	tr|D7T339|D7T339_VITVI Putative uncharacterized protein OS=Vitis vinifera GN=VIT_13s0064g00580 PE=4 SV=1	6e-49	ref|XP_002277668.1| PREDICTED: 42 kDa peptidyl-prolyl isomerase isoform 2 [Vitis vinifera] ref|XP_002277645.1| PREDICTED: 42 kDa peptidyl-prolyl isomerase isoform 1 [Vitis vinifera] emb|CBI24920.3| unnamed protein product [Vitis vinifera]	6e-49	lcl|Q2RAK4_ORYSJ/73-168 PF00254.23;FKBP_C;	8e-33	-	GO:0006457,protein folding;GO:0005488,binding	-	-	-
comp19279_c0_seq1		comp19279_c0_seq1	down	0.15	0	#NAME?	1	1	NA	1	1	NA	-	-	144	-	-	gnl|CDD|185504 PTZ00184, PTZ00184, calmodulin; Provisional.	9e-07	-	-	-	-	-	-	-	-	-	-	-
comp19283_c0_seq1	GBSP01011863	comp19283_c0_seq1	up	0	0.12	Inf	1	1	NA	1	1	NA	PIP	aquaporin PIP	325	sp|Q7XSQ9|PIP12_ORYSJ Probable aquaporin PIP1-2 OS=Oryza sativa subsp. japonica GN=PIP1-2 PE=2 SV=3	9e-17	-	-	tr|Q6IZF2|Q6IZF2_9LILI PIP1 aquaporin (Fragment) OS=Xerophyta humilis PE=2 SV=1	4e-16	gb|AAT39557.1| PIP1 aquaporin [Xerophyta humilis]	4e-16	-	-	-	GO:0016020,membrane;GO:0006810,transport;GO:0005215,transporter activity	-	K09872	-
comp19337_c0_seq1	GBSP01012206	comp19337_c0_seq1	down	0.11	0	#NAME?	1	1	NA	1	1	NA	-	-	404	sp|Q0DKW8|LTI6B_ORYSJ Hydrophobic protein LTI6B OS=Oryza sativa subsp. japonica GN=LTI6B PE=2 SV=1	3e-18	gnl|CDD|201919 pfam01679, Pmp3, Proteolipid membrane potential modulator. Pmp3 is an evolutionarily conserved proteolipid in the plasma membrane which, in S. pombe, is transcriptionally regulated by the Spc1 stress MAPK (mitogen-activated protein kinases) pathway. It functions to modulate the membrane potential, particularly to resist high cellular cation concentration. In eukaryotic organisms, s…	1e-17	tr|B9EVK7|B9EVK7_ORYSJ Putative uncharacterized protein OS=Oryza sativa subsp. japonica GN=OsJ_01354 PE=4 SV=1	2e-19	gb|EAY73580.1| hypothetical protein OsI_01464 [Oryza sativa Indica Group] gb|EEE54356.1| hypothetical protein OsJ_01354 [Oryza sativa Japonica Group]	2e-19	lcl|D5AEB2_PICSI/3-53 PF01679.12;Pmp3;	1e-17	-	GO:0016021,integral to membrane	-	-	-
comp19346_c0_seq1		comp19346_c0_seq1	up	0	0.11	Inf	1	1	NA	1	1	NA	-	-	171	-	-	-	-	-	-	-	-	-	-	-	-	-	-	-
comp19355_c0_seq1	GBSP01012391	comp19355_c0_seq1	up	0	0.15	Inf	1	1	NA	1	1	NA	-	-	248	-	-	-	-	-	-	-	-	-	-	-	-	-	-	-
comp19393_c0_seq1		comp19393_c0_seq1	up	0	0.39	Inf	1	1	NA	1	1	NA	-	-	196	-	-	-	-	-	-	-	-	-	-	-	-	-	-	-
comp19404_c0_seq1	GBSP01012124	comp19404_c0_seq1	down	0.2	0.09	-1.152	1	1	0.0945999	1	1	0.947335	-	-	214	-	-	gnl|CDD|191063 pfam04689, S1FA, DNA binding protein S1FA. S1FA is a DNA-binding protein found in plants that specifically recognises the negative promoter element S1F.	8e-07	-	-	-	-	-	-	-	-	-	-	-
comp1940_c0_seq1	GBSP01000591	comp1940_c0_seq1	down	1.77	0.06	-4.88264	1	0.266988	0.631292	1	1	0.999993	-	-	297	-	-	-	-	-	-	-	-	-	-	-	-	-	-	-
comp19422_c0_seq1	GBSP01011837	comp19422_c0_seq1	down	0.19	0	#NAME?	1	1	NA	1	1	NA	-	-	226	-	-	-	-	-	-	-	-	-	-	-	-	-	-	-
comp19424_c0_seq1	GBSP01011763	comp19424_c0_seq1	down	0.19	0	#NAME?	1	1	NA	1	1	NA	por	protochlorophyllide reductase	466	sp|Q41249|PORA_CUCSA Protochlorophyllide reductase, chloroplastic OS=Cucumis sativus GN=PORA PE=2 SV=1	5e-50	-	-	tr|E0CSP0|E0CSP0_VITVI Putative uncharacterized protein OS=Vitis vinifera GN=VIT_19s0014g03160 PE=4 SV=1	9e-46	sp|Q41249.1|PORA_CUCSA RecName: Full=Protochlorophyllide reductase, chloroplastic; Short=PCR; AltName: Full=NADPH-protochlorophyllide oxidoreductase; Short=POR; Flags: Precursor dbj|BAA21089.1| NADPH-protochlorophyllide oxidoreductase [Cucumis sativus]	1e-48	lcl|POR_DAUCA/86-236 PF00106.20;adh_short;	2e-25	-	GO:0008152,metabolic process;GO:0055114,oxidation-reduction process;GO:0005488,binding;GO:0009536,plastid;GO:0016630,protochlorophyllide reductase activity;GO:0015995,chlorophyll biosynthetic process;GO:0016491,oxidoreductase activity;GO:0009507,chloroplast;GO:0015979,photosynthesis	EC:1.3.1.33	K00218	ko00860, Porphyrin and chlorophyll metabolism;
comp19454_c0_seq1	GBSP01012520	comp19454_c0_seq1	down	0.21	0	#NAME?	1	1	NA	1	1	NA	RAB1A	Ras-related protein Rab-1A	213	sp|Q05737|YPTM2_MAIZE GTP-binding protein YPTM2 OS=Zea mays GN=YPTM2 PE=2 SV=1	2e-38	gnl|CDD|206661 cd01869, Rab1_Ypt1, Rab GTPase family 1 includes the yeast homolog Ypt1. Rab1/Ypt1 subfamily. Rab1 is found in every eukaryote and is a key regulatory component for the transport of vesicles from the ER to the Golgi apparatus. Studies on mutations of Ypt1, the yeast homolog of Rab1, showed that this protein is necessary for the budding of vesicles of the ER as well as for their tra…	4e-48	tr|D7SZ58|D7SZ58_VITVI Putative uncharacterized protein (Fragment) OS=Vitis vinifera GN=VIT_00s1372g00020 PE=3 SV=1	3e-40	emb|CBI23542.3| unnamed protein product [Vitis vinifera]	3e-40	lcl|A6N045_ORYSI/1-120 PF00071.17;Ras;	6e-39	TUR	GO:0016020,membrane;GO:0006810,transport;GO:0007264,small GTPase mediated signal transduction;GO:0000166,nucleotide binding;GO:0005525,GTP binding;GO:0005886,plasma membrane;GO:0015031,protein transport	-	K07874	ko05134, Legionellosis;
comp19456_c0_seq1	GBSP01012418	comp19456_c0_seq1	down	0.16	0	#NAME?	1	1	NA	1	1	NA	-	-	275	sp|Q6P1S6|MTPN_XENTR Myotrophin OS=Xenopus tropicalis GN=mtpn PE=3 SV=1	6e-07	gnl|CDD|29261 cd00204, ANK, ankyrin repeats; ankyrin repeats mediate protein-protein interactions in very diverse families of proteins. The number of ANK repeats in a protein can range from 2 to over 20 (ankyrins, for example). ANK repeats may occur in combinations with other types of domains. The structural repeat unit contains two antiparallel helices and a beta-hairpin, repeats are stacked in …	6e-10	-	-	-	-	-	-	R	GO:0005737,cytoplasm	-	-	-
comp19465_c0_seq1	GBSP01012239	comp19465_c0_seq1	up	0	0.41	Inf	1	1	NA	1	1	NA	-	-	280	-	-	-	-	-	-	-	-	-	-	-	-	-	-	-
comp19469_c0_seq1		comp19469_c0_seq1	down	0.29	0	#NAME?	1	1	NA	1	1	NA	-	-	153	-	-	-	-	-	-	-	-	-	-	-	-	-	-	-
comp19482_c0_seq1	GBSP01012098	comp19482_c0_seq1	down	0.16	0	#NAME?	1	1	NA	1	1	NA	K14486, ARF	auxin response factor	278	sp|Q6Z2W3|ARFE_ORYSJ Auxin response factor 5 OS=Oryza sativa subsp. japonica GN=ARF5 PE=2 SV=2	2e-43	gnl|CDD|202200 pfam02309, AUX_IAA, AUX/IAA family. Transcription of the AUX/IAA family of genes is rapidly induced by the plant hormone auxin. Some members of this family are longer and contain an N terminal DNA binding domain. The function of this region is uncertain.	3e-23	tr|F6H9P6|F6H9P6_VITVI Putative uncharacterized protein OS=Vitis vinifera GN=VIT_11s0065g00310 PE=4 SV=1	2e-47	emb|CBI24055.3| unnamed protein product [Vitis vinifera]	2e-47	lcl|D7T0M6_VITVI/787-1013 PF02309.11;AUX_IAA;	4e-52	-	GO:0005634,nucleus;GO:0003677,DNA binding;GO:0006355,regulation of transcription, DNA-dependent;GO:0009734,auxin mediated signaling pathway;GO:0009725,response to hormone stimulus;GO:0006351,transcription, DNA-dependent;GO:0046983,protein dimerization activity	-	K14486	ko04075, Plant hormone signal transduction;
comp19487_c0_seq2	GBSP01012672	comp19487_c0_seq2	up	0	0.08	Inf	1	1	NA	1	1	NA	-	-	244	-	-	-	-	tr|B8MCG5|B8MCG5_TALSN LysM domain protein, putative OS=Talaromyces stipitatus (strain ATCC 10500 / CBS 375.48 / QM 6759 / NRRL 1006) GN=TSTA_125000 PE=4 SV=1	5e-08	ref|XP_002482773.1| LysM domain protein, putative [Talaromyces stipitatus ATCC 10500] gb|EED18781.1| LysM domain protein, putative [Talaromyces stipitatus ATCC 10500]	5e-08	-	-	-	GO:0016998,cell wall macromolecule catabolic process	-	-	-
comp19507_c0_seq1	GBSP01012149	comp19507_c0_seq1	down	0.36	0	#NAME?	1	1	NA	1	1	NA	-	-	369	-	-	-	-	tr|B6HVC9|B6HVC9_PENCW Pc22g14950 protein OS=Penicillium chrysogenum (strain ATCC 28089 / DSM 1075 / Wisconsin 54-1255) GN=Pc22g14950 PE=4 SV=1	2e-27	ref|XP_002565413.1| Pc22g14950 [Penicillium chrysogenum Wisconsin 54-1255] emb|CAP98783.1| Pc22g14950 [Penicillium chrysogenum Wisconsin 54-1255]	2e-27	lcl|B6HVC9_PENCW/211-401 PF04082.13;Fungal_trans;	5e-26	-	GO:0005634,nucleus;GO:0003677,DNA binding;GO:0006355,regulation of transcription, DNA-dependent;GO:0008270,zinc ion binding;GO:0006351,transcription, DNA-dependent;GO:0003700,sequence-specific DNA binding transcription factor activity	-	-	-
comp19508_c0_seq1		comp19508_c0_seq1	up	0	0.35	Inf	1	1	NA	1	1	NA	-	-	108	-	-	-	-	-	-	-	-	-	-	-	-	-	-	-
comp19541_c0_seq1	GBSP01011855	comp19541_c0_seq1	down	0.07	0	#NAME?	1	1	NA	1	1	NA	-	-	333	-	-	-	-	-	-	-	-	-	-	-	-	-	-	-
comp19566_c0_seq1		comp19566_c0_seq1	down	0.33	0	#NAME?	1	1	NA	1	1	NA	E1.14.17.4	aminocyclopropanecarboxylate oxidase	198	sp|P31238|ACCO1_DORSP 1-aminocyclopropane-1-carboxylate oxidase 1 OS=Doritaenopsis sp. GN=ACO1 PE=2 SV=1	3e-39	gnl|CDD|177935 PLN02299, PLN02299, 1-aminocyclopropane-1-carboxylate oxidase.	1e-54	tr|C7DTK1|C7DTK1_LEPSV ACC oxidase 4 (Fragment) OS=Lepidium sativum GN=ACO4 PE=2 SV=1	1e-38	gb|ACT22773.1| ACC oxidase 4 [Lepidium sativum]	1e-38	lcl|C6KMJ4_9LAMI/153-253 PF03171.15;2OG-FeII_Oxy;	4e-41	QR	GO:0009835,fruit ripening;GO:0031418,L-ascorbic acid binding;GO:0055114,oxidation-reduction process;GO:0009693,ethylene biosynthetic process;GO:0046872,metal ion binding;GO:0009815,1-aminocyclopropane-1-carboxylate oxidase activity;GO:0016706,oxidoreductase activity, acting on paired donors, with incorporation or reduction of molecular oxygen, 2-oxoglutarate as one donor, and incorporation of one…	EC:1.14.17.4	K05933	ko00270, Cysteine and methionine metabolism;
comp19574_c0_seq1		comp19574_c0_seq1	down	0.11	0	#NAME?	1	1	NA	1	1	NA	-	-	197	sp|P38156|MAL31_YEAST Maltose permease MAL31 OS=Saccharomyces cerevisiae (strain ATCC 204508 / S288c) GN=MAL31 PE=1 SV=1	2e-08	-	-	tr|B6QBZ0|B6QBZ0_PENMQ Maltose permease, putative OS=Penicillium marneffei (strain ATCC 18224 / CBS 334.59 / QM 7333) GN=PMAA_075810 PE=3 SV=1	2e-32	ref|XP_002147060.1| maltose permease, putative [Penicillium marneffei ATCC 18224] gb|EEA26513.1| maltose permease, putative [Penicillium marneffei ATCC 18224]	2e-32	lcl|B6QBZ0_PENMQ/59-515 PF00083.19;Sugar_tr;	3e-33	-	GO:0016020,membrane;GO:0006810,transport;GO:0055085,transmembrane transport;GO:0016021,integral to membrane;GO:0022891,substrate-specific transmembrane transporter activity;GO:0022857,transmembrane transporter activity;GO:0005215,transporter activity	-	-	-
comp19600_c0_seq1		comp19600_c0_seq1	up	0	0.24	Inf	1	1	NA	1	1	NA	-	-	158	-	-	-	-	-	-	-	-	-	-	-	-	-	-	-
comp19616_c0_seq1	GBSP01012370	comp19616_c0_seq1	up	0	0.22	Inf	1	1	NA	1	1	NA	-	-	518	-	-	-	-	-	-	-	-	-	-	-	-	-	-	-
comp19638_c0_seq1	GBSP01012552	comp19638_c0_seq1	down	0.17	0	#NAME?	1	1	NA	1	1	NA	K09264	MADS-box transcription factor, plant	256	sp|P23706|DEFA_ANTMA Floral homeotic protein DEFICIENS OS=Antirrhinum majus GN=DEFA PE=1 SV=1	2e-43	-	-	tr|G3EIQ6|G3EIQ6_9LAMI MADS box transcription factor (Fragment) OS=Clerodendrum infortunatum GN=DEFB2 PE=2 SV=1	2e-46	gb|AEM60171.1| MADS box transcription factor [Clerodendrum infortunatum]	2e-46	lcl|D0TZ54_PHLPA/55-154 PF01486.12;K-box;	5e-19	-	GO:0005634,nucleus;GO:0003677,DNA binding;GO:0005515,protein binding;GO:0007275,multicellular organismal development;GO:0006355,regulation of transcription, DNA-dependent;GO:0043565,sequence-specific DNA binding;GO:0006351,transcription, DNA-dependent;GO:0003700,sequence-specific DNA binding transcription factor activity	-	K09264	-
comp19644_c0_seq1	GBSP01011928	comp19644_c0_seq1	down	0.09	0	#NAME?	1	1	NA	1	1	NA	-	-	495	-	-	-	-	-	-	-	-	-	-	-	-	-	-	-
comp19695_c0_seq1	GBSP01012446	comp19695_c0_seq1	down	0.1	0	#NAME?	1	1	NA	1	1	NA	-	-	217	-	-	gnl|CDD|187613 cd05355, SDR_c1, classical (c) SDR, subgroup 1. These proteins are members of the classical SDR family, with a canonical active site tetrad and a typical Gly-rich NAD-binding motif. SDRs are a functionally diverse family of oxidoreductases that have a single domain with a structurally conserved Rossmann fold (alpha/beta folding pattern with a central beta-sheet), an NAD(P)(H)-bindi…	1e-06	-	-	-	-	-	-	-	-	-	-	-
comp19705_c0_seq1	GBSP01011724	comp19705_c0_seq1	up	0	0.19	Inf	1	1	NA	1	1	NA	-	-	204	sp|P24021|NUS1_ASPOR Nuclease S1 OS=Aspergillus oryzae (strain ATCC 42149 / RIB 40) GN=nucS PE=1 SV=2	8e-06	gnl|CDD|202182 pfam02265, S1-P1_nuclease, S1/P1 Nuclease. This family contains both S1 and P1 nucleases (EC:3.1.30.1) which cleave RNA and single stranded DNA with no base specificity.	1e-31	tr|B4FRP4|B4FRP4_MAIZE Putative uncharacterized protein OS=Zea mays PE=2 SV=1	2e-32	ref|XP_003567956.1| PREDICTED: nuclease S1-like [Brachypodium distachyon]	3e-33	lcl|B6U2F0_MAIZE/30-289 PF02265.11;S1-P1_nuclease;	7e-33	-	GO:0046872,metal ion binding;GO:0016787,hydrolase activity;GO:0006308,DNA catabolic process;GO:0004519,endonuclease activity;GO:0004518,nuclease activity;GO:0016788,hydrolase activity, acting on ester bonds;GO:0003676,nucleic acid binding	-	-	-
comp19743_c0_seq1	GBSP01012314	comp19743_c0_seq1	down	0.14	0	#NAME?	1	1	NA	1	1	NA	-	-	303	-	-	-	-	-	-	-	-	-	-	-	-	-	-	-
comp19770_c0_seq1	GBSP01012050	comp19770_c0_seq1	up	0.11	0.29	1.39855	1	1	0.201915	1	1	0.999993	-	-	398	sp|P93788|REMO_SOLTU Remorin OS=Solanum tuberosum PE=1 SV=1	4e-17	gnl|CDD|112573 pfam03766, Remorin_N, Remorin, N-terminal region. Remorins are plant-specific plasma membrane-associated proteins. In tobacco remorin co-purifies with lipid rafts. Most remorins have a variable, proline-rich C-half and a more conserved N-half that is predicted to form coiled coils. Consistent with this, circular dichroism studies have demonstrated that much of the protein is alpha-…	2e-10	tr|A5C962|A5C962_VITVI Putative uncharacterized protein OS=Vitis vinifera GN=VIT_16s0050g00080 PE=4 SV=1	4e-21	ref|XP_002267609.1| PREDICTED: remorin [Vitis vinifera] emb|CAN73187.1| hypothetical protein VITISV_041529 [Vitis vinifera] emb|CBI22753.3| unnamed protein product [Vitis vinifera]	4e-21	lcl|A5C962_VITVI/24-82 PF03766.8;Remorin_N;	1e-08	-	GO:0016020,membrane;GO:0006810,transport;GO:0007267,cell-cell signaling;GO:0048032,galacturonate binding;GO:0005886,plasma membrane	-	-	-
comp19775_c0_seq1	GBSP01011725	comp19775_c0_seq1	down	0.27	0	#NAME?	1	1	NA	1	1	NA	-	-	402	-	-	-	-	-	-	-	-	-	-	-	-	-	-	-
comp19792_c0_seq1	GBSP01012394	comp19792_c0_seq1	up	0	0.18	Inf	1	1	NA	1	1	NA	ATPeVB, ATP6B1	V-type H+-transporting ATPase subunit B	207	sp|Q43433|VATB2_GOSHI V-type proton ATPase subunit B 2 (Fragment) OS=Gossypium hirsutum PE=2 SV=1	1e-37	gnl|CDD|162169 TIGR01040, V-ATPase_V1_B, V-type (H+)-ATPase V1, B subunit. This models eukaryotic vacuolar (H+)-ATPase that is responsible for acidifying cellular compartments. This enzyme shares extensive sequence similarity with archaeal ATP synthase.	8e-51	tr|Q683E8|Q683E8_ARATH Vacuolar-type H+-ATPase subunit B3 (VHA-B3) OS=Arabidopsis thaliana GN=At1g20260 PE=2 SV=1	8e-36	gb|AEZ00886.1| putative nucleotide-binding subunit of vacuolar, partial [Elaeis guineensis]	3e-38	lcl|A9NVU9_PICSI/392-484 PF00306.22;ATP-synt_ab_C;	5e-28	C	GO:0046034,ATP metabolic process;GO:0006810,transport;GO:0005524,ATP binding;GO:0016469,proton-transporting two-sector ATPase complex;GO:0006811,ion transport;GO:0042777,plasma membrane ATP synthesis coupled proton transport;GO:0015991,ATP hydrolysis coupled proton transport;GO:0033178,proton-transporting two-sector ATPase complex, catalytic domain;GO:0016787,hydrolase activity;GO:0016820,hydrola…	EC:3.6.3.14	K02147	ko00190, Oxidative phosphorylation;ko04145, Phagosome;ko04721, Synaptic vesicle cycle;ko04966, Collecting duct acid secretion;ko05110, Vibrio cholerae infection;ko05120, Epithelial cell signaling in Helicobacter pylori infection;ko05323, Rheumatoid arthritis;
comp19835_c0_seq1		comp19835_c0_seq1	down	0.15	0	#NAME?	1	1	NA	1	1	NA	-	-	150	-	-	-	-	-	-	-	-	-	-	-	-	-	-	-
comp19861_c0_seq1	GBSP01012432	comp19861_c0_seq1	up	0	0.04	Inf	1	1	NA	1	1	NA	-	-	456	sp|Q8H859|CADH1_ORYSJ Probable cinnamyl alcohol dehydrogenase 1 OS=Oryza sativa subsp. japonica GN=CAD1 PE=2 SV=1	2e-63	gnl|CDD|176186 cd05283, CAD1, Cinnamyl alcohol dehydrogenases (CAD). Cinnamyl alcohol dehydrogenases (CAD), members of the medium chain dehydrogenase/reductase family, reduce cinnamaldehydes to cinnamyl alcohols in the last step of monolignal metabolism in plant cells walls. CAD binds 2 zinc ions and is NADPH- dependent. CAD family members are also found in non-plant species, e.g. in yeast where …	1e-70	tr|A2Z5P1|A2Z5P1_ORYSI Putative uncharacterized protein OS=Oryza sativa subsp. indica GN=OsI_32967 PE=3 SV=1	7e-62	ref|XP_003543132.1| PREDICTED: probable cinnamyl alcohol dehydrogenase 1-like [Glycine max]	4e-64	lcl|D7TVV9_VITVI/34-150 PF08240.7;ADH_N;	5e-25	Q	GO:0016616,oxidoreductase activity, acting on the CH-OH group of donors, NAD or NADP as acceptor;GO:0055114,oxidation-reduction process;GO:0005488,binding;GO:0046872,metal ion binding;GO:0008270,zinc ion binding;GO:0046029,mannitol dehydrogenase activity;GO:0048037,cofactor binding;GO:0016491,oxidoreductase activity	-	-	-
comp19863_c0_seq1		comp19863_c0_seq1	up	0	0.1	Inf	1	1	NA	1	1	NA	-	-	190	-	-	-	-	-	-	-	-	-	-	-	-	-	-	-
comp19873_c0_seq1	GBSP01011856	comp19873_c0_seq1	up	0	0.08	Inf	1	1	NA	1	1	NA	-	-	501	-	-	-	-	-	-	-	-	-	-	-	-	-	-	-
comp19891_c0_seq1		comp19891_c0_seq1	down	0.33	0	#NAME?	1	1	NA	1	1	NA	-	-	133	-	-	-	-	tr|Q7XVV4|Q7XVV4_ORYSJ OSJNBa0065J03.18 protein OS=Oryza sativa subsp. japonica GN=OSJNBa0065J03.18 PE=4 SV=2	3e-06	emb|CAD40422.3| OSJNBa0065J03.18 [Oryza sativa Japonica Group]	3e-06	-	-	-	-	-	-	-
comp19894_c0_seq1		comp19894_c0_seq1	up	0	0.17	Inf	1	1	NA	1	1	NA	-	-	109	-	-	-	-	-	-	-	-	-	-	-	-	-	-	-
comp19899_c0_seq1		comp19899_c0_seq1	down	0.26	0	#NAME?	1	1	NA	1	1	NA	-	-	167	-	-	-	-	-	-	-	-	-	-	-	-	-	-	-
comp1989_c0_seq10	GBSP01004287	comp1989_c0_seq10	down	35.96	0	#NAME?	1	4.7579e-11	NA	1	3.86219e-08	NA	-	-	485	-	-	-	-	tr|Q2U7H9|Q2U7H9_ASPOR Predicted protein OS=Aspergillus oryzae (strain ATCC 42149 / RIB 40) GN=AO090701000832 PE=4 SV=1	2e-42	-	-	lcl|Q2U7H9_ASPOR/1-240 PB036262; Pfam-B_36262;	4e-43	-	-	-	-	-
comp1989_c0_seq11	GBSP01004288	comp1989_c0_seq11	down	33.04	0	#NAME?	1	3.44814e-10	NA	1	2.27089e-07	NA	-	-	471	-	-	-	-	tr|Q2U7H9|Q2U7H9_ASPOR Predicted protein OS=Aspergillus oryzae (strain ATCC 42149 / RIB 40) GN=AO090701000832 PE=4 SV=1	2e-42	-	-	lcl|Q2U7H9_ASPOR/1-240 PB036262; Pfam-B_36262;	4e-43	-	-	-	-	-
comp1989_c0_seq12	GBSP01004289	comp1989_c0_seq12	down	37.39	0	#NAME?	1	2.45863e-11	NA	1	2.09314e-08	NA	-	-	470	-	-	-	-	tr|Q2U7H9|Q2U7H9_ASPOR Predicted protein OS=Aspergillus oryzae (strain ATCC 42149 / RIB 40) GN=AO090701000832 PE=4 SV=1	2e-42	-	-	lcl|Q2U7H9_ASPOR/1-240 PB036262; Pfam-B_36262;	4e-43	-	-	-	-	-
comp1989_c0_seq13	GBSP01004290	comp1989_c0_seq13	down	34.48	0.04	-9.75154	1	1.78181e-10	3.83933e-08	1	1.26926e-07	1.45076e-05	-	-	457	-	-	-	-	tr|Q2U7H9|Q2U7H9_ASPOR Predicted protein OS=Aspergillus oryzae (strain ATCC 42149 / RIB 40) GN=AO090701000832 PE=4 SV=1	2e-42	-	-	lcl|Q2U7H9_ASPOR/1-240 PB036262; Pfam-B_36262;	4e-43	-	-	-	-	-
comp1989_c0_seq14	GBSP01004291	comp1989_c0_seq14	down	34.41	0	#NAME?	1	1.78181e-10	NA	1	1.26926e-07	NA	-	-	456	-	-	-	-	tr|Q2U7H9|Q2U7H9_ASPOR Predicted protein OS=Aspergillus oryzae (strain ATCC 42149 / RIB 40) GN=AO090701000832 PE=4 SV=1	2e-42	-	-	lcl|Q2U7H9_ASPOR/1-240 PB036262; Pfam-B_36262;	4e-43	-	-	-	-	-
comp1989_c0_seq15	GBSP01004292	comp1989_c0_seq15	down	3.9	0.33	-3.56294	1	0.0712831	0.237403	1	1	0.999993	-	-	404	-	-	-	-	tr|Q2U7H9|Q2U7H9_ASPOR Predicted protein OS=Aspergillus oryzae (strain ATCC 42149 / RIB 40) GN=AO090701000832 PE=4 SV=1	2e-42	-	-	lcl|Q2U7H9_ASPOR/1-240 PB036262; Pfam-B_36262;	4e-43	-	-	-	-	-
comp1989_c0_seq17	GBSP01004294	comp1989_c0_seq17	down	24.7	0	#NAME?	1	6.78282e-08	NA	1	3.07473e-05	NA	-	-	311	-	-	-	-	tr|Q2U7H9|Q2U7H9_ASPOR Predicted protein OS=Aspergillus oryzae (strain ATCC 42149 / RIB 40) GN=AO090701000832 PE=4 SV=1	2e-42	-	-	lcl|Q2U7H9_ASPOR/1-240 PB036262; Pfam-B_36262;	4e-43	-	-	-	-	-
comp1989_c0_seq19	GBSP01004296	comp1989_c0_seq19	down	36.37	0.26	-7.12809	1	4.7579e-11	2.12149e-08	1	3.86219e-08	8.38087e-06	-	-	293	-	-	-	-	tr|Q2U7H9|Q2U7H9_ASPOR Predicted protein OS=Aspergillus oryzae (strain ATCC 42149 / RIB 40) GN=AO090701000832 PE=4 SV=1	2e-42	-	-	lcl|Q2U7H9_ASPOR/1-240 PB036262; Pfam-B_36262;	4e-43	-	-	-	-	-
comp1989_c0_seq2	GBSP01004279	comp1989_c0_seq2	down	5.39	0.61	-3.1434	0.980968	0.125837	0.143705	1	1	0.999993	-	-	865	-	-	-	-	tr|Q2U7H9|Q2U7H9_ASPOR Predicted protein OS=Aspergillus oryzae (strain ATCC 42149 / RIB 40) GN=AO090701000832 PE=4 SV=1	2e-42	-	-	lcl|Q2U7H9_ASPOR/1-240 PB036262; Pfam-B_36262;	4e-43	-	-	-	-	-
comp1989_c0_seq20	GBSP01004297	comp1989_c0_seq20	down	46.66	0.22	-7.72854	1	3.33835e-14	1.44528e-10	1	3.32929e-11	8.01762e-08	-	-	257	-	-	-	-	tr|Q2U7H9|Q2U7H9_ASPOR Predicted protein OS=Aspergillus oryzae (strain ATCC 42149 / RIB 40) GN=AO090701000832 PE=4 SV=1	2e-42	-	-	lcl|Q2U7H9_ASPOR/1-240 PB036262; Pfam-B_36262;	4e-43	-	-	-	-	-
comp1989_c0_seq21	GBSP01004298	comp1989_c0_seq21	down	5.93	0.64	-3.21189	0.990166	0.0742195	0.11208	1	1	0.957355	-	-	236	-	-	-	-	tr|Q2U7H9|Q2U7H9_ASPOR Predicted protein OS=Aspergillus oryzae (strain ATCC 42149 / RIB 40) GN=AO090701000832 PE=4 SV=1	2e-42	-	-	lcl|Q2U7H9_ASPOR/1-240 PB036262; Pfam-B_36262;	4e-43	-	-	-	-	-
comp1989_c0_seq22	GBSP01004299	comp1989_c0_seq22	down	39.23	0.52	-6.2373	1	1.30299e-10	7.7646e-09	1	9.88717e-08	3.37411e-06	-	-	217	-	-	-	-	tr|Q2U7H9|Q2U7H9_ASPOR Predicted protein OS=Aspergillus oryzae (strain ATCC 42149 / RIB 40) GN=AO090701000832 PE=4 SV=1	2e-42	-	-	lcl|Q2U7H9_ASPOR/1-240 PB036262; Pfam-B_36262;	4e-43	-	-	-	-	-
comp1989_c0_seq23		comp1989_c0_seq23	down	9.51	0	#NAME?	1	0.00135673	NA	1	0.322155	NA	-	-	191	-	-	-	-	tr|Q2U7H9|Q2U7H9_ASPOR Predicted protein OS=Aspergillus oryzae (strain ATCC 42149 / RIB 40) GN=AO090701000832 PE=4 SV=1	2e-42	-	-	lcl|Q2U7H9_ASPOR/1-240 PB036262; Pfam-B_36262;	4e-43	-	-	-	-	-
comp1989_c0_seq24		comp1989_c0_seq24	down	32.57	0	#NAME?	1	3.44814e-10	NA	1	2.27089e-07	NA	-	-	172	-	-	-	-	tr|Q2U7H9|Q2U7H9_ASPOR Predicted protein OS=Aspergillus oryzae (strain ATCC 42149 / RIB 40) GN=AO090701000832 PE=4 SV=1	2e-42	-	-	lcl|Q2U7H9_ASPOR/1-240 PB036262; Pfam-B_36262;	4e-43	-	-	-	-	-
comp1989_c0_seq26		comp1989_c0_seq26	down	1.18	0.17	-2.79518	1	0.516708	0.975878	1	1	0.999993	-	-	111	-	-	-	-	tr|Q2U7H9|Q2U7H9_ASPOR Predicted protein OS=Aspergillus oryzae (strain ATCC 42149 / RIB 40) GN=AO090701000832 PE=4 SV=1	2e-42	-	-	lcl|Q2U7H9_ASPOR/1-240 PB036262; Pfam-B_36262;	4e-43	-	-	-	-	-
comp1989_c0_seq27		comp1989_c0_seq27	down	0.83	0	#NAME?	1	0.516708	NA	1	1	NA	-	-	106	-	-	-	-	tr|Q2U7H9|Q2U7H9_ASPOR Predicted protein OS=Aspergillus oryzae (strain ATCC 42149 / RIB 40) GN=AO090701000832 PE=4 SV=1	2e-42	-	-	lcl|Q2U7H9_ASPOR/1-240 PB036262; Pfam-B_36262;	4e-43	-	-	-	-	-
comp1989_c0_seq3	GBSP01004280	comp1989_c0_seq3	down	5.23	0.62	-3.07647	0.980968	0.125837	0.157801	1	1	0.999993	-	-	849	-	-	-	-	tr|Q2U7H9|Q2U7H9_ASPOR Predicted protein OS=Aspergillus oryzae (strain ATCC 42149 / RIB 40) GN=AO090701000832 PE=4 SV=1	2e-42	-	-	lcl|Q2U7H9_ASPOR/1-240 PB036262; Pfam-B_36262;	4e-43	-	-	-	-	-
comp1989_c0_seq4	GBSP01004281	comp1989_c0_seq4	down	5.4	0.34	-3.98935	1	0.0368329	0.106215	1	1	0.94834	-	-	827	-	-	-	-	tr|Q2U7H9|Q2U7H9_ASPOR Predicted protein OS=Aspergillus oryzae (strain ATCC 42149 / RIB 40) GN=AO090701000832 PE=4 SV=1	2e-42	-	-	lcl|Q2U7H9_ASPOR/1-240 PB036262; Pfam-B_36262;	4e-43	-	-	-	-	-
comp1989_c0_seq5	GBSP01004282	comp1989_c0_seq5	down	5.23	0.35	-3.90138	1	0.0368329	0.117709	1	1	0.95997	-	-	811	-	-	-	-	tr|Q2U7H9|Q2U7H9_ASPOR Predicted protein OS=Aspergillus oryzae (strain ATCC 42149 / RIB 40) GN=AO090701000832 PE=4 SV=1	2e-42	-	-	lcl|Q2U7H9_ASPOR/1-240 PB036262; Pfam-B_36262;	4e-43	-	-	-	-	-
comp1989_c0_seq6	GBSP01004283	comp1989_c0_seq6	down	4.27	0.6	-2.8312	0.963168	0.209084	0.255631	1	1	0.999993	-	-	538	-	-	-	-	tr|Q2U7H9|Q2U7H9_ASPOR Predicted protein OS=Aspergillus oryzae (strain ATCC 42149 / RIB 40) GN=AO090701000832 PE=4 SV=1	2e-42	-	-	lcl|Q2U7H9_ASPOR/1-240 PB036262; Pfam-B_36262;	4e-43	-	-	-	-	-
comp1989_c0_seq7	GBSP01004284	comp1989_c0_seq7	down	4.07	0.43	-3.24262	1	0.0712831	0.240287	1	1	0.999993	-	-	527	-	-	-	-	tr|Q2U7H9|Q2U7H9_ASPOR Predicted protein OS=Aspergillus oryzae (strain ATCC 42149 / RIB 40) GN=AO090701000832 PE=4 SV=1	2e-42	-	-	lcl|Q2U7H9_ASPOR/1-240 PB036262; Pfam-B_36262;	4e-43	-	-	-	-	-
comp1989_c0_seq8	GBSP01004285	comp1989_c0_seq8	down	44.1	0.07	-9.29921	1	2.41919e-13	3.95911e-10	1	2.34561e-10	2.1405e-07	-	-	522	-	-	-	-	tr|Q2U7H9|Q2U7H9_ASPOR Predicted protein OS=Aspergillus oryzae (strain ATCC 42149 / RIB 40) GN=AO090701000832 PE=4 SV=1	2e-42	-	-	lcl|Q2U7H9_ASPOR/1-240 PB036262; Pfam-B_36262;	4e-43	-	-	-	-	-
comp1989_c0_seq9	GBSP01004286	comp1989_c0_seq9	down	4.2	0.15	-4.80735	1	0.0712831	0.163487	1	1	0.999993	-	-	500	-	-	-	-	tr|Q2U7H9|Q2U7H9_ASPOR Predicted protein OS=Aspergillus oryzae (strain ATCC 42149 / RIB 40) GN=AO090701000832 PE=4 SV=1	2e-42	-	-	lcl|Q2U7H9_ASPOR/1-240 PB036262; Pfam-B_36262;	4e-43	-	-	-	-	-
comp19903_c0_seq1		comp19903_c0_seq1	down	0.12	0	#NAME?	1	1	NA	1	1	NA	-	-	184	-	-	gnl|CDD|111005 pfam02063, MARCKS, MARCKS family.	5e-07	-	-	-	-	lcl|Q4PC96_USTMA/1-275 PB256313; Pfam-B_256313;	8e-06	-	-	-	-	-
comp19917_c0_seq1		comp19917_c0_seq1	down	0.34	0	#NAME?	1	1	NA	1	1	NA	-	-	191	sp|P32837|UGA4_YEAST GABA-specific permease OS=Saccharomyces cerevisiae (strain ATCC 204508 / S288c) GN=UGA4 PE=1 SV=1	3e-06	gnl|CDD|162100 TIGR00907, 2A0304, amino acid permease (GABA permease).	4e-13	tr|B6HNA0|B6HNA0_PENCW Pc21g09400 protein OS=Penicillium chrysogenum (strain ATCC 28089 / DSM 1075 / Wisconsin 54-1255) GN=Pc21g09400 PE=4 SV=1	6e-30	ref|XP_002567979.1| Pc21g09400 [Penicillium chrysogenum Wisconsin 54-1255] emb|CAP95837.1| Pc21g09400 [Penicillium chrysogenum Wisconsin 54-1255]	6e-30	lcl|B6HNA0_PENCW/19-463 PF13520.1;AA_permease_2;	1e-30	-	GO:0016020,membrane;GO:0006810,transport;GO:0055085,transmembrane transport;GO:0016021,integral to membrane;GO:0003333,amino acid transmembrane transport;GO:0015171,amino acid transmembrane transporter activity	-	-	-
comp19955_c0_seq1		comp19955_c0_seq1	down	2.5	0	#NAME?	1	0.266988	NA	1	1	NA	-	-	114	-	-	-	-	tr|A6RD94|A6RD94_AJECN Putative uncharacterized protein OS=Ajellomyces capsulata (strain NAm1 / WU24) GN=HCAG_07602 PE=4 SV=1	5e-13	ref|XP_001537293.1| hypothetical protein HCAG_07602 [Ajellomyces capsulatus NAm1] gb|EDN11149.1| hypothetical protein HCAG_07602 [Ajellomyces capsulatus NAm1]	5e-13	lcl|B6HWY1_PENCW/201-499 PB118326; Pfam-B_118326;	1e-08	-	GO:0015074,DNA integration;GO:0003677,DNA binding;GO:0003676,nucleic acid binding	-	-	-
comp19964_c0_seq1	GBSP01011975	comp19964_c0_seq1	down	0.52	0	#NAME?	1	0.516708	NA	1	1	NA	-	-	209	-	-	-	-	-	-	-	-	-	-	-	-	-	-	-
comp19979_c0_seq1		comp19979_c0_seq1	down	0.64	0	#NAME?	1	0.516708	NA	1	1	NA	-	-	170	-	-	-	-	-	-	-	-	-	-	-	-	-	-	-
comp19987_c0_seq1	GBSP01012568	comp19987_c0_seq1	up	0	0.16	Inf	1	1	NA	1	1	NA	-	-	231	-	-	-	-	-	-	-	-	-	-	-	-	-	-	-
comp19989_c0_seq1		comp19989_c0_seq1	down	0.25	0	#NAME?	1	1	NA	1	1	NA	-	-	174	-	-	-	-	-	-	-	-	-	-	-	-	-	-	-
comp19995_c0_seq1	GBSP01011889	comp19995_c0_seq1	up	0	0.19	Inf	1	1	NA	1	1	NA	-	-	203	-	-	-	-	-	-	-	-	-	-	-	-	-	-	-
comp20013_c0_seq1	GBSP01013523	comp20013_c0_seq1	up	0	0.1	Inf	1	1	NA	1	1	NA	RP-L23e, RPL23	large subunit ribosomal protein L23e	379	sp|P49690|RL23_ARATH 60S ribosomal protein L23 OS=Arabidopsis thaliana GN=RPL23A PE=2 SV=3	5e-37	gnl|CDD|185418 PTZ00054, PTZ00054, 60S ribosomal protein L23; Provisional.	6e-43	tr|F4YFF4|F4YFF4_CAMSI Ribosomal protein L23 (Fragment) OS=Camellia sinensis PE=2 SV=1	4e-36	gb|AEC11015.1| ribosomal protein L23 [Camellia sinensis]	4e-36	lcl|A3ADX8_ORYSJ/21-122 PF00238.14;Ribosomal_L14;	4e-36	J	GO:0005840,ribosome;GO:0030529,ribonucleoprotein complex;GO:0006412,translation;GO:0003735,structural constituent of ribosome	-	K02894	ko03010, Ribosome;
comp20019_c0_seq1	GBSP01013164	comp20019_c0_seq1	up	0	0.34	Inf	1	1	NA	1	1	NA	-	-	332	-	-	-	-	-	-	-	-	-	-	-	-	-	-	-
comp20022_c0_seq1	GBSP01013340	comp20022_c0_seq1	up	0	0.18	Inf	1	1	NA	1	1	NA	gutB	L-iditol 2-dehydrogenase	324	sp|Q1PSI9|IDND_VITVI L-idonate 5-dehydrogenase OS=Vitis vinifera GN=GSVIVT00012394001 PE=1 SV=2	6e-58	gnl|CDD|178305 PLN02702, PLN02702, L-idonate 5-dehydrogenase.	8e-87	tr|Q64FG2|Q64FG2_MALDO NAD-dependent sorbital dehydrogenase 8 (Fragment) OS=Malus domestica PE=2 SV=1	3e-63	gb|AAU20816.1| NAD-dependent sorbital dehydrogenase 8 [Malus x domestica]	2e-63	lcl|B8B9C4_ORYSI/46-166 PF08240.7;ADH_N;	2e-41	Q	GO:0016616,oxidoreductase activity, acting on the CH-OH group of donors, NAD or NADP as acceptor;GO:0055114,oxidation-reduction process;GO:0005488,binding;GO:0003939,L-iditol 2-dehydrogenase activity;GO:0046872,metal ion binding;GO:0005975,carbohydrate metabolic process;GO:0008270,zinc ion binding;GO:0046526,D-xylulose reductase activity;GO:0042732,D-xylose metabolic process;GO:0016491,oxidoreduc…	EC:1.1.1.14	K00008	ko00051, Fructose and mannose metabolism;
comp20041_c0_seq1	GBSP01013515	comp20041_c0_seq1	down	0.33	0	#NAME?	1	1	NA	1	1	NA	-	-	262	-	-	-	-	-	-	-	-	-	-	-	-	-	-	-
comp20059_c0_seq1	GBSP01013281	comp20059_c0_seq1	up	0	0.07	Inf	1	1	NA	1	1	NA	-	-	547	-	-	-	-	tr|G7Y1B1|G7Y1B1_ASPKW Putative uncharacterized protein OS=Aspergillus kawachii (strain NBRC 4308) GN=AKAW_11082 PE=4 SV=1	2e-38	dbj|GAA92970.1| hypothetical protein AKAW_11082 [Aspergillus kawachii IFO 4308]	2e-38	-	-	-	-	-	-	-
comp20067_c0_seq1		comp20067_c0_seq1	up	0	0.25	Inf	1	1	NA	1	1	NA	gpmI	2,3-bisphosphoglycerate-independent phosphoglycerate mutase	153	sp|O24246|PMGI_PRUDU 2,3-bisphosphoglycerate-independent phosphoglycerate mutase (Fragment) OS=Prunus dulcis PE=2 SV=1	4e-21	gnl|CDD|178153 PLN02538, PLN02538, 2,3-bisphosphoglycerate-independent phosphoglycerate mutase.	6e-28	tr|G7KZ93|G7KZ93_MEDTR 2,3-bisphosphoglycerate-independent phosphoglycerate mutase OS=Medicago truncatula GN=MTR_7g074570 PE=4 SV=1	2e-18	sp|O24246.1|PMGI_PRUDU RecName: Full=2,3-bisphosphoglycerate-independent phosphoglycerate mutase; Short=BPG-independent PGAM; Short=Phosphoglyceromutase; AltName: Full=PGAM-I emb|CAA52928.1| phosphoglycerate mutase [Prunus dulcis] prf||2202194A 2,3-bisphosphoglycerate-independent phosphoglycerate mutase	1e-19	lcl|PMGI_PRUDU/1-481 PF01676.13;Metalloenzyme;	2e-18	G	GO:0008152,metabolic process;GO:0006007,glucose catabolic process;GO:0016853,isomerase activity;GO:0006950,response to stress;GO:0006096,glycolysis;GO:0003824,catalytic activity;GO:0005737,cytoplasm;GO:0046872,metal ion binding;GO:0004619,phosphoglycerate mutase activity;GO:0030145,manganese ion binding	EC:5.4.2.1	K15633	ko00010, Glycolysis / Gluconeogenesis;ko00260, Glycine, serine and threonine metabolism;ko00680, Methane metabolism;
comp20097_c0_seq1	GBSP01013040	comp20097_c0_seq1	down	0.19	0	#NAME?	1	1	NA	1	1	NA	-	-	231	sp|Q50EK3|C04C1_PINTA Cytochrome P450 704C1 OS=Pinus taeda GN=CYP704C1 PE=2 SV=1	1e-20	gnl|CDD|178737 PLN03195, PLN03195, fatty acid omega-hydroxylase; Provisional.	6e-54	tr|F6HPP7|F6HPP7_VITVI Putative uncharacterized protein OS=Vitis vinifera GN=VIT_01s0026g02700 PE=3 SV=1	8e-36	emb|CBI31936.3| unnamed protein product [Vitis vinifera]	8e-36	lcl|D7TN63_VITVI/5-467 PF00067.17;p450;	2e-36	QI	GO:0016020,membrane;GO:0009055,electron carrier activity;GO:0005783,endoplasmic reticulum;GO:0020037,heme binding;GO:0005506,iron ion binding;GO:0055114,oxidation-reduction process;GO:0016705,oxidoreductase activity, acting on paired donors, with incorporation or reduction of molecular oxygen;GO:0046872,metal ion binding;GO:0016021,integral to membrane;GO:0005789,endoplasmic reticulum membrane;GO…	-	-	-
comp20140_c0_seq1		comp20140_c0_seq1	up	0	0.27	Inf	1	1	NA	1	1	NA	-	-	138	-	-	-	-	-	-	-	-	-	-	-	-	-	-	-
comp20165_c0_seq1	GBSP01013414	comp20165_c0_seq1	down	0.33	0	#NAME?	1	1	NA	1	1	NA	VARS, valS	valyl-tRNA synthetase	265	sp|P93736|SYV_ARATH Valine--tRNA ligase OS=Arabidopsis thaliana GN=VALRS PE=1 SV=2	1e-39	gnl|CDD|178007 PLN02381, PLN02381, valyl-tRNA synthetase.	5e-56	tr|B9H5N2|B9H5N2_POPTR Predicted protein OS=Populus trichocarpa GN=POPTRDRAFT_558652 PE=3 SV=1	7e-44	ref|XP_002306367.1| predicted protein [Populus trichocarpa] gb|EEE93363.1| predicted protein [Populus trichocarpa]	6e-44	lcl|B9H5N2_POPTR/89-713 PF00133.17;tRNA-synt_1;	2e-45	J	GO:0015074,DNA integration;GO:0003677,DNA binding;GO:0005524,ATP binding;GO:0004832,valine-tRNA ligase activity;GO:0006438,valyl-tRNA aminoacylation;GO:0005737,cytoplasm;GO:0003676,nucleic acid binding;GO:0016874,ligase activity;GO:0000166,nucleotide binding;GO:0006418,tRNA aminoacylation for protein translation;GO:0006412,translation;GO:0005739,mitochondrion;GO:0004812,aminoacyl-tRNA ligase acti…	EC:6.1.1.9	K01873	ko00970, Aminoacyl-tRNA biosynthesis;
comp20169_c0_seq1	GBSP01013453	comp20169_c0_seq1	up	0	0.05	Inf	1	1	NA	1	1	NA	-	-	398	-	-	-	-	-	-	-	-	-	-	-	-	-	-	-
comp20170_c0_seq1	GBSP01013433	comp20170_c0_seq1	down	0.32	0	#NAME?	1	1	NA	1	1	NA	RP-L27Ae, RPL27A	large subunit ribosomal protein L27Ae	347	sp|P49637|R27A3_ARATH 60S ribosomal protein L27a-3 OS=Arabidopsis thaliana GN=RPL27AC PE=2 SV=2	1e-66	gnl|CDD|185489 PTZ00160, PTZ00160, 60S ribosomal protein L27a; Provisional.	6e-80	tr|A9PAW0|A9PAW0_POPTR Predicted protein OS=Populus trichocarpa GN=POPTRDRAFT_735236 PE=2 SV=1	1e-67	ref|XP_002314599.1| predicted protein [Populus trichocarpa] gb|ABK92786.1| unknown [Populus trichocarpa] gb|EEF00770.1| predicted protein [Populus trichocarpa]	9e-68	lcl|A9P8T3_POPTR/20-145 PF00828.14;Ribosomal_L18e;	3e-54	J	GO:0005840,ribosome;GO:0030529,ribonucleoprotein complex;GO:0006412,translation;GO:0005622,intracellular;GO:0003735,structural constituent of ribosome	-	K02900	ko03010, Ribosome;
comp20176_c0_seq1	GBSP01013371	comp20176_c0_seq1	up	0	0.18	Inf	1	1	NA	1	1	NA	-	-	206	-	-	-	-	-	-	-	-	-	-	-	-	-	-	-
comp20194_c0_seq1	GBSP01013127	comp20194_c0_seq1	up	0	0.22	Inf	1	1	NA	1	1	NA	-	-	346	-	-	-	-	-	-	-	-	-	-	-	-	-	-	-
comp20209_c0_seq1	GBSP01013449	comp20209_c0_seq1	down	0.16	0	#NAME?	1	1	NA	1	1	NA	-	-	274	-	-	gnl|CDD|72940 cd04660, nsLTP_like, nsLTP_like: Non-specific lipid-transfer protein (nsLTP)-like subfamily; composed of predominantly uncharacterized proteins with similarity to nsLTPs, including Medicago truncatula MtN5, the root-specific Phaseolus vulgaris PVR3, Antirrhinum majus FIL1, and Lilium longiflorum LIM3. Plant nsLTPs are small, soluble proteins that facilitate the transfer of fatty aci…	5e-21	tr|B9RIH2|B9RIH2_RICCO Lipid binding protein, putative OS=Ricinus communis GN=RCOM_1579080 PE=4 SV=1	7e-25	ref|XP_002513541.1| lipid binding protein, putative [Ricinus communis] gb|EEF48944.1| lipid binding protein, putative [Ricinus communis]	7e-25	lcl|B9RIH2_RICCO/11-106 PF14368.1;LTP_2;	1e-22	-	GO:0006869,lipid transport	-	-	-
comp20221_c0_seq1	GBSP01013145	comp20221_c0_seq1	up	0.06	0.16	1.41504	1	1	0.0568844	1	1	0.884316	LARP7	La-related protein 7	722	-	-	gnl|CDD|153402 cd08033, LARP_6, La RNA-binding domain of La-related protein 6. This domain is found in animal and plant proteins related to the La autoantigen. A variety of La-related proteins (LARPs or La ribonucleoproteins), with differing domain architecture, appear to function as RNA-binding proteins in eukaryotic cellular processes.	3e-42	tr|B9T2R6|B9T2R6_RICCO Lupus la ribonucleoprotein, putative OS=Ricinus communis GN=RCOM_0593750 PE=4 SV=1	3e-73	ref|XP_002532535.1| lupus la ribonucleoprotein, putative [Ricinus communis] gb|EEF29851.1| lupus la ribonucleoprotein, putative [Ricinus communis]	3e-73	lcl|B9T2R6_RICCO/170-250 PF14259.1;RRM_6;	1e-26	R	GO:0006396,RNA processing;GO:0005634,nucleus;GO:0003723,RNA binding;GO:0030529,ribonucleoprotein complex;GO:0000166,nucleotide binding;GO:0003676,nucleic acid binding	-	K15191	-
comp20240_c0_seq1	GBSP01013087	comp20240_c0_seq1	down	0.19	0.06	-1.66297	1	1	0.0788004	1	1	0.933796	-	-	341	-	-	-	-	-	-	-	-	-	-	-	-	-	-	-
comp20251_c0_seq1	GBSP01012960	comp20251_c0_seq1	down	0.21	0	#NAME?	1	1	NA	1	1	NA	bglB	beta-glucosidase	417	sp|Q5QMT0|BGL01_ORYSJ Beta-glucosidase 1 OS=Oryza sativa subsp. japonica GN=BGLU1 PE=2 SV=1	5e-75	gnl|CDD|201102 pfam00232, Glyco_hydro_1, Glycosyl hydrolase family 1.	1e-50	tr|Q2MV10|Q2MV10_ONCHC Beta-mannosidase 1 OS=Oncidium Gower Ramsey PE=2 SV=1	2e-91	gb|ABC55718.1| beta-mannosidase 1 [Oncidium Gower Ramsey]	2e-91	lcl|Q2MV11_ONCHC/34-501 PF00232.13;Glyco_hydro_1;	1e-91	G	GO:0043169,cation binding;GO:0004553,hydrolase activity, hydrolyzing O-glycosyl compounds;GO:0005975,carbohydrate metabolic process;GO:0003824,catalytic activity	EC:3.2.1.21	K05350	ko00460, Cyanoamino acid metabolism;ko00500, Starch and sucrose metabolism;ko00940, Phenylpropanoid biosynthesis;
comp20317_c0_seq1	GBSP01013323	comp20317_c0_seq1	down	0.1	0.04	-1.32193	1	1	0.0115314	1	1	0.414129	UBE2D_E, UBC4, UBC5	ubiquitin-conjugating enzyme E2 D/E	423	sp|P35134|UBC11_ARATH Ubiquitin-conjugating enzyme E2 11 OS=Arabidopsis thaliana GN=UBC11 PE=2 SV=2	4e-70	gnl|CDD|177768 PLN00172, PLN00172, ubiquitin conjugating enzyme; Provisional.	3e-61	tr|B4FCQ9|B4FCQ9_MAIZE Putative uncharacterized protein OS=Zea mays PE=2 SV=1	7e-76	ref|NP_001131478.1| uncharacterized protein LOC100192813 [Zea mays] gb|ACF79902.1| unknown [Zea mays]	6e-76	lcl|D8SFW4_SELML/5-142 PF00179.21;UQ_con;	3e-70	O	GO:0005524,ATP binding;GO:0000166,nucleotide binding;GO:0016881,acid-amino acid ligase activity;GO:0016874,ligase activity	EC:6.3.2.19	K06689	ko04120, Ubiquitin mediated proteolysis;ko04141, Protein processing in endoplasmic reticulum;
comp20329_c0_seq1	GBSP01013346	comp20329_c0_seq1	down	0.1	0	#NAME?	1	1	NA	1	1	NA	-	-	216	-	-	-	-	-	-	-	-	-	-	-	-	-	-	-
comp20332_c0_seq1	GBSP01013514	comp20332_c0_seq1	up	0	0.14	Inf	1	1	NA	1	1	NA	-	-	265	sp|Q7DM58|AB4C_ARATH ABC transporter C family member 4 OS=Arabidopsis thaliana GN=ABCC4 PE=1 SV=2	9e-25	gnl|CDD|178676 PLN03130, PLN03130, ABC transporter C family member; Provisional.	4e-08	tr|C5XJY1|C5XJY1_SORBI Putative uncharacterized protein Sb03g014130 OS=Sorghum bicolor GN=Sb03g014130 PE=4 SV=1	1e-26	ref|XP_002457814.1| hypothetical protein SORBIDRAFT_03g014130 [Sorghum bicolor] gb|EES02934.1| hypothetical protein SORBIDRAFT_03g014130 [Sorghum bicolor]	1e-26	-	-	Q	GO:0006810,transport;GO:0055085,transmembrane transport;GO:0005524,ATP binding;GO:0042626,ATPase activity, coupled to transmembrane movement of substances;GO:0000166,nucleotide binding;GO:0006200,ATP catabolic process;GO:0016021,integral to membrane;GO:0017111,nucleoside-triphosphatase activity;GO:0016887,ATPase activity	-	-	-
comp20336_c0_seq1	GBSP01013415	comp20336_c0_seq1	down	0.22	0	#NAME?	1	1	NA	1	1	NA	grxC, GLRX, GLRX2	glutaredoxin 3	200	sp|Q0DAE4|GRXC8_ORYSJ Glutaredoxin-C8 OS=Oryza sativa subsp. japonica GN=GRXC8 PE=2 SV=2	4e-32	gnl|CDD|48634 cd03419, GRX_GRXh_1_2_like, Glutaredoxin (GRX) family, GRX human class 1 and 2 (h_1_2)-like subfamily; composed of proteins similar to human GRXs, approximately 10 kDa in size, and proteins containing a GRX or GRX-like domain. GRX is a glutathione (GSH) dependent reductase, catalyzing the disulfide reduction of target proteins such as ribonucleotide reductase. It contains a redox ac…	5e-29	tr|A3BE95|A3BE95_ORYSJ Putative uncharacterized protein OS=Oryza sativa subsp. japonica GN=OsJ_22233 PE=4 SV=1	1e-30	ref|NP_001058265.1| Os06g0659500 [Oryza sativa Japonica Group] dbj|BAF20179.1| Os06g0659500 [Oryza sativa Japonica Group]	1e-30	lcl|F2E5L1_HORVD/46-110 PF00462.19;Glutaredoxin;	4e-20	O	GO:0015035,protein disulfide oxidoreductase activity;GO:0009055,electron carrier activity;GO:0045454,cell redox homeostasis	-	K03676	-
comp20345_c0_seq1		comp20345_c0_seq1	down	0.25	0	#NAME?	1	1	NA	1	1	NA	-	-	174	-	-	-	-	-	-	-	-	-	-	-	-	-	-	-
comp20361_c0_seq1	GBSP01012886	comp20361_c0_seq1	up	0	0.43	Inf	1	1	NA	1	1	NA	-	-	265	-	-	-	-	-	-	-	-	-	-	-	-	-	-	-
comp20395_c0_seq1	GBSP01013219	comp20395_c0_seq1	up	0	0.24	Inf	1	1	NA	1	1	NA	E1.14.-.-	-	238	sp|P24465|C71A1_PERAE Cytochrome P450 71A1 OS=Persea americana GN=CYP71A1 PE=1 SV=2	4e-23	gnl|CDD|200971 pfam00067, p450, Cytochrome P450. Cytochrome P450s are haem-thiolate proteins involved in the oxidative degradation of various compounds. They are particularly well known for their role in the degradation of environmental toxins and mutagens. They can be divided into 4 classes, according to the method by which electrons from NAD(P)H are delivered to the catalytic site. Sequence con…	1e-25	tr|Q944N6|Q944N6_CITSI Cytochrome P450 (Fragment) OS=Citrus sinensis PE=2 SV=1	3e-25	gb|AAL24049.1|AF426451_1 cytochrome P450 [Citrus sinensis]	3e-25	lcl|Q944N6_CITSI/22-492 PF00067.17;p450;	5e-26	QI	GO:0016020,membrane;GO:0009055,electron carrier activity;GO:0009835,fruit ripening;GO:0005792,microsome;GO:0005783,endoplasmic reticulum;GO:0020037,heme binding;GO:0005506,iron ion binding;GO:0055114,oxidation-reduction process;GO:0016705,oxidoreductase activity, acting on paired donors, with incorporation or reduction of molecular oxygen;GO:0046872,metal ion binding;GO:0016021,integral to membra…	-	K00517	ko00363, Bisphenol degradation;ko00624, Polycyclic aromatic hydrocarbon degradation;ko00627, Aminobenzoate degradation;ko00903, Limonene and pinene degradation;ko00945, Stilbenoid, diarylheptanoid and gingerol biosynthesis;
comp20399_c0_seq1		comp20399_c0_seq1	down	0.31	0	#NAME?	1	1	NA	1	1	NA	VCP, CDC48	transitional endoplasmic reticulum ATPase	142	sp|Q9LZF6|CD48E_ARATH Cell division control protein 48 homolog E OS=Arabidopsis thaliana GN=CDC48E PE=1 SV=2	2e-23	-	-	tr|Q1G0Z1|Q1G0Z1_TOBAC Putative spindle disassembly related protein CDC48 OS=Nicotiana tabacum PE=2 SV=1	6e-23	gb|ABF59516.1| putative spindle disassembly related protein CDC48 [Nicotiana tabacum]	6e-23	lcl|CDC48_CAPAN/130-196 PF02933.12;CDC48_2;	5e-14	-	GO:0016020,membrane;GO:0005524,ATP binding;GO:0005488,binding;GO:0016787,hydrolase activity;GO:0000166,nucleotide binding;GO:0017111,nucleoside-triphosphatase activity;GO:0008568,microtubule-severing ATPase activity;GO:0005886,plasma membrane;GO:0007049,cell cycle	-	K13525	ko04141, Protein processing in endoplasmic reticulum;ko05134, Legionellosis;
comp20432_c0_seq1	GBSP01013238	comp20432_c0_seq1	up	0	0.24	Inf	1	1	NA	1	1	NA	-	-	322	-	-	-	-	-	-	-	-	-	-	-	-	-	-	-
comp20436_c0_seq1	GBSP01013206	comp20436_c0_seq1	up	0	0.06	Inf	1	1	NA	1	1	NA	-	-	294	-	-	-	-	-	-	-	-	-	-	-	-	-	-	-
comp20454_c0_seq1	GBSP01012711	comp20454_c0_seq1	down	0.2	0	#NAME?	1	1	NA	1	1	NA	glnA	glutamine synthetase	217	sp|P32289|GLNA_VIGAC Glutamine synthetase nodule isozyme OS=Vigna aconitifolia PE=2 SV=1	8e-30	gnl|CDD|177922 PLN02284, PLN02284, glutamine synthetase.	8e-37	tr|Q6ZXH0|Q6ZXH0_POPCA Putative glutamine synthetase (Fragment) OS=Populus canadensis GN=gln PE=2 SV=1	1e-29	emb|CAG27625.1| putative glutamine synthetase [Populus x canadensis]	1e-29	lcl|B9SMC0_RICCO/17-97 PF03951.14;Gln-synt_N;	2e-22	E	GO:0005524,ATP binding;GO:0004356,glutamate-ammonia ligase activity;GO:0006542,glutamine biosynthetic process;GO:0003824,catalytic activity;GO:0005737,cytoplasm;GO:0016874,ligase activity;GO:0006807,nitrogen compound metabolic process;GO:0009399,nitrogen fixation;GO:0000166,nucleotide binding	EC:6.3.1.2	K01915	ko00250, Alanine, aspartate and glutamate metabolism;ko00330, Arginine and proline metabolism;ko00630, Glyoxylate and dicarboxylate metabolism;ko00910, Nitrogen metabolism;ko02020, Two-component system;ko04724, Glutamatergic synapse;ko04727, GABAergic synapse;
comp20465_c0_seq1	GBSP01012726	comp20465_c0_seq1	down	0.15	0	#NAME?	1	1	NA	1	1	NA	-	-	296	-	-	-	-	-	-	-	-	-	-	-	-	-	-	-
comp20471_c0_seq1	GBSP01013392	comp20471_c0_seq1	down	0.45	0	#NAME?	1	1	NA	1	1	NA	-	-	294	-	-	-	-	-	-	-	-	-	-	-	-	-	-	-
comp20482_c0_seq1		comp20482_c0_seq1	up	0	0.14	Inf	1	1	NA	1	1	NA	-	-	137	-	-	gnl|CDD|201323 pfam00582, Usp, Universal stress protein family. The universal stress protein UspA is a small cytoplasmic bacterial protein whose expression is enhanced when the cell is exposed to stress agents. UspA enhances the rate of cell survival during prolonged exposure to such conditions, and may provide a general "stress endurance" activity. The crystal structure of Haemophilus influenzae…	2e-09	tr|D6BRD7|D6BRD7_9ROSI Universal stress protein OS=Jatropha curcas PE=2 SV=1	9e-18	gb|ADB93063.1| universal stress protein [Jatropha curcas]	8e-18	lcl|D6BRD7_9ROSI/4-158 PF00582.21;Usp;	2e-18	-	GO:0006950,response to stress	-	-	-
comp20499_c0_seq1	GBSP01013277	comp20499_c0_seq1	down	0.11	0.05	-1.1375	1	1	0.0180453	1	1	0.542615	ERF3, GSPT	peptide chain release factor subunit 3	396	-	-	-	-	tr|Q0JEI2|Q0JEI2_ORYSJ Os04g0270100 protein (Fragment) OS=Oryza sativa subsp. japonica GN=Os04g0270100 PE=4 SV=1	3e-35	ref|NP_001052341.1| Os04g0270100 [Oryza sativa Japonica Group] dbj|BAF14255.1| Os04g0270100 [Oryza sativa Japonica Group]	3e-35	lcl|Q40582_TOBAC/5-343 PF00009.22;GTP_EFTU;	4e-30	-	GO:0006184,GTP catabolic process;GO:0000166,nucleotide binding;GO:0005525,GTP binding;GO:0003924,GTPase activity	-	K03267	ko03015, mRNA surveillance pathway;
comp20509_c0_seq1	GBSP01013501	comp20509_c0_seq1	up	0	0.11	Inf	1	1	NA	1	1	NA	CSLA	beta-mannan synthase	347	sp|Q7PC76|CSLA1_ORYSJ Glucomannan 4-beta-mannosyltransferase 1 OS=Oryza sativa subsp. japonica GN=CSLA1 PE=3 SV=1	3e-63	-	-	tr|A3QT94|A3QT94_PINTA Cellulose synthase-like A1 OS=Pinus taeda GN=CslA1 PE=2 SV=1	2e-65	ref|XP_003554414.1| PREDICTED: glucomannan 4-beta-mannosyltransferase 9-like [Glycine max]	2e-65	lcl|C4JAJ9_MAIZE/1-193 PF13632.1;Glyco_trans_2_3;	4e-65	-	GO:0016760,cellulose synthase (UDP-forming) activity;GO:0016757,transferase activity, transferring glycosyl groups;GO:0016740,transferase activity	EC:2.4.1.32	K13680	-
comp20525_c0_seq1	GBSP01012966	comp20525_c0_seq1	down	0.08	0	#NAME?	1	1	NA	1	1	NA	-	-	258	-	-	-	-	-	-	-	-	-	-	-	-	-	-	-
comp20526_c0_seq1	GBSP01012968	comp20526_c0_seq1	up	0	0.27	Inf	1	1	NA	1	1	NA	-	-	208	-	-	-	-	-	-	-	-	-	-	-	-	-	-	-
comp20532_c0_seq1	GBSP01013053	comp20532_c0_seq1	up	0	0.12	Inf	1	1	NA	1	1	NA	-	-	328	sp|Q9LZX1|LOR15_ARATH Protein LURP-one-related 15 OS=Arabidopsis thaliana GN=At5g01750 PE=1 SV=1	4e-36	gnl|CDD|203038 pfam04525, Tub_2, Tubby C 2. The structure of this family has been solved. It comprises a 12-stranded beta barrel with a central C-terminal alpha helix. This helix is thought to be a transmembrane helix. It is structurally similar to the C-terminal domain of the Tubby protein. In plants it plays a role in defense against pathogens.	8e-23	tr|G7KW19|G7KW19_MEDTR Putative uncharacterized protein OS=Medicago truncatula GN=MTR_7g072140 PE=4 SV=1	5e-40	ref|XP_003623537.1| hypothetical protein MTR_7g072140 [Medicago truncatula] gb|AES79755.1| hypothetical protein MTR_7g072140 [Medicago truncatula]	5e-40	lcl|C6TBB0_SOYBN/24-205 PF04525.7;Tub_2;	2e-35	-	-	-	-	-
comp20541_c0_seq1	GBSP01012870	comp20541_c0_seq1	up	0	0.26	Inf	1	1	NA	1	1	NA	-	-	295	-	-	-	-	-	-	-	-	-	-	-	-	-	-	-
comp20562_c0_seq1	GBSP01012903	comp20562_c0_seq1	up	0	0.21	Inf	1	1	NA	1	1	NA	-	-	354	sp|P38680|MTR_NEUCR N amino acid transport system protein OS=Neurospora crassa (strain ATCC 24698 / 74-OR23-1A / CBS 708.71 / DSM 1257 / FGSC 987) GN=mtr PE=3 SV=2	4e-50	-	-	tr|A1C4K3|A1C4K3_ASPCL Amino acid transporter, putative OS=Aspergillus clavatus (strain ATCC 1007 / CBS 513.65 / DSM 816 / NCTC 3887 / NRRL 1) GN=ACLA_060100 PE=4 SV=1	3e-56	ref|XP_001276769.1| amino acid transporter, putative [Aspergillus clavatus NRRL 1] gb|EAW15343.1| amino acid transporter, putative [Aspergillus clavatus NRRL 1]	3e-56	lcl|A1C4K3_ASPCL/57-453 PF01490.13;Aa_trans;	1e-57	-	GO:0006810,transport;GO:0016020,membrane;GO:0006865,amino acid transport;GO:0016021,integral to membrane	-	-	-
comp20573_c0_seq1	GBSP01013288	comp20573_c0_seq1	down	0.12	0	#NAME?	1	1	NA	1	1	NA	RP-S19e, RPS19	small subunit ribosomal protein S19e	363	sp|Q9SGA6|RS191_ARATH 40S ribosomal protein S19-1 OS=Arabidopsis thaliana GN=RPS19A PE=2 SV=1	6e-30	-	-	tr|A5C4J2|A5C4J2_VITVI Putative uncharacterized protein OS=Vitis vinifera GN=VIT_17s0000g06980 PE=4 SV=1	5e-29	ref|XP_002284393.1| PREDICTED: 40S ribosomal protein S19-3 [Vitis vinifera] emb|CAN83920.1| hypothetical protein VITISV_028810 [Vitis vinifera] emb|CBI15148.3| unnamed protein product [Vitis vinifera]	5e-29	lcl|A5C4J2_VITVI/5-143 PF01090.14;Ribosomal_S19e;	1e-29	-	GO:0005840,ribosome;GO:0006412,translation;GO:0005622,intracellular;GO:0003735,structural constituent of ribosome	-	K02966	ko03010, Ribosome;
comp20581_c0_seq1	GBSP01013139	comp20581_c0_seq1	down	0.13	0	#NAME?	1	1	NA	1	1	NA	-	-	347	-	-	-	-	-	-	-	-	-	-	-	-	-	-	-
comp20633_c0_seq1		comp20633_c0_seq1	up	0	0.24	Inf	1	1	NA	1	1	NA	-	-	155	sp|Q84WG1|NHX3_ARATH Sodium/hydrogen exchanger 3 OS=Arabidopsis thaliana GN=NHX3 PE=2 SV=2	3e-18	-	-	tr|B8B5V9|B8B5V9_ORYSI Putative uncharacterized protein OS=Oryza sativa subsp. indica GN=OsI_27250 PE=4 SV=1	3e-22	gb|EEC82645.1| hypothetical protein OsI_27250 [Oryza sativa Indica Group]	2e-22	lcl|B8B5V9_ORYSI/23-406 PF00999.16;Na_H_Exchanger;	2e-23	P	-	-	-	-
comp20636_c0_seq1	GBSP01013497	comp20636_c0_seq1	up	0	0.25	Inf	1	1	NA	1	1	NA	-	-	224	sp|Q8W453|DIR1_ARATH Putative lipid-transfer protein DIR1 OS=Arabidopsis thaliana GN=DIR1 PE=1 SV=1	5e-13	gnl|CDD|72940 cd04660, nsLTP_like, nsLTP_like: Non-specific lipid-transfer protein (nsLTP)-like subfamily; composed of predominantly uncharacterized proteins with similarity to nsLTPs, including Medicago truncatula MtN5, the root-specific Phaseolus vulgaris PVR3, Antirrhinum majus FIL1, and Lilium longiflorum LIM3. Plant nsLTPs are small, soluble proteins that facilitate the transfer of fatty aci…	3e-19	tr|A9P9Y7|A9P9Y7_POPTR Putative uncharacterized protein OS=Populus trichocarpa PE=4 SV=1	8e-18	gb|ABK93190.1| unknown [Populus trichocarpa]	8e-18	lcl|A9PD81_POPTR/10-103 PF14368.1;LTP_2;	3e-18	-	GO:0006869,lipid transport	-	-	-
comp20652_c0_seq1		comp20652_c0_seq1	up	0	0.61	Inf	0.483294	1	NA	1	1	NA	-	-	124	-	-	-	-	-	-	-	-	-	-	-	-	-	-	-
comp20666_c0_seq1	GBSP01013128	comp20666_c0_seq1	up	0	0.09	Inf	1	1	NA	1	1	NA	-	-	213	sp|Q0JEP3|BURP5_ORYSJ BURP domain-containing protein 5 OS=Oryza sativa subsp. japonica GN=BURP5 PE=2 SV=2	1e-12	gnl|CDD|202568 pfam03181, BURP, BURP domain. The BURP domain is found at the C-terminus of several different plant proteins. It was named after the proteins in which it was first identified: the BNM2 clone-derived protein from Brassica napus; USPs and USP-like proteins; RD22 from Arabidopsis thaliana; and PG1beta from Lycopersicon esculentum. This domain is around 230 amino acid residues long. It…	9e-24	tr|B9T8G6|B9T8G6_RICCO Dehydration-responsive protein RD22, putative OS=Ricinus communis GN=RCOM_0045320 PE=4 SV=1	3e-13	ref|XP_002534535.1| Dehydration-responsive protein RD22 precursor, putative [Ricinus communis] gb|EEF27848.1| Dehydration-responsive protein RD22 precursor, putative [Ricinus communis]	2e-13	lcl|B9T8G6_RICCO/22-218 PF03181.10;BURP;	6e-14	-	-	-	-	-
comp20702_c0_seq1	GBSP01013525	comp20702_c0_seq1	down	0.19	0	#NAME?	1	1	NA	1	1	NA	-	-	236	-	-	-	-	-	-	-	-	-	-	-	-	-	-	-
comp20712_c0_seq1	GBSP01012973	comp20712_c0_seq1	down	0.24	0	#NAME?	1	1	NA	1	1	NA	CTSB	cathepsin B	279	sp|P43510|CPR6_CAEEL Cathepsin B-like cysteine proteinase 6 OS=Caenorhabditis elegans GN=cpr-6 PE=1 SV=1	3e-12	gnl|CDD|30294 cd02620, Peptidase_C1A_CathepsinB, Cathepsin B group; composed of cathepsin B and similar proteins, including tubulointerstitial nephritis antigen (TIN-Ag). Cathepsin B is a lysosomal papain-like cysteine peptidase which is expressed in all tissues and functions primarily as an exopeptidase through its carboxydipeptidyl activity. Together with other cathepsins, it is involved in the…	1e-28	tr|A6H5B1|A6H5B1_VIGUN Putative cathepsin B-like cysteine protease,putative (Fragment) OS=Vigna unguiculata GN=AT1G02305 PE=2 SV=1	2e-43	emb|CAO02548.1| putative cathepsin B-like cysteine protease,putative [Vigna unguiculata]	2e-43	lcl|D7U2W0_VITVI/152-370 PF00112.18;Peptidase_C1;	9e-45	O	GO:0008233,peptidase activity;GO:0042470,melanosome;GO:0005764,lysosome;GO:0050790,regulation of catalytic activity;GO:0006508,proteolysis;GO:0008234,cysteine-type peptidase activity;GO:0016787,hydrolase activity;GO:0004197,cysteine-type endopeptidase activity	EC:3.4.22.1	K01363	ko04142, Lysosome;ko04612, Antigen processing and presentation;
comp20735_c0_seq1	GBSP01012766	comp20735_c0_seq1	up	0	0.14	Inf	1	1	NA	1	1	NA	-	-	264	sp|Q2RAC5|CCT13_ORYSJ Cyclin-T1-3 OS=Oryza sativa subsp. japonica GN=CYCT1-3 PE=3 SV=2	1e-10	-	-	tr|B7F5V0|B7F5V0_ORYSJ cDNA clone:J013091M21, full insert sequence OS=Oryza sativa subsp. japonica PE=2 SV=1	1e-09	gb|ABA91550.2| cyclin family protein, putative, expressed [Oryza sativa Japonica Group] dbj|BAG99997.1| unnamed protein product [Oryza sativa Japonica Group]	1e-09	lcl|A9PFH1_POPTR/229-284 PB012875; Pfam-B_12875;	4e-08	-	GO:0006355,regulation of transcription, DNA-dependent;GO:0019901,protein kinase binding;GO:0000079,regulation of cyclin-dependent protein kinase activity	-	-	-
comp20736_c0_seq1	GBSP01013201	comp20736_c0_seq1	down	0.39	0	#NAME?	1	1	NA	1	1	NA	-	-	225	-	-	-	-	-	-	-	-	-	-	-	-	-	-	-
comp20739_c0_seq1	GBSP01013395	comp20739_c0_seq1	up	0	0.27	Inf	1	1	NA	1	1	NA	-	-	283	-	-	-	-	tr|B6HVN7|B6HVN7_PENCW Pc22g15180 protein OS=Penicillium chrysogenum (strain ATCC 28089 / DSM 1075 / Wisconsin 54-1255) GN=Pc22g15180 PE=4 SV=1	3e-35	ref|XP_002565436.1| Pc22g15180 [Penicillium chrysogenum Wisconsin 54-1255] emb|CAP98806.1| Pc22g15180 [Penicillium chrysogenum Wisconsin 54-1255]	3e-35	-	-	-	GO:0046872,metal ion binding;GO:0004075,biotin carboxylase activity;GO:0008152,metabolic process;GO:0005524,ATP binding;GO:0003824,catalytic activity;GO:0016874,ligase activity	-	-	-
comp20814_c0_seq1		comp20814_c0_seq1	down	0.26	0	#NAME?	1	1	NA	1	1	NA	-	-	166	-	-	gnl|CDD|187652 cd08948, 5beta-POR_like_SDR_a, progesterone 5-beta-reductase-like proteins (5beta-POR), atypical (a) SDRs. 5beta-POR catalyzes the reduction of progesterone to 5beta-pregnane-3,20-dione in Digitalis plants. This subgroup of atypical-extended SDRs, shares the structure of an extended SDR, but has a different glycine-rich nucleotide binding motif (GXXGXXG) and lacks the YXXXK active …	4e-10	tr|Q84RS3|Q84RS3_DIGPU Progesterone 5-beta-reductase OS=Digitalis purpurea GN=p5Br PE=2 SV=1	8e-12	gb|AAU88205.1| progesterone 5-beta-reductase [Digitalis thapsi]	8e-12	lcl|Q5XTQ6_9LAMI/29-229 PF01370.16;Epimerase;	4e-13	-	GO:0044237,cellular metabolic process;GO:0003824,catalytic activity;GO:0005488,binding;GO:0050662,coenzyme binding	-	-	-
comp20840_c0_seq1	GBSP01013446	comp20840_c0_seq1	up	0	0.16	Inf	1	1	NA	1	1	NA	-	-	236	sp|A1D5W1|ABNA_NEOFI Probable arabinan endo-1,5-alpha-L-arabinosidase A OS=Neosartorya fischeri (strain ATCC 1020 / DSM 3700 / FGSC A1164 / NRRL 181) GN=abnA PE=3 SV=1	2e-18	-	-	tr|Q5H7M8|Q5H7M8_PENCH Endo-1,5-arabinanase OS=Penicillium chrysogenum GN=abns1 PE=2 SV=2	2e-16	ref|XP_001263002.1| extracellular endo-1,5-alpha-L-arabinase, putative [Neosartorya fischeri NRRL 181] sp|A1D5W1.1|ABNA_NEOFI RecName: Full=Probable arabinan endo-1,5-alpha-L-arabinosidase A; AltName: Full=Endo-1,5-alpha-L-arabinanase A; Short=ABN A; Flags: Precursor gb|EAW21105.1| extracellular endo-1,5-alpha-L-arabinase, putative [Neosartorya fischeri NRRL 181]	8e-17	-	-	-	GO:0045493,xylan catabolic process;GO:0008152,metabolic process;GO:0046558,arabinan endo-1,5-alpha-L-arabinosidase activity;GO:0016798,hydrolase activity, acting on glycosyl bonds;GO:0004553,hydrolase activity, hydrolyzing O-glycosyl compounds;GO:0016787,hydrolase activity;GO:0000272,polysaccharide catabolic process;GO:0005576,extracellular region;GO:0005975,carbohydrate metabolic process	-	-	-
comp20852_c0_seq1		comp20852_c0_seq1	up	0	0.27	Inf	1	1	NA	1	1	NA	-	-	142	sp|O64810|SCP10_ARATH Serine carboxypeptidase-like 10 OS=Arabidopsis thaliana GN=SCPL10 PE=2 SV=1	5e-07	gnl|CDD|178590 PLN03016, PLN03016, sinapoylglucose-malate O-sinapoyltransferase.	5e-09	tr|D7T3Q1|D7T3Q1_VITVI Putative uncharacterized protein OS=Vitis vinifera GN=VIT_03s0088g00260 PE=4 SV=1	9e-10	ref|XP_002272116.1| PREDICTED: serine carboxypeptidase-like 18 [Vitis vinifera] emb|CBI25133.3| unnamed protein product [Vitis vinifera]	9e-10	lcl|A5BIH7_VITVI/94-438 PF00450.17;Peptidase_S10;	1e-10	-	GO:0006508,proteolysis;GO:0004185,serine-type carboxypeptidase activity	-	-	-
comp20868_c0_seq1	GBSP01013221	comp20868_c0_seq1	down	0.22	0	#NAME?	1	1	NA	1	1	NA	RP-L18Ae, RPL18A	large subunit ribosomal protein L18Ae	293	sp|Q943F3|RL18A_ORYSJ 60S ribosomal protein L18a OS=Oryza sativa subsp. japonica GN=RPL18A PE=2 SV=1	8e-31	-	-	tr|Q677B0|Q677B0_HYAOR Ribosomal protein L18A OS=Hyacinthus orientalis GN=RPL18 PE=2 SV=1	3e-29	pdb|3IZS|S Chain S, Localization Of The Large Subunit Ribosomal Proteins Into A 6.1 A Cryo-Em Map Of Saccharomyces Cerevisiae Translating 80s Ribosome	2e-29	lcl|D7TK35_VITVI/6-108 PF01775.12;Ribosomal_L18ae;	2e-26	J	GO:0005840,ribosome;GO:0030529,ribonucleoprotein complex;GO:0006412,translation;GO:0003735,structural constituent of ribosome	-	K02882	ko03010, Ribosome;
comp20896_c0_seq1	GBSP01012819	comp20896_c0_seq1	down	0.1	0	#NAME?	1	1	NA	1	1	NA	-	-	433	-	-	-	-	tr|F0XV83|F0XV83_GROCL 1-aminocyclopropane-1-carboxylate oxidase OS=Grosmannia clavigera (strain kw1407 / UAMH 11150) GN=CMQ_4827 PE=3 SV=1	3e-31	gb|EFW98975.1| 1-aminocyclopropane-1-carboxylate oxidase [Grosmannia clavigera kw1407]	3e-31	-	-	-	GO:0016706,oxidoreductase activity, acting on paired donors, with incorporation or reduction of molecular oxygen, 2-oxoglutarate as one donor, and incorporation of one atom each of oxygen into both donors;GO:0055114,oxidation-reduction process;GO:0016491,oxidoreductase activity	-	-	-
comp20907_c0_seq1	GBSP01012808	comp20907_c0_seq1	up	0	0.26	Inf	1	1	NA	1	1	NA	-	-	291	-	-	-	-	-	-	-	-	-	-	-	-	-	-	-
comp20917_c0_seq1		comp20917_c0_seq1	down	0.13	0	#NAME?	1	1	NA	1	1	NA	AQR	intron-binding protein aquarius	164	sp|O60306|AQR_HUMAN Intron-binding protein aquarius OS=Homo sapiens GN=AQR PE=1 SV=4	2e-08	-	-	tr|F6GX76|F6GX76_VITVI Putative uncharacterized protein OS=Vitis vinifera GN=VIT_13s0019g00880 PE=4 SV=1	3e-23	gb|AEZ04769.1| embryo defective 2765, partial [Euphorbia globosa] gb|AEZ04811.1| embryo defective 2765, partial [Euphorbia ornithopus]	3e-25	lcl|B8AQL0_ORYSI/873-1176 PF13086.1;AAA_11;	8e-24	L	-	-	K12874	ko03040, Spliceosome;
comp20925_c0_seq1	GBSP01013013	comp20925_c0_seq1	down	0.06	0	#NAME?	1	1	NA	1	1	NA	-	-	337	sp|O04066|ACBP_RICCO Acyl-CoA-binding protein OS=Ricinus communis PE=3 SV=1	1e-24	-	-	tr|Q8RVT5|Q8RVT5_PANGI Acyl-CoA-binding protein OS=Panax ginseng GN=ACBP PE=4 SV=1	9e-24	dbj|BAB85987.1| Acyl-CoA-binding protein [Panax ginseng]	8e-24	lcl|B9MUD8_POPTR/3-87 PF00887.14;ACBP;	4e-24	-	GO:0008289,lipid binding;GO:0006810,transport;GO:0000062,fatty-acyl-CoA binding;GO:0005488,binding	-	-	-
comp20932_c0_seq1	GBSP01013442	comp20932_c0_seq1	up	0	0.09	Inf	1	1	NA	1	1	NA	PAPSS	3'-phosphoadenosine 5'-phosphosulfate synthase	400	sp|Q9LIK9|APS1_ARATH ATP sulfurylase 1, chloroplastic OS=Arabidopsis thaliana GN=APS1 PE=1 SV=1	7e-84	gnl|CDD|173895 cd00517, ATPS, ATP-sulfurylase. ATP-sulfurylase (ATPS), also known as sulfate adenylate transferase, catalyzes the transfer of an adenylyl group from ATP to sulfate, forming adenosine 5'-phosphosulfate (APS). This reaction is generally accompanied by a further reaction, catalyzed by APS kinase, in which APS is phosphorylated to yield 3'-phospho-APS (PAPS). In some organisms the APS…	2e-68	tr|D2EDQ7|D2EDQ7_BRAOT ATP sulfurylase 1 (Fragment) OS=Brassica oleracea var. italica GN=aps1 PE=4 SV=1	8e-87	emb|CBI71382.1| ATP sulfurylase 1 [Brassica oleracea var. italica]	8e-87	lcl|Q8W1X3_ALLCE/215-440 PF01747.12;ATP-sulfurylase;	3e-87	FP	GO:0000103,sulfate assimilation;GO:0016779,nucleotidyltransferase activity;GO:0016740,transferase activity;GO:0004781,sulfate adenylyltransferase (ATP) activity	EC:2.7.7.4 2.7.1.25	K13811	ko00230, Purine metabolism;ko00450, Selenocompound metabolism;ko00920, Sulfur metabolism;
comp20939_c0_seq1	GBSP01012981	comp20939_c0_seq1	up	0	0.07	Inf	1	1	NA	1	1	NA	E3.2.1.21	beta-glucosidase	264	sp|Q5Z9Z0|BGL24_ORYSJ Beta-glucosidase 24 OS=Oryza sativa subsp. japonica GN=BGLU24 PE=2 SV=1	2e-27	gnl|CDD|201102 pfam00232, Glyco_hydro_1, Glycosyl hydrolase family 1.	3e-26	tr|D7T2V4|D7T2V4_VITVI Putative uncharacterized protein OS=Vitis vinifera GN=VIT_13s0064g01540 PE=3 SV=1	7e-27	ref|XP_002277732.1| PREDICTED: beta-glucosidase 12-like [Vitis vinifera]	2e-27	lcl|D7T2V4_VITVI/187-662 PF00232.13;Glyco_hydro_1;	4e-28	G	GO:0008152,metabolic process;GO:0003824,catalytic activity;GO:0016798,hydrolase activity, acting on glycosyl bonds;GO:0004553,hydrolase activity, hydrolyzing O-glycosyl compounds;GO:0043169,cation binding;GO:0033956,beta-apiosyl-beta-glucosidase activity;GO:0016787,hydrolase activity;GO:0005975,carbohydrate metabolic process;GO:0009536,plastid;GO:0009507,chloroplast	EC:3.2.1.21	K01188	ko00460, Cyanoamino acid metabolism;ko00500, Starch and sucrose metabolism;ko00940, Phenylpropanoid biosynthesis;
comp20981_c0_seq1	GBSP01012830	comp20981_c0_seq1	down	0.21	0	#NAME?	1	1	NA	1	1	NA	RP-S4e, RPS4	small subunit ribosomal protein S4e	207	sp|Q93VH9|RS41_ARATH 40S ribosomal protein S4-1 OS=Arabidopsis thaliana GN=RPS4A PE=2 SV=1	2e-38	gnl|CDD|177670 PLN00036, PLN00036, 40S ribosomal protein S4; Provisional.	8e-48	tr|G3MNF6|G3MNF6_9ACAR Putative uncharacterized protein OS=Amblyomma maculatum PE=2 SV=1	2e-38	gb|AAX19871.1| putative ribosomal protein S4 [Doryanthes excelsa]	7e-39	lcl|B9HCZ8_POPTR/42-90 PF01479.20;S4;	4e-17	J	GO:0005840,ribosome;GO:0003723,RNA binding;GO:0030529,ribonucleoprotein complex;GO:0006412,translation;GO:0005622,intracellular;GO:0003735,structural constituent of ribosome;GO:0005737,cytoplasm;GO:0019843,rRNA binding	-	K02987	ko03010, Ribosome;
comp20991_c0_seq1		comp20991_c0_seq1	up	0	0.27	Inf	1	1	NA	1	1	NA	-	-	142	-	-	-	-	tr|B6HNP5|B6HNP5_PENCW Pc21g09630 protein OS=Penicillium chrysogenum (strain ATCC 28089 / DSM 1075 / Wisconsin 54-1255) GN=Pc21g09630 PE=4 SV=1	8e-10	ref|XP_002567999.1| Pc21g09630 [Penicillium chrysogenum Wisconsin 54-1255] emb|CAP95860.1| Pc21g09630 [Penicillium chrysogenum Wisconsin 54-1255]	8e-10	-	-	-	GO:0055085,transmembrane transport;GO:0016021,integral to membrane	-	-	-
comp21045_c0_seq1		comp21045_c0_seq1	down	0.13	0	#NAME?	1	1	NA	1	1	NA	E1.11.1.7	peroxidase	173	sp|Q9SB81|PER42_ARATH Peroxidase 42 OS=Arabidopsis thaliana GN=PER42 PE=1 SV=2	2e-26	gnl|CDD|173827 cd00693, secretory_peroxidase, Horseradish peroxidase and related secretory plant peroxidases. Secretory peroxidases belong to class III of the plant heme-dependent peroxidase superfamily. All members of the superfamily share a heme prosthetic group and catalyze a multistep oxidative reaction involving hydrogen peroxide as the electron acceptor. Class III peroxidases are found in t…	2e-20	tr|G7JJ73|G7JJ73_MEDTR Peroxidase OS=Medicago truncatula GN=MTR_4g132110 PE=4 SV=1	1e-28	ref|XP_003610433.1| Peroxidase [Medicago truncatula] gb|AES92630.1| Peroxidase [Medicago truncatula]	9e-29	lcl|Q9XFI6_SOYBN/49-293 PF00141.18;peroxidase;	8e-30	-	GO:0006979,response to oxidative stress;GO:0046872,metal ion binding;GO:0020037,heme binding;GO:0004601,peroxidase activity;GO:0055114,oxidation-reduction process;GO:0016491,oxidoreductase activity	EC:1.11.1.7	K00430	ko00360, Phenylalanine metabolism;ko00680, Methane metabolism;ko00940, Phenylpropanoid biosynthesis;
comp21046_c0_seq1		comp21046_c0_seq1	down	0.23	0	#NAME?	1	1	NA	1	1	NA	-	-	187	sp|Q8RY59|RCD1_ARATH Inactive poly [ADP-ribose] polymerase RCD1 OS=Arabidopsis thaliana GN=RCD1 PE=1 SV=1	2e-10	-	-	tr|G1FI00|G1FI00_9POAL SRO1 OS=Thinopyrum ponticum x Triticum aestivum PE=2 SV=1	1e-14	ref|XP_003560570.1| PREDICTED: inactive poly [ADP-ribose] polymerase RCD1-like [Brachypodium distachyon]	2e-15	lcl|E4MWD3_THEHA/293-423 PF00644.15;PARP;	2e-10	-	GO:0003950,NAD+ ADP-ribosyltransferase activity	-	-	-
comp21049_c0_seq1	GBSP01013165	comp21049_c0_seq1	down	0.18	0	#NAME?	1	1	NA	1	1	NA	PSMD2, RPN1	26S proteasome regulatory subunit N1	238	sp|Q9SIV2|RPN1A_ARATH 26S proteasome non-ATPase regulatory subunit 2 1A OS=Arabidopsis thaliana GN=RPN1A PE=1 SV=2	4e-16	-	-	tr|F2DQ10|F2DQ10_HORVD Predicted protein OS=Hordeum vulgare var. distichum PE=2 SV=1	4e-18	dbj|BAJ97181.1| predicted protein [Hordeum vulgare subsp. vulgare]	3e-18	-	-	O	GO:0000502,proteasome complex;GO:0042176,regulation of protein catabolic process;GO:0030234,enzyme regulator activity;GO:0050790,regulation of catalytic activity;GO:0005488,binding	-	K03028	ko03050, Proteasome;ko05169, Epstein-Barr virus infection;
comp21057_c0_seq1	GBSP01012692	comp21057_c0_seq1	up	0	0.08	Inf	1	1	NA	1	1	NA	-	-	235	-	-	-	-	-	-	-	-	-	-	-	-	-	-	-
comp21140_c0_seq1	GBSP01013202	comp21140_c0_seq1	up	0	0.17	Inf	1	1	NA	1	1	NA	-	-	221	-	-	-	-	-	-	-	-	-	-	-	-	-	-	-
comp21148_c0_seq1	GBSP01013520	comp21148_c0_seq1	up	0.08	0.33	2.04439	1	1	0.249917	1	1	0.999993	-	-	580	-	-	-	-	-	-	-	-	-	-	-	-	-	-	-
comp21191_c0_seq1		comp21191_c0_seq1	down	2.38	0	#NAME?	1	0.266988	NA	1	1	NA	-	-	129	sp|P92520|M820_ARATH Uncharacterized mitochondrial protein AtMg00820 OS=Arabidopsis thaliana GN=AtMg00820 PE=4 SV=1	9e-06	gnl|CDD|149018 pfam07727, RVT_2, Reverse transcriptase (RNA-dependent DNA polymerase). A reverse transcriptase gene is usually indicative of a mobile element such as a retrotransposon or retrovirus. Reverse transcriptases occur in a variety of mobile elements, including retrotransposons, retroviruses, group II introns, bacterial msDNAs, hepadnaviruses, and caulimoviruses. This Pfam entry includes…	5e-12	tr|A6QW78|A6QW78_AJECN Putative uncharacterized protein OS=Ajellomyces capsulata (strain NAm1 / WU24) GN=HCAG_01635 PE=4 SV=1	6e-17	ref|XP_001544588.1| hypothetical protein HCAG_01635 [Ajellomyces capsulatus NAm1] gb|EDN03770.1| hypothetical protein HCAG_01635 [Ajellomyces capsulatus NAm1]	6e-17	lcl|A6QW78_AJECN/1077-1238 PF07727.9;RVT_2;	1e-12	-	GO:0015074,DNA integration;GO:0003677,DNA binding;GO:0003676,nucleic acid binding	-	-	-
comp21274_c0_seq1		comp21274_c0_seq1	up	0	0.2	Inf	1	1	NA	1	1	NA	ndk	nucleoside-diphosphate kinase	191	sp|Q39839|NDK1_SOYBN Nucleoside diphosphate kinase 1 OS=Glycine max PE=2 SV=1	5e-36	gnl|CDD|201162 pfam00334, NDK, Nucleoside diphosphate kinase.	8e-33	tr|D6BR65|D6BR65_9ROSI Nucleoside diphosphate kinase OS=Jatropha curcas GN=NDKB PE=2 SV=1	3e-34	ref|NP_001235398.1| nucleoside diphosphate kinase 1 [Glycine max] sp|Q39839.1|NDK1_SOYBN RecName: Full=Nucleoside diphosphate kinase 1; AltName: Full=Nucleoside diphosphate kinase I; Short=NDK I; Short=NDP kinase I; Short=NDPK I gb|AAA93030.1| nucleoside diphosphate kinase [Glycine max]	2e-34	lcl|B9SKK5_RICCO/2-136 PF00334.14;NDK;	3e-34	F	GO:0016310,phosphorylation;GO:0005524,ATP binding;GO:0016301,kinase activity;GO:0006241,CTP biosynthetic process;GO:0006165,nucleoside diphosphate phosphorylation;GO:0005737,cytoplasm;GO:0004550,nucleoside diphosphate kinase activity;GO:0009117,nucleotide metabolic process;GO:0006228,UTP biosynthetic process;GO:0046872,metal ion binding;GO:0000166,nucleotide binding;GO:0016740,transferase activit…	EC:2.7.4.6	K00940	ko00230, Purine metabolism;ko00240, Pyrimidine metabolism;
comp2129_c0_seq1		comp2129_c0_seq1	down	4.21	0.18	-4.54775	1	0.0712831	0.168547	1	1	0.999993	-	-	104	-	-	-	-	-	-	-	-	-	-	-	-	-	-	-
comp21304_c0_seq1		comp21304_c0_seq1	down	0.64	0	#NAME?	1	0.516708	NA	1	1	NA	HUWE1, MULE, ARF-BP1	E3 ubiquitin-protein ligase HUWE1	137	sp|Q8GY23|UPL1_ARATH E3 ubiquitin-protein ligase UPL1 OS=Arabidopsis thaliana GN=UPL1 PE=1 SV=3	5e-21	gnl|CDD|34626 COG5021, HUL4, Ubiquitin-protein ligase [Posttranslational modification, protein turnover, chaperones].	1e-18	tr|A5ATX6|A5ATX6_VITVI Putative uncharacterized protein OS=Vitis vinifera GN=VITISV_042363 PE=4 SV=1	1e-20	dbj|BAC42550.1| putative ubiquitin-protein ligase 1 [Arabidopsis thaliana]	3e-22	lcl|A9SYT0_PHYPA/3420-3732 PF00632.20;HECT;	1e-21	OK	GO:0006810,transport;GO:0005634,nucleus;GO:0005622,intracellular;GO:0042787,protein ubiquitination involved in ubiquitin-dependent protein catabolic process;GO:0005488,binding;GO:0051028,mRNA transport;GO:0004842,ubiquitin-protein ligase activity;GO:0016874,ligase activity;GO:0006464,cellular protein modification process;GO:0016881,acid-amino acid ligase activity	EC:6.3.2.19	K10592	ko04120, Ubiquitin mediated proteolysis;
comp21331_c0_seq1	GBSP01012683	comp21331_c0_seq1	down	0.26	0	#NAME?	1	1	NA	1	1	NA	qor	NADPH2:quinone reductase	335	-	-	-	-	tr|C5WNN6|C5WNN6_SORBI Putative uncharacterized protein Sb01g050560 OS=Sorghum bicolor GN=Sb01g050560 PE=4 SV=1	5e-14	ref|XP_002466043.1| hypothetical protein SORBIDRAFT_01g050560 [Sorghum bicolor] gb|EER93041.1| hypothetical protein SORBIDRAFT_01g050560 [Sorghum bicolor]	5e-14	-	-	-	GO:0008270,zinc ion binding;GO:0055114,oxidation-reduction process;GO:0005488,binding;GO:0016491,oxidoreductase activity	EC:1.6.5.5	K00344	-
comp21359_c0_seq1		comp21359_c0_seq1	down	0.3	0	#NAME?	1	1	NA	1	1	NA	-	-	147	-	-	-	-	-	-	-	-	-	-	-	-	-	-	-
comp21380_c0_seq1	GBSP01012707	comp21380_c0_seq1	up	0	0.04	Inf	1	1	NA	1	1	NA	-	-	458	-	-	-	-	tr|B8MIA1|B8MIA1_TALSN PAF acetylhydrolase family protein OS=Talaromyces stipitatus (strain ATCC 10500 / CBS 375.48 / QM 6759 / NRRL 1006) GN=TSTA_040650 PE=4 SV=1	2e-80	ref|XP_002484538.1| PAF acetylhydrolase family protein [Talaromyces stipitatus ATCC 10500] gb|EED14585.1| PAF acetylhydrolase family protein [Talaromyces stipitatus ATCC 10500]	1e-80	lcl|B8MIA1_TALSN/131-313 PF12695.2;Abhydrolase_5;	3e-32	-	GO:0016042,lipid catabolic process;GO:0003847,1-alkyl-2-acetylglycerophosphocholine esterase activity;GO:0016787,hydrolase activity	-	-	-
comp21494_c0_seq1	GBSP01013023	comp21494_c0_seq1	down	0.08	0	#NAME?	1	1	NA	1	1	NA	-	-	270	-	-	-	-	tr|Q7XTB4|Q7XTB4_ORYSJ OSJNBa0068L06.9 protein OS=Oryza sativa subsp. japonica GN=OSJNBa0068L06.9 PE=2 SV=2	5e-15	emb|CAE01583.2| OSJNBa0068L06.9 [Oryza sativa Japonica Group] emb|CAH65755.1| OSIGBa0123D13.4 [Oryza sativa Indica Group] gb|EAY92749.1| hypothetical protein OsI_14504 [Oryza sativa Indica Group] gb|EAZ29424.1| hypothetical protein OsJ_13497 [Oryza sativa Japonica Group] dbj|BAG92153.1| unnamed protein product [Oryza sativa Japonica Group] dbj|BAG96664.1| unnamed protein product [Oryza sativa Jap…	5e-15	-	-	-	-	-	-	-
comp21495_c0_seq1	GBSP01013133	comp21495_c0_seq1	down	0.22	0.09	-1.28951	1	1	0.113637	1	1	0.957355	-	-	202	-	-	-	-	-	-	-	-	-	-	-	-	-	-	-
comp21531_c0_seq1	GBSP01013363	comp21531_c0_seq1	up	0	0.09	Inf	1	1	NA	1	1	NA	-	-	210	-	-	-	-	tr|C4XFZ6|C4XFZ6_MYCFE Putative uncharacterized protein OS=Mycoplasma fermentans PG18 GN=MBIO_0803 PE=4 SV=1	8e-15	emb|CCF63204.1| conserved protein of unknown function [Nocardia cyriacigeorgica GUH-2]	7e-24	lcl|B5CLP5_9FIRM/1-92 PB004548; Pfam-B_4548;	2e-09	-	-	-	-	-
comp21538_c0_seq1	GBSP01013267	comp21538_c0_seq1	up	0	0.06	Inf	1	1	NA	1	1	NA	LHCA4	light-harvesting complex I chlorophyll a/b binding protein 4	313	sp|P27521|CA4_ARATH Chlorophyll a-b binding protein 4, chloroplastic OS=Arabidopsis thaliana GN=LHCA4 PE=1 SV=1	6e-64	gnl|CDD|177719 PLN00101, PLN00101, Photosystem I light-harvesting complex type 4 protein; Provisional.	1e-82	tr|B6SZR1|B6SZR1_MAIZE Chlorophyll a-b binding protein 4 OS=Zea mays PE=2 SV=1	3e-66	gb|ACG30344.1| chlorophyll a-b binding protein 4 [Zea mays]	3e-66	lcl|A5AEI0_VITVI/62-223 PF00504.16;Chloroa_b-bind;	3e-67	-	GO:0016020,membrane;GO:0009535,chloroplast thylakoid membrane;GO:0009523,photosystem II;GO:0018298,protein-chromophore linkage;GO:0009579,thylakoid;GO:0046872,metal ion binding;GO:0009765,photosynthesis, light harvesting;GO:0016021,integral to membrane;GO:0009536,plastid;GO:0016168,chlorophyll binding;GO:0009507,chloroplast;GO:0015979,photosynthesis;GO:0009522,photosystem I	-	K08910	ko00196, Photosynthesis - antenna proteins;
comp21571_c0_seq1		comp21571_c0_seq1	down	0.33	0	#NAME?	1	1	NA	1	1	NA	-	-	131	sp|P49637|R27A3_ARATH 60S ribosomal protein L27a-3 OS=Arabidopsis thaliana GN=RPL27AC PE=2 SV=2	1e-07	gnl|CDD|185489 PTZ00160, PTZ00160, 60S ribosomal protein L27a; Provisional.	3e-12	tr|B6VC54|B6VC54_VERFO 60S ribosomal protein L27A OS=Vernicia fordii GN=RPL27A PE=2 SV=1	6e-09	gb|ACJ02353.1| 60S ribosomal protein L27A [Vernicia fordii]	6e-09	lcl|D7TWJ0_VITVI/43-87 PF00828.14;Ribosomal_L18e;	2e-08	J	GO:0005840,ribosome;GO:0030529,ribonucleoprotein complex;GO:0006412,translation;GO:0005622,intracellular;GO:0003735,structural constituent of ribosome	-	-	-
comp21583_c0_seq1	GBSP01012785	comp21583_c0_seq1	down	0.27	0.12	-1.16993	1	1	0.166748	1	1	0.999993	ATPF1B, atpD	F-type H+-transporting ATPase subunit beta	320	sp|Q01859|ATPBM_ORYSJ ATP synthase subunit beta, mitochondrial OS=Oryza sativa subsp. japonica GN=ATPB PE=1 SV=2	1e-63	gnl|CDD|181752 PRK09280, PRK09280, F0F1 ATP synthase subunit beta; Validated.	1e-84	tr|D8R809|D8R809_SELML ATP synthase subunit beta OS=Selaginella moellendorffii GN=SELMODRAFT_144585 PE=3 SV=1	1e-63	ref|XP_002960986.1| hypothetical protein SELMODRAFT_139657 [Selaginella moellendorffii] gb|EFJ38525.1| hypothetical protein SELMODRAFT_139657 [Selaginella moellendorffii]	1e-63	lcl|Q9ZR78_NICSY/207-429 PF00006.20;ATP-synt_ab;	4e-61	C	GO:0016020,membrane;GO:0046034,ATP metabolic process;GO:0005524,ATP binding;GO:0042777,plasma membrane ATP synthesis coupled proton transport;GO:0006754,ATP biosynthetic process;GO:0016787,hydrolase activity;GO:0000166,nucleotide binding;GO:0017111,nucleoside-triphosphatase activity;GO:0005739,mitochondrion;GO:0015992,proton transport;GO:0016887,ATPase activity;GO:0046961,proton-transporting ATPa…	EC:3.6.3.14	K02112	ko00190, Oxidative phosphorylation;ko00195, Photosynthesis;
comp21589_c0_seq1		comp21589_c0_seq1	up	0	0.21	Inf	1	1	NA	1	1	NA	-	-	179	-	-	-	-	-	-	-	-	-	-	-	-	-	-	-
comp21594_c0_seq1	GBSP01012916	comp21594_c0_seq1	down	0.21	0	#NAME?	1	1	NA	1	1	NA	-	-	207	-	-	gnl|CDD|176203 cd08241, QOR1, Quinone oxidoreductase (QOR). QOR catalyzes the conversion of a quinone + NAD(P)H to a hydroquinone + NAD(P)+. Quinones are cyclic diones derived from aromatic compounds. Membrane bound QOR acts in the respiratory chains of bacteria and mitochondria, while soluble QOR acts to protect from toxic quinones (e.g. DT-diaphorase) or as a soluble eye-lens protein in some ve…	4e-20	tr|Q0WWG9|Q0WWG9_ARATH Quinone reductase-like protein (Fragment) OS=Arabidopsis thaliana GN=At3g56460 PE=2 SV=1	2e-27	ref|XP_003526784.1| PREDICTED: quinone oxidoreductase-like protein 2 homolog [Glycine max]	2e-27	lcl|D7T4T5_VITVI/159-299 PF00107.21;ADH_zinc_N;	3e-14	-	GO:0008270,zinc ion binding;GO:0055114,oxidation-reduction process;GO:0005488,binding;GO:0016491,oxidoreductase activity	-	-	-
comp21605_c0_seq1	GBSP01013179	comp21605_c0_seq1	up	0	0.15	Inf	1	1	NA	1	1	NA	LHCB3	light-harvesting complex II chlorophyll a/b binding protein 3	259	sp|P27489|CB23_SOLLC Chlorophyll a-b binding protein 13, chloroplastic OS=Solanum lycopersicum GN=CAB13 PE=1 SV=1	3e-18	gnl|CDD|177662 PLN00025, PLN00025, photosystem II light harvesting chlorophyll a/b binding protein; Provisional.	4e-26	tr|F6H7T7|F6H7T7_VITVI Putative uncharacterized protein OS=Vitis vinifera GN=VIT_00s0181g00180 PE=4 SV=1	1e-17	emb|CBI23320.3| unnamed protein product [Vitis vinifera]	1e-17	-	-	-	GO:0016020,membrane;GO:0009535,chloroplast thylakoid membrane;GO:0009523,photosystem II;GO:0018298,protein-chromophore linkage;GO:0009579,thylakoid;GO:0046872,metal ion binding;GO:0009765,photosynthesis, light harvesting;GO:0016021,integral to membrane;GO:0009536,plastid;GO:0016168,chlorophyll binding;GO:0009507,chloroplast;GO:0015979,photosynthesis;GO:0009522,photosystem I	-	K08914	ko00196, Photosynthesis - antenna proteins;
comp21617_c0_seq1	GBSP01013166	comp21617_c0_seq1	down	0.11	0	#NAME?	1	1	NA	1	1	NA	-	-	207	sp|Q9SH59|RTNLC_ARATH Reticulon-like protein B3 OS=Arabidopsis thaliana GN=RTNLB3 PE=1 SV=1	4e-25	gnl|CDD|190314 pfam02453, Reticulon, Reticulon. Reticulon, also know as neuroendocrine-specific protein (NSP), is a protein of unknown function which associates with the endoplasmic reticulum. This family represents the C-terminal domain of the three reticulon isoforms and their homologues.	6e-28	tr|B3TLN1|B3TLN1_ELAGV 24 kDa seed maturation protein OS=Elaeis guineensis var. tenera PE=2 SV=1	1e-26	gb|AEZ00899.1| putative 24 kDa seed maturation protein [Elaeis guineensis]	4e-28	lcl|B3TLN1_ELAGV/69-231 PF02453.12;Reticulon;	4e-28	U	GO:0005783,endoplasmic reticulum	-	-	-
comp21651_c0_seq1	GBSP01012827	comp21651_c0_seq1	up	0	0.17	Inf	1	1	NA	1	1	NA	-	-	223	sp|Q9FYZ9|BAMT_ANTMA Benzoate carboxyl methyltransferase OS=Antirrhinum majus GN=BAMT PE=1 SV=1	1e-12	gnl|CDD|202667 pfam03492, Methyltransf_7, SAM dependent carboxyl methyltransferase. This family of plant methyltransferases contains enzymes that act on a variety of substrates including salicylic acid, jasmonic acid and 7-Methylxanthine. Caffeine is synthesised through sequential three-step methylation of xanthine derivatives at positions 7-N, 3-N, and 1-N. The protein 7-methylxanthine methyltra…	6e-25	tr|B8AUK3|B8AUK3_ORYSI Putative uncharacterized protein OS=Oryza sativa subsp. indica GN=OsI_14660 PE=4 SV=1	2e-15	gb|EEC76678.1| hypothetical protein OsI_14660 [Oryza sativa Indica Group]	2e-15	lcl|B8AUK3_ORYSI/94-278 PF03492.10;Methyltransf_7;	6e-17	-	GO:0046872,metal ion binding;GO:0008938,nicotinate N-methyltransferase activity;GO:0008168,methyltransferase activity;GO:0016740,transferase activity;GO:0032259,methylation;GO:0009820,alkaloid metabolic process	-	-	-
comp21670_c0_seq1		comp21670_c0_seq1	down	0.17	0	#NAME?	1	1	NA	1	1	NA	serC, PSAT1	phosphoserine aminotransferase	132	sp|Q96255|SERC_ARATH Phosphoserine aminotransferase, chloroplastic OS=Arabidopsis thaliana GN=At4g35630 PE=2 SV=1	9e-16	gnl|CDD|178071 PLN02452, PLN02452, phosphoserine transaminase.	2e-22	tr|A2XCQ4|A2XCQ4_ORYSI Phosphoserine aminotransferase OS=Oryza sativa subsp. indica GN=OsI_10089 PE=3 SV=1	2e-18	gb|EAY88614.1| hypothetical protein OsI_10089 [Oryza sativa Indica Group]	2e-18	lcl|A2XCQ4_ORYSI/63-412 PF00266.14;Aminotran_5;	2e-19	HE	GO:0008652,cellular amino acid biosynthetic process;GO:0008152,metabolic process;GO:0004648,O-phospho-L-serine:2-oxoglutarate aminotransferase activity;GO:0003824,catalytic activity;GO:0005737,cytoplasm;GO:0006563,L-serine metabolic process;GO:0008483,transaminase activity;GO:0009536,plastid;GO:0006564,L-serine biosynthetic process;GO:0016740,transferase activity;GO:0030170,pyridoxal phosphate bi…	EC:2.6.1.52	K00831	ko00260, Glycine, serine and threonine metabolism;ko00680, Methane metabolism;ko00750, Vitamin B6 metabolism;
comp21703_c0_seq1	GBSP01013275	comp21703_c0_seq1	down	0.26	0	#NAME?	1	1	NA	1	1	NA	-	-	256	-	-	-	-	tr|Q5Z406|Q5Z406_ORYSJ Putative uncharacterized protein B1206D04.21-2 OS=Oryza sativa subsp. japonica GN=B1206D04.21-2 PE=2 SV=1	1e-30	dbj|BAD62494.1| unknown protein [Oryza sativa Japonica Group] dbj|BAG99901.1| unnamed protein product [Oryza sativa Japonica Group]	1e-30	lcl|Q5Z406_ORYSJ/4-138 PB025196; Pfam-B_25196;	2e-31	-	-	-	-	-
comp21741_c0_seq1	GBSP01012877	comp21741_c0_seq1	up	0	0.16	Inf	1	1	NA	1	1	NA	PGD, gnd	6-phosphogluconate dehydrogenase	240	sp|P21577|6PGD_SYNE7 6-phosphogluconate dehydrogenase, decarboxylating OS=Synechococcus elongatus (strain PCC 7942) GN=gnd PE=1 SV=4	5e-26	gnl|CDD|177984 PLN02350, PLN02350, phosphogluconate dehydrogenase (decarboxylating).	5e-63	tr|B6RPU0|B6RPU0_9FABA Phosphogluconate dehydrogenase (Fragment) OS=Olneya tesota GN=PGDH PE=4 SV=1	9e-46	gb|ABY87057.1| phosphogluconate dehydrogenase [Olneya tesota]	9e-46	lcl|A9P8N7_POPTR/1-131 PF00393.14;6PGD;	3e-45	G	GO:0016616,oxidoreductase activity, acting on the CH-OH group of donors, NAD or NADP as acceptor;GO:0004616,phosphogluconate dehydrogenase (decarboxylating) activity;GO:0019521,D-gluconate metabolic process;GO:0005488,binding;GO:0055114,oxidation-reduction process;GO:0050661,NADP binding;GO:0006098,pentose-phosphate shunt;GO:0016491,oxidoreductase activity;GO:0050662,coenzyme binding	EC:1.1.1.44	K00033	ko00030, Pentose phosphate pathway;ko00480, Glutathione metabolism;
comp21742_c0_seq1		comp21742_c0_seq1	up	0	0.21	Inf	1	1	NA	1	1	NA	-	-	180	sp|Q9LIQ6|ING1_ARATH PHD finger protein ING1 OS=Arabidopsis thaliana GN=ING1 PE=1 SV=1	5e-16	-	-	tr|D7TS58|D7TS58_VITVI Putative uncharacterized protein OS=Vitis vinifera GN=VIT_05s0051g00350 PE=4 SV=1	6e-19	ref|XP_002285610.1| PREDICTED: PHD finger protein ING1 [Vitis vinifera] emb|CBI33330.3| unnamed protein product [Vitis vinifera]	5e-19	lcl|D7TS58_VITVI/3-107 PF12998.2;ING;	1e-20	-	GO:0046872,metal ion binding;GO:0008270,zinc ion binding	-	-	-
comp21744_c0_seq1	GBSP01013393	comp21744_c0_seq1	up	0	0.08	Inf	1	1	NA	1	1	NA	-	-	447	-	-	-	-	-	-	-	-	-	-	-	-	-	-	-
comp21758_c0_seq1	GBSP01013004	comp21758_c0_seq1	down	0.13	0	#NAME?	1	1	NA	1	1	NA	-	-	334	-	-	-	-	tr|G7XTX7|G7XTX7_ASPKW Endoglucanase OS=Aspergillus kawachii (strain NBRC 4308) GN=AKAW_08500 PE=4 SV=1	1e-48	dbj|GAA90386.1| endoglucanase [Aspergillus kawachii IFO 4308]	1e-48	lcl|A2R5J9_ASPNC/3-234 PF03443.9;Glyco_hydro_61;	1e-49	-	GO:0030248,cellulose binding;GO:0004553,hydrolase activity, hydrolyzing O-glycosyl compounds;GO:0016787,hydrolase activity;GO:0008152,metabolic process;GO:0005975,carbohydrate metabolic process;GO:0005576,extracellular region;GO:0016798,hydrolase activity, acting on glycosyl bonds	-	-	-
comp21778_c0_seq1		comp21778_c0_seq1	up	0	0.21	Inf	1	1	NA	1	1	NA	-	-	182	-	-	-	-	-	-	-	-	-	-	-	-	-	-	-
comp21800_c0_seq1	GBSP01012731	comp21800_c0_seq1	up	0.08	0.22	1.45943	1	1	0.120494	1	1	0.97174	TIA1, TIAL1	nucleolysin TIA-1/TIAR	263	-	-	-	-	tr|Q2XPV3|Q2XPV3_SOLTU Oligouridylate binding protein-like protein OS=Solanum tuberosum PE=2 SV=1	5e-39	gb|ABB72820.1| oligouridylate binding protein-like protein [Solanum tuberosum]	4e-39	lcl|Q9LJH8_ARATH/267-334 PF00076.17;RRM_1;	3e-17	-	GO:0000166,nucleotide binding;GO:0003676,nucleic acid binding	-	K13201	-
comp21823_c0_seq1	GBSP01012810	comp21823_c0_seq1	up	0	0.09	Inf	1	1	NA	1	1	NA	-	-	436	-	-	-	-	-	-	-	-	-	-	-	-	-	-	-
comp21849_c0_seq1	GBSP01012922	comp21849_c0_seq1	up	0	0.19	Inf	1	1	NA	1	1	NA	-	-	204	-	-	-	-	-	-	-	-	-	-	-	-	-	-	-
comp21889_c0_seq1		comp21889_c0_seq1	down	0.22	0	#NAME?	1	1	NA	1	1	NA	-	-	197	sp|Q9ZU91|E133_ARATH Glucan endo-1,3-beta-glucosidase 3 OS=Arabidopsis thaliana GN=At2g01630 PE=1 SV=2	1e-27	gnl|CDD|201161 pfam00332, Glyco_hydro_17, Glycosyl hydrolases family 17.	4e-15	tr|B9H3B0|B9H3B0_POPTR Predicted protein OS=Populus trichocarpa GN=POPTRDRAFT_855011 PE=3 SV=1	1e-30	ref|XP_002305879.1| predicted protein [Populus trichocarpa] gb|EEE86390.1| predicted protein [Populus trichocarpa]	1e-30	lcl|B9T103_RICCO/34-355 PF00332.13;Glyco_hydro_17;	3e-31	-	GO:0042973,glucan endo-1,3-beta-D-glucosidase activity;GO:0043169,cation binding;GO:0004553,hydrolase activity, hydrolyzing O-glycosyl compounds;GO:0016787,hydrolase activity;GO:0008152,metabolic process;GO:0005975,carbohydrate metabolic process;GO:0003824,catalytic activity;GO:0016798,hydrolase activity, acting on glycosyl bonds	-	-	-
comp21905_c0_seq1	GBSP01012682	comp21905_c0_seq1	up	0	0.1	Inf	1	1	NA	1	1	NA	-	-	374	-	-	-	-	-	-	-	-	-	-	-	-	-	-	-
comp21910_c0_seq1		comp21910_c0_seq1	down	0.12	0	#NAME?	1	1	NA	1	1	NA	-	-	177	-	-	-	-	-	-	-	-	-	-	-	-	-	-	-
comp21952_c0_seq1	GBSP01012910	comp21952_c0_seq1	up	0	0.14	Inf	1	1	NA	1	1	NA	-	-	268	sp|Q9CAA4|BIM2_ARATH Transcription factor BIM2 OS=Arabidopsis thaliana GN=BIM2 PE=1 SV=1	4e-13	-	-	tr|F2EIH3|F2EIH3_HORVD Predicted protein (Fragment) OS=Hordeum vulgare var. distichum PE=2 SV=1	2e-21	dbj|BAK07145.1| predicted protein [Hordeum vulgare subsp. vulgare]	2e-21	lcl|F2CQ22_HORVD/369-565 PB005442; Pfam-B_5442;	8e-23	-	GO:0005634,nucleus;GO:0006355,regulation of transcription, DNA-dependent	-	-	-
comp21959_c0_seq1		comp21959_c0_seq1	down	0.28	0	#NAME?	1	1	NA	1	1	NA	-	-	154	-	-	-	-	-	-	-	-	-	-	-	-	-	-	-
comp21960_c0_seq1	GBSP01013352	comp21960_c0_seq1	down	0.42	0	#NAME?	1	1	NA	1	1	NA	PSMB3	20S proteasome subunit beta 3	207	sp|O65084|PSB3_PICMA Proteasome subunit beta type-3 OS=Picea mariana GN=PBC1 PE=2 SV=1	5e-39	gnl|CDD|48457 cd03759, proteasome_beta_type_3, proteasome beta type-3 subunit. The 20S proteasome, multisubunit proteolytic complex, is the central enzyme of nonlysosomal protein degradation in both the cytosol and nucleus. It is composed of 28 subunits arranged as four homoheptameric rings that stack on top of one another forming an elongated alpha-beta-beta-alpha cylinder with a central cavity.…	2e-39	tr|C6SXW4|C6SXW4_SOYBN Proteasome subunit beta type OS=Glycine max PE=2 SV=1	1e-37	ref|NP_001237278.1| uncharacterized protein LOC100306084 [Glycine max] gb|ACU14087.1| unknown [Glycine max]	1e-37	lcl|PSB3_PICMA/5-189 PF00227.21;Proteasome;	2e-38	O	GO:0004175,endopeptidase activity;GO:0005634,nucleus;GO:0051603,proteolysis involved in cellular protein catabolic process;GO:0008233,peptidase activity;GO:0004298,threonine-type endopeptidase activity;GO:0000502,proteasome complex;GO:0005737,cytoplasm;GO:0005839,proteasome core complex;GO:0016787,hydrolase activity	EC:3.4.25.1	K02735	ko03050, Proteasome;
comp22009_c0_seq1	GBSP01014005	comp22009_c0_seq1	down	0.43	0	#NAME?	1	1	NA	1	1	NA	UBE1, UBA1	ubiquitin-activating enzyme E1	202	sp|P31252|UBE13_WHEAT Ubiquitin-activating enzyme E1 3 OS=Triticum aestivum GN=UBA3 PE=2 SV=1	3e-28	gnl|CDD|130475 TIGR01408, Ube1, ubiquitin-activating enzyme E1. This model represents the full length, over a thousand amino acids, of a multicopy family of eukaryotic proteins, many of which are designated ubiquitin-activating enzyme E1. Members have two copies of the ThiF family domain (pfam00899), a repeat found in ubiquitin-activating proteins (pfam02134), and other regions.	7e-29	tr|Q75VJ9|Q75VJ9_TOBAC Ubiquitin activating enzyme 1 OS=Nicotiana tabacum PE=2 SV=1	9e-30	emb|CAA71762.1| Ubiquitin activating enzyme E1 [Nicotiana tabacum]	9e-30	lcl|D7SQU6_VITVI/429-573 PF00899.16;ThiF;	2e-11	O	GO:0008641,small protein activating enzyme activity;GO:0006464,cellular protein modification process;GO:0005524,ATP binding;GO:0000166,nucleotide binding;GO:0003824,catalytic activity;GO:0005488,binding;GO:0016874,ligase activity	EC:6.3.2.19	K03178	ko04120, Ubiquitin mediated proteolysis;ko05012, Parkinson's disease;
comp22014_c0_seq1		comp22014_c0_seq1	down	0.21	0	#NAME?	1	1	NA	1	1	NA	-	-	104	-	-	-	-	-	-	-	-	-	-	-	-	-	-	-
comp22064_c0_seq1	GBSP01013859	comp22064_c0_seq1	up	0	0.25	Inf	1	1	NA	1	1	NA	E2.1.1.104	caffeoyl-CoA O-methyltransferase	309	sp|O81185|CAMT1_EUCGL Caffeoyl-CoA O-methyltransferase 1 OS=Eucalyptus globulus GN=CCOMT PE=2 SV=1	1e-39	gnl|CDD|201880 pfam01596, Methyltransf_3, O-methyltransferase. Members of this family are O-methyltransferases. The family includes catechol o-methyltransferase, caffeoyl-CoA O-methyltransferase and a family of bacterial O-methyltransferases that may be involved in antibiotic production.	7e-57	tr|Q2YHM9|Q2YHM9_PLAMJ Caffeoyl-CoA O-methyltransferase (Fragment) OS=Plantago major GN=ccoAOMT3 PE=2 SV=1	3e-52	emb|CAJ43712.1| caffeoyl-CoA O-methyltransferase [Plantago major]	3e-52	lcl|Q2YHM9_PLAMJ/42-255 PF01596.12;Methyltransf_3;	3e-53	Q	GO:0046872,metal ion binding;GO:0008171,O-methyltransferase activity;GO:0009809,lignin biosynthetic process;GO:0008168,methyltransferase activity;GO:0042409,caffeoyl-CoA O-methyltransferase activity;GO:0016740,transferase activity;GO:0032259,methylation	EC:2.1.1.104	K00588	ko00360, Phenylalanine metabolism;ko00940, Phenylpropanoid biosynthesis;ko00941, Flavonoid biosynthesis;ko00945, Stilbenoid, diarylheptanoid and gingerol biosynthesis;
comp22098_c0_seq1	GBSP01013970	comp22098_c0_seq1	down	0.09	0	#NAME?	1	1	NA	1	1	NA	-	-	236	-	-	-	-	-	-	-	-	-	-	-	-	-	-	-
comp22144_c0_seq1	GBSP01013694	comp22144_c0_seq1	down	0.27	0	#NAME?	1	1	NA	1	1	NA	-	-	240	-	-	gnl|CDD|162100 TIGR00907, 2A0304, amino acid permease (GABA permease).	1e-15	tr|B6HB69|B6HB69_PENCW Pc18g03010 protein OS=Penicillium chrysogenum (strain ATCC 28089 / DSM 1075 / Wisconsin 54-1255) GN=Pc18g03010 PE=4 SV=1	5e-26	ref|XP_002562141.1| Pc18g03010 [Penicillium chrysogenum Wisconsin 54-1255] emb|CAP94525.1| Pc18g03010 [Penicillium chrysogenum Wisconsin 54-1255]	4e-26	lcl|B6HB69_PENCW/40-488 PF13520.1;AA_permease_2;	3e-12	E	GO:0016020,membrane;GO:0006810,transport;GO:0006865,amino acid transport;GO:0055085,transmembrane transport;GO:0016021,integral to membrane;GO:0003333,amino acid transmembrane transport;GO:0015171,amino acid transmembrane transporter activity	-	-	-
comp22151_c0_seq1	GBSP01013576	comp22151_c0_seq1	down	0.17	0	#NAME?	1	1	NA	1	1	NA	-	-	253	-	-	-	-	-	-	-	-	-	-	-	-	-	-	-
comp22168_c0_seq1	GBSP01014080	comp22168_c0_seq1	down	0.16	0	#NAME?	1	1	NA	1	1	NA	-	-	266	-	-	-	-	-	-	-	-	-	-	-	-	-	-	-
comp22169_c0_seq1		comp22169_c0_seq1	down	0.31	0	#NAME?	1	1	NA	1	1	NA	-	-	140	-	-	-	-	-	-	-	-	-	-	-	-	-	-	-
comp22201_c0_seq1		comp22201_c0_seq1	down	0.14	0	#NAME?	1	1	NA	1	1	NA	pfk	pyrophosphate--fructose-6-phosphate 1-phosphotransferase	151	sp|Q41141|PFPB_RICCO Pyrophosphate--fructose 6-phosphate 1-phosphotransferase subunit beta OS=Ricinus communis GN=PFP-BETA PE=3 SV=1	5e-23	gnl|CDD|177893 PLN02251, PLN02251, pyrophosphate-dependent phosphofructokinase.	2e-35	tr|Q42197|Q42197_ARATH Pyrophosphate-fructose 6-P 1-phosphotransferase OS=Arabidopsis thaliana PE=4 SV=2	4e-24	ref|XP_002271059.1| PREDICTED: pyrophosphate--fructose 6-phosphate 1-phosphotransferase subunit beta [Vitis vinifera] emb|CBI28853.3| unnamed protein product [Vitis vinifera]	3e-22	lcl|C8PT93_9SPIO/421-531 PB009361; Pfam-B_9361;	3e-11	-	GO:0016310,phosphorylation;GO:0003872,6-phosphofructokinase activity;GO:0008152,metabolic process;GO:0005524,ATP binding;GO:0016301,kinase activity;GO:0006096,glycolysis;GO:0003824,catalytic activity;GO:0005945,6-phosphofructokinase complex;GO:0047334,diphosphate-fructose-6-phosphate 1-phosphotransferase activity;GO:0000166,nucleotide binding;GO:0016740,transferase activity	EC:2.7.1.90	K00895	ko00051, Fructose and mannose metabolism;
comp22222_c0_seq1		comp22222_c0_seq1	up	0	0.1	Inf	1	1	NA	1	1	NA	-	-	188	sp|P48600|IF4E2_ORYSJ Eukaryotic translation initiation factor 4E-2 OS=Oryza sativa subsp. japonica GN=Os10g0467600 PE=2 SV=2	1e-09	-	-	tr|B0F832|B0F832_CUCSA Eukaryotic initiation factor iso4E OS=Cucumis sativus GN=eIF(iso)4E PE=3 SV=1	1e-09	gb|ABY56102.1| eukaryotic initiation factor iso4E [Cucumis sativus]	1e-09	lcl|A0EXV1_PEA/31-192 PF01652.13;IF4E;	9e-10	-	GO:0006413,translational initiation;GO:0003743,translation initiation factor activity;GO:0003723,RNA binding;GO:0006412,translation;GO:0006417,regulation of translation;GO:0005737,cytoplasm	-	-	-
comp22228_c0_seq1		comp22228_c0_seq1	up	0	0.19	Inf	1	1	NA	1	1	NA	PIKFYVE, FAB1	1-phosphatidylinositol-3-phosphate 5-kinase	195	sp|Q9Z1T6|FYV1_MOUSE 1-phosphatidylinositol-3-phosphate 5-kinase OS=Mus musculus GN=Pikfyve PE=1 SV=3	7e-08	gnl|CDD|48151 cd03334, Fab1_TCP, TCP-1 like domain of the eukaryotic phosphatidylinositol 3-phosphate (PtdIns3P) 5-kinase Fab1. Fab1p is important for vacuole size regulation, presumably by modulating PtdIns(3,5)P2 effector activity. In the human homolog p235/PIKfyve deletion of this domain leads to loss of catalytic activity. However no exact function this domain has been defined. In general, ch…	3e-25	tr|G7JS40|G7JS40_MEDTR 1-phosphatidylinositol-3-phosphate 5-kinase-like protein OS=Medicago truncatula GN=MTR_4g124590 PE=4 SV=1	1e-28	ref|XP_003542384.1| PREDICTED: 1-phosphatidylinositol-3-phosphate 5-kinase-like [Glycine max]	7e-29	lcl|D7TC87_VITVI/389-662 PF00118.19;Cpn60_TCP1;	1e-30	T	GO:0044267,cellular protein metabolic process;GO:0016307,phosphatidylinositol phosphate kinase activity;GO:0046872,metal ion binding;GO:0046488,phosphatidylinositol metabolic process;GO:0005524,ATP binding;GO:0046854,phosphatidylinositol phosphorylation	EC:2.7.1.150	K00921	ko00562, Inositol phosphate metabolism;ko04070, Phosphatidylinositol signaling system;ko04145, Phagosome;ko04810, Regulation of actin cytoskeleton;
comp22256_c0_seq1		comp22256_c0_seq1	down	0.23	0	#NAME?	1	1	NA	1	1	NA	-	-	194	-	-	-	-	tr|B6HL02|B6HL02_PENCW Pc21g16440 protein OS=Penicillium chrysogenum (strain ATCC 28089 / DSM 1075 / Wisconsin 54-1255) GN=Pc21g16440 PE=4 SV=1	2e-14	ref|XP_002568651.1| Pc21g16440 [Penicillium chrysogenum Wisconsin 54-1255] emb|CAP96541.1| Pc21g16440 [Penicillium chrysogenum Wisconsin 54-1255]	2e-14	lcl|B6HL02_PENCW/75-401 PF06500.6;DUF1100;	2e-15	-	-	-	-	-
comp22257_c0_seq1		comp22257_c0_seq1	down	0.14	0	#NAME?	1	1	NA	1	1	NA	-	-	157	-	-	gnl|CDD|133139 cd05472, cnd41_like, Chloroplast Nucleoids DNA-binding Protease, catalyzes the degradation of ribulose-1,5-bisphosphate carboxylase/oxygenase. Chloroplast Nucleoids DNA-binding Protease catalyzes the degradation of ribulose-1,5-bisphosphate carboxylase/oxygenase (Rubisco) in senescent leaves of tobacco. Antisense tobacco with reduced amount of CND41 maintained green leaves and cons…	3e-17	tr|F2E066|F2E066_HORVD Predicted protein (Fragment) OS=Hordeum vulgare var. distichum PE=2 SV=1	8e-10	dbj|BAK00738.1| predicted protein [Hordeum vulgare subsp. vulgare]	7e-10	lcl|F2E066_HORVD/11-179 PF00026.18;Asp;	2e-10	O	GO:0016787,hydrolase activity;GO:0008233,peptidase activity;GO:0006508,proteolysis;GO:0004190,aspartic-type endopeptidase activity	-	-	-
comp22270_c0_seq1	GBSP01013921	comp22270_c0_seq1	up	0	0.06	Inf	1	1	NA	1	1	NA	RP-L26e, RPL26	large subunit ribosomal protein L26e	344	sp|Q9FJX2|RL262_ARATH 60S ribosomal protein L26-2 OS=Arabidopsis thaliana GN=RPL26B PE=2 SV=1	6e-50	gnl|CDD|185508 PTZ00194, PTZ00194, 60S ribosomal protein L26; Provisional.	6e-59	tr|C6TFI8|C6TFI8_SOYBN Putative uncharacterized protein OS=Glycine max PE=2 SV=1	1e-50	ref|XP_003517345.1| PREDICTED: 60S ribosomal protein L26-1-like [Glycine max]	1e-50	lcl|A9T3L6_PHYPA/45-89 PF00467.24;KOW;	8e-14	J	GO:0005840,ribosome;GO:0015934,large ribosomal subunit;GO:0030529,ribonucleoprotein complex;GO:0006412,translation;GO:0005622,intracellular;GO:0003735,structural constituent of ribosome	-	K02898	ko03010, Ribosome;
comp22333_c0_seq1	GBSP01013666	comp22333_c0_seq1	down	0.34	0	#NAME?	1	1	NA	1	1	NA	-	-	259	-	-	-	-	-	-	-	-	-	-	-	-	-	-	-
comp22376_c0_seq1	GBSP01013620	comp22376_c0_seq1	up	0	0.14	Inf	1	1	NA	1	1	NA	-	-	271	sp|P29675|SF3_HELAN Pollen-specific protein SF3 OS=Helianthus annuus GN=SF3 PE=2 SV=1	5e-36	gnl|CDD|188825 cd09441, LIM2_SF3, The second Lim domain of pollen specific protein SF3. The second Lim domain of pollen specific protein SF3: SF3 is a Lim protein that is found exclusively in mature plant pollen grains. It contains two LIM domains. The exact function of SF3 is unknown. It may be a transcription factor required for the expression of late pollen genes. It is possible that SF3 prote…	5e-29	tr|A5BYE7|A5BYE7_VITVI Putative uncharacterized protein OS=Vitis vinifera GN=VIT_18s0001g09040 PE=4 SV=1	5e-51	ref|XP_002285355.1| PREDICTED: pollen-specific protein SF3 [Vitis vinifera] emb|CAN72849.1| hypothetical protein VITISV_013939 [Vitis vinifera] emb|CBI19396.3| unnamed protein product [Vitis vinifera]	5e-51	lcl|A5BYE7_VITVI/110-166 PF00412.17;LIM;	2e-23	TZ	GO:0046872,metal ion binding;GO:0008270,zinc ion binding	-	-	-
comp22406_c0_seq1		comp22406_c0_seq1	down	0.13	0	#NAME?	1	1	NA	1	1	NA	-	-	174	sp|Q39173|P2_ARATH NADP-dependent alkenal double bond reductase P2 OS=Arabidopsis thaliana GN=P2 PE=2 SV=2	1e-10	gnl|CDD|178699 PLN03154, PLN03154, putative allyl alcohol dehydrogenase; Provisional.	2e-15	tr|Q7XUK3|Q7XUK3_ORYSJ NADPH oxidoreductase OS=Oryza sativa subsp. japonica GN=OSJNBa0067K08.13 PE=2 SV=2	4e-12	gb|EAY94706.1| hypothetical protein OsI_16484 [Oryza sativa Indica Group]	3e-12	-	-	R	GO:0052579,(+)-pulegone reductase, (+)-isomenthone as substrate, activity;GO:0005737,cytoplasm;GO:0005488,binding;GO:0055114,oxidation-reduction process;GO:0070402,NADPH binding;GO:0042214,terpene metabolic process;GO:0052580,(+)-pulegone reductase, (-)-menthone as substrate, activity;GO:0008270,zinc ion binding;GO:0016491,oxidoreductase activity	-	-	-
comp22429_c0_seq1	GBSP01013974	comp22429_c0_seq1	down	0.14	0.06	-1.22239	1	1	0.0381458	1	1	0.763884	UBE2G1, UBC7	ubiquitin-conjugating enzyme E2 G1	319	sp|P25868|UBC7_WHEAT Ubiquitin-conjugating enzyme E2 7 OS=Triticum aestivum GN=UBC7 PE=2 SV=1	1e-23	-	-	tr|Q8VWU2|Q8VWU2_NARPS Putative ubiquitin conjugating enzyme (Fragment) OS=Narcissus pseudonarcissus PE=2 SV=1	2e-24	gb|AAL69368.1|AF462205_1 putative ubiquitin conjugating enzyme [Narcissus pseudonarcissus]	2e-24	lcl|UBC7_ARATH/8-159 PF00179.21;UQ_con;	4e-19	O	GO:0005524,ATP binding;GO:0000166,nucleotide binding;GO:0016881,acid-amino acid ligase activity;GO:0016567,protein ubiquitination;GO:0016874,ligase activity;GO:0004842,ubiquitin-protein ligase activity	EC:6.3.2.19	K10575	ko04120, Ubiquitin mediated proteolysis;ko04141, Protein processing in endoplasmic reticulum;ko05012, Parkinson's disease;
comp22445_c0_seq1	GBSP01014224	comp22445_c0_seq1	up	0	0.15	Inf	1	1	NA	1	1	NA	HNRNPA1_3	heterogeneous nuclear ribonucleoprotein A1/A3	261	-	-	gnl|CDD|197681 smart00360, RRM, RNA recognition motif.	3e-14	tr|C0P558|C0P558_MAIZE Putative uncharacterized protein OS=Zea mays PE=2 SV=1	3e-29	ref|NP_001168409.1| uncharacterized protein LOC100382178 [Zea mays] gb|ACN28124.1| unknown [Zea mays]	3e-29	lcl|C0P558_MAIZE/178-246 PF00076.17;RRM_1;	5e-28	-	GO:0000166,nucleotide binding;GO:0003676,nucleic acid binding	-	K12741	ko03040, Spliceosome;
comp22486_c0_seq1		comp22486_c0_seq1	down	0.25	0.11	-1.18442	1	1	0.145892	1	1	0.999993	-	-	178	-	-	-	-	tr|D7U269|D7U269_VITVI Putative uncharacterized protein OS=Vitis vinifera GN=VIT_07s0005g00200 PE=3 SV=1	6e-17	ref|XP_002267361.2| PREDICTED: uncharacterized protein LOC100260666 [Vitis vinifera]	6e-17	lcl|D7U269_VITVI/433-961 PB001751; Pfam-B_1751;	7e-18	-	GO:0005524,ATP binding;GO:0000166,nucleotide binding;GO:0017111,nucleoside-triphosphatase activity	-	-	-
comp22494_c0_seq1	GBSP01014181	comp22494_c0_seq1	down	0.28	0	#NAME?	1	1	NA	1	1	NA	-	-	236	-	-	-	-	-	-	-	-	-	-	-	-	-	-	-
comp22516_c0_seq1	GBSP01013897	comp22516_c0_seq1	down	0.08	0	#NAME?	1	1	NA	1	1	NA	-	-	276	sp|Q4U3U4|QAY_NEUTR Quinate permease OS=Neurospora terricola GN=qa-y PE=3 SV=1	2e-09	gnl|CDD|200987 pfam00083, Sugar_tr, Sugar (and other) transporter.	6e-26	tr|A1DCI8|A1DCI8_NEOFI Sugar transporter (Hexose transporter) OS=Neosartorya fischeri (strain ATCC 1020 / DSM 3700 / FGSC A1164 / NRRL 181) GN=NFIA_026220 PE=3 SV=1	5e-44	ref|XP_001261445.1| sugar transporter (hexose transporter [Neosartorya fischeri NRRL 181] gb|EAW19548.1| sugar transporter (hexose transporter [Neosartorya fischeri NRRL 181]	5e-44	lcl|A1DCI8_NEOFI/42-492 PF00083.19;Sugar_tr;	5e-45	R	GO:0016020,membrane;GO:0006810,transport;GO:0055085,transmembrane transport;GO:0019630,quinate metabolic process;GO:0008643,carbohydrate transport;GO:0016021,integral to membrane;GO:0005886,plasma membrane;GO:0005215,transporter activity;GO:0022857,transmembrane transporter activity;GO:0022891,substrate-specific transmembrane transporter activity	-	-	-
comp22533_c0_seq1	GBSP01013911	comp22533_c0_seq1	up	0	0.04	Inf	1	1	NA	1	1	NA	AKR1	aldehyde reductase	479	sp|Q10494|YDG7_SCHPO Uncharacterized oxidoreductase C26F1.07 OS=Schizosaccharomyces pombe (strain 972 / ATCC 24843) GN=SPAC26F1.07 PE=2 SV=1	4e-47	gnl|CDD|31001 COG0656, ARA1, Aldo/keto reductases, related to diketogulonate reductase [General function prediction only].	4e-52	tr|B6H913|B6H913_PENCW Pc16g06340 protein OS=Penicillium chrysogenum (strain ATCC 28089 / DSM 1075 / Wisconsin 54-1255) GN=Pc16g06340 PE=4 SV=1	4e-80	ref|XP_002560970.1| Pc16g06340 [Penicillium chrysogenum Wisconsin 54-1255] emb|CAP93304.1| Pc16g06340 [Penicillium chrysogenum Wisconsin 54-1255]	3e-80	lcl|B6H913_PENCW/16-287 PF00248.16;Aldo_ket_red;	3e-81	R	GO:0008106,alcohol dehydrogenase (NADP+) activity;GO:0055114,oxidation-reduction process;GO:0016491,oxidoreductase activity	EC:1.1.1.21	K00011	ko00040, Pentose and glucuronate interconversions;ko00051, Fructose and mannose metabolism;ko00052, Galactose metabolism;ko00561, Glycerolipid metabolism;ko00620, Pyruvate metabolism;
comp22573_c0_seq1		comp22573_c0_seq1	down	0.23	0	#NAME?	1	1	NA	1	1	NA	-	-	188	-	-	-	-	-	-	-	-	-	-	-	-	-	-	-
comp22596_c0_seq1		comp22596_c0_seq1	down	0.22	0	#NAME?	1	1	NA	1	1	NA	-	-	196	sp|P38680|MTR_NEUCR N amino acid transport system protein OS=Neurospora crassa (strain ATCC 24698 / 74-OR23-1A / CBS 708.71 / DSM 1257 / FGSC 987) GN=mtr PE=3 SV=2	5e-17	-	-	tr|Q0CYL3|Q0CYL3_ASPTN N amino acid transport system protein OS=Aspergillus terreus (strain NIH 2624 / FGSC A1156) GN=ATEG_01221 PE=4 SV=1	4e-21	ref|XP_001208586.1| N amino acid transport system protein [Aspergillus terreus NIH2624] gb|EAU37978.1| N amino acid transport system protein [Aspergillus terreus NIH2624]	3e-21	lcl|Q0CYL3_ASPTN/55-451 PF01490.13;Aa_trans;	4e-22	-	GO:0006810,transport;GO:0016020,membrane;GO:0006865,amino acid transport;GO:0016021,integral to membrane	-	-	-
comp22612_c0_seq1	GBSP01013606	comp22612_c0_seq1	up	0	0.24	Inf	1	1	NA	1	1	NA	-	-	234	-	-	-	-	-	-	-	-	-	-	-	-	-	-	-
comp22632_c0_seq1		comp22632_c0_seq1	down	0.31	0	#NAME?	1	1	NA	1	1	NA	ATPeVPL, ATP6L	V-type H+-transporting ATPase 16kDa proteolipid subunit	139	sp|O22552|VATL_VIGRR V-type proton ATPase 16 kDa proteolipid subunit OS=Vigna radiata var. radiata PE=2 SV=1	5e-25	gnl|CDD|130170 TIGR01100, V_ATP_synt_C, vacuolar ATP synthase 16 kDa proteolipid subunit. This model describes the vacuolar ATP synthase 16 kDa proteolipid subunit in eukaryotes and includes members from diverse groups e.g., fungi, plants, parasites etc. The principal role V-ATPases are the acidification of intracellular compartments of eukaryotic cells.	9e-22	tr|Q9S953|Q9S953_MESCR Vacuolar H(+)-ATPase subunit C (Fragment) OS=Mesembryanthemum crystallinum PE=4 SV=1	2e-24	gb|AAB36111.1| vacuolar H(+)-ATPase subunit C [Mesembryanthemum crystallinum, leaf, Peptide Partial, 76 aa]	2e-24	lcl|A6QTK9_AJECN/1-94 PB442388; Pfam-B_442388;	4e-07	C	GO:0033179,proton-transporting V-type ATPase, V0 domain;GO:0016020,membrane;GO:0006810,transport;GO:0006811,ion transport;GO:0005773,vacuole;GO:0005774,vacuolar membrane;GO:0015991,ATP hydrolysis coupled proton transport;GO:0016021,integral to membrane;GO:0033177,proton-transporting two-sector ATPase complex, proton-transporting domain;GO:0015078,hydrogen ion transmembrane transporter activity;GO…	EC:3.6.3.14	K02155	ko00190, Oxidative phosphorylation;ko04142, Lysosome;ko04145, Phagosome;ko04721, Synaptic vesicle cycle;ko04966, Collecting duct acid secretion;ko05110, Vibrio cholerae infection;ko05120, Epithelial cell signaling in Helicobacter pylori infection;ko05152, Tuberculosis;ko05323, Rheumatoid arthritis;
comp22635_c0_seq1	GBSP01014198	comp22635_c0_seq1	up	0	0.08	Inf	1	1	NA	1	1	NA	ilvC	ketol-acid reductoisomerase	472	sp|Q65XK0|ILV5_ORYSJ Ketol-acid reductoisomerase, chloroplastic OS=Oryza sativa subsp. japonica GN=Os05g0573700 PE=1 SV=1	4e-56	-	-	tr|G8FGP7|G8FGP7_ELAGV Ketol-acid reductoisomerase (Fragment) OS=Elaeis guineensis var. tenera GN=KAR PE=2 SV=1	3e-61	gb|AEQ94182.1| ketol-acid reductoisomerase [Elaeis guineensis]	3e-61	lcl|Q5VPB9_ORYSJ/74-255 PF07991.7;IlvN;	3e-33	-	GO:0000287,magnesium ion binding;GO:0016616,oxidoreductase activity, acting on the CH-OH group of donors, NAD or NADP as acceptor;GO:0008652,cellular amino acid biosynthetic process;GO:0016853,isomerase activity;GO:0004455,ketol-acid reductoisomerase activity;GO:0042803,protein homodimerization activity;GO:0055114,oxidation-reduction process;GO:0005488,binding;GO:0070402,NADPH binding;GO:0009082,…	EC:1.1.1.86	K00053	ko00290, Valine, leucine and isoleucine biosynthesis;ko00770, Pantothenate and CoA biosynthesis;
comp22683_c0_seq1		comp22683_c0_seq1	down	0.14	0	#NAME?	1	1	NA	1	1	NA	-	-	154	-	-	gnl|CDD|178522 PLN02934, PLN02934, triacylglycerol lipase.	5e-15	tr|C5Z0G8|C5Z0G8_SORBI Putative uncharacterized protein Sb09g004130 OS=Sorghum bicolor GN=Sb09g004130 PE=4 SV=1	9e-10	ref|XP_003568906.1| PREDICTED: uncharacterized protein LOC100843264 [Brachypodium distachyon]	6e-10	lcl|C5Z0G8_SORBI/139-302 PF01764.20;Lipase_3;	3e-11	-	GO:0016787,hydrolase activity;GO:0004806,triglyceride lipase activity;GO:0006629,lipid metabolic process	-	-	-
comp22701_c0_seq1	GBSP01013821	comp22701_c0_seq1	down	0.2	0	#NAME?	1	1	NA	1	1	NA	-	-	216	-	-	-	-	-	-	-	-	-	-	-	-	-	-	-
comp22727_c0_seq1	GBSP01014175	comp22727_c0_seq1	up	0	0.06	Inf	1	1	NA	1	1	NA	RP-S5e, RPS5	small subunit ribosomal protein S5e	339	sp|O65731|RS5_CICAR 40S ribosomal protein S5 (Fragment) OS=Cicer arietinum GN=RPS5 PE=2 SV=1	2e-61	gnl|CDD|185439 PTZ00091, PTZ00091, 40S ribosomal protein S5; Provisional.	6e-65	tr|B3TLN7|B3TLN7_ELAGV 40S ribosomal protein S5 OS=Elaeis guineensis var. tenera PE=2 SV=1	6e-64	gb|ACF06468.1| 40S ribosomal protein S5 [Elaeis guineensis]	6e-64	lcl|A9P9V1_POPTR/53-139 PF00177.16;Ribosomal_S7;	1e-39	J	GO:0005840,ribosome;GO:0003723,RNA binding;GO:0030529,ribonucleoprotein complex;GO:0006412,translation;GO:0005622,intracellular;GO:0003735,structural constituent of ribosome;GO:0015935,small ribosomal subunit	-	K02989	ko03010, Ribosome;
comp22741_c0_seq1		comp22741_c0_seq1	down	0.39	0	#NAME?	1	1	NA	1	1	NA	-	-	170	-	-	-	-	-	-	-	-	-	-	-	-	-	-	-
comp22747_c0_seq1		comp22747_c0_seq1	up	0	0.21	Inf	1	1	NA	1	1	NA	-	-	180	-	-	-	-	tr|B9H432|B9H432_POPTR Predicted protein OS=Populus trichocarpa GN=POPTRDRAFT_818033 PE=4 SV=1	4e-09	ref|XP_002306013.1| predicted protein [Populus trichocarpa] gb|EEE86524.1| predicted protein [Populus trichocarpa]	4e-09	lcl|B9H432_POPTR/2-259 PF02900.13;LigB;	3e-09	-	GO:0016702,oxidoreductase activity, acting on single donors with incorporation of molecular oxygen, incorporation of two atoms of oxygen;GO:0016701,oxidoreductase activity, acting on single donors with incorporation of molecular oxygen;GO:0008270,zinc ion binding;GO:0006725,cellular aromatic compound metabolic process;GO:0055114,oxidation-reduction process;GO:0016491,oxidoreductase activity;GO:00…	-	-	-
comp22759_c0_seq1	GBSP01014007	comp22759_c0_seq1	down	0.16	0	#NAME?	1	1	NA	1	1	NA	-	-	280	sp|Q86BN8|PTPM1_DROME Protein-tyrosine phosphatase mitochondrial 1-like protein OS=Drosophila melanogaster GN=Plip PE=2 SV=1	6e-09	-	-	tr|C6TET0|C6TET0_SOYBN Putative uncharacterized protein OS=Glycine max PE=2 SV=1	9e-45	ref|NP_001242698.1| uncharacterized protein LOC100786889 [Glycine max] gb|ACU20332.1| unknown [Glycine max]	8e-45	lcl|C6TET0_SOYBN/68-194 PF00782.15;DSPc;	6e-23	V	GO:0035335,peptidyl-tyrosine dephosphorylation;GO:0004725,protein tyrosine phosphatase activity;GO:0016791,phosphatase activity;GO:0016787,hydrolase activity;GO:0008138,protein tyrosine/serine/threonine phosphatase activity;GO:0004721,phosphoprotein phosphatase activity;GO:0006470,protein dephosphorylation;GO:0016311,dephosphorylation	-	-	-
comp22774_c0_seq1	GBSP01014021	comp22774_c0_seq1	up	0	0.09	Inf	1	1	NA	1	1	NA	-	-	204	-	-	-	-	-	-	-	-	-	-	-	-	-	-	-
comp22802_c0_seq1	GBSP01013995	comp22802_c0_seq1	down	0.15	0	#NAME?	1	1	NA	1	1	NA	GABARAP, ATG8, LC3	GABA(A) receptor-associated protein (autophagy-related protein 8)	289	sp|Q6Z1D5|ATG8C_ORYSJ Autophagy-related protein 8C OS=Oryza sativa subsp. japonica GN=ATG8C PE=2 SV=1	5e-31	gnl|CDD|176355 cd01611, GABARAP, Ubiquitin domain of GABA-receptor-associated protein. GABARAP (GABA-receptor-associated protein) belongs ot a large family of proteins that mediate intracellular membrane trafficking and/or fusion. GABARAP binds not only to GABA, type A but also to tubulin, gephrin, and ULK1. Orthologues of GABARAP include Gate-16 (golgi-associated ATPase enhancer), LC3 (microtubu…	3e-33	tr|E5GC57|E5GC57_CUCME Gaba(A) receptor-associated protein OS=Cucumis melo subsp. melo PE=3 SV=1	6e-30	ref|XP_002279682.1| PREDICTED: autophagy-related protein 8C isoform 2 [Vitis vinifera]	5e-30	lcl|C6T5Q4_SOYBN/14-117 PF02991.11;Atg8;	4e-22	Z	GO:0004872,receptor activity	-	K08341	ko04140, Regulation of autophagy;ko04727, GABAergic synapse;
comp22805_c0_seq1	GBSP01013782	comp22805_c0_seq1	up	0	0.16	Inf	1	1	NA	1	1	NA	-	-	235	-	-	-	-	-	-	-	-	-	-	-	-	-	-	-
comp22809_c0_seq1		comp22809_c0_seq1	up	0	0.2	Inf	1	1	NA	1	1	NA	-	-	189	-	-	-	-	-	-	-	-	-	-	-	-	-	-	-
comp22832_c0_seq1	GBSP01013584	comp22832_c0_seq1	down	0.35	0	#NAME?	1	1	NA	1	1	NA	-	-	247	sp|Q54HW1|PSD10_DICDI 26S proteasome non-ATPase regulatory subunit 10 OS=Dictyostelium discoideum GN=psmD10 PE=2 SV=1	5e-07	gnl|CDD|205076 pfam12796, Ank_2, Ankyrin repeats (3 copies).	2e-11	tr|B0XXJ0|B0XXJ0_ASPFC Putative uncharacterized protein OS=Neosartorya fumigata (strain CEA10 / CBS 144.89 / FGSC A1163) GN=AFUB_048500 PE=4 SV=1	2e-12	ref|XP_001822798.2| ankyrin repeat protein [Aspergillus oryzae RIB40]	1e-12	lcl|B0XXJ0_ASPFC/410-494 PF12796.2;Ank_2;	5e-13	ORM	-	-	-	-
comp22852_c0_seq1	GBSP01013664	comp22852_c0_seq1	down	0.15	0.07	-1.09954	1	1	0.0479034	1	1	0.833212	RP-L7e, RPL7	large subunit ribosomal protein L7e	283	sp|P60039|RL73_ARATH 60S ribosomal protein L7-3 OS=Arabidopsis thaliana GN=RPL7C PE=2 SV=1	7e-53	gnl|CDD|162295 TIGR01310, L7, 60S ribosomal protein L7, eukaryotic. This model describes the eukaryotic 60S (cytosolic) ribosomal protein L7 and paralogs that may or may not also be L7. Human, Drosophila, and Arabidopsis all have both a typical L7 and an L7-related paralog. This family is designated subfamily rather than equivalog to reflect these uncharacterized paralogs. Members of this family …	1e-62	tr|C6JSG2|C6JSG2_SORBI Putative uncharacterized protein Sb0541s002010 (Fragment) OS=Sorghum bicolor GN=Sb0541s002010 PE=3 SV=1	6e-55	ref|XP_002489001.1| hypothetical protein SORBIDRAFT_0541s002010 [Sorghum bicolor] gb|EES20507.1| hypothetical protein SORBIDRAFT_0541s002010 [Sorghum bicolor]	6e-55	lcl|D7SS52_VITVI/62-127 PF00327.15;Ribosomal_L30;	2e-17	J	GO:0005840,ribosome;GO:0003723,RNA binding;GO:0015934,large ribosomal subunit;GO:0030529,ribonucleoprotein complex;GO:0006412,translation;GO:0005622,intracellular;GO:0003735,structural constituent of ribosome	-	K02937	ko03010, Ribosome;
comp22853_c0_seq1		comp22853_c0_seq1	up	0	0.13	Inf	1	1	NA	1	1	NA	YARS, tyrS	tyrosyl-tRNA synthetase	150	sp|A0KFT8|SYY_AERHH Tyrosine--tRNA ligase OS=Aeromonas hydrophila subsp. hydrophila (strain ATCC 7966 / NCIB 9240) GN=tyrS PE=3 SV=1	8e-16	gnl|CDD|180311 PRK05912, PRK05912, tyrosyl-tRNA synthetase; Validated.	3e-28	tr|F6H622|F6H622_VITVI Putative uncharacterized protein OS=Vitis vinifera GN=VIT_14s0036g00480 PE=3 SV=1	5e-21	emb|CBI22389.3| unnamed protein product [Vitis vinifera]	2e-21	lcl|E0CUD1_VITVI/83-315 PF00579.20;tRNA-synt_1b;	2e-22	J	GO:0003723,RNA binding;GO:0005524,ATP binding;GO:0006437,tyrosyl-tRNA aminoacylation;GO:0005737,cytoplasm;GO:0016874,ligase activity;GO:0003964,RNA-directed DNA polymerase activity;GO:0000166,nucleotide binding;GO:0006418,tRNA aminoacylation for protein translation;GO:0006412,translation;GO:0004812,aminoacyl-tRNA ligase activity;GO:0004831,tyrosine-tRNA ligase activity;GO:0006278,RNA-dependent DN…	EC:6.1.1.1	K01866	ko00970, Aminoacyl-tRNA biosynthesis;
comp22864_c0_seq1		comp22864_c0_seq1	up	0	0.2	Inf	1	1	NA	1	1	NA	-	-	189	-	-	-	-	-	-	-	-	-	-	-	-	-	-	-
comp22869_c0_seq1	GBSP01014009	comp22869_c0_seq1	up	0	0.13	Inf	1	1	NA	1	1	NA	-	-	281	-	-	-	-	-	-	-	-	-	-	-	-	-	-	-
comp22921_c0_seq1	GBSP01013628	comp22921_c0_seq1	down	0.25	0.11	-1.18442	1	1	0.145892	1	1	0.999993	-	-	354	-	-	-	-	-	-	-	-	-	-	-	-	-	-	-
comp22922_c0_seq1	GBSP01013990	comp22922_c0_seq1	down	0.24	0.1	-1.26303	1	1	0.13486	1	1	0.999993	-	-	362	-	-	-	-	-	-	-	-	-	-	-	-	-	-	-
comp22923_c0_seq1	GBSP01013979	comp22923_c0_seq1	up	0.1	0.26	1.37851	1	1	0.167364	1	1	0.999993	-	-	441	-	-	-	-	-	-	-	-	-	-	-	-	-	-	-
comp22966_c0_seq1	GBSP01013748	comp22966_c0_seq1	up	0	0.09	Inf	1	1	NA	1	1	NA	-	-	208	-	-	-	-	-	-	-	-	-	-	-	-	-	-	-
comp22992_c0_seq1		comp22992_c0_seq1	down	0.12	0	#NAME?	1	1	NA	1	1	NA	FKBP2	FK506-binding protein 2	188	sp|Q41649|FKB15_VICFA FK506-binding protein 2 OS=Vicia faba GN=FKBP15 PE=1 SV=1	2e-19	gnl|CDD|30891 COG0545, FkpA, FKBP-type peptidyl-prolyl cis-trans isomerases 1 [Posttranslational modification, protein turnover, chaperones].	4e-11	tr|A9PJK0|A9PJK0_9ROSI Putative uncharacterized protein OS=Populus trichocarpa x Populus deltoides PE=2 SV=1	1e-18	ref|XP_002301808.1| predicted protein [Populus trichocarpa] gb|ABK95656.1| unknown [Populus trichocarpa] gb|EEE81081.1| predicted protein [Populus trichocarpa]	9e-19	lcl|D7MM39_ARALL/45-137 PF00254.23;FKBP_C;	7e-15	O	GO:0005788,endoplasmic reticulum lumen;GO:0006457,protein folding;GO:0005783,endoplasmic reticulum;GO:0003755,peptidyl-prolyl cis-trans isomerase activity;GO:0016853,isomerase activity;GO:0006950,response to stress;GO:0000413,protein peptidyl-prolyl isomerization	EC:5.2.1.8	K09569	-
comp22_c0_seq1	GBSP01005830	comp22_c0_seq1	down	1256.04	447.48	-1.48899	1	1.76705e-77	1.02069e-73	1	1.23358e-73	5.32247e-70	-	-	986	-	-	gnl|CDD|203270 pfam05532, CsbD, CsbD-like. CsbD is a bacterial general stress response protein. It's expression is mediated by sigma-B, an alternative sigma factor. The role of CsbD in stress response is unclear.	1e-08	tr|F8TD35|F8TD35_PENPU CsbD domain-containing protein OS=Penicillium purpurogenum PE=4 SV=1	2e-101	gb|AEH03013.1| CsbD domain-containing protein [Penicillium purpurogenum]	2e-101	lcl|A1CLC9_ASPCL/75-134 PF05532.7;CsbD;	2e-22	-	-	-	-	-
comp23005_c0_seq1		comp23005_c0_seq1	up	0	0.24	Inf	1	1	NA	1	1	NA	-	-	160	sp|Q9LJU7|PPA18_ARATH Purple acid phosphatase 18 OS=Arabidopsis thaliana GN=PAP18 PE=2 SV=1	2e-11	gnl|CDD|178148 PLN02533, PLN02533, probable purple acid phosphatase.	1e-07	tr|G7YZH5|G7YZH5_SOYBN Purple acid phosphatase OS=Glycine max GN=PAP01 PE=2 SV=1	4e-10	gb|AET86955.1| PAP18 [Gossypium hirsutum]	4e-11	-	-	-	GO:0046872,metal ion binding;GO:0016787,hydrolase activity;GO:0003993,acid phosphatase activity	-	-	-
comp23072_c0_seq1		comp23072_c0_seq1	up	0	0.2	Inf	1	1	NA	1	1	NA	-	-	190	-	-	-	-	tr|D9ZIV4|D9ZIV4_MALDO C3HL domain class transcription factor OS=Malus domestica GN=C3HL7 PE=2 SV=1	2e-07	gb|ADL36657.1| C3HL domain class transcription factor [Malus x domestica]	2e-07	lcl|A5BAL2_VITVI/621-892 PB004327; Pfam-B_4327;	3e-07	-	GO:0008270,zinc ion binding;GO:0003676,nucleic acid binding	-	-	-
comp23076_c0_seq1		comp23076_c0_seq1	up	0	0.11	Inf	1	1	NA	1	1	NA	-	-	180	-	-	-	-	-	-	-	-	-	-	-	-	-	-	-
comp23079_c0_seq1		comp23079_c0_seq1	up	0	0.31	Inf	1	1	NA	1	1	NA	-	-	122	sp|Q2R4J1|GDT13_ORYSJ GDT1-like protein 3 OS=Oryza sativa subsp. japonica GN=Os11g0472500 PE=2 SV=1	2e-08	-	-	tr|A2Q167|A2Q167_MEDTR Transmembrane protein OS=Medicago truncatula GN=MTR_7g079850 PE=4 SV=1	2e-07	ref|XP_003624158.1| Transmembrane protein [Medicago truncatula] gb|ABN05684.1| Protein of unknown function UPF0016 [Medicago truncatula] gb|AES80376.1| Transmembrane protein [Medicago truncatula]	2e-07	-	-	-	GO:0016020,membrane	-	-	-
comp23093_c0_seq1	GBSP01013547	comp23093_c0_seq1	up	0	0.29	Inf	1	1	NA	1	1	NA	-	-	260	sp|Q9CAR7|HIR2_ARATH Hypersensitive-induced response protein 2 OS=Arabidopsis thaliana GN=HIR2 PE=1 SV=1	9e-26	gnl|CDD|48219 cd03407, Band_7_4, A subgroup of the band 7 domain of flotillin (reggie) like proteins. This subgroup contains proteins similar to stomatin, prohibitin, flotillin, HlfK/C and podicin. Many of these band 7 domain-containing proteins are lipid raft-associated. Individual proteins of this band 7 domain family may cluster to form membrane microdomains which may in turn recruit multiprot…	1e-15	tr|A6YGE4|A6YGE4_CARPA Hypersensitive-induced response protein OS=Carica papaya PE=2 SV=1	6e-28	gb|ABS01349.1| hypersensitive-induced response protein [Carica papaya]	5e-28	lcl|Q9M582_MAIZE/8-182 PF01145.20;Band_7;	5e-23	-	GO:0016020,membrane	-	-	-
comp23105_c0_seq1	GBSP01013934	comp23105_c0_seq1	up	0	0.16	Inf	1	1	NA	1	1	NA	-	-	234	-	-	-	-	-	-	-	-	-	-	-	-	-	-	-
comp23149_c0_seq1		comp23149_c0_seq1	down	0.18	0	#NAME?	1	1	NA	1	1	NA	-	-	122	-	-	-	-	-	-	-	-	-	-	-	-	-	-	-
comp23154_c0_seq1		comp23154_c0_seq1	down	0.29	0	#NAME?	1	1	NA	1	1	NA	-	-	153	-	-	-	-	tr|C6JS04|C6JS04_SORBI Putative uncharacterized protein Sb0016s002240 (Fragment) OS=Sorghum bicolor GN=Sb0016s002240 PE=4 SV=1	2e-24	ref|XP_002489152.1| hypothetical protein SORBIDRAFT_0016s002240 [Sorghum bicolor] gb|EES20332.1| hypothetical protein SORBIDRAFT_0016s002240 [Sorghum bicolor]	2e-24	-	-	-	-	-	-	-
comp23165_c0_seq1	GBSP01013551	comp23165_c0_seq1	down	0.22	0	#NAME?	1	1	NA	1	1	NA	PGK, pgk	phosphoglycerate kinase	201	sp|Q42962|PGKY_TOBAC Phosphoglycerate kinase, cytosolic OS=Nicotiana tabacum PE=2 SV=1	2e-30	gnl|CDD|165923 PLN02282, PLN02282, phosphoglycerate kinase.	9e-42	tr|F8SVL1|F8SVL1_9ROSI Phosphoglycerate kinase (Fragment) OS=Dimocarpus longan PE=2 SV=1	4e-32	gb|AEI83224.1| phosphoglycerate kinase [Dimocarpus longan]	4e-32	lcl|O24330_ROBPS/1-229 PF00162.14;PGK;	4e-32	G	GO:0016310,phosphorylation;GO:0005524,ATP binding;GO:0016301,kinase activity;GO:0006096,glycolysis;GO:0005737,cytoplasm;GO:0004618,phosphoglycerate kinase activity;GO:0000166,nucleotide binding;GO:0019253,reductive pentose-phosphate cycle;GO:0009536,plastid;GO:0016740,transferase activity;GO:0009507,chloroplast	EC:2.7.2.3	K00927	ko00010, Glycolysis / Gluconeogenesis;ko00710, Carbon fixation in photosynthetic organisms;
comp23184_c0_seq1		comp23184_c0_seq1	down	0.16	0	#NAME?	1	1	NA	1	1	NA	-	-	140	-	-	gnl|CDD|203285 pfam05602, CLPTM1, Cleft lip and palate transmembrane protein 1 (CLPTM1). This family consists of several eukaryotic cleft lip and palate transmembrane protein 1 sequences. Cleft lip with or without cleft palate is a common birth defect that is genetically complex. The nonsyndromic forms have been studied genetically using linkage and candidate-gene association studies with only pa…	5e-07	-	-	-	-	-	-	-	-	-	-	-
comp23188_c0_seq1	GBSP01013929	comp23188_c0_seq1	down	0.07	0	#NAME?	1	1	NA	1	1	NA	-	-	313	sp|Q8LSZ4|E2FE_ARATH E2F transcription factor-like E2FE OS=Arabidopsis thaliana GN=E2FE PE=2 SV=1	1e-17	gnl|CDD|202203 pfam02319, E2F_TDP, E2F/DP family winged-helix DNA-binding domain. This family contains the transcription factor E2F and its dimerisation partners TDP1 and TDP2, which stimulate E2F-dependent transcription. E2F binds to DNA as a homodimer or as a heterodimer in association with TDP1/2, the heterodimer having increased binding efficiency. The crystal structure of an E2F4-DP2-DNA com…	1e-14	tr|C5XZ72|C5XZ72_SORBI Putative uncharacterized protein Sb04g028440 OS=Sorghum bicolor GN=Sb04g028440 PE=3 SV=1	5e-24	ref|XP_002452578.1| hypothetical protein SORBIDRAFT_04g028440 [Sorghum bicolor] gb|EES05554.1| hypothetical protein SORBIDRAFT_04g028440 [Sorghum bicolor]	5e-24	lcl|D7SHY5_VITVI/590-670 PF02319.15;E2F_TDP;	2e-22	K	GO:0005634,nucleus;GO:0003677,DNA binding;GO:0006355,regulation of transcription, DNA-dependent;GO:0005667,transcription factor complex;GO:0006351,transcription, DNA-dependent;GO:0003700,sequence-specific DNA binding transcription factor activity	-	-	-
comp23217_c0_seq1	GBSP01014089	comp23217_c0_seq1	down	0.14	0	#NAME?	1	1	NA	1	1	NA	-	-	313	-	-	-	-	-	-	-	-	-	-	-	-	-	-	-
comp23221_c0_seq1		comp23221_c0_seq1	down	0.13	0	#NAME?	1	1	NA	1	1	NA	-	-	163	-	-	-	-	-	-	-	-	-	-	-	-	-	-	-
comp23235_c0_seq1		comp23235_c0_seq1	down	0.4	0	#NAME?	1	1	NA	1	1	NA	-	-	164	-	-	-	-	-	-	-	-	-	-	-	-	-	-	-
comp23256_c0_seq1	GBSP01013749	comp23256_c0_seq1	down	0.13	0.05	-1.37851	1	1	0.0289727	1	1	0.692476	-	-	346	-	-	-	-	tr|B9N1V7|B9N1V7_POPTR Amino acid transporter OS=Populus trichocarpa GN=POPTRDRAFT_580719 PE=4 SV=1	2e-37	ref|XP_002329300.1| amino acid transporter [Populus trichocarpa] gb|EEF07885.1| amino acid transporter [Populus trichocarpa]	2e-37	lcl|A5AQT3_VITVI/42-262 PF01490.13;Aa_trans;	2e-39	-	GO:0016020,membrane;GO:0016021,integral to membrane	-	-	-
comp23268_c0_seq1	GBSP01014118	comp23268_c0_seq1	down	0.07	0	#NAME?	1	1	NA	1	1	NA	-	-	308	-	-	-	-	-	-	-	-	-	-	-	-	-	-	-
comp23288_c0_seq1	GBSP01013564	comp23288_c0_seq1	down	0.19	0	#NAME?	1	1	NA	1	1	NA	RHM	UDP-glucose 4,6-dehydratase	230	sp|Q9LH76|RHM3_ARATH Probable rhamnose biosynthetic enzyme 3 OS=Arabidopsis thaliana GN=RHM3 PE=1 SV=1	1e-16	gnl|CDD|177902 PLN02260, PLN02260, probable rhamnose biosynthetic enzyme.	4e-22	tr|A5BZ93|A5BZ93_VITVI Putative uncharacterized protein OS=Vitis vinifera GN=VITISV_006441 PE=4 SV=1	4e-18	ref|XP_003543185.1| PREDICTED: probable rhamnose biosynthetic enzyme 1-like [Glycine max]	2e-18	-	-	-	GO:0045226,extracellular polysaccharide biosynthetic process;GO:0009225,nucleotide-sugar metabolic process;GO:0008460,dTDP-glucose 4,6-dehydratase activity;GO:0044237,cellular metabolic process;GO:0003824,catalytic activity;GO:0008831,dTDP-4-dehydrorhamnose reductase activity;GO:0005488,binding;GO:0050662,coenzyme binding	EC:4.2.1.76	K12450	ko00520, Amino sugar and nucleotide sugar metabolism;
comp23293_c0_seq1	GBSP01013862	comp23293_c0_seq1	up	0	0.15	Inf	1	1	NA	1	1	NA	-	-	247	-	-	-	-	-	-	-	-	-	-	-	-	-	-	-
comp23304_c0_seq1	GBSP01014008	comp23304_c0_seq1	up	0	0.28	Inf	1	1	NA	1	1	NA	-	-	273	-	-	-	-	-	-	-	-	-	-	-	-	-	-	-
comp23347_c0_seq1		comp23347_c0_seq1	down	0.22	0	#NAME?	1	1	NA	1	1	NA	-	-	199	-	-	-	-	tr|A2Z201|A2Z201_ORYSI Putative uncharacterized protein OS=Oryza sativa subsp. indica GN=OsI_31635 PE=4 SV=1	5e-22	gb|EAZ09362.1| hypothetical protein OsI_31635 [Oryza sativa Indica Group]	5e-22	-	-	-	GO:0006950,response to stress	-	-	-
comp23348_c0_seq1		comp23348_c0_seq1	up	0	0.24	Inf	1	1	NA	1	1	NA	ALDO, fbaB	fructose-bisphosphate aldolase, class I	160	sp|P17784|ALF_ORYSJ Fructose-bisphosphate aldolase cytoplasmic isozyme OS=Oryza sativa subsp. japonica GN=FBA PE=1 SV=2	2e-24	gnl|CDD|178074 PLN02455, PLN02455, fructose-bisphosphate aldolase.	3e-36	tr|Q9XEK2|Q9XEK2_9ASPA Putative fructose-bisphosphate aldolase (Fragment) OS=Dendrobium grex Madame Thong-In GN=otg11 PE=2 SV=1	6e-26	gb|AAD20818.1| putative fructose-bisphosphate aldolase [Dendrobium grex Madame Thong-In]	6e-26	lcl|Q9XEK2_9ASPA/9-161 PF00274.14;Glycolytic;	9e-27	G	GO:0016829,lyase activity;GO:0008152,metabolic process;GO:0004332,fructose-bisphosphate aldolase activity;GO:0006096,glycolysis;GO:0003824,catalytic activity;GO:0005737,cytoplasm	EC:4.1.2.13	K01623	ko00010, Glycolysis / Gluconeogenesis;ko00030, Pentose phosphate pathway;ko00051, Fructose and mannose metabolism;ko00710, Carbon fixation in photosynthetic organisms;
comp23356_c0_seq1	GBSP01013706	comp23356_c0_seq1	down	0.21	0	#NAME?	1	1	NA	1	1	NA	-	-	212	-	-	-	-	-	-	-	-	-	-	-	-	-	-	-
comp23391_c0_seq1		comp23391_c0_seq1	up	0	0.11	Inf	1	1	NA	1	1	NA	-	-	176	-	-	-	-	tr|B6HBG7|B6HBG7_PENCW Pc18g04030 protein OS=Penicillium chrysogenum (strain ATCC 28089 / DSM 1075 / Wisconsin 54-1255) GN=Pc18g04030 PE=4 SV=1	6e-11	ref|XP_002562239.1| Pc18g04030 [Penicillium chrysogenum Wisconsin 54-1255] emb|CAP94627.1| Pc18g04030 [Penicillium chrysogenum Wisconsin 54-1255]	5e-11	lcl|B6HBG7_PENCW/1-366 PB011716; Pfam-B_11716;	1e-11	-	-	-	-	-
comp23407_c0_seq1		comp23407_c0_seq1	up	0	0.2	Inf	1	1	NA	1	1	NA	-	-	192	sp|P13447|LAT52_SOLLC Anther-specific protein LAT52 OS=Solanum lycopersicum GN=LAT52 PE=2 SV=1	2e-12	gnl|CDD|201650 pfam01190, Pollen_Ole_e_I, Pollen proteins Ole e I like.	1e-12	tr|Q9SES4|Q9SES4_SAMNI Allergen-like protein BRSn20 OS=Sambucus nigra GN=BRSn20 PE=2 SV=1	3e-19	gb|AAF16869.1|AF109693_1 allergen-like protein BRSn20 [Sambucus nigra]	3e-19	lcl|Q9SES4_SAMNI/28-117 PF01190.12;Pollen_Ole_e_I;	2e-20	-	GO:0005615,extracellular space;GO:0005576,extracellular region	-	-	-
comp23427_c0_seq1	GBSP01014060	comp23427_c0_seq1	down	0.14	0	#NAME?	1	1	NA	1	1	NA	CESA	cellulose synthase A	308	sp|Q84ZN6|CESA8_ORYSJ Probable cellulose synthase A catalytic subunit 8 [UDP-forming] OS=Oryza sativa subsp. japonica GN=CESA8 PE=2 SV=1	7e-51	gnl|CDD|178244 PLN02638, PLN02638, cellulose synthase A (UDP-forming), catalytic subunit.	2e-62	tr|C0P399|C0P399_MAIZE Putative uncharacterized protein OS=Zea mays PE=2 SV=1	1e-53	gb|ACN27465.1| unknown [Zea mays]	1e-53	lcl|Q5YJQ0_HYAOR/1-233 PF03552.9;Cellulose_synt;	2e-53	-	GO:0016760,cellulose synthase (UDP-forming) activity;GO:0016020,membrane;GO:0016757,transferase activity, transferring glycosyl groups;GO:0030244,cellulose biosynthetic process;GO:0016021,integral to membrane;GO:0016740,transferase activity;GO:0007047,cellular cell wall organization	EC:2.4.1.12	K10999	-
comp23479_c0_seq1	GBSP01013543	comp23479_c0_seq1	up	0	0.14	Inf	1	1	NA	1	1	NA	-	-	262	-	-	-	-	-	-	-	-	-	-	-	-	-	-	-
comp2350_c0_seq6		comp2350_c0_seq6	up	0.14	0.71	2.34239	0.483294	1	0.662953	1	1	0.999993	K06972	-	160	sp|Q4WP38|CYM1_ASPFU Mitochondrial presequence protease OS=Neosartorya fumigata (strain ATCC MYA-4609 / Af293 / CBS 101355 / FGSC A1100) GN=cym1 PE=3 SV=1	0	gnl|CDD|31229 COG1026, COG1026, Predicted Zn-dependent peptidases, insulinase-like [General function prediction only].	0	tr|B6H3U5|B6H3U5_PENCW Pc13g07450 protein OS=Penicillium chrysogenum (strain ATCC 28089 / DSM 1075 / Wisconsin 54-1255) GN=Pc13g07450 PE=3 SV=1	0	ref|XP_002559175.1| Pc13g07450 [Penicillium chrysogenum Wisconsin 54-1255] emb|CAP91814.1| Pc13g07450 [Penicillium chrysogenum Wisconsin 54-1255]	0	lcl|B8NPN0_ASPFN/108-416 PF01546.23;Peptidase_M20;	2e-136	RO	GO:0008233,peptidase activity;GO:0004222,metalloendopeptidase activity;GO:0003824,catalytic activity;GO:0046872,metal ion binding;GO:0016787,hydrolase activity;GO:0006508,proteolysis;GO:0008237,metallopeptidase activity;GO:0008270,zinc ion binding;GO:0005739,mitochondrion	-	K06972	-
comp23532_c0_seq1	GBSP01013717	comp23532_c0_seq1	down	0.14	0	#NAME?	1	1	NA	1	1	NA	CUL1, CDC53	cullin 1	313	sp|Q94AH6|CUL1_ARATH Cullin-1 OS=Arabidopsis thaliana GN=CUL1 PE=1 SV=1	3e-57	gnl|CDD|197560 smart00182, CULLIN, Cullin.	2e-44	tr|B1PL23|B1PL23_VITVI Cullin 1 (Fragment) OS=Vitis vinifera GN=cul1 PE=2 SV=1	2e-62	gb|ACA30309.1| cullin 1 [Vitis vinifera]	2e-62	lcl|B9HSC5_POPTR/13-646 PF00888.17;Cullin;	2e-60	D	GO:0006511,ubiquitin-dependent protein catabolic process;GO:0031625,ubiquitin protein ligase binding;GO:0031461,cullin-RING ubiquitin ligase complex	-	K03347	ko04110, Cell cycle;ko04111, Cell cycle - yeast;ko04114, Oocyte meiosis;ko04120, Ubiquitin mediated proteolysis;ko04141, Protein processing in endoplasmic reticulum;ko04310, Wnt signaling pathway;ko04350, TGF-beta signaling pathway;ko04710, Circadian rhythm - mammal;ko05168, Herpes simplex infection;
comp23543_c0_seq1	GBSP01013915	comp23543_c0_seq1	down	0.25	0	#NAME?	1	1	NA	1	1	NA	chaC	cation transport protein ChaC	262	sp|Q4KMJ1|CHAC2_DANRE Cation transport regulator-like protein 2 OS=Danio rerio GN=chac2 PE=2 SV=1	8e-06	gnl|CDD|113519 pfam04752, ChaC, ChaC-like protein. The ChaC protein is thought to be associated with the putative ChaA Ca2+/H+ cation transport protein in Escherichia coli. Its function is not known. This family also includes homologues regions from several other bacterial and eukaryotic proteins.	8e-14	tr|E0CR82|E0CR82_VITVI Putative uncharacterized protein OS=Vitis vinifera GN=VIT_18s0001g03150 PE=4 SV=1	2e-19	ref|XP_002285846.1| PREDICTED: cation transport regulator-like protein 2 [Vitis vinifera] emb|CBI19036.3| unnamed protein product [Vitis vinifera]	2e-19	lcl|E0CR82_VITVI/3-180 PF04752.7;ChaC;	7e-19	P	-	-	K07232	-
comp23560_c0_seq1	GBSP01013939	comp23560_c0_seq1	up	0	0.11	Inf	1	1	NA	1	1	NA	-	-	336	-	-	-	-	-	-	-	-	-	-	-	-	-	-	-
comp23574_c0_seq1	GBSP01014115	comp23574_c0_seq1	up	0	0.11	Inf	1	1	NA	1	1	NA	-	-	336	-	-	-	-	-	-	-	-	-	-	-	-	-	-	-
comp23577_c0_seq1	GBSP01014104	comp23577_c0_seq1	up	0	0.17	Inf	1	1	NA	1	1	NA	-	-	228	sp|Q9LK50|AB26G_ARATH ABC transporter G family member 26 OS=Arabidopsis thaliana GN=ABCG26 PE=3 SV=2	4e-36	gnl|CDD|178750 PLN03211, PLN03211, ABC transporter G-25; Provisional.	7e-24	tr|G7KEK6|G7KEK6_MEDTR ABC transporter G family member OS=Medicago truncatula GN=MTR_5g096390 PE=4 SV=1	5e-36	ref|XP_003617868.1| ABC transporter G family member [Medicago truncatula] gb|AET00827.1| ABC transporter G family member [Medicago truncatula]	5e-36	lcl|B9S9X8_RICCO/416-625 PF01061.19;ABC2_membrane;	2e-38	Q	GO:0016020,membrane;GO:0015412,molybdate transmembrane-transporting ATPase activity;GO:0005524,ATP binding;GO:0016787,hydrolase activity;GO:0000166,nucleotide binding;GO:0006200,ATP catabolic process;GO:0017111,nucleoside-triphosphatase activity;GO:0016887,ATPase activity	-	-	-
comp23594_c0_seq1		comp23594_c0_seq1	down	0.16	0	#NAME?	1	1	NA	1	1	NA	-	-	137	-	-	-	-	tr|G7L8D1|G7L8D1_MEDTR Chaperone protein dnaJ OS=Medicago truncatula GN=MTR_8g022310 PE=4 SV=1	1e-10	ref|XP_003627376.1| Chaperone protein dnaJ [Medicago truncatula] gb|AET01852.1| Chaperone protein dnaJ [Medicago truncatula]	1e-10	lcl|B7FMV1_MEDTR/10-78 PF00226.26;DnaJ;	5e-09	O	GO:0006457,protein folding;GO:0051082,unfolded protein binding;GO:0031072,heat shock protein binding	-	-	-
comp2360_c0_seq12	GBSQ01003928	comp2360_c0_seq12	down	1.02	0.51	-1	0.733015	0.766428	0.66159	1	1	0.999993	-	-	258	-	-	-	-	tr|B6HAW5|B6HAW5_PENCW Pc17g00330 protein OS=Penicillium chrysogenum (strain ATCC 28089 / DSM 1075 / Wisconsin 54-1255) GN=Pc17g00330 PE=4 SV=1	0	ref|XP_002566995.1| Pc17g00330 [Penicillium chrysogenum Wisconsin 54-1255] emb|CAP79320.1| Pc17g00330 [Penicillium chrysogenum Wisconsin 54-1255]	0	lcl|B6HAW5_PENCW/569-782 PF14214.1;Helitron_like_N;	4e-99	-	-	-	-	-
comp2360_c0_seq13	GBSQ01003929	comp2360_c0_seq13	up	4	12.75	1.67243	0.0176212	0.995694	0.0422079	1	1	0.804522	-	-	257	-	-	-	-	tr|B6HAW5|B6HAW5_PENCW Pc17g00330 protein OS=Penicillium chrysogenum (strain ATCC 28089 / DSM 1075 / Wisconsin 54-1255) GN=Pc17g00330 PE=4 SV=1	0	ref|XP_002566995.1| Pc17g00330 [Penicillium chrysogenum Wisconsin 54-1255] emb|CAP79320.1| Pc17g00330 [Penicillium chrysogenum Wisconsin 54-1255]	0	lcl|B6HAW5_PENCW/569-782 PF14214.1;Helitron_like_N;	4e-99	-	-	-	-	-
comp2360_c0_seq22		comp2360_c0_seq22	up	7.51	18.95	1.33531	0.0172356	0.994047	0.0276225	1	1	0.673715	-	-	169	-	-	-	-	tr|B6HAW5|B6HAW5_PENCW Pc17g00330 protein OS=Penicillium chrysogenum (strain ATCC 28089 / DSM 1075 / Wisconsin 54-1255) GN=Pc17g00330 PE=4 SV=1	0	ref|XP_002566995.1| Pc17g00330 [Penicillium chrysogenum Wisconsin 54-1255] emb|CAP79320.1| Pc17g00330 [Penicillium chrysogenum Wisconsin 54-1255]	0	lcl|B6HAW5_PENCW/569-782 PF14214.1;Helitron_like_N;	4e-99	-	-	-	-	-
comp2360_c0_seq26		comp2360_c0_seq26	up	4.71	13.55	1.52449	0.0227114	0.993534	0.0478679	1	1	0.833212	-	-	158	-	-	-	-	tr|B6HAW5|B6HAW5_PENCW Pc17g00330 protein OS=Penicillium chrysogenum (strain ATCC 28089 / DSM 1075 / Wisconsin 54-1255) GN=Pc17g00330 PE=4 SV=1	0	ref|XP_002566995.1| Pc17g00330 [Penicillium chrysogenum Wisconsin 54-1255] emb|CAP79320.1| Pc17g00330 [Penicillium chrysogenum Wisconsin 54-1255]	0	lcl|B6HAW5_PENCW/569-782 PF14214.1;Helitron_like_N;	4e-99	-	-	-	-	-
comp2360_c0_seq9	GBSQ01003925	comp2360_c0_seq9	up	4.24	12.79	1.59288	0.0176212	0.995694	0.0490138	1	1	0.846315	-	-	320	-	-	-	-	tr|B6HAW5|B6HAW5_PENCW Pc17g00330 protein OS=Penicillium chrysogenum (strain ATCC 28089 / DSM 1075 / Wisconsin 54-1255) GN=Pc17g00330 PE=4 SV=1	0	ref|XP_002566995.1| Pc17g00330 [Penicillium chrysogenum Wisconsin 54-1255] emb|CAP79320.1| Pc17g00330 [Penicillium chrysogenum Wisconsin 54-1255]	0	lcl|B6HAW5_PENCW/569-782 PF14214.1;Helitron_like_N;	4e-99	-	-	-	-	-
comp23615_c0_seq1	GBSP01014160	comp23615_c0_seq1	down	0.21	0	#NAME?	1	1	NA	1	1	NA	SRPR	signal recognition particle receptor subunit alpha	213	sp|Q54ZR7|SRPR_DICDI Signal recognition particle receptor subunit alpha OS=Dictyostelium discoideum GN=srpr PE=3 SV=1	9e-22	gnl|CDD|198030 smart00962, SRP54, SRP54-type protein, GTPase domain. This entry represents the GTPase domain of the 54 kDa SRP54 component, a GTP-binding protein that interacts with the signal sequence when it emerges from the ribosome. SRP54 of the signal recognition particle has a three-domain structure: an N-terminal helical bundle domain, a GTPase domain, and the M-domain that binds the 7s RN…	3e-17	tr|F2DBI2|F2DBI2_HORVD Predicted protein (Fragment) OS=Hordeum vulgare var. distichum PE=2 SV=1	4e-32	dbj|BAJ92453.1| predicted protein [Hordeum vulgare subsp. vulgare]	4e-32	lcl|Q6Z245_ORYSJ/404-610 PF00448.17;SRP54;	1e-32	U	GO:0006810,transport;GO:0006184,GTP catabolic process;GO:0005047,signal recognition particle binding;GO:0003924,GTPase activity;GO:0006886,intracellular protein transport;GO:0006614,SRP-dependent cotranslational protein targeting to membrane;GO:0000166,nucleotide binding;GO:0017111,nucleoside-triphosphatase activity;GO:0005525,GTP binding;GO:0005785,signal recognition particle receptor complex	-	K13431	ko03060, Protein export;
comp23619_c0_seq1	GBSP01014000	comp23619_c0_seq1	down	0.21	0	#NAME?	1	1	NA	1	1	NA	-	-	209	-	-	-	-	-	-	-	-	-	-	-	-	-	-	-
comp23654_c0_seq1		comp23654_c0_seq1	down	0.23	0	#NAME?	1	1	NA	1	1	NA	-	-	191	-	-	-	-	-	-	-	-	-	-	-	-	-	-	-
comp23694_c0_seq1	GBSP01013886	comp23694_c0_seq1	up	0	0.18	Inf	1	1	NA	1	1	NA	CYP86B1	cytochrome P450, family 86, subfamily B, polypeptide 1 (fatty acid omega-hydroxylase)	214	sp|Q9FMY1|C86B1_ARATH Cytochrome P450 86B1 OS=Arabidopsis thaliana GN=CYP86B1 PE=2 SV=1	2e-12	-	-	tr|A2Z8P9|A2Z8P9_ORYSI Putative uncharacterized protein OS=Oryza sativa subsp. indica GN=OsI_34090 PE=3 SV=1	1e-15	gb|EAY78983.1| hypothetical protein OsI_34090 [Oryza sativa Indica Group]	1e-15	lcl|A3C5W6_ORYSJ/61-549 PF00067.17;p450;	2e-16	-	GO:0016020,membrane;GO:0009055,electron carrier activity;GO:0005783,endoplasmic reticulum;GO:0020037,heme binding;GO:0005506,iron ion binding;GO:0055114,oxidation-reduction process;GO:0016705,oxidoreductase activity, acting on paired donors, with incorporation or reduction of molecular oxygen;GO:0046872,metal ion binding;GO:0016021,integral to membrane;GO:0005789,endoplasmic reticulum membrane;GO…	EC:1.14.-.-	K15402	ko00073, Cutin, suberine and wax biosynthesis;
comp23703_c0_seq1	GBSP01013622	comp23703_c0_seq1	down	0.1	0	#NAME?	1	1	NA	1	1	NA	-	-	419	-	-	-	-	tr|D8RC58|D8RC58_SELML Putative uncharacterized protein OS=Selaginella moellendorffii GN=SELMODRAFT_90391 PE=4 SV=1	1e-43	ref|XP_002968955.1| hypothetical protein SELMODRAFT_90391 [Selaginella moellendorffii] gb|EFJ30071.1| hypothetical protein SELMODRAFT_90391 [Selaginella moellendorffii]	1e-43	lcl|E1ZGT9_9CHLO/5-213 PF13419.1;HAD_2;	7e-35	-	GO:0016787,hydrolase activity;GO:0008152,metabolic process;GO:0003824,catalytic activity	-	-	-
comp23715_c0_seq1		comp23715_c0_seq1	up	0	0.21	Inf	1	1	NA	1	1	NA	SRM, speE	spermidine synthase	177	sp|O48659|SPD2_HYONI Spermidine synthase 2 OS=Hyoscyamus niger PE=2 SV=1	6e-24	gnl|CDD|177994 PLN02366, PLN02366, spermidine synthase.	6e-39	tr|Q3LUR9|Q3LUR9_9ROSI Spermidine synthase 2 (Fragment) OS=Populus maximowiczii x Populus nigra GN=spds2 PE=2 SV=1	1e-22	ref|XP_003561251.1| PREDICTED: spermidine synthase 1-like [Brachypodium distachyon]	6e-23	lcl|Q8GTQ4_MALDO/2-253 PF01564.12;Spermine_synth;	2e-23	E	GO:0008152,metabolic process;GO:0008295,spermidine biosynthetic process;GO:0004766,spermidine synthase activity;GO:0016740,transferase activity;GO:0003824,catalytic activity	EC:2.5.1.16	K00797	ko00270, Cysteine and methionine metabolism;ko00330, Arginine and proline metabolism;ko00410, beta-Alanine metabolism;ko00480, Glutathione metabolism;
comp23754_c0_seq1	GBSP01014151	comp23754_c0_seq1	up	0	0.15	Inf	1	1	NA	1	1	NA	-	-	249	-	-	-	-	-	-	-	-	-	-	-	-	-	-	-
comp23759_c0_seq1	GBSP01013596	comp23759_c0_seq1	down	0.16	0	#NAME?	1	1	NA	1	1	NA	-	-	279	sp|Q9C7Z9|SCP18_ARATH Serine carboxypeptidase-like 18 OS=Arabidopsis thaliana GN=SCPL18 PE=2 SV=2	1e-25	gnl|CDD|201235 pfam00450, Peptidase_S10, Serine carboxypeptidase.	2e-32	tr|C6TI63|C6TI63_SOYBN Putative uncharacterized protein OS=Glycine max PE=2 SV=1	4e-30	ref|NP_001242803.1| uncharacterized protein LOC100794342 [Glycine max] gb|ACU21515.1| unknown [Glycine max]	3e-30	lcl|C6TI63_SOYBN/54-482 PF00450.17;Peptidase_S10;	2e-30	OE	GO:0004180,carboxypeptidase activity;GO:0008233,peptidase activity;GO:0016787,hydrolase activity;GO:0006508,proteolysis;GO:0004185,serine-type carboxypeptidase activity;GO:0005576,extracellular region	-	-	-
comp23769_c0_seq1	GBSP01014105	comp23769_c0_seq1	down	0.19	0	#NAME?	1	1	NA	1	1	NA	ACSL, fadD	long-chain acyl-CoA synthetase	226	sp|Q9CAP8|LACS9_ARATH Long chain acyl-CoA synthetase 9, chloroplastic OS=Arabidopsis thaliana GN=LACS9 PE=2 SV=1	4e-37	gnl|CDD|178012 PLN02387, PLN02387, long-chain-fatty-acid-CoA ligase family protein.	8e-57	tr|G7I8F2|G7I8F2_MEDTR Annotation was added to scaffolds in November 2011 Long-chain-fatty-acid-CoA ligase OS=Medicago truncatula GN=MTR_1g030290 PE=4 SV=1	7e-39	ref|XP_003589582.1| Annotation was added to scaffolds in November 2011~Long-chain-fatty-acid-CoA ligase [Medicago truncatula] gb|AES59833.1| Annotation was added to scaffolds in November 2011~Long-chain-fatty-acid-CoA ligase [Medicago truncatula]	7e-39	lcl|E0CR69_VITVI/108-590 PF00501.23;AMP-binding;	4e-39	I	GO:0008152,metabolic process;GO:0003824,catalytic activity	EC:6.2.1.3	K01897	ko00071, Fatty acid metabolism;ko03320, PPAR signaling pathway;ko04146, Peroxisome;ko04920, Adipocytokine signaling pathway;
comp23778_c0_seq1	GBSP01013710	comp23778_c0_seq1	up	0	0.15	Inf	1	1	NA	1	1	NA	-	-	255	-	-	-	-	-	-	-	-	-	-	-	-	-	-	-
comp23783_c0_seq1	GBSP01013967	comp23783_c0_seq1	up	0.1	0.25	1.32193	1	1	0.156253	1	1	0.999993	nuoM	NADH-quinone oxidoreductase subunit M	230	sp|P03913|NU4M_ASPAM NADH-ubiquinone oxidoreductase chain 4 OS=Aspergillus amstelodami GN=ND4 PE=3 SV=1	2e-39	gnl|CDD|200147 TIGR01972, NDH_I_M, proton-translocating NADH-quinone oxidoreductase, chain M. This model describes the 13th (based on E. coli) structural gene, M, of bacterial NADH dehydrogenase I, as well as chain 4 of the corresponding mitochondrial complex I and of the chloroplast NAD(P)H dehydrogenase complex.	3e-27	tr|G8I2S3|G8I2S3_9EURO NADH dehydrogenase subunit 4 OS=Penicillium solitum GN=nad4 PE=4 SV=1	4e-39	ref|YP_004935039.1| NADH dehydrogenase subunit 4 (mitochondrion) [Penicillium solitum] gb|AER26663.1| NADH dehydrogenase subunit 4 [Penicillium solitum]	4e-39	lcl|F0UWF3_AJECA/1-225 PF00361.15;Oxidored_q1;	1e-39	C	GO:0016020,membrane;GO:0006810,transport;GO:0042773,ATP synthesis coupled electron transport;GO:0055114,oxidation-reduction process;GO:0050136,NADH dehydrogenase (quinone) activity;GO:0022900,electron transport chain;GO:0016021,integral to membrane;GO:0048038,quinone binding;GO:0070469,respiratory chain;GO:0005739,mitochondrion;GO:0031966,mitochondrial membrane;GO:0005886,plasma membrane;GO:00081…	EC:1.6.5.3	K00342	ko00190, Oxidative phosphorylation;ko00910, Nitrogen metabolism;
comp23799_c0_seq1	GBSP01013854	comp23799_c0_seq1	down	0.2	0	#NAME?	1	1	NA	1	1	NA	-	-	217	sp|Q5B7W2|MANBB_EMENI Beta-mannosidase B OS=Emericella nidulans (strain FGSC A4 / ATCC 38163 / CBS 112.46 / NRRL 194 / M139) GN=mndB PE=2 SV=2	2e-13	-	-	tr|Q6BQ01|Q6BQ01_DEBHA DEHA2E09504p OS=Debaryomyces hansenii (strain ATCC 36239 / CBS 767 / JCM 1990 / NBRC 0083 / IGC 2968) GN=DEHA2E09504g PE=4 SV=2	4e-21	ref|XP_459719.2| DEHA2E09504p [Debaryomyces hansenii CBS767] emb|CAG87955.2| DEHA2E09504p [Debaryomyces hansenii]	4e-21	lcl|MANBB_EMENI/5-194 PF02837.13;Glyco_hydro_2_N;	1e-13	G	GO:0004567,beta-mannosidase activity;GO:0008152,metabolic process;GO:0003824,catalytic activity;GO:0016798,hydrolase activity, acting on glycosyl bonds;GO:0004553,hydrolase activity, hydrolyzing O-glycosyl compounds;GO:0043169,cation binding;GO:0016787,hydrolase activity;GO:0005576,extracellular region;GO:0000272,polysaccharide catabolic process;GO:0005975,carbohydrate metabolic process	-	-	-
comp23816_c0_seq1		comp23816_c0_seq1	up	0	0.21	Inf	1	1	NA	1	1	NA	-	-	180	-	-	gnl|CDD|201323 pfam00582, Usp, Universal stress protein family. The universal stress protein UspA is a small cytoplasmic bacterial protein whose expression is enhanced when the cell is exposed to stress agents. UspA enhances the rate of cell survival during prolonged exposure to such conditions, and may provide a general "stress endurance" activity. The crystal structure of Haemophilus influenzae…	2e-12	tr|D7LUP3|D7LUP3_ARALL Universal stress protein family protein OS=Arabidopsis lyrata subsp. lyrata GN=ARALYDRAFT_906797 PE=4 SV=1	1e-11	ref|XP_002877951.1| universal stress protein family protein [Arabidopsis lyrata subsp. lyrata] gb|EFH54210.1| universal stress protein family protein [Arabidopsis lyrata subsp. lyrata]	1e-11	lcl|B6TYX3_MAIZE/8-162 PF00582.21;Usp;	7e-12	-	GO:0006950,response to stress	-	-	-
comp23862_c0_seq1	GBSP01013984	comp23862_c0_seq1	down	0.38	0.16	-1.24793	1	1	0.27721	1	1	0.999993	PSMC5, RPT6	26S proteasome regulatory subunit T6	345	sp|Q9C5U3|PRS8A_ARATH 26S protease regulatory subunit 8 homolog A OS=Arabidopsis thaliana GN=RPT6A PE=2 SV=1	1e-60	gnl|CDD|31415 COG1222, RPT1, ATP-dependent 26S proteasome regulatory subunit [Posttranslational modification, protein turnover, chaperones].	7e-36	tr|B4G109|B4G109_MAIZE Putative uncharacterized protein OS=Zea mays PE=2 SV=1	3e-62	gb|ACF88052.1| unknown [Zea mays]	3e-62	-	-	O	GO:0000502,proteasome complex;GO:0016787,hydrolase activity;GO:0005524,ATP binding;GO:0000166,nucleotide binding;GO:0017111,nucleoside-triphosphatase activity;GO:0030163,protein catabolic process;GO:0005737,cytoplasm	-	K03066	ko03050, Proteasome;ko05169, Epstein-Barr virus infection;
comp23885_c0_seq1		comp23885_c0_seq1	up	0	0.19	Inf	1	1	NA	1	1	NA	-	-	196	-	-	-	-	tr|B8NJC2|B8NJC2_ASPFN MFS transporter, putative OS=Aspergillus flavus (strain ATCC 200026 / FGSC A1120 / NRRL 3357 / JCM 12722 / SRRC 167) GN=AFLA_065550 PE=4 SV=1	7e-21	ref|XP_002380114.1| MFS transporter, putative [Aspergillus flavus NRRL3357] gb|EED49733.1| MFS transporter, putative [Aspergillus flavus NRRL3357]	7e-21	lcl|B8NJC2_ASPFN/147-332 PF07690.11;MFS_1;	3e-22	-	GO:0055085,transmembrane transport;GO:0016021,integral to membrane	-	-	-
comp2388_c0_seq1	GBSQ01004244	comp2388_c0_seq1	down	8.52	2.41	-1.82182	0.992087	0.0416427	0.151015	1	1	0.999993	E2.7.11.-	protein-serine/threonine kinase	3456	-	-	-	-	tr|B6HMD5|B6HMD5_PENCW Pc21g08770 protein OS=Penicillium chrysogenum (strain ATCC 28089 / DSM 1075 / Wisconsin 54-1255) GN=Pc21g08770 PE=4 SV=1	4e-115	ref|XP_002567916.1| Pc21g08770 [Penicillium chrysogenum Wisconsin 54-1255] emb|CAP95774.1| Pc21g08770 [Penicillium chrysogenum Wisconsin 54-1255]	4e-115	lcl|B6HMD5_PENCW/87-243 PF00069.20;Pkinase;	5e-55	-	GO:0016310,phosphorylation;GO:0005524,ATP binding;GO:0004674,protein serine/threonine kinase activity;GO:0016301,kinase activity;GO:0004672,protein kinase activity;GO:0006468,protein phosphorylation;GO:0016740,transferase activity;GO:0016772,transferase activity, transferring phosphorus-containing groups	EC:2.7.11.-	K08286	-
comp2388_c0_seq2	GBSQ01004245	comp2388_c0_seq2	down	8.64	2.45	-1.81825	0.992087	0.0416427	0.14762	1	1	0.999993	E2.7.11.-	protein-serine/threonine kinase	3397	-	-	-	-	tr|B6HMD5|B6HMD5_PENCW Pc21g08770 protein OS=Penicillium chrysogenum (strain ATCC 28089 / DSM 1075 / Wisconsin 54-1255) GN=Pc21g08770 PE=4 SV=1	4e-115	ref|XP_002567916.1| Pc21g08770 [Penicillium chrysogenum Wisconsin 54-1255] emb|CAP95774.1| Pc21g08770 [Penicillium chrysogenum Wisconsin 54-1255]	4e-115	lcl|B6HMD5_PENCW/87-243 PF00069.20;Pkinase;	5e-55	-	GO:0016310,phosphorylation;GO:0005524,ATP binding;GO:0004674,protein serine/threonine kinase activity;GO:0016301,kinase activity;GO:0004672,protein kinase activity;GO:0006468,protein phosphorylation;GO:0016740,transferase activity;GO:0016772,transferase activity, transferring phosphorus-containing groups	EC:2.7.11.-	K08286	-
comp2388_c0_seq3	GBSQ01004246	comp2388_c0_seq3	down	8.81	2.59	-1.76619	0.974659	0.0905451	0.151576	1	1	0.999993	E2.7.11.-	protein-serine/threonine kinase	3318	-	-	-	-	tr|B6HMD5|B6HMD5_PENCW Pc21g08770 protein OS=Penicillium chrysogenum (strain ATCC 28089 / DSM 1075 / Wisconsin 54-1255) GN=Pc21g08770 PE=4 SV=1	4e-115	ref|XP_002567916.1| Pc21g08770 [Penicillium chrysogenum Wisconsin 54-1255] emb|CAP95774.1| Pc21g08770 [Penicillium chrysogenum Wisconsin 54-1255]	4e-115	lcl|B6HMD5_PENCW/87-243 PF00069.20;Pkinase;	5e-55	-	GO:0016310,phosphorylation;GO:0005524,ATP binding;GO:0004674,protein serine/threonine kinase activity;GO:0016301,kinase activity;GO:0004672,protein kinase activity;GO:0006468,protein phosphorylation;GO:0016740,transferase activity;GO:0016772,transferase activity, transferring phosphorus-containing groups	EC:2.7.11.-	K08286	-
comp2388_c0_seq4	GBSQ01004247	comp2388_c0_seq4	down	8.94	2.63	-1.76521	0.974659	0.0905451	0.147557	1	1	0.999993	E2.7.11.-	protein-serine/threonine kinase	3259	-	-	-	-	tr|B6HMD5|B6HMD5_PENCW Pc21g08770 protein OS=Penicillium chrysogenum (strain ATCC 28089 / DSM 1075 / Wisconsin 54-1255) GN=Pc21g08770 PE=4 SV=1	4e-115	ref|XP_002567916.1| Pc21g08770 [Penicillium chrysogenum Wisconsin 54-1255] emb|CAP95774.1| Pc21g08770 [Penicillium chrysogenum Wisconsin 54-1255]	4e-115	lcl|B6HMD5_PENCW/87-243 PF00069.20;Pkinase;	5e-55	-	GO:0016310,phosphorylation;GO:0005524,ATP binding;GO:0004674,protein serine/threonine kinase activity;GO:0016301,kinase activity;GO:0004672,protein kinase activity;GO:0006468,protein phosphorylation;GO:0016740,transferase activity;GO:0016772,transferase activity, transferring phosphorus-containing groups	EC:2.7.11.-	K08286	-
comp23907_c0_seq1	GBSP01013587	comp23907_c0_seq1	down	0.22	0	#NAME?	1	1	NA	1	1	NA	ATPeVPL, ATP6L	V-type H+-transporting ATPase 16kDa proteolipid subunit	203	sp|Q41773|VATL_MAIZE V-type proton ATPase 16 kDa proteolipid subunit (Fragment) OS=Zea mays PE=2 SV=2	6e-26	gnl|CDD|130170 TIGR01100, V_ATP_synt_C, vacuolar ATP synthase 16 kDa proteolipid subunit. This model describes the vacuolar ATP synthase 16 kDa proteolipid subunit in eukaryotes and includes members from diverse groups e.g., fungi, plants, parasites etc. The principal role V-ATPases are the acidification of intracellular compartments of eukaryotic cells.	1e-09	tr|D2JP68|D2JP68_9ASPA Vacuolar H+-ATPase 16kDa subunit c OS=Iris lactea var. lactea GN=VHA-c PE=2 SV=1	8e-24	sp|Q41773.2|VATL_MAIZE RecName: Full=V-type proton ATPase 16 kDa proteolipid subunit; Short=V-ATPase 16 kDa proteolipid subunit; AltName: Full=Vacuolar proton pump 16 kDa proteolipid subunit	2e-24	lcl|O22051_ACEAT/93-158 PF00137.16;ATP-synt_C;	6e-12	C	GO:0033179,proton-transporting V-type ATPase, V0 domain;GO:0016020,membrane;GO:0006810,transport;GO:0006811,ion transport;GO:0005773,vacuole;GO:0005774,vacuolar membrane;GO:0015991,ATP hydrolysis coupled proton transport;GO:0016021,integral to membrane;GO:0033177,proton-transporting two-sector ATPase complex, proton-transporting domain;GO:0015078,hydrogen ion transmembrane transporter activity;GO…	EC:3.6.3.14	K02155	ko00190, Oxidative phosphorylation;ko04142, Lysosome;ko04145, Phagosome;ko04721, Synaptic vesicle cycle;ko04966, Collecting duct acid secretion;ko05110, Vibrio cholerae infection;ko05120, Epithelial cell signaling in Helicobacter pylori infection;ko05152, Tuberculosis;ko05323, Rheumatoid arthritis;
comp23915_c0_seq1	GBSP01013609	comp23915_c0_seq1	down	0.33	0.07	-2.23704	1	1	0.233323	1	1	0.999993	fabG	3-oxoacyl-[acyl-carrier protein] reductase	263	sp|Q08632|SDR1_PICAB Short-chain type dehydrogenase/reductase OS=Picea abies PE=2 SV=1	2e-12	gnl|CDD|187620 cd05362, THN_reductase-like_SDR_c, tetrahydroxynaphthalene/trihydroxynaphthalene reductase-like, classical (c) SDRs. 1,3,6,8-tetrahydroxynaphthalene reductase (4HNR) of Magnaporthe grisea and the related 1,3,8-trihydroxynaphthalene reductase (3HNR) are typical members of the SDR family containing the canonical glycine rich NAD(P)-binding site and active site tetrad, and function in…	7e-18	tr|F6HLA7|F6HLA7_VITVI Putative uncharacterized protein OS=Vitis vinifera GN=VIT_08s0007g07530 PE=3 SV=1	4e-23	ref|XP_002282201.1| PREDICTED: short-chain type dehydrogenase/reductase-like [Vitis vinifera]	4e-23	lcl|Q7XDQ8_ORYSJ/14-189 PF00106.20;adh_short;	1e-23	-	GO:0008152,metabolic process;GO:0055114,oxidation-reduction process;GO:0005488,binding;GO:0016491,oxidoreductase activity	EC:1.1.1.100	K00059	ko00061, Fatty acid biosynthesis;ko01040, Biosynthesis of unsaturated fatty acids;
comp23926_c0_seq1	GBSP01014217	comp23926_c0_seq1	down	0.21	0	#NAME?	1	1	NA	1	1	NA	-	-	206	-	-	-	-	-	-	-	-	-	-	-	-	-	-	-
comp23933_c0_seq1		comp23933_c0_seq1	up	0	0.2	Inf	1	1	NA	1	1	NA	-	-	192	-	-	-	-	-	-	-	-	-	-	-	-	-	-	-
comp23967_c0_seq1	GBSP01013778	comp23967_c0_seq1	down	0.13	0.06	-1.11548	1	1	0.0316081	1	1	0.712123	-	-	337	sp|P51110|DFRA_VITVI Dihydroflavonol-4-reductase OS=Vitis vinifera GN=DFR PE=1 SV=1	1e-14	gnl|CDD|187661 cd08958, FR_SDR_e, flavonoid reductase (FR), extended (e) SDRs. This subgroup contains FRs of the extended SDR-type and related proteins. These FRs act in the NADP-dependent reduction of flavonoids, ketone-containing plant secondary metabolites; they have the characteristic active site triad of the SDRs (though not the upstream active site Asn) and a NADP-binding motif that is very…	2e-41	tr|C5MRG2|C5MRG2_9ROSI Cinnamoyl-CoA reductase OS=Jatropha curcas PE=2 SV=1	3e-40	gb|ACS32301.1| cinnamoyl-CoA reductase [Jatropha curcas]	3e-40	lcl|C5XQX4_SORBI/4-251 PF01370.16;Epimerase;	1e-23	V	GO:0045552,dihydrokaempferol 4-reductase activity;GO:0047890,flavanone 4-reductase activity;GO:0009813,flavonoid biosynthetic process;GO:0044237,cellular metabolic process;GO:0003824,catalytic activity;GO:0055114,oxidation-reduction process;GO:0005488,binding;GO:0016491,oxidoreductase activity;GO:0050662,coenzyme binding	-	-	-
comp23972_c0_seq1		comp23972_c0_seq1	down	0.26	0	#NAME?	1	1	NA	1	1	NA	ARFGAP1	ADP-ribosylation factor GTPase-activating protein 1	167	sp|O80925|AGD7_ARATH ADP-ribosylation factor GTPase-activating protein AGD7 OS=Arabidopsis thaliana GN=AGD7 PE=1 SV=1	4e-20	gnl|CDD|201781 pfam01412, ArfGap, Putative GTPase activating protein for Arf. Putative zinc fingers with GTPase activating proteins (GAPs) towards the small GTPase, Arf. The GAP of ARD1 stimulates GTPase hydrolysis for ARD1 but not ARFs.	1e-24	tr|D8SLX4|D8SLX4_SELML Putative uncharacterized protein OS=Selaginella moellendorffii GN=SELMODRAFT_445864 PE=4 SV=1	2e-20	ref|XP_002984338.1| hypothetical protein SELMODRAFT_445864 [Selaginella moellendorffii] gb|EFJ14388.1| hypothetical protein SELMODRAFT_445864 [Selaginella moellendorffii]	2e-20	lcl|D8SLX4_SELML/7-119 PF01412.13;ArfGap;	8e-23	TUZ	GO:0016020,membrane;GO:0006810,transport;GO:0032312,regulation of ARF GTPase activity;GO:0008060,ARF GTPase activator activity;GO:0043547,positive regulation of GTPase activity;GO:0005737,cytoplasm;GO:0016192,vesicle-mediated transport;GO:0000139,Golgi membrane;GO:0046872,metal ion binding;GO:0009306,protein secretion;GO:0005794,Golgi apparatus;GO:0005829,cytosol;GO:0008270,zinc ion binding;GO:00…	-	K12492	ko04144, Endocytosis;
comp24021_c0_seq1	GBSP01014730	comp24021_c0_seq1	down	0.18	0	#NAME?	1	1	NA	1	1	NA	-	-	238	-	-	-	-	-	-	-	-	-	-	-	-	-	-	-
comp24035_c0_seq1	GBSP01014266	comp24035_c0_seq1	up	0	0.17	Inf	1	1	NA	1	1	NA	-	-	222	-	-	-	-	-	-	-	-	-	-	-	-	-	-	-
comp24067_c0_seq1		comp24067_c0_seq1	down	0.17	0	#NAME?	1	1	NA	1	1	NA	-	-	128	-	-	-	-	-	-	-	-	-	-	-	-	-	-	-
comp24164_c0_seq1		comp24164_c0_seq1	down	0.3	0	#NAME?	1	1	NA	1	1	NA	-	-	148	-	-	-	-	-	-	-	-	-	-	-	-	-	-	-
comp24171_c0_seq1		comp24171_c0_seq1	up	0	0.11	Inf	1	1	NA	1	1	NA	-	-	168	-	-	-	-	-	-	-	-	-	-	-	-	-	-	-
comp24204_c0_seq1		comp24204_c0_seq1	down	0.4	0	#NAME?	1	1	NA	1	1	NA	RP-L40e, RPL40	large subunit ribosomal protein L40e	109	sp|P69310|UBIQ_AVESA Ubiquitin OS=Avena sativa PE=1 SV=1	1e-18	gnl|CDD|176398 cd01803, Ubiquitin, Ubiquitin. Ubiquitin (includes Ubq/RPL40e and Ubq/RPS27a fusions as well as homopolymeric multiubiquitin protein chains).	2e-24	tr|Q7X9E5|Q7X9E5_PHAVU Polyubiquitin 1 (Fragment) OS=Phaseolus vulgaris PE=2 SV=1	3e-17	gb|AAQ08998.1| polyubiquitin 1 [Phaseolus vulgaris]	3e-17	lcl|UBQ9_ARATH/160-228 PF00240.18;ubiquitin;	9e-18	JDOR	GO:0005634,nucleus;GO:0005737,cytoplasm	-	K02927	ko03010, Ribosome;
comp24216_c0_seq1	GBSP01014613	comp24216_c0_seq1	down	0.31	0	#NAME?	1	1	NA	1	1	NA	-	-	279	-	-	-	-	-	-	-	-	-	-	-	-	-	-	-
comp24264_c0_seq1	GBSP01014582	comp24264_c0_seq1	up	0	0.06	Inf	1	1	NA	1	1	NA	H3	histone H3	344	sp|Q71H73|H33_VITVI Histone H3.3 OS=Vitis vinifera PE=2 SV=3	2e-55	gnl|CDD|185400 PTZ00018, PTZ00018, histone H3; Provisional.	4e-66	tr|F6VY96|F6VY96_ORNAN Uncharacterized protein (Fragment) OS=Ornithorhynchus anatinus GN=100091606 PE=3 SV=1	2e-56	emb|CBI23573.3| unnamed protein product [Vitis vinifera]	6e-55	lcl|B0X693_CULQU/58-104 PF00125.19;Histone;	6e-13	B	GO:0005634,nucleus;GO:0003677,DNA binding;GO:0006334,nucleosome assembly;GO:0005694,chromosome;GO:0000786,nucleosome	-	K11253	ko05034, Alcoholism;ko05202, Transcriptional misregulation in cancer;ko05322, Systemic lupus erythematosus;
comp24290_c0_seq1	GBSP01014644	comp24290_c0_seq1	down	0.15	0	#NAME?	1	1	NA	1	1	NA	E3.6.3.8	Ca2+-transporting ATPase	294	sp|Q9XES1|ECA4_ARATH Calcium-transporting ATPase 4, endoplasmic reticulum-type OS=Arabidopsis thaliana GN=ECA4 PE=2 SV=2	8e-45	gnl|CDD|200073 TIGR01116, ATPase-IIA1_Ca, sarco/endoplasmic reticulum calcium-translocating P-type ATPase. This model describes the P-type ATPase responsible for translocating calcium ions across the endoplasmic reticulum membrane of eukaryotes, and is of particular importance in the sarcoplasmic reticulum of skeletal and cardiac muscle in vertebrates. These pumps transfer Ca2+ from the cytoplasm…	6e-41	tr|F2DW31|F2DW31_HORVD Predicted protein OS=Hordeum vulgare var. distichum PE=2 SV=1	5e-49	dbj|BAJ99302.1| predicted protein [Hordeum vulgare subsp. vulgare]	5e-49	lcl|F2DW31_HORVD/121-377 PF00122.15;E1-E2_ATPase;	4e-52	P	GO:0016020,membrane;GO:0005783,endoplasmic reticulum;GO:0005524,ATP binding;GO:0006754,ATP biosynthetic process;GO:0016787,hydrolase activity;GO:0000166,nucleotide binding;GO:0016021,integral to membrane;GO:0006810,transport;GO:0008152,metabolic process;GO:0015662,ATPase activity, coupled to transmembrane movement of ions, phosphorylative mechanism;GO:0005388,calcium-transporting ATPase activity;…	EC:3.6.3.8	K01537	-
comp24367_c0_seq1		comp24367_c0_seq1	down	0.13	0	#NAME?	1	1	NA	1	1	NA	-	-	167	-	-	-	-	-	-	-	-	-	-	-	-	-	-	-
comp24391_c0_seq1	GBSP01014236	comp24391_c0_seq1	down	0.22	0	#NAME?	1	1	NA	1	1	NA	-	-	201	-	-	-	-	-	-	-	-	-	-	-	-	-	-	-
comp24396_c0_seq1	GBSP01014261	comp24396_c0_seq1	up	0	0.16	Inf	1	1	NA	1	1	NA	-	-	235	-	-	-	-	-	-	-	-	-	-	-	-	-	-	-
comp24404_c0_seq1		comp24404_c0_seq1	up	0	0.12	Inf	1	1	NA	1	1	NA	ADK	adenosine kinase	158	sp|Q9LZG0|ADK2_ARATH Adenosine kinase 2 OS=Arabidopsis thaliana GN=ADK2 PE=1 SV=1	7e-22	gnl|CDD|178163 PLN02548, PLN02548, adenosine kinase.	2e-33	tr|A9PF84|A9PF84_POPTR Putative uncharacterized protein OS=Populus trichocarpa PE=2 SV=1	9e-24	gb|ABK95037.1| unknown [Populus trichocarpa]	8e-24	lcl|Q6SV72_POPCN/1-225 PF00294.19;PfkB;	2e-23	G	GO:0016310,phosphorylation;GO:0005524,ATP binding;GO:0016301,kinase activity;GO:0016773,phosphotransferase activity, alcohol group as acceptor;GO:0006166,purine ribonucleoside salvage;GO:0006167,AMP biosynthetic process;GO:0000166,nucleotide binding;GO:0016740,transferase activity;GO:0004001,adenosine kinase activity	EC:2.7.1.20	K00856	ko00230, Purine metabolism;
comp24441_c0_seq1	GBSP01014660	comp24441_c0_seq1	down	0.26	0	#NAME?	1	1	NA	1	1	NA	-	-	249	-	-	gnl|CDD|178101 PLN02483, PLN02483, serine palmitoyltransferase.	1e-10	-	-	ref|XP_003564989.1| PREDICTED: serine palmitoyltransferase 2-like [Brachypodium distachyon]	1e-06	-	-	-	-	-	-	-
comp24477_c0_seq1		comp24477_c0_seq1	down	0.16	0	#NAME?	1	1	NA	1	1	NA	IARS, ileS	isoleucyl-tRNA synthetase	141	sp|Q8SQV6|SYIC_ENCCU Probable isoleucine--tRNA ligase, cytoplasmic OS=Encephalitozoon cuniculi (strain GB-M1) GN=ECU11_1100 PE=3 SV=1	3e-14	gnl|CDD|178470 PLN02882, PLN02882, aminoacyl-tRNA ligase.	6e-29	tr|D8U0K7|D8U0K7_VOLCA Putative uncharacterized protein OS=Volvox carteri GN=VOLCADRAFT_81773 PE=3 SV=1	1e-17	ref|XP_002952265.1| hypothetical protein VOLCADRAFT_81773 [Volvox carteri f. nagariensis] gb|EFJ46736.1| hypothetical protein VOLCADRAFT_81773 [Volvox carteri f. nagariensis]	1e-17	lcl|A8J9F3_CHLRE/20-663 PF00133.17;tRNA-synt_1;	2e-18	J	GO:0005524,ATP binding;GO:0005737,cytoplasm;GO:0016874,ligase activity;GO:0004822,isoleucine-tRNA ligase activity;GO:0000166,nucleotide binding;GO:0006418,tRNA aminoacylation for protein translation;GO:0006428,isoleucyl-tRNA aminoacylation;GO:0008270,zinc ion binding;GO:0006412,translation;GO:0004812,aminoacyl-tRNA ligase activity	EC:6.1.1.5	K01870	ko00970, Aminoacyl-tRNA biosynthesis;
comp2451_c0_seq1	GBSQ01006581	comp2451_c0_seq1	down	32.48	0	#NAME?	1	6.67282e-10	NA	1	3.88191e-07	NA	-	-	5530	-	-	gnl|CDD|206382 pfam14214, Helitron_like_N, Helitron helicase-like domain at N-terminus. This family is found in Helitrons, recently recognised eukaryotic transposons that are predicted to amplify by a rolling-circle mechanism. In many instances a protein-coding gene is disrupted by their insertion.	2e-49	tr|A1CVJ1|A1CVJ1_NEOFI Putative uncharacterized protein OS=Neosartorya fischeri (strain ATCC 1020 / DSM 3700 / FGSC A1164 / NRRL 181) GN=NFIA_101270 PE=4 SV=1	0	ref|XP_001266540.1| hypothetical protein NFIA_101270 [Neosartorya fischeri NRRL 181] gb|EAW24643.1| conserved hypothetical protein [Neosartorya fischeri NRRL 181]	0	lcl|A1CVJ1_NEOFI/753-960 PF05970.9;PIF1;	2e-88	-	GO:0004386,helicase activity	-	-	-
comp2451_c0_seq2	GBSQ01006582	comp2451_c0_seq2	down	31.54	0	#NAME?	1	6.67282e-10	NA	1	3.88191e-07	NA	-	-	5450	-	-	gnl|CDD|206382 pfam14214, Helitron_like_N, Helitron helicase-like domain at N-terminus. This family is found in Helitrons, recently recognised eukaryotic transposons that are predicted to amplify by a rolling-circle mechanism. In many instances a protein-coding gene is disrupted by their insertion.	2e-49	tr|A1CVJ1|A1CVJ1_NEOFI Putative uncharacterized protein OS=Neosartorya fischeri (strain ATCC 1020 / DSM 3700 / FGSC A1164 / NRRL 181) GN=NFIA_101270 PE=4 SV=1	0	ref|XP_001266540.1| hypothetical protein NFIA_101270 [Neosartorya fischeri NRRL 181] gb|EAW24643.1| conserved hypothetical protein [Neosartorya fischeri NRRL 181]	0	lcl|A1CVJ1_NEOFI/753-960 PF05970.9;PIF1;	2e-88	-	GO:0004386,helicase activity	-	-	-
comp24532_c0_seq1	GBSP01014297	comp24532_c0_seq1	up	0	0.14	Inf	1	1	NA	1	1	NA	chlH, bchH	magnesium chelatase subunit H	279	-	-	gnl|CDD|178618 PLN03069, PLN03069, magnesiumprotoporphyrin-IX chelatase subunit H; Provisional.	9e-49	tr|B2D1H1|B2D1H1_ORYSI Mg-chelatase H subunit (Fragment) OS=Oryza sativa subsp. indica GN=CHLH PE=2 SV=1	9e-45	gb|ACB55486.1| Mg-chelatase H subunit [Oryza sativa Indica Group]	8e-45	lcl|B8B5E3_ORYSI/1-680 PF02514.11;CobN-Mg_chel;	2e-43	-	GO:0009058,biosynthetic process	EC:6.6.1.1	K03403	ko00860, Porphyrin and chlorophyll metabolism;
comp24555_c0_seq1	GBSP01014639	comp24555_c0_seq1	down	0.15	0	#NAME?	1	1	NA	1	1	NA	PSMB6	20S proteasome subunit beta 1	287	sp|Q8LD27|PSB6_ARATH Proteasome subunit beta type-6 OS=Arabidopsis thaliana GN=PBA1 PE=1 SV=2	5e-42	gnl|CDD|48460 cd03762, proteasome_beta_type_6, proteasome beta type-6 subunit. The 20S proteasome, multisubunit proteolytic complex, is the central enzyme of nonlysosomal protein degradation in both the cytosol and nucleus. It is composed of 28 subunits arranged as four homoheptameric rings that stack on top of one another forming an elongated alpha-beta-beta-alpha cylinder with a central cavity.…	8e-25	tr|B9SPS6|B9SPS6_RICCO Proteasome subunit beta type OS=Ricinus communis GN=RCOM_0205360 PE=3 SV=1	6e-44	ref|XP_002527995.1| proteasome subunit beta type 6,9, putative [Ricinus communis] gb|EEF34407.1| proteasome subunit beta type 6,9, putative [Ricinus communis]	6e-44	lcl|D7T0M7_VITVI/8-190 PF00227.21;Proteasome;	2e-20	O	GO:0004175,endopeptidase activity;GO:0005634,nucleus;GO:0051603,proteolysis involved in cellular protein catabolic process;GO:0008233,peptidase activity;GO:0004298,threonine-type endopeptidase activity;GO:0000502,proteasome complex;GO:0005737,cytoplasm;GO:0005839,proteasome core complex;GO:0016787,hydrolase activity	EC:3.4.25.1	K02738	ko03050, Proteasome;
comp24579_c0_seq1	GBSP01014693	comp24579_c0_seq1	up	0	0.09	Inf	1	1	NA	1	1	NA	RNF115_126	E3 ubiquitin-protein ligase RNF115/126	214	sp|Q9CY62|RN181_MOUSE E3 ubiquitin-protein ligase RNF181 OS=Mus musculus GN=Rnf181 PE=2 SV=1	6e-12	gnl|CDD|205816 pfam13639, zf-RING_2, Ring finger domain.	2e-17	tr|B6TYQ5|B6TYQ5_MAIZE Protein binding protein OS=Zea mays PE=2 SV=1	6e-18	ref|NP_001151286.1| protein binding protein [Zea mays] gb|ACG42238.1| protein binding protein [Zea mays]	5e-18	lcl|C6T4N4_SOYBN/118-163 PF13639.1;zf-RING_2;	9e-17	-	GO:0046872,metal ion binding;GO:0008270,zinc ion binding;GO:0016874,ligase activity	EC:6.3.2.19	K11982	-
comp24616_c0_seq1		comp24616_c0_seq1	up	0	0.16	Inf	1	1	NA	1	1	NA	-	-	122	-	-	-	-	tr|Q6Z0P1|Q6Z0P1_ORYSJ Putative uncharacterized protein OJ1136_D12.114 OS=Oryza sativa subsp. japonica GN=OJ1136_D12.114 PE=4 SV=1	4e-18	gb|EEC83356.1| hypothetical protein OsI_28762 [Oryza sativa Indica Group]	4e-18	lcl|D7MD29_ARALL/58-218 PF04199.8;Cyclase;	2e-12	-	-	-	-	-
comp24672_c0_seq1	GBSP01014276	comp24672_c0_seq1	down	0.18	0	#NAME?	1	1	NA	1	1	NA	YWHA	tyrosine 3-monooxygenase/tryptophan 5-monooxygenase activation protein	239	sp|P93209|14333_SOLLC 14-3-3 protein 3 OS=Solanum lycopersicum GN=TFT3 PE=2 SV=1	2e-45	gnl|CDD|201109 pfam00244, 14-3-3, 14-3-3 protein.	4e-58	tr|B9RJN7|B9RJN7_RICCO 14-3-3 protein, putative OS=Ricinus communis GN=RCOM_1037090 PE=3 SV=1	2e-44	emb|CBI19195.3| unnamed protein product [Vitis vinifera]	1e-45	lcl|1433B_TOBAC/3-241 PF00244.15;14-3-3;	4e-44	O	GO:0019904,protein domain specific binding	-	K06630	ko04110, Cell cycle;ko04114, Oocyte meiosis;ko04722, Neurotrophin signaling pathway;ko05169, Epstein-Barr virus infection;
comp24679_c0_seq1		comp24679_c0_seq1	down	0.22	0	#NAME?	1	1	NA	1	1	NA	-	-	197	sp|Q9SZX8|PMTH_ARATH Probable methyltransferase PMT17 OS=Arabidopsis thaliana GN=At4g10440 PE=2 SV=1	2e-21	gnl|CDD|190539 pfam03141, Methyltransf_29, Putative S-adenosyl-L-methionine-dependent methyltransferase. This family is a putative S-adenosyl-L-methionine (SAM)-dependent methyltransferase.	1e-23	tr|A9PF00|A9PF00_POPTR Putative uncharacterized protein OS=Populus trichocarpa PE=2 SV=1	3e-24	gb|ABK94953.1| unknown [Populus trichocarpa]	3e-24	lcl|Q52PK2_WHEAT/110-620 PF03141.11;Methyltransf_29;	2e-24	-	GO:0008168,methyltransferase activity;GO:0032259,methylation	-	-	-
comp24699_c0_seq1		comp24699_c0_seq1	up	0	0.25	Inf	1	1	NA	1	1	NA	-	-	149	sp|Q9SM23|ACBP1_ARATH Acyl-CoA-binding domain-containing protein 1 OS=Arabidopsis thaliana GN=ACBP1 PE=1 SV=2	3e-09	-	-	tr|B9GNR2|B9GNR2_POPTR Predicted protein OS=Populus trichocarpa GN=POPTRDRAFT_551800 PE=4 SV=1	2e-13	ref|XP_002301155.1| predicted protein [Populus trichocarpa] gb|EEE80428.1| predicted protein [Populus trichocarpa]	2e-13	lcl|A5BB35_VITVI/367-456 PF00887.14;ACBP;	2e-13	I	GO:0000062,fatty-acyl-CoA binding;GO:0005488,binding	-	-	-
comp24707_c0_seq1	GBSP01014695	comp24707_c0_seq1	up	0	0.05	Inf	1	1	NA	1	1	NA	-	-	385	-	-	-	-	-	-	-	-	lcl|D3FC94_CONWI/131-205 PB000057; Pfam-B_57;	5e-11	-	-	-	-	-
comp24716_c0_seq1	GBSP01014413	comp24716_c0_seq1	up	0	0.16	Inf	1	1	NA	1	1	NA	-	-	236	-	-	-	-	-	-	-	-	-	-	-	-	-	-	-
comp24717_c0_seq1	GBSP01014628	comp24717_c0_seq1	up	0.08	0.21	1.39232	1	1	0.109943	1	1	0.956017	-	-	529	-	-	-	-	tr|G3XVY8|G3XVY8_ASPNA Putative uncharacterized protein OS=Aspergillus niger (strain ATCC 1015 / CBS 113.46 / FGSC A1144 / LSHB Ac4 / NCTC 3858a / NRRL 328 / USDA 3528.7) GN=ASPNIDRAFT_42253 PE=3 SV=1	5e-27	gb|EHA25391.1| hypothetical protein ASPNIDRAFT_42253 [Aspergillus niger ATCC 1015]	5e-27	-	-	-	-	-	-	-
comp24757_c0_seq1		comp24757_c0_seq1	down	0.26	0	#NAME?	1	1	NA	1	1	NA	-	-	167	sp|P31414|AVP1_ARATH Pyrophosphate-energized vacuolar membrane proton pump 1 OS=Arabidopsis thaliana GN=AVP1 PE=1 SV=1	1e-26	gnl|CDD|177897 PLN02255, PLN02255, H(+) -translocating inorganic pyrophosphatase.	3e-38	tr|D7KX55|D7KX55_ARALL Predicted protein (Fragment) OS=Arabidopsis lyrata subsp. lyrata GN=ARALYDRAFT_677599 PE=4 SV=1	6e-28	ref|XP_002889291.1| predicted protein [Arabidopsis lyrata subsp. lyrata] gb|EFH65550.1| predicted protein [Arabidopsis lyrata subsp. lyrata]	5e-28	lcl|D7KX55_ARALL/1-124 PF03030.11;H_PPase;	8e-29	-	GO:0006810,transport;GO:0016020,membrane;GO:0004427,inorganic diphosphatase activity;GO:0006811,ion transport;GO:0005773,vacuole;GO:0005774,vacuolar membrane;GO:0016787,hydrolase activity;GO:0016021,integral to membrane;GO:0006814,sodium ion transport;GO:0005886,plasma membrane;GO:0015992,proton transport;GO:0009678,hydrogen-translocating pyrophosphatase activity	-	-	-
comp24814_c0_seq1	GBSP01014299	comp24814_c0_seq1	down	0.16	0.07	-1.19265	1	1	0.0555466	1	1	0.879871	AOC2, AOC3, tynA	primary-amine oxidase	279	sp|Q07123|AMO2_ARTS1 Copper methylamine oxidase OS=Arthrobacter sp. (strain P1) GN=maoII PE=1 SV=1	2e-21	gnl|CDD|183164 PRK11504, tynA, tyramine oxidase; Provisional.	4e-50	tr|C0PG05|C0PG05_MAIZE Putative uncharacterized protein OS=Zea mays PE=2 SV=1	1e-53	ref|NP_001169559.1| uncharacterized protein LOC100383438 [Zea mays] gb|ACN34121.1| unknown [Zea mays]	1e-53	lcl|B9HTU0_POPTR/261-678 PF01179.15;Cu_amine_oxid;	1e-53	Q	GO:0052599,methylputrescine oxidase activity;GO:0052600,propane-1,3-diamine oxidase activity;GO:0052595,aliphatic-amine oxidase activity;GO:0005737,cytoplasm;GO:0052593,tryptamine:oxygen oxidoreductase (deaminating) activity;GO:0055114,oxidation-reduction process;GO:0052598,histamine oxidase activity;GO:0052597,diamine oxidase activity;GO:0052594,aminoacetone:oxygen oxidoreductase(deaminating) ac…	EC:1.4.3.21	K00276	ko00260, Glycine, serine and threonine metabolism;ko00350, Tyrosine metabolism;ko00360, Phenylalanine metabolism;ko00410, beta-Alanine metabolism;ko00950, Isoquinoline alkaloid biosynthesis;ko00960, Tropane, piperidine and pyridine alkaloid biosynthesis;
comp24815_c0_seq1		comp24815_c0_seq1	up	0	0.19	Inf	1	1	NA	1	1	NA	-	-	199	-	-	-	-	tr|F6H675|F6H675_VITVI Putative uncharacterized protein OS=Vitis vinifera GN=VIT_03s0091g00450 PE=4 SV=1	6e-22	ref|XP_003525919.1| PREDICTED: uncharacterized protein C757.02c-like [Glycine max]	4e-22	lcl|D7TYD0_VITVI/112-203 PF04182.7;B-block_TFIIIC;	4e-08	-	GO:0044237,cellular metabolic process;GO:0003824,catalytic activity;GO:0005488,binding;GO:0050662,coenzyme binding	-	-	-
comp24818_c0_seq1	GBSP01014313	comp24818_c0_seq1	up	0	0.15	Inf	1	1	NA	1	1	NA	petE	plastocyanin	246	sp|P00290|PLAS_LACSA Plastocyanin OS=Lactuca sativa GN=PETE PE=1 SV=1	1e-32	gnl|CDD|201022 pfam00127, Copper-bind, Copper binding proteins, plastocyanin/azurin family.	1e-33	tr|E0CQV6|E0CQV6_VITVI Putative uncharacterized protein OS=Vitis vinifera GN=VIT_18s0001g00760 PE=4 SV=1	6e-30	sp|P00290.1|PLAS_LACSA RecName: Full=Plastocyanin prf||765954A plastocyanin	3e-31	lcl|PLAS_LACSA/1-99 PF00127.15;Copper-bind;	9e-32	-	GO:0016020,membrane;GO:0006810,transport;GO:0009055,electron carrier activity;GO:0009535,chloroplast thylakoid membrane;GO:0042802,identical protein binding;GO:0009579,thylakoid;GO:0046872,metal ion binding;GO:0022900,electron transport chain;GO:0005507,copper ion binding;GO:0009536,plastid;GO:0009507,chloroplast	-	K02638	ko00195, Photosynthesis;
comp24826_c0_seq1		comp24826_c0_seq1	down	0.2	0	#NAME?	1	1	NA	1	1	NA	-	-	111	sp|P27608|AROF_TOBAC Phospho-2-dehydro-3-deoxyheptonate aldolase 1, chloroplastic OS=Nicotiana tabacum GN=DHAPS-1 PE=2 SV=1	7e-11	gnl|CDD|177928 PLN02291, PLN02291, phospho-2-dehydro-3-deoxyheptonate aldolase.	1e-15	tr|B9GUY5|B9GUY5_POPTR 2-dehydro-3-deoxyphosphoheptonate aldolase/ 3-deoxy-d-arabino-heptulosonate 7-phosphate synthetase OS=Populus trichocarpa GN=DHS3 PE=4 SV=1	3e-11	ref|XP_002301067.1| 2-dehydro-3-deoxyphosphoheptonate aldolase/ 3-deoxy-d-arabino-heptulosonate 7-phosphate synthetase [Populus trichocarpa] gb|EEE80340.1| 2-dehydro-3-deoxyphosphoheptonate aldolase/ 3-deoxy-d-arabino-heptulosonate 7-phosphate synthetase [Populus trichocarpa]	3e-11	lcl|O24046_MORCI/83-520 PF01474.11;DAHP_synth_2;	1e-09	-	GO:0008652,cellular amino acid biosynthetic process;GO:0003849,3-deoxy-7-phosphoheptulonate synthase activity;GO:0009073,aromatic amino acid family biosynthetic process;GO:0009536,plastid;GO:0016740,transferase activity;GO:0009507,chloroplast	-	-	-
comp2483_c0_seq5		comp2483_c0_seq5	up	0	0.75	Inf	0.483294	1	NA	1	1	NA	KLC	kinesin light chain	126	sp|P46822|KLC_CAEEL Kinesin light chain OS=Caenorhabditis elegans GN=klc-2 PE=2 SV=2	6e-29	gnl|CDD|205602 pfam13424, TPR_12, Tetratricopeptide repeat.	8e-16	tr|Q2GNC0|Q2GNC0_CHAGB Putative uncharacterized protein OS=Chaetomium globosum (strain ATCC 6205 / CBS 148.51 / DSM 1962 / NBRC 6347 / NRRL 1970) GN=CHGG_10534 PE=4 SV=1	1e-98	ref|XP_001228461.1| hypothetical protein CHGG_10534 [Chaetomium globosum CBS 148.51] gb|EAQ84130.1| hypothetical protein CHGG_10534 [Chaetomium globosum CBS 148.51]	1e-98	lcl|B2AKL4_PODAN/511-589 PF13424.1;TPR_12;	5e-33	Z	GO:0005856,cytoskeleton;GO:0005874,microtubule;GO:0005524,ATP binding;GO:0042802,identical protein binding;GO:0005737,cytoplasm;GO:0005488,binding;GO:0006915,apoptotic process;GO:0000166,nucleotide binding;GO:0003777,microtubule motor activity;GO:0017111,nucleoside-triphosphatase activity;GO:0005871,kinesin complex	-	K10407	ko05132, Salmonella infection;
comp2483_c0_seq6		comp2483_c0_seq6	up	0.52	1.65	1.66588	0.474951	0.887116	0.8906	1	1	0.999993	KLC	kinesin light chain	126	sp|P46822|KLC_CAEEL Kinesin light chain OS=Caenorhabditis elegans GN=klc-2 PE=2 SV=2	6e-29	gnl|CDD|205602 pfam13424, TPR_12, Tetratricopeptide repeat.	8e-16	tr|Q2GNC0|Q2GNC0_CHAGB Putative uncharacterized protein OS=Chaetomium globosum (strain ATCC 6205 / CBS 148.51 / DSM 1962 / NBRC 6347 / NRRL 1970) GN=CHGG_10534 PE=4 SV=1	1e-98	ref|XP_001228461.1| hypothetical protein CHGG_10534 [Chaetomium globosum CBS 148.51] gb|EAQ84130.1| hypothetical protein CHGG_10534 [Chaetomium globosum CBS 148.51]	1e-98	lcl|B2AKL4_PODAN/511-589 PF13424.1;TPR_12;	5e-33	Z	GO:0005856,cytoskeleton;GO:0005874,microtubule;GO:0005524,ATP binding;GO:0042802,identical protein binding;GO:0005737,cytoplasm;GO:0005488,binding;GO:0006915,apoptotic process;GO:0000166,nucleotide binding;GO:0003777,microtubule motor activity;GO:0017111,nucleoside-triphosphatase activity;GO:0005871,kinesin complex	-	K10407	ko05132, Salmonella infection;
comp2499_c0_seq1	GBSQ01006595	comp2499_c0_seq1	down	7.29	2.82	-1.37022	0.932548	0.200661	0.324323	1	1	0.999993	-	-	282	-	-	-	-	-	-	-	-	-	-	-	-	-	-	-
comp2499_c0_seq5		comp2499_c0_seq5	down	2.5	0.23	-3.44222	1	0.266988	0.475337	1	1	0.999993	-	-	166	-	-	-	-	-	-	-	-	-	-	-	-	-	-	-
comp2499_c0_seq6		comp2499_c0_seq6	down	2.05	0.59	-1.79684	0.862046	0.525053	0.818914	1	1	0.999993	-	-	160	-	-	-	-	-	-	-	-	-	-	-	-	-	-	-
comp2499_c0_seq8		comp2499_c0_seq8	down	1.03	0.18	-2.51658	1	0.516708	0.86248	1	1	0.999993	-	-	106	-	-	-	-	-	-	-	-	-	-	-	-	-	-	-
comp25066_c0_seq1	GBSP01014741	comp25066_c0_seq1	up	0	0.24	Inf	1	1	NA	1	1	NA	-	-	322	sp|O80934|Y2766_ARATH Uncharacterized protein At2g37660, chloroplastic OS=Arabidopsis thaliana GN=At2g37660 PE=1 SV=2	5e-40	-	-	tr|B9SYB8|B9SYB8_RICCO Putative uncharacterized protein OS=Ricinus communis GN=RCOM_0760990 PE=4 SV=1	8e-40	ref|XP_002530987.1| conserved hypothetical protein [Ricinus communis] gb|EEF31399.1| conserved hypothetical protein [Ricinus communis]	7e-40	lcl|C0Z300_ARATH/4-207 PF13460.1;NAD_binding_10;	1e-18	G	GO:0005488,binding	-	-	-
comp25090_c0_seq1	GBSP01014232	comp25090_c0_seq1	up	0	0.07	Inf	1	1	NA	1	1	NA	RP-SAe, RPS0	small subunit ribosomal protein SAe	263	sp|O80377|RSSA_DAUCA 40S ribosomal protein SA OS=Daucus carota GN=179B PE=2 SV=1	2e-52	gnl|CDD|188101 TIGR01012, Sa_S2_E_A, ribosomal protein Sa(cytosolic)/S2(archaeal). This model describes the ribosomal protein of the cytosol and of Archaea, homologous to S2 of bacteria. It is designated typically as Sa in eukaryotes and Sa or S2 in the archaea. TIGR01011 describes the related protein of organelles and bacteria.	2e-50	tr|C6TG12|C6TG12_SOYBN Putative uncharacterized protein OS=Glycine max PE=2 SV=1	4e-51	ref|NP_001242344.1| uncharacterized protein LOC100818292 [Glycine max] gb|ACU20764.1| unknown [Glycine max]	4e-51	lcl|C6TG12_SOYBN/118-192 PF00318.15;Ribosomal_S2;	3e-33	J	GO:0005840,ribosome;GO:0030529,ribonucleoprotein complex;GO:0006412,translation;GO:0005622,intracellular;GO:0003735,structural constituent of ribosome;GO:0015935,small ribosomal subunit;GO:0005737,cytoplasm	-	K02998	ko03010, Ribosome;
comp25091_c0_seq1		comp25091_c0_seq1	down	0.29	0	#NAME?	1	1	NA	1	1	NA	ACOX1, ACOX3	acyl-CoA oxidase	149	sp|Q9ZQP2|ACO12_ARATH Putative peroxisomal acyl-coenzyme A oxidase 1.2 OS=Arabidopsis thaliana GN=ACX1.2 PE=2 SV=1	3e-20	gnl|CDD|178062 PLN02443, PLN02443, acyl-coenzyme A oxidase.	1e-33	tr|G7JHR0|G7JHR0_MEDTR Peroxisomal acyl-CoA oxidase 1A OS=Medicago truncatula GN=MTR_4g100640 PE=4 SV=1	5e-22	ref|XP_003608684.1| Peroxisomal acyl-CoA oxidase 1A [Medicago truncatula] gb|AES90881.1| Peroxisomal acyl-CoA oxidase 1A [Medicago truncatula]	4e-22	-	-	IQ	GO:0016627,oxidoreductase activity, acting on the CH-CH group of donors;GO:0019395,fatty acid oxidation;GO:0008152,metabolic process;GO:0006091,generation of precursor metabolites and energy;GO:0050660,flavin adenine dinucleotide binding;GO:0005777,peroxisome;GO:0055114,oxidation-reduction process;GO:0006635,fatty acid beta-oxidation;GO:0006693,prostaglandin metabolic process;GO:0003997,acyl-CoA …	EC:1.3.3.6	K00232	ko00071, Fatty acid metabolism;ko00592, alpha-Linolenic acid metabolism;ko01040, Biosynthesis of unsaturated fatty acids;ko03320, PPAR signaling pathway;ko04146, Peroxisome;
comp25136_c0_seq1	GBSP01014409	comp25136_c0_seq1	up	0	0.07	Inf	1	1	NA	1	1	NA	-	-	265	sp|O14787|TNPO2_HUMAN Transportin-2 OS=Homo sapiens GN=TNPO2 PE=1 SV=3	4e-10	-	-	tr|B9S5J0|B9S5J0_RICCO Importin beta-2, putative OS=Ricinus communis GN=RCOM_0977270 PE=4 SV=1	3e-35	ref|XP_002521259.1| importin beta-2, putative [Ricinus communis] gb|EEF41115.1| importin beta-2, putative [Ricinus communis]	3e-35	-	-	YU	GO:0006886,intracellular protein transport;GO:0008565,protein transporter activity;GO:0005622,intracellular;GO:0005488,binding	-	-	-
comp25140_c0_seq1	GBSP01014664	comp25140_c0_seq1	down	0.07	0	#NAME?	1	1	NA	1	1	NA	-	-	321	-	-	-	-	tr|B6HGE7|B6HGE7_PENCW Pc20g03490 protein OS=Penicillium chrysogenum (strain ATCC 28089 / DSM 1075 / Wisconsin 54-1255) GN=Pc20g03490 PE=4 SV=1	8e-13	ref|XP_002562900.1| Pc20g03490 [Penicillium chrysogenum Wisconsin 54-1255] emb|CAP85678.1| Pc20g03490 [Penicillium chrysogenum Wisconsin 54-1255]	7e-13	-	-	-	-	-	-	-
comp25155_c0_seq1		comp25155_c0_seq1	up	0	0.24	Inf	1	1	NA	1	1	NA	-	-	156	-	-	-	-	-	-	-	-	-	-	-	-	-	-	-
comp25185_c0_seq1	GBSP01014630	comp25185_c0_seq1	up	0	0.13	Inf	1	1	NA	1	1	NA	-	-	289	-	-	-	-	-	-	-	-	-	-	-	-	-	-	-
comp25188_c0_seq1	GBSP01014768	comp25188_c0_seq1	down	0.1	0	#NAME?	1	1	NA	1	1	NA	petE	plastocyanin	224	sp|P00290|PLAS_LACSA Plastocyanin OS=Lactuca sativa GN=PETE PE=1 SV=1	4e-27	gnl|CDD|201022 pfam00127, Copper-bind, Copper binding proteins, plastocyanin/azurin family.	1e-27	tr|E0CQV6|E0CQV6_VITVI Putative uncharacterized protein OS=Vitis vinifera GN=VIT_18s0001g00760 PE=4 SV=1	4e-24	sp|P00290.1|PLAS_LACSA RecName: Full=Plastocyanin prf||765954A plastocyanin	1e-25	lcl|PLAS_LACSA/1-99 PF00127.15;Copper-bind;	3e-26	-	GO:0016020,membrane;GO:0006810,transport;GO:0009055,electron carrier activity;GO:0009535,chloroplast thylakoid membrane;GO:0042802,identical protein binding;GO:0009579,thylakoid;GO:0046872,metal ion binding;GO:0022900,electron transport chain;GO:0005507,copper ion binding;GO:0009536,plastid;GO:0009507,chloroplast	-	K02638	ko00195, Photosynthesis;
comp25191_c0_seq1	GBSP01014386	comp25191_c0_seq1	up	0	0.25	Inf	1	1	NA	1	1	NA	-	-	309	-	-	-	-	-	-	-	-	-	-	-	-	-	-	-
comp25197_c0_seq1	GBSP01014758	comp25197_c0_seq1	up	0	0.07	Inf	1	1	NA	1	1	NA	LHCB2	light-harvesting complex II chlorophyll a/b binding protein 2	256	sp|P12331|CB22_ORYSJ Chlorophyll a-b binding protein 2, chloroplastic OS=Oryza sativa subsp. japonica GN=CAB2R PE=2 SV=2	5e-53	gnl|CDD|177662 PLN00025, PLN00025, photosystem II light harvesting chlorophyll a/b binding protein; Provisional.	2e-70	tr|Q9XF73|Q9XF73_9ASPA Putative chlorophyll a/b-binding protein OS=Phalaenopsis hybrid cultivar PE=2 SV=1	7e-53	gb|AAD21625.1| putative chlorophyll a/b-binding protein [Phalaenopsis hybrid cultivar]	7e-53	lcl|F2CXV2_HORVD/66-233 PF00504.16;Chloroa_b-bind;	3e-53	-	GO:0016020,membrane;GO:0009535,chloroplast thylakoid membrane;GO:0009523,photosystem II;GO:0018298,protein-chromophore linkage;GO:0009579,thylakoid;GO:0046872,metal ion binding;GO:0009765,photosynthesis, light harvesting;GO:0016021,integral to membrane;GO:0009536,plastid;GO:0016168,chlorophyll binding;GO:0009507,chloroplast;GO:0015979,photosynthesis;GO:0009522,photosystem I	-	K08913	ko00196, Photosynthesis - antenna proteins;
comp25241_c0_seq1	GBSP01014347	comp25241_c0_seq1	down	0.05	0	#NAME?	1	1	NA	1	1	NA	-	-	446	-	-	-	-	-	-	-	-	-	-	-	-	-	-	-
comp25300_c0_seq1	GBSP01014686	comp25300_c0_seq1	up	0	0.26	Inf	1	1	NA	1	1	NA	PDHB, pdhB	pyruvate dehydrogenase E1 component subunit beta	293	sp|P52904|ODPB_PEA Pyruvate dehydrogenase E1 component subunit beta, mitochondrial OS=Pisum sativum PE=2 SV=1	6e-51	gnl|CDD|178287 PLN02683, PLN02683, pyruvate dehydrogenase E1 component subunit beta.	4e-65	tr|B9GZC2|B9GZC2_POPTR Predicted protein (Fragment) OS=Populus trichocarpa GN=POPTRDRAFT_414358 PE=4 SV=1	5e-53	ref|XP_002304661.1| predicted protein [Populus trichocarpa] gb|EEE79640.1| predicted protein [Populus trichocarpa]	5e-53	lcl|B9RFW4_RICCO/33-211 PF02779.19;Transket_pyr;	8e-23	C	GO:0005759,mitochondrial matrix;GO:0008152,metabolic process;GO:0006096,glycolysis;GO:0005739,mitochondrion;GO:0004739,pyruvate dehydrogenase (acetyl-transferring) activity;GO:0003824,catalytic activity;GO:0055114,oxidation-reduction process;GO:0016491,oxidoreductase activity	EC:1.2.4.1	K00162	ko00010, Glycolysis / Gluconeogenesis;ko00020, Citrate cycle (TCA cycle);ko00290, Valine, leucine and isoleucine biosynthesis;ko00620, Pyruvate metabolism;ko00650, Butanoate metabolism;
comp25346_c0_seq1	GBSP01014360	comp25346_c0_seq1	down	0.1	0	#NAME?	1	1	NA	1	1	NA	-	-	212	-	-	-	-	-	-	-	-	-	-	-	-	-	-	-
comp25365_c0_seq1		comp25365_c0_seq1	up	0	0.24	Inf	1	1	NA	1	1	NA	COPS2, CSN2, TRIP15	COP9 signalosome complex subunit 2	158	sp|Q54HL6|CSN2_DICDI COP9 signalosome complex subunit 2 OS=Dictyostelium discoideum GN=csn2 PE=1 SV=1	5e-25	-	-	tr|C0HFZ9|C0HFZ9_MAIZE Putative uncharacterized protein OS=Zea mays PE=2 SV=1	1e-26	ref|XP_003567299.1| PREDICTED: COP9 signalosome complex subunit 2-like [Brachypodium distachyon]	1e-26	-	-	OT	GO:0005634,nucleus;GO:0008180,signalosome;GO:0005737,cytoplasm;GO:0005488,binding	-	K12176	-
comp25429_c0_seq1	GBSP01014338	comp25429_c0_seq1	down	0.09	0	#NAME?	1	1	NA	1	1	NA	RP-L39e, RPL39	large subunit ribosomal protein L39e	234	sp|Q5SMI4|RL393_ORYSJ 60S ribosomal protein L39-3 OS=Oryza sativa subsp. japonica GN=RPL39C PE=3 SV=1	5e-31	gnl|CDD|201464 pfam00832, Ribosomal_L39, Ribosomal L39 protein.	2e-26	tr|G7J9X2|G7J9X2_MEDTR 60S ribosomal protein L39 OS=Medicago truncatula GN=MTR_3g106310 PE=4 SV=1	1e-29	emb|CBI25617.3| unnamed protein product [Vitis vinifera]	8e-30	lcl|F2EE64_HORVD/9-51 PF00832.15;Ribosomal_L39;	1e-23	J	GO:0005840,ribosome;GO:0030529,ribonucleoprotein complex;GO:0006412,translation;GO:0005622,intracellular;GO:0003735,structural constituent of ribosome	-	K02924	ko03010, Ribosome;
comp25431_c0_seq1		comp25431_c0_seq1	down	0.14	0	#NAME?	1	1	NA	1	1	NA	ppdK	pyruvate,orthophosphate dikinase	159	sp|P22221|PPDK_FLATR Pyruvate, phosphate dikinase, chloroplastic OS=Flaveria trinervia GN=PPDK PE=2 SV=2	8e-27	gnl|CDD|181751 PRK09279, PRK09279, pyruvate phosphate dikinase; Provisional.	8e-39	tr|F2DCE3|F2DCE3_HORVD Predicted protein OS=Hordeum vulgare var. distichum PE=2 SV=1	1e-24	emb|CAA55703.1| pyruvate,orthophosphate dikinase [Flaveria trinervia]	2e-25	lcl|PPDK_FLAPR/496-586 PF00391.18;PEP-utilizers;	1e-27	-	GO:0016310,phosphorylation;GO:0005524,ATP binding;GO:0016301,kinase activity;GO:0003824,catalytic activity;GO:0005737,cytoplasm;GO:0016874,ligase activity;GO:0046872,metal ion binding;GO:0000166,nucleotide binding;GO:0016740,transferase activity;GO:0009536,plastid;GO:0015979,photosynthesis;GO:0009507,chloroplast;GO:0016772,transferase activity, transferring phosphorus-containing groups;GO:0050242…	EC:2.7.9.1	K01006	ko00620, Pyruvate metabolism;ko00710, Carbon fixation in photosynthetic organisms;
comp25478_c0_seq1		comp25478_c0_seq1	down	0.23	0	#NAME?	1	1	NA	1	1	NA	-	-	188	sp|Q94A20|BI1L_ARATH BI1-like protein OS=Arabidopsis thaliana GN=At4g15470 PE=2 SV=1	5e-09	-	-	tr|A9P292|A9P292_PICSI Putative uncharacterized protein OS=Picea sitchensis PE=2 SV=1	3e-11	gb|ABK27003.1| unknown [Picea sitchensis]	2e-11	lcl|A9P292_PICSI/31-238 PF01027.15;Bax1-I;	5e-12	-	GO:0016020,membrane;GO:0016021,integral to membrane	-	-	-
comp25505_c0_seq1		comp25505_c0_seq1	down	0.19	0	#NAME?	1	1	NA	1	1	NA	-	-	115	-	-	-	-	-	-	-	-	-	-	-	-	-	-	-
comp25511_c0_seq1	GBSP01014581	comp25511_c0_seq1	down	0.1	0	#NAME?	1	1	NA	1	1	NA	-	-	217	-	-	-	-	-	-	-	-	-	-	-	-	-	-	-
comp25655_c0_seq1		comp25655_c0_seq1	down	0.19	0	#NAME?	1	1	NA	1	1	NA	-	-	117	-	-	gnl|CDD|205772 pfam13594, Amidohydro_5, Amidohydrolase. This family of enzymes are a part of a large metal dependent hydrolase superfamily. The family includes Adenine deaminase EC:3.5.4.2 that hydrolyses adenine to form hypoxanthine and ammonia. Adenine deaminases reaction is important for adenine utilisation as a purine and also as a nitrogen source. This family also includes dihydroorotase and…	2e-11	tr|B6H0Y1|B6H0Y1_PENCW Pc12g07030 protein OS=Penicillium chrysogenum (strain ATCC 28089 / DSM 1075 / Wisconsin 54-1255) GN=Pc12g07030 PE=4 SV=1	3e-09	ref|XP_002557540.1| Pc12g07030 [Penicillium chrysogenum Wisconsin 54-1255] emb|CAP80330.1| Pc12g07030 [Penicillium chrysogenum Wisconsin 54-1255]	2e-09	lcl|Q20JX9_9BACT/49-110 PF13594.1;Amidohydro_5;	1e-06	-	-	-	-	-
comp25663_c0_seq1	GBSP01014350	comp25663_c0_seq1	up	0	0.21	Inf	1	1	NA	1	1	NA	gloB	hydroxyacylglutathione hydrolase	354	sp|O24496|GLO2C_ARATH Hydroxyacylglutathione hydrolase cytoplasmic OS=Arabidopsis thaliana GN=GLX2-2 PE=1 SV=2	5e-57	gnl|CDD|178088 PLN02469, PLN02469, hydroxyacylglutathione hydrolase.	5e-82	tr|Q10LW8|Q10LW8_ORYSJ Hydroxyacylglutathione hydrolase, putative, expressed OS=Oryza sativa subsp. japonica GN=Os03g0332400 PE=2 SV=1	3e-63	ref|NP_001050016.1| Os03g0332400 [Oryza sativa Japonica Group] gb|ABF95772.1| Hydroxyacylglutathione hydrolase, putative, expressed [Oryza sativa Japonica Group] dbj|BAF11930.1| Os03g0332400 [Oryza sativa Japonica Group] dbj|BAG95927.1| unnamed protein product [Oryza sativa Japonica Group] gb|EEC75188.1| hypothetical protein OsI_11422 [Oryza sativa Indica Group] gb|EEE59001.1| hypothetical protei…	3e-63	lcl|C3Y9J7_BRAFL/350-546 PF00753.22;Lactamase_B;	6e-29	R	GO:0005759,mitochondrial matrix;GO:0046872,metal ion binding;GO:0016787,hydrolase activity;GO:0004416,hydroxyacylglutathione hydrolase activity;GO:0008270,zinc ion binding;GO:0005739,mitochondrion;GO:0005737,cytoplasm	EC:3.1.2.6	K01069	ko00620, Pyruvate metabolism;
comp25666_c0_seq1	GBSP01014724	comp25666_c0_seq1	up	0	0.13	Inf	1	1	NA	1	1	NA	-	-	299	-	-	-	-	-	-	-	-	-	-	-	-	-	-	-
comp25677_c0_seq1		comp25677_c0_seq1	up	0	0.1	Inf	1	1	NA	1	1	NA	-	-	193	sp|P92934|AAP6_ARATH Amino acid permease 6 OS=Arabidopsis thaliana GN=AAP6 PE=1 SV=1	1e-26	gnl|CDD|190008 pfam01490, Aa_trans, Transmembrane amino acid transporter protein. This transmembrane region is found in many amino acid transporters including UNC-47 and MTR. UNC-47 encodes a vesicular amino butyric acid (GABA) transporter, (VGAT). UNC-47 is predicted to have 10 transmembrane domains. MTR is a N system amino acid transporter system protein involved in methyltryptophan resistance.…	2e-23	tr|C6THQ4|C6THQ4_SOYBN Putative uncharacterized protein OS=Glycine max PE=2 SV=1	1e-26	ref|XP_003526513.1| PREDICTED: amino acid permease 6-like [Glycine max]	1e-27	lcl|D7MPC8_ARALL/270-496 PF01490.13;Aa_trans;	4e-26	E	GO:0016020,membrane;GO:0016021,integral to membrane	-	-	-
comp25706_c0_seq1	GBSP01014549	comp25706_c0_seq1	down	0.3	0	#NAME?	1	1	NA	1	1	NA	-	-	217	-	-	-	-	-	-	-	-	-	-	-	-	-	-	-
comp25762_c0_seq1		comp25762_c0_seq1	down	0.15	0	#NAME?	1	1	NA	1	1	NA	TUBB	tubulin beta	142	sp|P33632|TBB3_ANEPH Tubulin beta-3 chain (Fragment) OS=Anemia phyllitidis GN=TUBB3 PE=2 SV=1	1e-26	gnl|CDD|177801 PLN00220, PLN00220, tubulin beta chain; Provisional.	3e-38	tr|A3FMG7|A3FMG7_SPIOL Beta-tubulin (Fragment) OS=Spinacia oleracea PE=2 SV=1	6e-26	gb|ABN50360.1| beta-tubulin [Spinacia oleracea]	5e-26	lcl|Q0DA75_ORYSJ/261-383 PF03953.12;Tubulin_C;	1e-23	Z	GO:0005856,cytoskeleton;GO:0007018,microtubule-based movement;GO:0005874,microtubule;GO:0006184,GTP catabolic process;GO:0005737,cytoplasm;GO:0003924,GTPase activity;GO:0051258,protein polymerization;GO:0000166,nucleotide binding;GO:0043234,protein complex;GO:0005198,structural molecule activity;GO:0005525,GTP binding;GO:0007017,microtubule-based process	-	K07375	ko04145, Phagosome;ko04540, Gap junction;ko05130, Pathogenic Escherichia coli infection;
comp25808_c0_seq1	GBSP01014561	comp25808_c0_seq1	down	0.23	0	#NAME?	1	1	NA	1	1	NA	-	-	383	sp|Q8RWS6|FRO6_ARATH Ferric reduction oxidase 6 OS=Arabidopsis thaliana GN=FRO6 PE=2 SV=1	4e-30	-	-	tr|D7TGI6|D7TGI6_VITVI Putative uncharacterized protein OS=Vitis vinifera GN=VIT_12s0035g02150 PE=4 SV=1	4e-36	ref|XP_002266723.2| PREDICTED: ferric reduction oxidase 7, chloroplastic-like [Vitis vinifera]	3e-36	lcl|D7TGI6_VITVI/449-713 PF08030.7;NAD_binding_6;	6e-39	-	GO:0016174,NAD(P)H oxidase activity;GO:0016020,membrane;GO:0009055,electron carrier activity;GO:0005506,iron ion binding;GO:0050660,flavin adenine dinucleotide binding;GO:0055114,oxidation-reduction process;GO:0016021,integral to membrane;GO:0016491,oxidoreductase activity	-	-	-
comp25834_c0_seq1		comp25834_c0_seq1	down	0.13	0	#NAME?	1	1	NA	1	1	NA	E1.1.1.195	cinnamyl-alcohol dehydrogenase	175	sp|O82056|CADH_SACOF Probable cinnamyl alcohol dehydrogenase OS=Saccharum officinarum GN=CAD PE=2 SV=1	4e-21	gnl|CDD|166155 PLN02514, PLN02514, cinnamyl-alcohol dehydrogenase.	8e-29	tr|B6U7D8|B6U7D8_MAIZE Cinnamyl alcohol dehydrogenase OS=Zea mays PE=2 SV=1	1e-19	ref|NP_001105654.1| probable cinnamyl alcohol dehydrogenase [Zea mays] emb|CAA06687.1| cinnamyl alcohol dehydrogenase [Zea mays]	8e-20	lcl|E9NZS3_9POAL/191-315 PF00107.21;ADH_zinc_N;	3e-21	Q	GO:0046872,metal ion binding;GO:0009809,lignin biosynthetic process;GO:0045551,cinnamyl-alcohol dehydrogenase activity;GO:0008270,zinc ion binding;GO:0055114,oxidation-reduction process;GO:0005488,binding;GO:0016491,oxidoreductase activity	EC:1.1.1.195	K00083	ko00940, Phenylpropanoid biosynthesis;
comp25837_c0_seq1		comp25837_c0_seq1	up	0	0.11	Inf	1	1	NA	1	1	NA	-	-	177	sp|O23406|U75D1_ARATH UDP-glycosyltransferase 75D1 OS=Arabidopsis thaliana GN=UGT75D1 PE=2 SV=2	3e-09	gnl|CDD|177813 PLN02152, PLN02152, indole-3-acetate beta-glucosyltransferase.	7e-12	tr|B9UYP6|B9UYP6_CROSA Flavonoid glucosyltransferase OS=Crocus sativus GN=GT45 PE=3 SV=1	1e-13	gb|ACM66950.1| flavonoid glucosyltransferase [Crocus sativus]	1e-13	lcl|B9UYP6_CROSA/87-443 PF00201.13;UDPGT;	1e-14	-	GO:0050645,limonoid glucosyltransferase activity;GO:0016757,transferase activity, transferring glycosyl groups;GO:0008152,metabolic process;GO:0016758,transferase activity, transferring hexosyl groups;GO:0009536,plastid;GO:0016740,transferase activity	-	-	-
comp25844_c0_seq1	GBSP01014300	comp25844_c0_seq1	up	0	0.18	Inf	1	1	NA	1	1	NA	VTC2_5	GDP-L-galactose phosphorylase	207	sp|Q8RWE8|GGAP1_ARATH GDP-L-galactose phosphorylase 1 OS=Arabidopsis thaliana GN=VTC2 PE=1 SV=1	3e-33	gnl|CDD|178650 PLN03103, PLN03103, GDP-L-galactose-hexose-1-phosphate guanyltransferase; Provisional.	8e-48	tr|E1AR72|E1AR72_9ROSA GDP-L-galactose guanyltransferase OS=Rosa roxburghii PE=2 SV=1	2e-33	gb|ADM16545.1| GDP-L-galactose guanyltransferase [Rosa roxburghii]	2e-33	lcl|E1AR72_9ROSA/1-359 PB001303; Pfam-B_1303;	3e-34	R	GO:0006006,glucose metabolic process;GO:0080048,GDP-D-glucose phosphorylase activity;GO:0016787,hydrolase activity;GO:0000166,nucleotide binding;GO:0016779,nucleotidyltransferase activity;GO:0016740,transferase activity;GO:0005085,guanyl-nucleotide exchange factor activity;GO:0005737,cytoplasm	EC:2.7.7.69	K14190	ko00053, Ascorbate and aldarate metabolism;
comp25861_c0_seq1		comp25861_c0_seq1	up	0	0.23	Inf	1	1	NA	1	1	NA	RP-S17e, RPS17	small subunit ribosomal protein S17e	164	sp|Q9SQZ1|RS173_ARATH 40S ribosomal protein S17-3 OS=Arabidopsis thaliana GN=RPS17C PE=2 SV=3	7e-30	gnl|CDD|185483 PTZ00154, PTZ00154, 40S ribosomal protein S17; Provisional.	8e-38	tr|D7LY58|D7LY58_ARALL 40S ribosomal protein S17 OS=Arabidopsis lyrata subsp. lyrata GN=ARALYDRAFT_487263 PE=3 SV=1	2e-28	ref|XP_002882688.1| 40S ribosomal protein S17 [Arabidopsis lyrata subsp. lyrata] gb|EFH58947.1| 40S ribosomal protein S17 [Arabidopsis lyrata subsp. lyrata]	2e-28	lcl|RS171_ARATH/1-122 PF00833.13;Ribosomal_S17e;	4e-29	J	GO:0005840,ribosome;GO:0030529,ribonucleoprotein complex;GO:0006412,translation;GO:0005622,intracellular;GO:0003735,structural constituent of ribosome	-	K02962	ko03010, Ribosome;
comp25871_c0_seq1	GBSP01014474	comp25871_c0_seq1	up	0	0.12	Inf	1	1	NA	1	1	NA	-	-	308	-	-	-	-	-	-	-	-	-	-	-	-	-	-	-
comp25888_c0_seq1	GBSP01014548	comp25888_c0_seq1	down	0.17	0	#NAME?	1	1	NA	1	1	NA	PRMT1	protein arginine N-methyltransferase 1	259	sp|Q0J2C6|ANM1_ORYSJ Probable protein arginine N-methyltransferase 1 OS=Oryza sativa subsp. japonica GN=PRMT1 PE=2 SV=1	6e-48	-	-	tr|B9H8V2|B9H8V2_POPTR Arginine methyltransferease (Fragment) OS=Populus trichocarpa GN=PtrRMT902 PE=4 SV=1	6e-48	ref|XP_002309219.1| arginine methyltransferease [Populus trichocarpa] gb|EEE92742.1| arginine methyltransferease [Populus trichocarpa]	5e-48	lcl|B9N5G4_POPTR/58-349 PF05185.11;PRMT5;	2e-45	OKT	GO:0031056,regulation of histone modification;GO:0016571,histone methylation;GO:0007399,nervous system development;GO:0006355,regulation of transcription, DNA-dependent;GO:0008168,methyltransferase activity;GO:0016274,protein-arginine N-methyltransferase activity;GO:0005737,cytoplasm;GO:0045893,positive regulation of transcription, DNA-dependent;GO:0018216,peptidyl-arginine methylation;GO:0044020…	EC:2.1.1.-	K11434	-
comp25889_c0_seq1	GBSP01014643	comp25889_c0_seq1	down	0.15	0.07	-1.09954	1	1	0.0479034	1	1	0.833212	-	-	287	-	-	-	-	-	-	-	-	-	-	-	-	-	-	-
comp25965_c0_seq1	GBSP01014351	comp25965_c0_seq1	down	0.2	0	#NAME?	1	1	NA	1	1	NA	maeB	malate dehydrogenase (oxaloacetate-decarboxylating)(NADP+)	223	sp|P51615|MAOX_VITVI NADP-dependent malic enzyme OS=Vitis vinifera PE=2 SV=1	1e-35	gnl|CDD|178675 PLN03129, PLN03129, NADP-dependent malic enzyme; Provisional.	1e-49	tr|A6N1B7|A6N1B7_ORYSI Malic enzyme (Fragment) OS=Oryza sativa subsp. indica PE=2 SV=1	2e-40	gb|ABR26037.1| NADP-dependent malic enzyme [Oryza sativa Indica Group]	2e-40	lcl|A6N1B7_ORYSI/1-128 PF03949.10;Malic_M;	2e-41	C	GO:0016616,oxidoreductase activity, acting on the CH-OH group of donors, NAD or NADP as acceptor;GO:0006950,response to stress;GO:0051287,NAD binding;GO:0055114,oxidation-reduction process;GO:0005737,cytoplasm;GO:0005488,binding;GO:0006108,malate metabolic process;GO:0004473,malate dehydrogenase (oxaloacetate-decarboxylating) (NADP+) activity;GO:0016619,malate dehydrogenase (oxaloacetate-decarbox…	EC:1.1.1.40	K00029	ko00620, Pyruvate metabolism;ko00710, Carbon fixation in photosynthetic organisms;
comp25990_c0_seq1	GBSP01014626	comp25990_c0_seq1	down	0.09	0	#NAME?	1	1	NA	1	1	NA	-	-	249	-	-	-	-	tr|C7J581|C7J581_ORYSJ Os07g0438550 protein OS=Oryza sativa subsp. japonica GN=Os07g0438550 PE=4 SV=1	9e-15	ref|NP_001175172.1| Os07g0438550 [Oryza sativa Japonica Group] dbj|BAH93900.1| Os07g0438550 [Oryza sativa Japonica Group]	9e-15	lcl|C7J581_ORYSJ/4-55 PF07714.12;Pkinase_Tyr;	7e-13	-	GO:0016310,phosphorylation;GO:0005524,ATP binding;GO:0004674,protein serine/threonine kinase activity;GO:0016301,kinase activity;GO:0004672,protein kinase activity;GO:0000166,nucleotide binding;GO:0006468,protein phosphorylation;GO:0016772,transferase activity, transferring phosphorus-containing groups	-	-	-
comp26005_c0_seq1	GBSP01014862	comp26005_c0_seq1	down	0.19	0	#NAME?	1	1	NA	1	1	NA	-	-	225	-	-	-	-	tr|G2QQ97|G2QQ97_THIHA Putative uncharacterized protein OS=Thielavia heterothallica (strain ATCC 42464 / BCRC 31852 / DSM 1799) GN=MYCTH_2312293 PE=4 SV=1	5e-21	ref|XP_003667005.1| hypothetical protein MYCTH_2312293 [Myceliophthora thermophila ATCC 42464] gb|AEO61760.1| hypothetical protein MYCTH_2312293 [Myceliophthora thermophila ATCC 42464]	5e-21	lcl|Q2GP91_CHAGB/1-708 PB000510; Pfam-B_510;	2e-21	-	GO:0008152,metabolic process;GO:0003824,catalytic activity	-	-	-
comp26075_c0_seq1		comp26075_c0_seq1	up	0	0.21	Inf	1	1	NA	1	1	NA	-	-	179	-	-	-	-	tr|A1DLF8|A1DLF8_NEOFI Putative uncharacterized protein OS=Neosartorya fischeri (strain ATCC 1020 / DSM 3700 / FGSC A1164 / NRRL 181) GN=NFIA_049690 PE=4 SV=1	5e-15	ref|XP_001257526.1| hypothetical protein NFIA_049690 [Neosartorya fischeri NRRL 181] gb|EAW15629.1| conserved hypothetical protein [Neosartorya fischeri NRRL 181]	4e-15	lcl|Q4WD33_ASPFU/77-192 PF13911.1;AhpC-TSA_2;	3e-16	-	-	-	-	-
comp26097_c0_seq1		comp26097_c0_seq1	up	0	0.19	Inf	1	1	NA	1	1	NA	COPA	coatomer protein complex, subunit alpha (xenin)	195	sp|Q0J3D9|COPA3_ORYSJ Coatomer subunit alpha-3 OS=Oryza sativa subsp. japonica GN=Os09g0127800 PE=2 SV=1	5e-24	gnl|CDD|115603 pfam06957, COPI_C, Coatomer (COPI) alpha subunit C-terminus. This family represents the C-terminus (approximately 500 residues) of the eukaryotic coatomer alpha subunit. Coatomer (COPI) is a large cytosolic protein complex which forms a coat around vesicles budding from the Golgi apparatus. Such coatomer-coated vesicles have been proposed to play a role in many distinct steps of in…	3e-26	tr|C0PNL9|C0PNL9_MAIZE Putative uncharacterized protein OS=Zea mays PE=2 SV=1	1e-26	ref|XP_003559038.1| PREDICTED: coatomer subunit alpha-3-like [Brachypodium distachyon]	5e-27	lcl|Q6RYF4_HORVD/815-1218 PF06957.6;COPI_C;	4e-27	U	GO:0006886,intracellular protein transport;GO:0030117,membrane coat;GO:0030126,COPI vesicle coat;GO:0005198,structural molecule activity;GO:0016192,vesicle-mediated transport	-	K05236	ko04080, Neuroactive ligand-receptor interaction;
comp26120_c0_seq1	GBSP01015071	comp26120_c0_seq1	down	0.1	0	#NAME?	1	1	NA	1	1	NA	-	-	422	-	-	-	-	-	-	-	-	-	-	-	-	-	-	-
comp26144_c0_seq1	GBSP01015066	comp26144_c0_seq1	down	0.14	0	#NAME?	1	1	NA	1	1	NA	ATPeFD, ATP5H	F-type H+-transporting ATPase subunit d	314	sp|Q9FT52|ATP5H_ARATH ATP synthase subunit d, mitochondrial OS=Arabidopsis thaliana GN=At3g52300 PE=1 SV=3	2e-57	-	-	tr|B9SUN3|B9SUN3_RICCO ATP synthase D chain, mitochondrial, putative OS=Ricinus communis GN=RCOM_0713220 PE=4 SV=1	4e-59	gb|AEZ00901.1| putative mitochondrial F0 ATP synthase d chain protein, partial [Elaeis guineensis]	2e-60	lcl|B9SUN3_RICCO/10-167 PF05873.7;Mt_ATP-synt_D;	7e-59	C	GO:0015986,ATP synthesis coupled proton transport;GO:0016787,hydrolase activity;GO:0000276,mitochondrial proton-transporting ATP synthase complex, coupling factor F(o);GO:0015078,hydrogen ion transmembrane transporter activity	EC:3.6.3.14	K02138	ko00190, Oxidative phosphorylation;ko05010, Alzheimer's disease;ko05012, Parkinson's disease;ko05016, Huntington's disease;
comp2615_c0_seq1	GBSP01009518	comp2615_c0_seq1	down	38.84	0	#NAME?	1	6.56529e-12	NA	1	6.19355e-09	NA	ATP7, copA	Cu2+-exporting ATPase	3147	-	-	-	-	tr|B6GWG5|B6GWG5_PENCW Pc06g02330 protein OS=Penicillium chrysogenum (strain ATCC 28089 / DSM 1075 / Wisconsin 54-1255) GN=Pc06g02330 PE=3 SV=1	0	ref|XP_002556835.1| Pc06g02330 [Penicillium chrysogenum Wisconsin 54-1255] emb|CAP79226.1| Pc06g02330 [Penicillium chrysogenum Wisconsin 54-1255]	0	lcl|B6GWG5_PENCW/582-819 PF00122.15;E1-E2_ATPase;	7e-135	-	GO:0016020,membrane;GO:0015662,ATPase activity, coupled to transmembrane movement of ions, phosphorylative mechanism;GO:0008152,metabolic process;GO:0005524,ATP binding;GO:0003824,catalytic activity;GO:0030001,metal ion transport;GO:0006825,copper ion transport;GO:0006754,ATP biosynthetic process;GO:0046872,metal ion binding;GO:0016787,hydrolase activity;GO:0005507,copper ion binding;GO:0000166,n…	EC:3.6.3.4	K01533	-
comp2615_c0_seq2	GBSP01009519	comp2615_c0_seq2	down	3.26	0	#NAME?	1	0.137955	NA	1	1	NA	ATP7, copA	Cu2+-exporting ATPase	1102	-	-	-	-	tr|B6GWG5|B6GWG5_PENCW Pc06g02330 protein OS=Penicillium chrysogenum (strain ATCC 28089 / DSM 1075 / Wisconsin 54-1255) GN=Pc06g02330 PE=3 SV=1	0	ref|XP_002556835.1| Pc06g02330 [Penicillium chrysogenum Wisconsin 54-1255] emb|CAP79226.1| Pc06g02330 [Penicillium chrysogenum Wisconsin 54-1255]	0	lcl|B6GWG5_PENCW/582-819 PF00122.15;E1-E2_ATPase;	7e-135	-	GO:0016020,membrane;GO:0015662,ATPase activity, coupled to transmembrane movement of ions, phosphorylative mechanism;GO:0008152,metabolic process;GO:0005524,ATP binding;GO:0003824,catalytic activity;GO:0030001,metal ion transport;GO:0006825,copper ion transport;GO:0006754,ATP biosynthetic process;GO:0046872,metal ion binding;GO:0016787,hydrolase activity;GO:0005507,copper ion binding;GO:0000166,n…	EC:3.6.3.4	K01533	-
comp2615_c0_seq3	GBSP01009520	comp2615_c0_seq3	down	31.55	0	#NAME?	1	6.67282e-10	NA	1	3.88191e-07	NA	ATP7, copA	Cu2+-exporting ATPase	326	-	-	-	-	tr|B6GWG5|B6GWG5_PENCW Pc06g02330 protein OS=Penicillium chrysogenum (strain ATCC 28089 / DSM 1075 / Wisconsin 54-1255) GN=Pc06g02330 PE=3 SV=1	0	ref|XP_002556835.1| Pc06g02330 [Penicillium chrysogenum Wisconsin 54-1255] emb|CAP79226.1| Pc06g02330 [Penicillium chrysogenum Wisconsin 54-1255]	0	lcl|B6GWG5_PENCW/582-819 PF00122.15;E1-E2_ATPase;	7e-135	-	GO:0016020,membrane;GO:0015662,ATPase activity, coupled to transmembrane movement of ions, phosphorylative mechanism;GO:0008152,metabolic process;GO:0005524,ATP binding;GO:0003824,catalytic activity;GO:0030001,metal ion transport;GO:0006825,copper ion transport;GO:0006754,ATP biosynthetic process;GO:0046872,metal ion binding;GO:0016787,hydrolase activity;GO:0005507,copper ion binding;GO:0000166,n…	EC:3.6.3.4	K01533	-
comp2615_c0_seq4	GBSP01009521	comp2615_c0_seq4	down	22.05	0	#NAME?	1	4.91598e-07	NA	1	0.0001928	NA	ATP7, copA	Cu2+-exporting ATPase	264	-	-	-	-	tr|B6GWG5|B6GWG5_PENCW Pc06g02330 protein OS=Penicillium chrysogenum (strain ATCC 28089 / DSM 1075 / Wisconsin 54-1255) GN=Pc06g02330 PE=3 SV=1	0	ref|XP_002556835.1| Pc06g02330 [Penicillium chrysogenum Wisconsin 54-1255] emb|CAP79226.1| Pc06g02330 [Penicillium chrysogenum Wisconsin 54-1255]	0	lcl|B6GWG5_PENCW/582-819 PF00122.15;E1-E2_ATPase;	7e-135	-	GO:0016020,membrane;GO:0015662,ATPase activity, coupled to transmembrane movement of ions, phosphorylative mechanism;GO:0008152,metabolic process;GO:0005524,ATP binding;GO:0003824,catalytic activity;GO:0030001,metal ion transport;GO:0006825,copper ion transport;GO:0006754,ATP biosynthetic process;GO:0046872,metal ion binding;GO:0016787,hydrolase activity;GO:0005507,copper ion binding;GO:0000166,n…	EC:3.6.3.4	K01533	-
comp2615_c0_seq5	GBSP01009522	comp2615_c0_seq5	down	22.91	0	#NAME?	1	2.54025e-07	NA	1	0.000104315	NA	ATP7, copA	Cu2+-exporting ATPase	257	-	-	-	-	tr|B6GWG5|B6GWG5_PENCW Pc06g02330 protein OS=Penicillium chrysogenum (strain ATCC 28089 / DSM 1075 / Wisconsin 54-1255) GN=Pc06g02330 PE=3 SV=1	0	ref|XP_002556835.1| Pc06g02330 [Penicillium chrysogenum Wisconsin 54-1255] emb|CAP79226.1| Pc06g02330 [Penicillium chrysogenum Wisconsin 54-1255]	0	lcl|B6GWG5_PENCW/582-819 PF00122.15;E1-E2_ATPase;	7e-135	-	GO:0016020,membrane;GO:0015662,ATPase activity, coupled to transmembrane movement of ions, phosphorylative mechanism;GO:0008152,metabolic process;GO:0005524,ATP binding;GO:0003824,catalytic activity;GO:0030001,metal ion transport;GO:0006825,copper ion transport;GO:0006754,ATP biosynthetic process;GO:0046872,metal ion binding;GO:0016787,hydrolase activity;GO:0005507,copper ion binding;GO:0000166,n…	EC:3.6.3.4	K01533	-
comp2615_c0_seq6	GBSP01009523	comp2615_c0_seq6	down	25.36	0	#NAME?	1	6.78282e-08	NA	1	3.07473e-05	NA	ATP7, copA	Cu2+-exporting ATPase	214	-	-	-	-	tr|B6GWG5|B6GWG5_PENCW Pc06g02330 protein OS=Penicillium chrysogenum (strain ATCC 28089 / DSM 1075 / Wisconsin 54-1255) GN=Pc06g02330 PE=3 SV=1	0	ref|XP_002556835.1| Pc06g02330 [Penicillium chrysogenum Wisconsin 54-1255] emb|CAP79226.1| Pc06g02330 [Penicillium chrysogenum Wisconsin 54-1255]	0	lcl|B6GWG5_PENCW/582-819 PF00122.15;E1-E2_ATPase;	7e-135	-	GO:0016020,membrane;GO:0015662,ATPase activity, coupled to transmembrane movement of ions, phosphorylative mechanism;GO:0008152,metabolic process;GO:0005524,ATP binding;GO:0003824,catalytic activity;GO:0030001,metal ion transport;GO:0006825,copper ion transport;GO:0006754,ATP biosynthetic process;GO:0046872,metal ion binding;GO:0016787,hydrolase activity;GO:0005507,copper ion binding;GO:0000166,n…	EC:3.6.3.4	K01533	-
comp2615_c0_seq7		comp2615_c0_seq7	down	18.1	0	#NAME?	1	6.89536e-06	NA	1	0.00243114	NA	ATP7, copA	Cu2+-exporting ATPase	191	-	-	-	-	tr|B6GWG5|B6GWG5_PENCW Pc06g02330 protein OS=Penicillium chrysogenum (strain ATCC 28089 / DSM 1075 / Wisconsin 54-1255) GN=Pc06g02330 PE=3 SV=1	0	ref|XP_002556835.1| Pc06g02330 [Penicillium chrysogenum Wisconsin 54-1255] emb|CAP79226.1| Pc06g02330 [Penicillium chrysogenum Wisconsin 54-1255]	0	lcl|B6GWG5_PENCW/582-819 PF00122.15;E1-E2_ATPase;	7e-135	-	GO:0016020,membrane;GO:0015662,ATPase activity, coupled to transmembrane movement of ions, phosphorylative mechanism;GO:0008152,metabolic process;GO:0005524,ATP binding;GO:0003824,catalytic activity;GO:0030001,metal ion transport;GO:0006825,copper ion transport;GO:0006754,ATP biosynthetic process;GO:0046872,metal ion binding;GO:0016787,hydrolase activity;GO:0005507,copper ion binding;GO:0000166,n…	EC:3.6.3.4	K01533	-
comp2615_c0_seq8		comp2615_c0_seq8	down	16.34	0	#NAME?	1	2.58247e-05	NA	1	0.00875157	NA	ATP7, copA	Cu2+-exporting ATPase	158	-	-	-	-	tr|B6GWG5|B6GWG5_PENCW Pc06g02330 protein OS=Penicillium chrysogenum (strain ATCC 28089 / DSM 1075 / Wisconsin 54-1255) GN=Pc06g02330 PE=3 SV=1	0	ref|XP_002556835.1| Pc06g02330 [Penicillium chrysogenum Wisconsin 54-1255] emb|CAP79226.1| Pc06g02330 [Penicillium chrysogenum Wisconsin 54-1255]	0	lcl|B6GWG5_PENCW/582-819 PF00122.15;E1-E2_ATPase;	7e-135	-	GO:0016020,membrane;GO:0015662,ATPase activity, coupled to transmembrane movement of ions, phosphorylative mechanism;GO:0008152,metabolic process;GO:0005524,ATP binding;GO:0003824,catalytic activity;GO:0030001,metal ion transport;GO:0006825,copper ion transport;GO:0006754,ATP biosynthetic process;GO:0046872,metal ion binding;GO:0016787,hydrolase activity;GO:0005507,copper ion binding;GO:0000166,n…	EC:3.6.3.4	K01533	-
comp2615_c0_seq9		comp2615_c0_seq9	down	5.42	0	#NAME?	1	0.0368329	NA	1	1	NA	ATP7, copA	Cu2+-exporting ATPase	105	-	-	-	-	tr|B6GWG5|B6GWG5_PENCW Pc06g02330 protein OS=Penicillium chrysogenum (strain ATCC 28089 / DSM 1075 / Wisconsin 54-1255) GN=Pc06g02330 PE=3 SV=1	0	ref|XP_002556835.1| Pc06g02330 [Penicillium chrysogenum Wisconsin 54-1255] emb|CAP79226.1| Pc06g02330 [Penicillium chrysogenum Wisconsin 54-1255]	0	lcl|B6GWG5_PENCW/582-819 PF00122.15;E1-E2_ATPase;	7e-135	-	GO:0016020,membrane;GO:0015662,ATPase activity, coupled to transmembrane movement of ions, phosphorylative mechanism;GO:0008152,metabolic process;GO:0005524,ATP binding;GO:0003824,catalytic activity;GO:0030001,metal ion transport;GO:0006825,copper ion transport;GO:0006754,ATP biosynthetic process;GO:0046872,metal ion binding;GO:0016787,hydrolase activity;GO:0005507,copper ion binding;GO:0000166,n…	EC:3.6.3.4	K01533	-
comp26207_c0_seq1	GBSP01015076	comp26207_c0_seq1	up	0	0.18	Inf	1	1	NA	1	1	NA	E1.3.1.42	12-oxophytodienoic acid reductase	215	sp|Q69TH4|OPR2_ORYSJ Putative 12-oxophytodienoate reductase 2 OS=Oryza sativa subsp. japonica GN=OPR2 PE=3 SV=1	2e-35	gnl|CDD|178033 PLN02411, PLN02411, 12-oxophytodienoate reductase.	6e-35	tr|Q39612|Q39612_CHERU Old yellow enzyme NADPH dehydrogenase (Fragment) OS=Chenopodium rubrum GN=oye PE=2 SV=1	1e-35	emb|CAA63832.1| old yellow enzyme NADPH dehydrogenase [Chenopodium rubrum]	9e-36	lcl|C5Z6J9_SORBI/12-350 PF00724.15;Oxidored_FMN;	1e-20	CR	GO:0008152,metabolic process;GO:0010181,FMN binding;GO:0003824,catalytic activity;GO:0055114,oxidation-reduction process;GO:0016491,oxidoreductase activity	EC:1.3.1.42	K05894	ko00592, alpha-Linolenic acid metabolism;
comp2621_c0_seq2	GBSQ01005070	comp2621_c0_seq2	up	0.35	0.91	1.37851	0.483294	1	0.722832	1	1	0.999993	-	-	312	-	-	-	-	tr|B6GWG7|B6GWG7_PENCW Pc06g02350 protein OS=Penicillium chrysogenum (strain ATCC 28089 / DSM 1075 / Wisconsin 54-1255) GN=Pc06g02350 PE=4 SV=1	1e-10	ref|XP_002556837.1| Pc06g02350 [Penicillium chrysogenum Wisconsin 54-1255] emb|CAP79228.1| Pc06g02350 [Penicillium chrysogenum Wisconsin 54-1255]	1e-10	lcl|B6GWG7_PENCW/1-79 PB212939; Pfam-B_212939;	3e-11	-	-	-	-	-
comp2621_c0_seq3		comp2621_c0_seq3	up	11.52	29.72	1.36729	0.00204872	0.999298	0.00379881	0.476736	1	0.222576	-	-	190	-	-	-	-	tr|B6GWG7|B6GWG7_PENCW Pc06g02350 protein OS=Penicillium chrysogenum (strain ATCC 28089 / DSM 1075 / Wisconsin 54-1255) GN=Pc06g02350 PE=4 SV=1	1e-10	ref|XP_002556837.1| Pc06g02350 [Penicillium chrysogenum Wisconsin 54-1255] emb|CAP79228.1| Pc06g02350 [Penicillium chrysogenum Wisconsin 54-1255]	1e-10	lcl|B6GWG7_PENCW/1-79 PB212939; Pfam-B_212939;	3e-11	-	-	-	-	-
comp2621_c0_seq4		comp2621_c0_seq4	up	7.74	22.76	1.5561	0.00309433	0.999093	0.00643856	0.648365	1	0.309387	-	-	164	-	-	-	-	tr|B6GWG7|B6GWG7_PENCW Pc06g02350 protein OS=Penicillium chrysogenum (strain ATCC 28089 / DSM 1075 / Wisconsin 54-1255) GN=Pc06g02350 PE=4 SV=1	1e-10	ref|XP_002556837.1| Pc06g02350 [Penicillium chrysogenum Wisconsin 54-1255] emb|CAP79228.1| Pc06g02350 [Penicillium chrysogenum Wisconsin 54-1255]	1e-10	lcl|B6GWG7_PENCW/1-79 PB212939; Pfam-B_212939;	3e-11	-	-	-	-	-
comp26259_c0_seq1	GBSP01014932	comp26259_c0_seq1	up	0	0.16	Inf	1	1	NA	1	1	NA	-	-	236	-	-	-	-	-	-	-	-	-	-	-	-	-	-	-
comp26325_c0_seq1	GBSP01015110	comp26325_c0_seq1	down	0.21	0	#NAME?	1	1	NA	1	1	NA	-	-	212	-	-	-	-	tr|Q6I5X7|Q6I5X7_ORYSJ Os05g0390100 protein OS=Oryza sativa subsp. japonica GN=OJ1562_H01.8 PE=2 SV=1	1e-13	ref|XP_003566294.1| PREDICTED: uncharacterized protein LOC100838168 [Brachypodium distachyon]	4e-14	lcl|A2Y499_ORYSI/581-924 PB011641; Pfam-B_11641;	7e-15	-	GO:0008152,metabolic process;GO:0000166,nucleotide binding;GO:0005622,intracellular;GO:0005525,GTP binding;GO:0003824,catalytic activity	-	-	-
comp26338_c0_seq1	GBSP01014779	comp26338_c0_seq1	down	0.09	0	#NAME?	1	1	NA	1	1	NA	EIF1, SUI1	translation initiation factor 1	241	sp|Q94JV4|SUI12_ARATH Protein translation factor SUI1 homolog 2 OS=Arabidopsis thaliana GN=At1g54290 PE=2 SV=1	7e-42	gnl|CDD|130228 TIGR01160, SUI1_MOF2, translation initiation factor SUI1, eukaryotic. Alternate name: MOF2. A similar protein family (see TIGRFAMs model TIGR01158) is found in prokaryotes. The human proteins complements a yeast SUI1 mutatation.	2e-38	tr|F6H9A6|F6H9A6_VITVI Putative uncharacterized protein OS=Vitis vinifera GN=VIT_19s0177g00100 PE=4 SV=1	8e-43	gb|ACF06581.1| translational initiation factor eIF1 [Elaeis guineensis]	3e-42	lcl|D7T0A7_VITVI/25-106 PF01253.17;SUI1;	9e-27	J	GO:0006413,translational initiation;GO:0003743,translation initiation factor activity;GO:0006412,translation;GO:0006417,regulation of translation	-	K03113	ko03013, RNA transport;
comp26380_c0_seq1	GBSP01015175	comp26380_c0_seq1	down	0.07	0	#NAME?	1	1	NA	1	1	NA	-	-	328	-	-	-	-	-	-	-	-	-	-	-	-	-	-	-
comp26417_c0_seq1	GBSP01015059	comp26417_c0_seq1	down	0.22	0	#NAME?	1	1	NA	1	1	NA	E3.6.3.6	H+-transporting ATPase	201	sp|Q03194|PMA4_NICPL Plasma membrane ATPase 4 OS=Nicotiana plumbaginifolia GN=PMA4 PE=2 SV=1	7e-32	-	-	tr|A6MH06|A6MH06_LILLO Plasma membrane H+ ATPase (Fragment) OS=Lilium longiflorum PE=2 SV=1	1e-33	gb|ABM68570.1| plasma membrane H+ ATPase [Lilium longiflorum]	1e-33	-	-	P	GO:0016020,membrane;GO:0005524,ATP binding;GO:0006754,ATP biosynthetic process;GO:0016787,hydrolase activity;GO:0000166,nucleotide binding;GO:0016021,integral to membrane;GO:0015992,proton transport;GO:0005886,plasma membrane;GO:0016887,ATPase activity;GO:0006810,transport;GO:0008152,metabolic process;GO:0015662,ATPase activity, coupled to transmembrane movement of ions, phosphorylative mechanism…	EC:3.6.3.6	K01535	ko00190, Oxidative phosphorylation;
comp26470_c0_seq1	GBSP01015089	comp26470_c0_seq1	down	0.32	0	#NAME?	1	1	NA	1	1	NA	E1.14.17.4	aminocyclopropanecarboxylate oxidase	273	sp|Q39705|ACCO2_DORSP 1-aminocyclopropane-1-carboxylate oxidase 2 OS=Doritaenopsis sp. GN=ACO2 PE=2 SV=1	9e-30	gnl|CDD|177935 PLN02299, PLN02299, 1-aminocyclopropane-1-carboxylate oxidase.	3e-30	tr|E2JE36|E2JE36_9ASPA 1-aminocyclopropane-1-carboxylate oxidase OS=Dendrobium hybrid cultivar PE=2 SV=1	3e-33	gb|ADN65042.1| 1-aminocyclopropane-1-carboxylate oxidase [Dendrobium hybrid cultivar]	3e-33	lcl|E2JE36_9ASPA/6-114 PF14226.1;DIOX_N;	1e-32	-	GO:0009835,fruit ripening;GO:0031418,L-ascorbic acid binding;GO:0055114,oxidation-reduction process;GO:0009693,ethylene biosynthetic process;GO:0046872,metal ion binding;GO:0009815,1-aminocyclopropane-1-carboxylate oxidase activity;GO:0016706,oxidoreductase activity, acting on paired donors, with incorporation or reduction of molecular oxygen, 2-oxoglutarate as one donor, and incorporation of one…	EC:1.14.17.4	K05933	ko00270, Cysteine and methionine metabolism;
comp26492_c0_seq1		comp26492_c0_seq1	down	0.13	0	#NAME?	1	1	NA	1	1	NA	-	-	164	-	-	gnl|CDD|31134 COG0791, Spr, Cell wall-associated hydrolases (invasion-associated proteins) [Cell envelope biogenesis, outer membrane].	5e-10	tr|G4JM87|G4JM87_9PSEU NLP/P60 protein (Precursor) OS=Saccharomonospora azurea NA-128 GN=SacazDRAFT_4489 PE=4 SV=1	5e-12	ref|ZP_09745418.1| cell wall-associated hydrolase, invasion-associated protein [Saccharomonospora cyanea NA-134] gb|EHR59765.1| cell wall-associated hydrolase, invasion-associated protein [Saccharomonospora cyanea NA-134]	2e-12	lcl|C7MWE1_SACVD/219-317 PF00877.14;NLPC_P60;	5e-13	-	GO:0016787,hydrolase activity	-	-	-
comp2649_c0_seq1	GBSQ01004339	comp2649_c0_seq1	up	0.85	1.92	1.17557	0.474951	0.887116	0.922153	1	1	0.999993	JEN	MFS transporter, SHS family, lactate transporter	3697	-	-	-	-	tr|A1DGN4|A1DGN4_NEOFI Carboxylic acid transport protein OS=Neosartorya fischeri (strain ATCC 1020 / DSM 3700 / FGSC A1164 / NRRL 181) GN=NFIA_084940 PE=4 SV=1	0	ref|XP_001260438.1| carboxylic acid transport protein [Neosartorya fischeri NRRL 181] gb|EAW18541.1| carboxylic acid transport protein [Neosartorya fischeri NRRL 181]	0	lcl|A1CSZ9_ASPCL/57-478 PF00083.19;Sugar_tr;	0	-	GO:0055085,transmembrane transport;GO:0016021,integral to membrane;GO:0022857,transmembrane transporter activity	-	K08178	-
comp2649_c0_seq2	GBSQ01004340	comp2649_c0_seq2	up	0.81	1.71	1.078	0.474951	0.887116	0.992053	1	1	0.999993	JEN	MFS transporter, SHS family, lactate transporter	3635	-	-	-	-	tr|A1DGN4|A1DGN4_NEOFI Carboxylic acid transport protein OS=Neosartorya fischeri (strain ATCC 1020 / DSM 3700 / FGSC A1164 / NRRL 181) GN=NFIA_084940 PE=4 SV=1	0	ref|XP_001260438.1| carboxylic acid transport protein [Neosartorya fischeri NRRL 181] gb|EAW18541.1| carboxylic acid transport protein [Neosartorya fischeri NRRL 181]	0	lcl|A1CSZ9_ASPCL/57-478 PF00083.19;Sugar_tr;	0	-	GO:0055085,transmembrane transport;GO:0016021,integral to membrane;GO:0022857,transmembrane transporter activity	-	K08178	-
comp26529_c0_seq1	GBSP01015029	comp26529_c0_seq1	down	0.1	0	#NAME?	1	1	NA	1	1	NA	-	-	219	-	-	-	-	tr|F6I642|F6I642_VITVI Putative uncharacterized protein OS=Vitis vinifera GN=VIT_15s0046g02370 PE=4 SV=1	4e-16	emb|CBI40392.3| unnamed protein product [Vitis vinifera]	2e-16	lcl|D7UCC7_VITVI/66-303 PB012355; Pfam-B_12355;	4e-17	-	-	-	-	-
comp26565_c0_seq1		comp26565_c0_seq1	down	0.13	0	#NAME?	1	1	NA	1	1	NA	-	-	175	sp|Q9SUR3|RTNLA_ARATH Reticulon-like protein B1 OS=Arabidopsis thaliana GN=RTNLB1 PE=1 SV=1	2e-17	gnl|CDD|190314 pfam02453, Reticulon, Reticulon. Reticulon, also know as neuroendocrine-specific protein (NSP), is a protein of unknown function which associates with the endoplasmic reticulum. This family represents the C-terminal domain of the three reticulon isoforms and their homologues.	3e-14	tr|B3TLV6|B3TLV6_ELAGV 24 kDa seed maturation protein OS=Elaeis guineensis var. tenera PE=2 SV=1	1e-22	gb|ACF06537.1| 24 kDa seed maturation protein [Elaeis guineensis]	1e-22	lcl|B3TLV6_ELAGV/66-228 PF02453.12;Reticulon;	6e-24	U	GO:0005783,endoplasmic reticulum	-	-	-
comp26570_c0_seq1	GBSP01015214	comp26570_c0_seq1	down	0.11	0	#NAME?	1	1	NA	1	1	NA	-	-	204	-	-	-	-	-	-	-	-	-	-	-	-	-	-	-
comp26579_c0_seq1		comp26579_c0_seq1	down	0.16	0	#NAME?	1	1	NA	1	1	NA	-	-	136	-	-	-	-	-	-	-	-	-	-	-	-	-	-	-
comp26674_c0_seq1		comp26674_c0_seq1	down	0.16	0	#NAME?	1	1	NA	1	1	NA	-	-	137	sp|O60176|YG41_SCHPO Uncharacterized RNA-binding protein C23E6.01c OS=Schizosaccharomyces pombe (strain 972 / ATCC 24843) GN=SPBC23E6.01c PE=1 SV=2	8e-06	gnl|CDD|197681 smart00360, RRM, RNA recognition motif.	2e-11	tr|F2CSQ8|F2CSQ8_HORVD Predicted protein (Fragment) OS=Hordeum vulgare var. distichum PE=2 SV=1	5e-14	ref|XP_003575198.1| PREDICTED: uncharacterized RNA-binding protein C23E6.01c-like [Brachypodium distachyon]	2e-14	lcl|F2CSQ8_HORVD/350-414 PF00076.17;RRM_1;	1e-09	-	GO:0000166,nucleotide binding;GO:0003676,nucleic acid binding	-	-	-
comp26765_c0_seq1	GBSP01015208	comp26765_c0_seq1	down	0.18	0.08	-1.16993	1	1	0.0745734	1	1	0.933796	-	-	248	-	-	-	-	tr|Q9XHD5|Q9XHD5_IPOBA B12D protein OS=Ipomoea batatas PE=4 SV=1	6e-25	gb|AAD22104.1| B12D protein [Ipomoea batatas]	5e-25	lcl|Q9XHD5_IPOBA/6-87 PF06522.6;B12D;	9e-25	-	-	-	-	-
comp26817_c0_seq1	GBSP01015163	comp26817_c0_seq1	up	0	0.18	Inf	1	1	NA	1	1	NA	-	-	216	-	-	-	-	-	-	-	-	-	-	-	-	-	-	-
comp26831_c0_seq1	GBSP01014805	comp26831_c0_seq1	up	0	0.08	Inf	1	1	NA	1	1	NA	-	-	245	-	-	-	-	-	-	-	-	-	-	-	-	-	-	-
comp26841_c0_seq1	GBSP01014933	comp26841_c0_seq1	down	0.1	0	#NAME?	1	1	NA	1	1	NA	-	-	213	-	-	-	-	-	-	-	-	-	-	-	-	-	-	-
comp26843_c0_seq1		comp26843_c0_seq1	down	0.16	0	#NAME?	1	1	NA	1	1	NA	ELF2C	eukaryotic translation initiation factor 2C	135	sp|Q5Z5B2|AGO1D_ORYSJ Protein argonaute 1D OS=Oryza sativa subsp. japonica GN=AGO1D PE=2 SV=1	3e-22	gnl|CDD|202136 pfam02170, PAZ, PAZ domain. This domain is named PAZ after the proteins Piwi Argonaut and Zwille. This domain is found in two families of proteins that are involved in post-transcriptional gene silencing. These are the Piwi family and the Dicer family, that includes the Carpel factory protein. The function of the domains is unknown but has been suggested to mediate complex formatio…	8e-22	tr|F5AHT2|F5AHT2_HELTU ARGONAUTE 1 (Fragment) OS=Helianthus tuberosus PE=4 SV=1	8e-23	gb|AEB38571.1| ARGONAUTE 1 [Helianthus tuberosus]	7e-23	lcl|A1E5M2_PEA/436-573 PF02170.17;PAZ;	1e-23	J	-	-	K11593	-
comp26858_c0_seq1	GBSP01015180	comp26858_c0_seq1	down	0.13	0	#NAME?	1	1	NA	1	1	NA	-	-	347	-	-	-	-	-	-	-	-	-	-	-	-	-	-	-
comp26892_c0_seq1	GBSP01015002	comp26892_c0_seq1	up	0	0.07	Inf	1	1	NA	1	1	NA	-	-	267	-	-	-	-	tr|B3TM25|B3TM25_ELAGV 60S ribosomal protein L13 OS=Elaeis guineensis var. tenera PE=2 SV=1	2e-12	gb|ACF06606.1| 60S ribosomal protein L13E [Elaeis guineensis]	1e-12	-	-	-	GO:0005840,ribosome;GO:0030529,ribonucleoprotein complex;GO:0006412,translation;GO:0005622,intracellular;GO:0003735,structural constituent of ribosome	-	-	-
comp2690_c0_seq1	GBSP01009550	comp2690_c0_seq1	down	21.52	0.24	-6.4865	1	4.91598e-07	2.74255e-05	1	0.0001928	0.00589373	-	-	240	-	-	-	-	-	-	-	-	-	-	-	-	-	-	-
comp2696_c0_seq13	GBSQ01006788	comp2696_c0_seq13	down	4.78	0	#NAME?	1	0.0368329	NA	1	1	NA	CAMK1	calcium/calmodulin-dependent protein kinase I	2552	-	-	gnl|CDD|197582 smart00220, S_TKc, Serine/Threonine protein kinases, catalytic domain. Phosphotransferases. Serine or threonine-specific kinase subfamily.	1e-35	tr|B6HLZ8|B6HLZ8_PENCW Pc21g08560 protein OS=Penicillium chrysogenum (strain ATCC 28089 / DSM 1075 / Wisconsin 54-1255) GN=Pc21g08560 PE=4 SV=1	2e-156	ref|XP_002567895.1| Pc21g08560 [Penicillium chrysogenum Wisconsin 54-1255] emb|CAP95753.1| Pc21g08560 [Penicillium chrysogenum Wisconsin 54-1255]	2e-156	lcl|B6HLZ8_PENCW/226-483 PF00069.20;Pkinase;	5e-82	-	GO:0005524,ATP binding;GO:0004672,protein kinase activity;GO:0006468,protein phosphorylation;GO:0016772,transferase activity, transferring phosphorus-containing groups	EC:2.7.11.17	K08794	-
comp2696_c0_seq16	GBSQ01006791	comp2696_c0_seq16	down	5.63	0	#NAME?	1	0.019032	NA	1	1	NA	CAMK1	calcium/calmodulin-dependent protein kinase I	1800	-	-	gnl|CDD|197582 smart00220, S_TKc, Serine/Threonine protein kinases, catalytic domain. Phosphotransferases. Serine or threonine-specific kinase subfamily.	1e-35	tr|B6HLZ8|B6HLZ8_PENCW Pc21g08560 protein OS=Penicillium chrysogenum (strain ATCC 28089 / DSM 1075 / Wisconsin 54-1255) GN=Pc21g08560 PE=4 SV=1	2e-156	ref|XP_002567895.1| Pc21g08560 [Penicillium chrysogenum Wisconsin 54-1255] emb|CAP95753.1| Pc21g08560 [Penicillium chrysogenum Wisconsin 54-1255]	2e-156	lcl|B6HLZ8_PENCW/226-483 PF00069.20;Pkinase;	5e-82	-	GO:0005524,ATP binding;GO:0004672,protein kinase activity;GO:0006468,protein phosphorylation;GO:0016772,transferase activity, transferring phosphorus-containing groups	EC:2.7.11.17	K08794	-
comp2696_c0_seq17	GBSQ01006792	comp2696_c0_seq17	down	6.28	0.4	-3.97269	1	0.019032	0.0714267	1	1	0.929295	CAMK1	calcium/calmodulin-dependent protein kinase I	1548	-	-	gnl|CDD|197582 smart00220, S_TKc, Serine/Threonine protein kinases, catalytic domain. Phosphotransferases. Serine or threonine-specific kinase subfamily.	1e-35	tr|B6HLZ8|B6HLZ8_PENCW Pc21g08560 protein OS=Penicillium chrysogenum (strain ATCC 28089 / DSM 1075 / Wisconsin 54-1255) GN=Pc21g08560 PE=4 SV=1	2e-156	ref|XP_002567895.1| Pc21g08560 [Penicillium chrysogenum Wisconsin 54-1255] emb|CAP95753.1| Pc21g08560 [Penicillium chrysogenum Wisconsin 54-1255]	2e-156	lcl|B6HLZ8_PENCW/226-483 PF00069.20;Pkinase;	5e-82	-	GO:0005524,ATP binding;GO:0004672,protein kinase activity;GO:0006468,protein phosphorylation;GO:0016772,transferase activity, transferring phosphorus-containing groups	EC:2.7.11.17	K08794	-
comp27016_c0_seq1		comp27016_c0_seq1	down	0.12	0	#NAME?	1	1	NA	1	1	NA	-	-	179	-	-	-	-	-	-	-	-	-	-	-	-	-	-	-
comp27017_c0_seq1	GBSP01014793	comp27017_c0_seq1	down	0.22	0	#NAME?	1	1	NA	1	1	NA	-	-	502	sp|Q9FIT2|NLTPE_ARATH Putative non-specific lipid-transfer protein 14 OS=Arabidopsis thaliana GN=LTP14 PE=3 SV=2	2e-34	gnl|CDD|72939 cd01960, nsLTP1, nsLTP1: Non-specific lipid-transfer protein type 1 (nsLTP1) subfamily; Plant nsLTPs are small, soluble proteins that facilitate the transfer of fatty acids, phospholipids, glycolipids, and steroids between membranes. In addition to lipid transport and assembly, nsLTPs also play a key role in the defense of plants against pathogens. There are two closely-related type…	5e-25	tr|D7TMV0|D7TMV0_VITVI Putative uncharacterized protein OS=Vitis vinifera GN=VIT_16s0100g00630 PE=4 SV=1	2e-42	ref|XP_002279183.1| PREDICTED: putative non-specific lipid-transfer protein 14-like [Vitis vinifera]	5e-43	lcl|O24485_PINRA/21-122 PF00234.17;Tryp_alpha_amyl;	3e-15	-	GO:0006810,transport;GO:0008289,lipid binding;GO:0006869,lipid transport	-	-	-
comp27030_c0_seq1		comp27030_c0_seq1	up	0	0.27	Inf	1	1	NA	1	1	NA	-	-	141	-	-	-	-	tr|C5YA66|C5YA66_SORBI Putative uncharacterized protein Sb06g032630 OS=Sorghum bicolor GN=Sb06g032630 PE=4 SV=1	1e-10	ref|XP_002448756.1| hypothetical protein SORBIDRAFT_06g032630 [Sorghum bicolor] gb|EES13084.1| hypothetical protein SORBIDRAFT_06g032630 [Sorghum bicolor]	1e-10	lcl|B9HI62_POPTR/8-164 PF05633.6;DUF793;	1e-07	-	-	-	-	-
comp27107_c0_seq1	GBSP01015047	comp27107_c0_seq1	up	0	0.07	Inf	1	1	NA	1	1	NA	-	-	266	-	-	-	-	-	-	-	-	-	-	-	-	-	-	-
comp27126_c0_seq1	GBSP01015046	comp27126_c0_seq1	up	0	0.09	Inf	1	1	NA	1	1	NA	GLDC, gcvP	glycine dehydrogenase	219	sp|P49361|GCSPA_FLAPR Glycine dehydrogenase [decarboxylating] A, mitochondrial OS=Flaveria pringlei GN=GDCSPA PE=2 SV=1	3e-31	gnl|CDD|178035 PLN02414, PLN02414, glycine dehydrogenase (decarboxylating).	4e-46	tr|A5B2U7|A5B2U7_VITVI Putative uncharacterized protein OS=Vitis vinifera GN=VITISV_032016 PE=3 SV=1	1e-30	emb|CBI20667.3| unnamed protein product [Vitis vinifera]	4e-31	lcl|A5B2U7_VITVI/533-806 PF02347.11;GDC-P;	7e-28	E	GO:0005960,glycine cleavage complex;GO:0003824,catalytic activity;GO:0055114,oxidation-reduction process;GO:0004375,glycine dehydrogenase (decarboxylating) activity;GO:0019464,glycine decarboxylation via glycine cleavage system;GO:0006544,glycine metabolic process;GO:0005739,mitochondrion;GO:0030170,pyridoxal phosphate binding;GO:0016491,oxidoreductase activity	EC:1.4.4.2	K00281	ko00260, Glycine, serine and threonine metabolism;
comp27129_c0_seq1		comp27129_c0_seq1	down	13.45	5.74	-1.22848	0.956362	0.108345	0.165717	1	1	0.999993	-	-	109	-	-	-	-	-	-	-	-	-	-	-	-	-	-	-
comp27136_c0_seq1	GBSP01014902	comp27136_c0_seq1	down	0.21	0	#NAME?	1	1	NA	1	1	NA	PSMD12, RPN5	26S proteasome regulatory subunit N5	205	sp|Q5RBI3|PSD12_PONAB 26S proteasome non-ATPase regulatory subunit 12 OS=Pongo abelii GN=PSMD12 PE=2 SV=3	5e-11	gnl|CDD|34675 COG5071, RPN5, 26S proteasome regulatory complex component [Posttranslational modification, protein turnover, chaperones].	3e-13	tr|B3TM04|B3TM04_ELAGV 26S proteasome subunit RPN5b OS=Elaeis guineensis var. tenera PE=2 SV=1	4e-22	gb|ACF06585.1| 26S proteasome subunit RPN5b [Elaeis guineensis]	4e-22	lcl|B3TM04_ELAGV/288-398 PF01399.22;PCI;	2e-22	OT	GO:0000502,proteasome complex	-	K03035	ko03050, Proteasome;ko05169, Epstein-Barr virus infection;
comp27170_c0_seq1		comp27170_c0_seq1	up	0	0.24	Inf	1	1	NA	1	1	NA	-	-	160	-	-	-	-	-	-	-	-	-	-	-	-	-	-	-
comp27213_c0_seq1		comp27213_c0_seq1	down	0.23	0	#NAME?	1	1	NA	1	1	NA	EEF1B	elongation factor 1-beta	190	sp|P29545|EF1B_ORYSJ Elongation factor 1-beta OS=Oryza sativa subsp. japonica GN=Os07g0662500 PE=1 SV=3	8e-26	gnl|CDD|201421 pfam00736, EF1_GNE, EF-1 guanine nucleotide exchange domain. This family is the guanine nucleotide exchange domain of EF-1 beta and EF-1 delta chains.	5e-16	tr|A9P7W8|A9P7W8_POPTR Predicted protein OS=Populus trichocarpa GN=POPTRDRAFT_558203 PE=2 SV=1	4e-25	ref|XP_002314248.1| predicted protein [Populus trichocarpa] gb|ABK92471.1| unknown [Populus trichocarpa] gb|ABK95283.1| unknown [Populus trichocarpa] gb|EEE88203.1| predicted protein [Populus trichocarpa]	4e-25	lcl|A9P7W8_POPTR/136-225 PF00736.14;EF1_GNE;	4e-27	K	GO:0006412,translation;GO:0003746,translation elongation factor activity;GO:0006414,translational elongation;GO:0005853,eukaryotic translation elongation factor 1 complex	-	K03232	-
comp27215_c0_seq1	GBSP01014834	comp27215_c0_seq1	down	0.17	0	#NAME?	1	1	NA	1	1	NA	COX2	cytochrome c oxidase subunit 2	265	sp|P13588|COX2_EMEND Cytochrome c oxidase subunit 2 OS=Emericella nidulans GN=cox2 PE=3 SV=2	2e-49	gnl|CDD|177211 MTH00154, COX2, cytochrome c oxidase subunit II; Provisional.	2e-53	tr|Q3HM74|Q3HM74_ASPNC Cytochrome c oxidase subunit 2 OS=Aspergillus niger (strain CBS 513.88 / FGSC A1513) GN=cox2 PE=3 SV=1	7e-54	dbj|BAL04884.1| cytochrome oxidase subunit 2 [Aspergillus kawachii IFO 4308]	7e-54	lcl|E9ND74_PENDI/114-238 PF00116.15;COX2;	2e-53	C	GO:0016020,membrane;GO:0009055,electron carrier activity;GO:0006810,transport;GO:0020037,heme binding;GO:0004129,cytochrome-c oxidase activity;GO:0055114,oxidation-reduction process;GO:0046872,metal ion binding;GO:0022900,electron transport chain;GO:0022904,respiratory electron transport chain;GO:0005507,copper ion binding;GO:0005743,mitochondrial inner membrane;GO:0016021,integral to membrane;GO…	-	K02261	ko00190, Oxidative phosphorylation;ko04260, Cardiac muscle contraction;ko05010, Alzheimer's disease;ko05012, Parkinson's disease;ko05016, Huntington's disease;
comp27282_c0_seq1	GBSP01014871	comp27282_c0_seq1	down	0.09	0	#NAME?	1	1	NA	1	1	NA	SSR1	translocon-associated protein subunit alpha	234	sp|P45434|SSRA_ARATH Translocon-associated protein subunit alpha OS=Arabidopsis thaliana GN=At2g21160 PE=2 SV=3	1e-13	-	-	tr|A5BQP3|A5BQP3_VITVI Putative uncharacterized protein OS=Vitis vinifera GN=VIT_03s0038g01820 PE=4 SV=1	4e-21	ref|XP_002275216.1| PREDICTED: translocon-associated protein subunit alpha [Vitis vinifera] emb|CAN77171.1| hypothetical protein VITISV_029842 [Vitis vinifera] emb|CBI37920.3| unnamed protein product [Vitis vinifera]	3e-21	lcl|A5BQP3_VITVI/3-253 PF03896.11;TRAP_alpha;	9e-22	-	GO:0005783,endoplasmic reticulum	-	K13249	ko04141, Protein processing in endoplasmic reticulum;
comp27309_c0_seq1		comp27309_c0_seq1	down	0.18	0	#NAME?	1	1	NA	1	1	NA	-	-	120	-	-	-	-	-	-	-	-	-	-	-	-	-	-	-
comp27339_c0_seq1		comp27339_c0_seq1	down	0.77	0.17	-2.17932	1	0.516708	0.656164	1	1	0.999993	-	-	114	-	-	-	-	tr|C6JSU3|C6JSU3_SORBI Putative uncharacterized protein Sb3036s002010 (Fragment) OS=Sorghum bicolor GN=Sb3036s002010 PE=4 SV=1	3e-10	ref|XP_001916399.1| PREDICTED: hypothetical protein LOC100147469 [Equus caballus]	3e-18	lcl|E5T865_TRISP/39-87 PB306962; Pfam-B_306962;	1e-09	-	-	-	-	-
comp27380_c0_seq1		comp27380_c0_seq1	down	0.23	0	#NAME?	1	1	NA	1	1	NA	-	-	192	sp|Q9C7Z9|SCP18_ARATH Serine carboxypeptidase-like 18 OS=Arabidopsis thaliana GN=SCPL18 PE=2 SV=2	4e-16	gnl|CDD|201235 pfam00450, Peptidase_S10, Serine carboxypeptidase.	6e-25	tr|B4FKV7|B4FKV7_MAIZE Putative uncharacterized protein OS=Zea mays PE=2 SV=1	9e-18	ref|NP_001136845.1| uncharacterized protein LOC100216996 precursor [Zea mays] gb|ACF82750.1| unknown [Zea mays]	8e-18	lcl|B4FKV7_MAIZE/41-404 PF00450.17;Peptidase_S10;	1e-18	OE	GO:0004180,carboxypeptidase activity;GO:0016787,hydrolase activity;GO:0006508,proteolysis;GO:0004185,serine-type carboxypeptidase activity	-	-	-
comp27462_c0_seq1		comp27462_c0_seq1	down	0.13	0	#NAME?	1	1	NA	1	1	NA	CANX	calnexin	166	sp|Q39994|CALX_HELTU Calnexin homolog OS=Helianthus tuberosus PE=2 SV=1	5e-21	gnl|CDD|189477 pfam00262, Calreticulin, Calreticulin family.	2e-14	tr|Q5NT70|Q5NT70_SOYBN Calnexin OS=Glycine max GN=Gm cnx-1 PE=2 SV=1	6e-19	sp|Q39994.1|CALX_HELTU RecName: Full=Calnexin homolog; Flags: Precursor emb|CAA84491.1| calnexin [Helianthus tuberosus]	1e-19	lcl|CALX_HELTU/33-390 PF00262.13;Calreticulin;	9e-21	O	GO:0016020,membrane;GO:0006457,protein folding;GO:0005783,endoplasmic reticulum;GO:0005529,carbohydrate binding;GO:0046872,metal ion binding;GO:0005509,calcium ion binding;GO:0051082,unfolded protein binding;GO:0016021,integral to membrane;GO:0005789,endoplasmic reticulum membrane	-	K08054	ko04141, Protein processing in endoplasmic reticulum;ko04145, Phagosome;ko04612, Antigen processing and presentation;ko05166, HTLV-I infection;
comp27472_c0_seq1	GBSP01015028	comp27472_c0_seq1	up	0	0.13	Inf	1	1	NA	1	1	NA	-	-	284	sp|Q9M015|Y5161_ARATH Uncharacterized protein At5g01610 OS=Arabidopsis thaliana GN=At5g01610 PE=1 SV=1	5e-51	gnl|CDD|202999 pfam04398, DUF538, Protein of unknown function, DUF538. This family consists of several plant proteins of unknown function.	5e-29	tr|B9HD72|B9HD72_POPTR Predicted protein OS=Populus trichocarpa GN=POPTRDRAFT_560948 PE=4 SV=1	2e-55	ref|XP_002309157.1| predicted protein [Populus trichocarpa] gb|EEE92680.1| predicted protein [Populus trichocarpa]	1e-55	lcl|B8AX05_ORYSI/53-161 PF04398.7;DUF538;	8e-44	-	-	-	-	-
comp27480_c0_seq1		comp27480_c0_seq1	down	0.16	0	#NAME?	1	1	NA	1	1	NA	-	-	134	-	-	-	-	-	-	-	-	-	-	-	-	-	-	-
comp27516_c0_seq1		comp27516_c0_seq1	down	0.23	0	#NAME?	1	1	NA	1	1	NA	-	-	193	sp|Q7XKE9|CLC1_ORYSJ Clathrin light chain 1 OS=Oryza sativa subsp. japonica GN=Os04g0679100 PE=2 SV=1	3e-28	-	-	tr|F6HCE0|F6HCE0_VITVI Putative uncharacterized protein OS=Vitis vinifera GN=VIT_13s0067g00550 PE=4 SV=1	7e-29	emb|CBI25499.3| unnamed protein product [Vitis vinifera]	6e-30	lcl|D7T4R7_VITVI/1-143 PF01086.12;Clathrin_lg_ch;	5e-31	-	GO:0006886,intracellular protein transport;GO:0030132,clathrin coat of coated pit;GO:0030130,clathrin coat of trans-Golgi network vesicle;GO:0005198,structural molecule activity;GO:0016192,vesicle-mediated transport	-	-	-
comp27529_c0_seq1	GBSP01015186	comp27529_c0_seq1	down	0.18	0.08	-1.16993	1	1	0.0745734	1	1	0.933796	-	-	250	sp|Q9M1Y1|SKI20_ARATH F-box/kelch-repeat protein SKIP20 OS=Arabidopsis thaliana GN=SKIP20 PE=1 SV=1	3e-31	gnl|CDD|201739 pfam01344, Kelch_1, Kelch motif. The kelch motif was initially discovered in Kelch. In this protein there are six copies of the motif. It has been shown that the Drosophila ring canal kelch protein is related to Galactose Oxidase, for which a structure has been solved. The kelch motif forms a beta sheet. Several of these sheets associate to form a beta propeller structure as found …	6e-10	tr|C0PDT7|C0PDT7_MAIZE Putative uncharacterized protein OS=Zea mays PE=2 SV=1	5e-32	ref|NP_001169308.1| uncharacterized protein LOC100383172 [Zea mays] gb|ACN33353.1| unknown [Zea mays]	5e-32	lcl|SKI20_ARATH/195-242 PF01344.20;Kelch_1;	7e-17	TR	-	-	-	-
comp27589_c0_seq1		comp27589_c0_seq1	up	0	0.2	Inf	1	1	NA	1	1	NA	-	-	188	sp|Q8H1H9|AMO_ARATH Primary amine oxidase OS=Arabidopsis thaliana GN=At1g62810 PE=2 SV=1	5e-08	gnl|CDD|178179 PLN02566, PLN02566, amine oxidase (copper-containing).	2e-08	tr|F2CQF4|F2CQF4_HORVD Predicted protein OS=Hordeum vulgare var. distichum PE=2 SV=1	2e-15	dbj|BAJ85075.1| predicted protein [Hordeum vulgare subsp. vulgare]	1e-15	-	-	-	GO:0046872,metal ion binding;GO:0008131,primary amine oxidase activity;GO:0005507,copper ion binding;GO:0048038,quinone binding;GO:0055114,oxidation-reduction process;GO:0009308,amine metabolic process;GO:0016491,oxidoreductase activity	-	-	-
comp27616_c0_seq1		comp27616_c0_seq1	down	0.17	0	#NAME?	1	1	NA	1	1	NA	-	-	128	sp|Q9M3B0|PME34_ARATH Probable pectinesterase/pectinesterase inhibitor 34 OS=Arabidopsis thaliana GN=PME34 PE=2 SV=1	1e-13	gnl|CDD|178102 PLN02484, PLN02484, probable pectinesterase/pectinesterase inhibitor.	1e-24	tr|A9P8B2|A9P8B2_POPTR Putative uncharacterized protein OS=Populus trichocarpa PE=2 SV=1	6e-16	ref|XP_003522542.1| PREDICTED: probable pectinesterase/pectinesterase inhibitor 61-like [Glycine max]	2e-16	lcl|A0FHC0_LYCAU/267-564 PF01095.14;Pectinesterase;	3e-17	-	GO:0009835,fruit ripening;GO:0045330,aspartyl esterase activity;GO:0030599,pectinesterase activity;GO:0007047,cellular cell wall organization;GO:0005618,cell wall;GO:0016787,hydrolase activity;GO:0004857,enzyme inhibitor activity;GO:0043086,negative regulation of catalytic activity;GO:0005576,extracellular region;GO:0042545,cell wall modification	-	-	-
comp27727_c0_seq1	GBSP01015192	comp27727_c0_seq1	down	0.16	0	#NAME?	1	1	NA	1	1	NA	-	-	277	-	-	-	-	tr|B9GSY5|B9GSY5_POPTR Predicted protein OS=Populus trichocarpa GN=POPTRDRAFT_552585 PE=4 SV=1	3e-15	ref|XP_002301538.1| predicted protein [Populus trichocarpa] gb|EEE80811.1| predicted protein [Populus trichocarpa]	2e-15	-	-	-	-	-	-	-
comp27838_c0_seq1	GBSP01014893	comp27838_c0_seq1	down	0.21	0	#NAME?	1	1	NA	1	1	NA	-	-	213	-	-	-	-	tr|Q336N3|Q336N3_ORYSJ Poly polymerase catalytic domain containing protein, expressed OS=Oryza sativa subsp. japonica GN=LOC_Os10g42710 PE=4 SV=1	2e-08	gb|ABB48030.1| Poly polymerase catalytic domain containing protein, expressed [Oryza sativa Japonica Group] gb|ABG66291.1| Poly polymerase catalytic domain containing protein, expressed [Oryza sativa Japonica Group]	2e-08	-	-	-	-	-	-	-
comp27966_c0_seq1		comp27966_c0_seq1	up	0	0.2	Inf	1	1	NA	1	1	NA	-	-	190	-	-	-	-	-	-	-	-	-	-	-	-	-	-	-
comp28032_c0_seq1		comp28032_c0_seq1	up	0	0.25	Inf	1	1	NA	1	1	NA	-	-	152	-	-	-	-	-	-	-	-	-	-	-	-	-	-	-
comp28098_c0_seq1	GBSP01015367	comp28098_c0_seq1	up	0	0.15	Inf	1	1	NA	1	1	NA	NDUFA2	NADH dehydrogenase (ubiquinone) 1 alpha subcomplex 2	247	sp|Q9FIJ2|NDUA2_ARATH NADH dehydrogenase [ubiquinone] 1 alpha subcomplex subunit 2 OS=Arabidopsis thaliana GN=At5g47890 PE=2 SV=1	2e-39	gnl|CDD|197984 smart00916, L51_S25_CI-B8, Mitochondrial ribosomal protein L51 / S25 / CI-B8 domain. Proteins containing this domain are located in the mitochondrion and include ribosomal protein L51, and S25. This domain is also found in mitochondrial NADH-ubiquinone oxidoreductase B8 subunit (CI-B8) . It is not known whether all members of this family form part of the NADH-ubiquinone oxidoreduct…	5e-23	tr|C6SYI2|C6SYI2_SOYBN Putative uncharacterized protein OS=Glycine max PE=4 SV=1	2e-38	ref|NP_001238446.1| uncharacterized protein LOC100499948 [Glycine max] gb|ACU14305.1| unknown [Glycine max]	2e-38	lcl|A9P8N8_POPTR/28-79 PF05047.11;L51_S25_CI-B8;	2e-22	C	GO:0016020,membrane;GO:0006810,transport;GO:0022900,electron transport chain;GO:0005747,mitochondrial respiratory chain complex I;GO:0005743,mitochondrial inner membrane;GO:0005739,mitochondrion;GO:0031966,mitochondrial membrane;GO:0070469,respiratory chain	EC:1.6.5.3 1.6.99.3	K03946	ko00190, Oxidative phosphorylation;ko05010, Alzheimer's disease;ko05012, Parkinson's disease;ko05016, Huntington's disease;
comp28173_c0_seq1	GBSP01015262	comp28173_c0_seq1	down	0.17	0	#NAME?	1	1	NA	1	1	NA	-	-	254	-	-	-	-	-	-	-	-	-	-	-	-	-	-	-
comp28187_c0_seq1		comp28187_c0_seq1	down	0.21	0	#NAME?	1	1	NA	1	1	NA	-	-	103	-	-	-	-	-	-	-	-	-	-	-	-	-	-	-
comp28418_c0_seq1		comp28418_c0_seq1	up	0	0.1	Inf	1	1	NA	1	1	NA	-	-	185	sp|P52578|IFRH_SOLTU Isoflavone reductase homolog OS=Solanum tuberosum PE=2 SV=1	9e-19	gnl|CDD|191263 pfam05368, NmrA, NmrA-like family. NmrA is a negative transcriptional regulator involved in the post-translational modification of the transcription factor AreA. NmrA is part of a system controlling nitrogen metabolite repression in fungi. This family only contains a few sequences as iteration results in significant matches to other Rossmann fold families.	9e-24	tr|Q6DQ90|Q6DQ90_MUSAC Isoflavone reductase (Fragment) OS=Musa acuminata GN=IFR PE=2 SV=1	2e-22	gb|AAT67247.1| isoflavone reductase [Musa acuminata]	2e-22	lcl|Q6DQ90_MUSAC/1-166 PF05368.8;NmrA;	3e-23	-	GO:0047526,2'-hydroxyisoflavone reductase activity;GO:0005737,cytoplasm;GO:0055114,oxidation-reduction process;GO:0005488,binding;GO:0016491,oxidoreductase activity	-	-	-
comp28488_c0_seq1		comp28488_c0_seq1	up	0	0.22	Inf	1	1	NA	1	1	NA	RP-L7Ae, RPL7A	large subunit ribosomal protein L7Ae	172	sp|P35685|RL7A_ORYSJ 60S ribosomal protein L7a OS=Oryza sativa subsp. japonica GN=RPL7A PE=2 SV=1	9e-30	gnl|CDD|173558 PTZ00365, PTZ00365, 60S ribosomal protein L7Ae-like; Provisional.	1e-16	tr|B6T769|B6T769_MAIZE 60S ribosomal protein L7a OS=Zea mays PE=2 SV=1	4e-29	ref|NP_001148801.1| LOC100282418 [Zea mays] gb|ACG32952.1| 60S ribosomal protein L7a [Zea mays] gb|ACL53923.1| unknown [Zea mays]	4e-29	lcl|B6T769_MAIZE/113-208 PF01248.21;Ribosomal_L7Ae;	3e-13	J	GO:0005840,ribosome;GO:0042254,ribosome biogenesis;GO:0030529,ribonucleoprotein complex	-	K02936	ko03010, Ribosome;
comp28558_c0_seq1		comp28558_c0_seq1	down	0.22	0	#NAME?	1	1	NA	1	1	NA	-	-	199	-	-	-	-	tr|C5XDX9|C5XDX9_SORBI Putative uncharacterized protein Sb02g038890 OS=Sorghum bicolor GN=Sb02g038890 PE=4 SV=1	1e-11	ref|XP_003562716.1| PREDICTED: uncharacterized protein LOC100833771 [Brachypodium distachyon]	1e-12	lcl|C5XDX9_SORBI/1-88 PB002846; Pfam-B_2846;	2e-13	-	-	-	-	-
comp28567_c0_seq1	GBSP01015290	comp28567_c0_seq1	up	0	0.16	Inf	1	1	NA	1	1	NA	ftsH, hflB	cell division protease FtsH	350	sp|Q655S1|FTSH2_ORYSJ ATP-dependent zinc metalloprotease FTSH 2, chloroplastic OS=Oryza sativa subsp. japonica GN=FTSH2 PE=3 SV=1	8e-63	gnl|CDD|201796 pfam01434, Peptidase_M41, Peptidase family M41.	6e-52	tr|A6MZA7|A6MZA7_ORYSI Cell division protein ftsh (Fragment) OS=Oryza sativa subsp. indica PE=2 SV=1	3e-66	gb|ABR25327.1| cell division protein ftsh [Oryza sativa Indica Group]	3e-66	lcl|A6MZA7_ORYSI/1-154 PF01434.13;Peptidase_M41;	4e-67	O	GO:0016020,membrane;GO:0008233,peptidase activity;GO:0005524,ATP binding;GO:0004222,metalloendopeptidase activity;GO:0030163,protein catabolic process;GO:0016787,hydrolase activity;GO:0006508,proteolysis;GO:0051301,cell division;GO:0000166,nucleotide binding;GO:0008568,microtubule-severing ATPase activity;GO:0006200,ATP catabolic process;GO:0017111,nucleoside-triphosphatase activity;GO:0016887,AT…	EC:3.4.24.-	K03798	-
comp28670_c0_seq1	GBSP01015303	comp28670_c0_seq1	down	0.2	0	#NAME?	1	1	NA	1	1	NA	-	-	220	sp|Q9LM33|MPK8_ARATH Mitogen-activated protein kinase 8 OS=Arabidopsis thaliana GN=MPK8 PE=2 SV=2	6e-27	gnl|CDD|143364 cd07859, STKc_TDY_MAPK_plant, Catalytic domain of the Serine/Threonine Kinases, TDY Mitogen-Activated Protein Kinases from Plants. Serine/Threonine Kinases (STKs), Plant TDY Mitogen-Activated Protein Kinase (MAPK) subfamily, catalytic (c) domain. STKs catalyze the transfer of the gamma-phosphoryl group from ATP to serine/threonine residues on protein substrates. The TDY MAPK subfam…	8e-30	tr|F8UFC4|F8UFC4_SOLLC Mitogen-activated protein kinase 14 OS=Solanum lycopersicum GN=MAPK14 PE=2 SV=1	1e-27	ref|NP_001233960.1| mitogen-activated protein kinase 14 [Solanum lycopersicum] gb|AEH42671.1| mitogen-activated protein kinase 14 [Solanum lycopersicum]	1e-27	lcl|B9HJB5_POPTR/16-301 PF00069.20;Pkinase;	1e-20	T	GO:0016310,phosphorylation;GO:0005524,ATP binding;GO:0004674,protein serine/threonine kinase activity;GO:0016301,kinase activity;GO:0004672,protein kinase activity;GO:0000166,nucleotide binding;GO:0006468,protein phosphorylation;GO:0016740,transferase activity;GO:0004707,MAP kinase activity;GO:0016772,transferase activity, transferring phosphorus-containing groups	-	-	-
comp2884_c0_seq1	GBSP01007846	comp2884_c0_seq1	down	10.18	0.02	-8.99152	1	0.00135673	0.00572909	1	0.322155	0.287625	ATP7, copA	Cu2+-exporting ATPase	2210	-	-	-	-	tr|A7X9R7|A7X9R7_PENJA Copper transporting P-type ATPase protein (Fragment) OS=Penicillium janthinellum GN=PcpA PE=2 SV=1	0	gb|ABU80435.1| copper transporting P-type ATPase protein [Penicillium janthinellum]	0	lcl|A1C554_ASPCL/928-1142 PF00702.21;Hydrolase;	4e-121	-	GO:0016020,membrane;GO:0004008,copper-exporting ATPase activity;GO:0015662,ATPase activity, coupled to transmembrane movement of ions, phosphorylative mechanism;GO:0008152,metabolic process;GO:0005524,ATP binding;GO:0003824,catalytic activity;GO:0030001,metal ion transport;GO:0060003,copper ion export;GO:0006754,ATP biosynthetic process;GO:0046872,metal ion binding;GO:0016787,hydrolase activity;G…	EC:3.6.3.4	K01533	-
comp2884_c0_seq10	GBSP01007855	comp2884_c0_seq10	down	6.09	0	#NAME?	1	0.019032	NA	1	1	NA	ATP7, copA	Cu2+-exporting ATPase	266	-	-	-	-	tr|A7X9R7|A7X9R7_PENJA Copper transporting P-type ATPase protein (Fragment) OS=Penicillium janthinellum GN=PcpA PE=2 SV=1	0	gb|ABU80435.1| copper transporting P-type ATPase protein [Penicillium janthinellum]	0	lcl|A1C554_ASPCL/928-1142 PF00702.21;Hydrolase;	4e-121	-	GO:0016020,membrane;GO:0004008,copper-exporting ATPase activity;GO:0015662,ATPase activity, coupled to transmembrane movement of ions, phosphorylative mechanism;GO:0008152,metabolic process;GO:0005524,ATP binding;GO:0003824,catalytic activity;GO:0030001,metal ion transport;GO:0060003,copper ion export;GO:0006754,ATP biosynthetic process;GO:0046872,metal ion binding;GO:0016787,hydrolase activity;G…	EC:3.6.3.4	K01533	-
comp2884_c0_seq11	GBSP01007856	comp2884_c0_seq11	down	4.59	0	#NAME?	1	0.0368329	NA	1	1	NA	ATP7, copA	Cu2+-exporting ATPase	262	-	-	-	-	tr|A7X9R7|A7X9R7_PENJA Copper transporting P-type ATPase protein (Fragment) OS=Penicillium janthinellum GN=PcpA PE=2 SV=1	0	gb|ABU80435.1| copper transporting P-type ATPase protein [Penicillium janthinellum]	0	lcl|A1C554_ASPCL/928-1142 PF00702.21;Hydrolase;	4e-121	-	GO:0016020,membrane;GO:0004008,copper-exporting ATPase activity;GO:0015662,ATPase activity, coupled to transmembrane movement of ions, phosphorylative mechanism;GO:0008152,metabolic process;GO:0005524,ATP binding;GO:0003824,catalytic activity;GO:0030001,metal ion transport;GO:0060003,copper ion export;GO:0006754,ATP biosynthetic process;GO:0046872,metal ion binding;GO:0016787,hydrolase activity;G…	EC:3.6.3.4	K01533	-
comp2884_c0_seq12	GBSP01007857	comp2884_c0_seq12	down	7.77	0	#NAME?	1	0.00508146	NA	1	0.979935	NA	ATP7, copA	Cu2+-exporting ATPase	245	-	-	-	-	tr|A7X9R7|A7X9R7_PENJA Copper transporting P-type ATPase protein (Fragment) OS=Penicillium janthinellum GN=PcpA PE=2 SV=1	0	gb|ABU80435.1| copper transporting P-type ATPase protein [Penicillium janthinellum]	0	lcl|A1C554_ASPCL/928-1142 PF00702.21;Hydrolase;	4e-121	-	GO:0016020,membrane;GO:0004008,copper-exporting ATPase activity;GO:0015662,ATPase activity, coupled to transmembrane movement of ions, phosphorylative mechanism;GO:0008152,metabolic process;GO:0005524,ATP binding;GO:0003824,catalytic activity;GO:0030001,metal ion transport;GO:0060003,copper ion export;GO:0006754,ATP biosynthetic process;GO:0046872,metal ion binding;GO:0016787,hydrolase activity;G…	EC:3.6.3.4	K01533	-
comp2884_c0_seq13	GBSP01007858	comp2884_c0_seq13	down	6.24	0	#NAME?	1	0.019032	NA	1	1	NA	ATP7, copA	Cu2+-exporting ATPase	235	-	-	-	-	tr|A7X9R7|A7X9R7_PENJA Copper transporting P-type ATPase protein (Fragment) OS=Penicillium janthinellum GN=PcpA PE=2 SV=1	0	gb|ABU80435.1| copper transporting P-type ATPase protein [Penicillium janthinellum]	0	lcl|A1C554_ASPCL/928-1142 PF00702.21;Hydrolase;	4e-121	-	GO:0016020,membrane;GO:0004008,copper-exporting ATPase activity;GO:0015662,ATPase activity, coupled to transmembrane movement of ions, phosphorylative mechanism;GO:0008152,metabolic process;GO:0005524,ATP binding;GO:0003824,catalytic activity;GO:0030001,metal ion transport;GO:0060003,copper ion export;GO:0006754,ATP biosynthetic process;GO:0046872,metal ion binding;GO:0016787,hydrolase activity;G…	EC:3.6.3.4	K01533	-
[truncated: 2,570 more rows]

## Sheet: Expression under 0.5 mM Cu
						Expression under 0.5 mM Cu
[truncated: 3,491 more rows]

## Sheet: Expression under 3 mM Cu
							Expression under 3 mM Cu
[truncated: 3,491 more rows]
