# Supplementary material for: Paths and determinants for Penicillium janthinellum to resist low and high copper
Source: Sci Rep. 2015 Aug 12;5:10590. doi: 10.1038/srep10590 (PMC4642507; doi:10.1038/srep10590)
Supplement: Supplementary Table S5 [file srep10590-s5.xls]

## Sheet: Specific to control
						Expression of transcripts speficific to control
Transcript	GenBank accession number	Transcript	significance	WT.TY0	EC.6.TY0	fold.change(AB)	fisher.greater(AB)	fisher.less(AB)	chisq(AB)	fisher.greater.fdr(AB)	fisher.less.fdr(AB)	chisq.fdr(AB)	Name	Definition	Length	Swissprot_des	Swissprot_evalue	Cdd_des	Cdd_evalue	Trembl_des	Trembl_evalue	NR_des	NR_evalue	PFAM_des	PFAM_evalue	KOG	GO	EC	KO	Pathway
comp10065_c0_seq1		comp10065_c0_seq1	down	0.99	0.14	-2.822	1	0.516708	0.859721	1	1	0.999993	-	-	132	-	-	-	-	-	-	-	-	-	-	-	-	-	-	-
comp10078_c0_seq1		comp10078_c0_seq1	down	0.62	0	#NAME?	1	0.516708	NA	1	1	NA	-	-	106	-	-	-	-	-	-	-	-	-	-	-	-	-	-	-
comp10126_c0_seq1	GBSQ01002685	comp10126_c0_seq1	down	0.64	0.08	-3	1	0.516708	0.584238	1	1	0.999993	-	-	447	-	-	-	-	-	-	-	-	-	-	-	-	-	-	-
comp10130_c0_seq1		comp10130_c0_seq1	down	0.24	0	#NAME?	1	1	NA	1	1	NA	-	-	181	-	-	-	-	-	-	-	-	-	-	-	-	-	-	-
comp10202_c0_seq1	GBSQ01001893	comp10202_c0_seq1	down	0.78	0.19	-2.03747	1	0.516708	0.653104	1	1	0.999993	-	-	783	-	-	-	-	-	-	-	-	lcl|Q2UCQ5_ASPOR/1-116 PB046207; Pfam-B_46207;	1e-20	-	-	-	-	-
comp10214_c0_seq1		comp10214_c0_seq1	down	0.19	0	#NAME?	1	1	NA	1	1	NA	-	-	113	-	-	-	-	-	-	-	-	-	-	-	-	-	-	-
comp10218_c0_seq1		comp10218_c0_seq1	down	0.4	0.17	-1.23447	1	1	0.295699	1	1	0.999993	-	-	110	-	-	-	-	-	-	-	-	-	-	-	-	-	-	-
comp10261_c0_seq1		comp10261_c0_seq1	down	0.37	0	#NAME?	1	1	NA	1	1	NA	-	-	117	-	-	-	-	-	-	-	-	-	-	-	-	-	-	-
comp10266_c0_seq1	GBSQ01002788	comp10266_c0_seq1	down	2.13	0.16	-3.73471	1	0.266988	0.554685	1	1	0.999993	-	-	359	-	-	-	-	-	-	-	-	-	-	-	-	-	-	-
comp10273_c1_seq1	GBSQ01002293	comp10273_c1_seq1	down	0.73	0.13	-2.48938	1	0.516708	0.643667	1	1	0.999993	EEF1A	elongation factor 1-alpha	1325	sp|O49169|EF1A_MANES Elongation factor 1-alpha OS=Manihot esculenta GN=EF1 PE=3 SV=1	0	gnl|CDD|185474 PTZ00141, PTZ00141, elongation factor 1- alpha; Provisional.	0	tr|F6GTY8|F6GTY8_VITVI Elongation factor 1-alpha OS=Vitis vinifera GN=VIT_06s0004g03220 PE=3 SV=1	0	ref|XP_002528028.1| elongation factor 1-alpha, putative [Ricinus communis] gb|EEF34346.1| elongation factor 1-alpha, putative [Ricinus communis]	0	lcl|Q2MLZ7_RECAM/1-347 PF00009.22;GTP_EFTU;	0	J	GO:0009055,electron carrier activity;GO:0004129,cytochrome-c oxidase activity;GO:0006184,GTP catabolic process;GO:0016779,nucleotidyltransferase activity;GO:0003746,translation elongation factor activity;GO:0006414,translational elongation;GO:0005737,cytoplasm;GO:0003924,GTPase activity;GO:0000166,nucleotide binding;GO:0006412,translation;GO:0005525,GTP binding;GO:0016740,transferase activity;GO:…	-	K03231	ko03013, RNA transport;ko05134, Legionellosis;
comp10273_c1_seq2	GBSQ01002294	comp10273_c1_seq2	down	0.78	0.2	-1.96347	1	0.516708	0.64724	1	1	0.999993	EEF1A	elongation factor 1-alpha	1325	sp|O49169|EF1A_MANES Elongation factor 1-alpha OS=Manihot esculenta GN=EF1 PE=3 SV=1	0	gnl|CDD|185474 PTZ00141, PTZ00141, elongation factor 1- alpha; Provisional.	0	tr|F6GTY8|F6GTY8_VITVI Elongation factor 1-alpha OS=Vitis vinifera GN=VIT_06s0004g03220 PE=3 SV=1	0	ref|XP_002528028.1| elongation factor 1-alpha, putative [Ricinus communis] gb|EEF34346.1| elongation factor 1-alpha, putative [Ricinus communis]	0	lcl|Q2MLZ7_RECAM/1-347 PF00009.22;GTP_EFTU;	0	J	GO:0009055,electron carrier activity;GO:0004129,cytochrome-c oxidase activity;GO:0006184,GTP catabolic process;GO:0016779,nucleotidyltransferase activity;GO:0003746,translation elongation factor activity;GO:0006414,translational elongation;GO:0005737,cytoplasm;GO:0003924,GTPase activity;GO:0000166,nucleotide binding;GO:0006412,translation;GO:0005525,GTP binding;GO:0016740,transferase activity;GO:…	-	K03231	ko03013, RNA transport;ko05134, Legionellosis;
comp10274_c0_seq1		comp10274_c0_seq1	down	0.14	0	#NAME?	1	1	NA	1	1	NA	-	-	154	-	-	-	-	tr|B8MPN7|B8MPN7_TALSN Putative uncharacterized protein OS=Talaromyces stipitatus (strain ATCC 10500 / CBS 375.48 / QM 6759 / NRRL 1006) GN=TSTA_106860 PE=4 SV=1	6e-08	ref|XP_002486714.1| conserved hypothetical protein [Talaromyces stipitatus ATCC 10500] gb|EED14476.1| conserved hypothetical protein [Talaromyces stipitatus ATCC 10500]	5e-08	lcl|A1CMP3_ASPCL/75-187 PB060602; Pfam-B_60602;	2e-08	-	-	-	-	-
comp10281_c0_seq1		comp10281_c0_seq1	down	0.26	0.11	-1.24101	1	1	0.156042	1	1	0.999993	-	-	166	-	-	-	-	-	-	-	-	-	-	-	-	-	-	-
comp10284_c0_seq1		comp10284_c0_seq1	down	0.21	0	#NAME?	1	1	NA	1	1	NA	-	-	104	-	-	-	-	-	-	-	-	-	-	-	-	-	-	-
comp10287_c0_seq1		comp10287_c0_seq1	down	0.35	0	#NAME?	1	1	NA	1	1	NA	-	-	125	-	-	-	-	-	-	-	-	-	-	-	-	-	-	-
comp10309_c0_seq1		comp10309_c0_seq1	down	0.2	0	#NAME?	1	1	NA	1	1	NA	-	-	111	-	-	-	-	-	-	-	-	-	-	-	-	-	-	-
comp10316_c0_seq1		comp10316_c0_seq1	down	1.05	0	#NAME?	1	0.516708	NA	1	1	NA	-	-	104	-	-	-	-	-	-	-	-	-	-	-	-	-	-	-
comp10339_c0_seq1		comp10339_c0_seq1	down	0.21	0	#NAME?	1	1	NA	1	1	NA	-	-	103	-	-	-	-	-	-	-	-	-	-	-	-	-	-	-
comp10368_c0_seq1		comp10368_c0_seq1	down	0.17	0	#NAME?	1	1	NA	1	1	NA	-	-	129	-	-	-	-	-	-	-	-	-	-	-	-	-	-	-
comp10389_c0_seq1	GBSQ01002350	comp10389_c0_seq1	down	0.16	0	#NAME?	1	1	NA	1	1	NA	-	-	564	-	-	-	-	-	-	-	-	-	-	-	-	-	-	-
comp10389_c0_seq2	GBSQ01002351	comp10389_c0_seq2	down	0.12	0	#NAME?	1	1	NA	1	1	NA	-	-	533	-	-	-	-	-	-	-	-	-	-	-	-	-	-	-
comp10405_c0_seq1		comp10405_c0_seq1	down	0.2	0	#NAME?	1	1	NA	1	1	NA	-	-	107	-	-	-	-	-	-	-	-	-	-	-	-	-	-	-
comp10410_c0_seq1		comp10410_c0_seq1	down	0.19	0	#NAME?	1	1	NA	1	1	NA	-	-	113	-	-	-	-	-	-	-	-	-	-	-	-	-	-	-
comp10466_c0_seq1		comp10466_c0_seq1	down	0.38	0	#NAME?	1	1	NA	1	1	NA	-	-	116	-	-	-	-	-	-	-	-	-	-	-	-	-	-	-
comp10473_c0_seq1		comp10473_c0_seq1	down	0.19	0	#NAME?	1	1	NA	1	1	NA	-	-	114	-	-	-	-	-	-	-	-	-	-	-	-	-	-	-
comp10503_c0_seq1		comp10503_c0_seq1	down	0.95	0.33	-1.52546	1	0.516708	0.708486	1	1	0.999993	-	-	115	-	-	-	-	-	-	-	-	-	-	-	-	-	-	-
comp10504_c0_seq1		comp10504_c0_seq1	down	0.48	0.14	-1.77761	1	1	0.387041	1	1	0.999993	-	-	138	-	-	-	-	-	-	-	-	-	-	-	-	-	-	-
comp10513_c0_seq1		comp10513_c0_seq1	down	0.15	0	#NAME?	1	1	NA	1	1	NA	-	-	145	-	-	-	-	-	-	-	-	-	-	-	-	-	-	-
comp10522_c0_seq1	GBSQ01002545	comp10522_c0_seq1	down	0.34	0.15	-1.18057	1	1	0.237526	1	1	0.999993	fabG	3-oxoacyl-[acyl-carrier protein] reductase	517	-	-	-	-	tr|C7ZQM3|C7ZQM3_NECH7 Putative uncharacterized protein OS=Nectria haematococca (strain 77-13-4 / ATCC MYA-4622 / FGSC 9596 / MPVI) GN=NECHADRAFT_56259 PE=3 SV=1	5e-23	ref|XP_003039396.1| hypothetical protein NECHADRAFT_56259 [Nectria haematococca mpVI 77-13-4] gb|EEU33683.1| hypothetical protein NECHADRAFT_56259 [Nectria haematococca mpVI 77-13-4]	4e-23	-	-	-	GO:0008152,metabolic process;GO:0055114,oxidation-reduction process;GO:0005488,binding;GO:0016491,oxidoreductase activity	EC:1.1.1.100	K00059	ko00061, Fatty acid biosynthesis;ko01040, Biosynthesis of unsaturated fatty acids;
comp10523_c0_seq1		comp10523_c0_seq1	down	1.69	0.61	-1.47014	0.862046	0.525053	0.998346	1	1	0.999993	-	-	155	-	-	-	-	-	-	-	-	-	-	-	-	-	-	-
comp10545_c0_seq1		comp10545_c0_seq1	down	0.22	0	#NAME?	1	1	NA	1	1	NA	-	-	101	-	-	-	-	-	-	-	-	-	-	-	-	-	-	-
comp10551_c0_seq1		comp10551_c0_seq1	down	0.64	0	#NAME?	1	0.516708	NA	1	1	NA	-	-	102	-	-	-	-	-	-	-	-	-	-	-	-	-	-	-
comp10661_c0_seq1		comp10661_c0_seq1	down	0.32	0	#NAME?	1	1	NA	1	1	NA	-	-	135	-	-	-	-	-	-	-	-	-	-	-	-	-	-	-
comp10695_c0_seq1	GBSQ01002037	comp10695_c0_seq1	down	0.2	0.1	-1	1	1	0.0964329	1	1	0.947335	-	-	1089	-	-	-	-	-	-	-	-	-	-	-	-	-	-	-
comp10741_c0_seq1		comp10741_c0_seq1	down	0.41	0	#NAME?	1	1	NA	1	1	NA	-	-	107	-	-	-	-	-	-	-	-	-	-	-	-	-	-	-
comp10774_c0_seq1		comp10774_c0_seq1	down	0.19	0	#NAME?	1	1	NA	1	1	NA	-	-	116	-	-	-	-	-	-	-	-	-	-	-	-	-	-	-
comp10782_c0_seq2		comp10782_c0_seq2	down	0.3	0.13	-1.20645	1	1	0.197617	1	1	0.999993	-	-	146	-	-	-	-	-	-	-	-	-	-	-	-	-	-	-
comp10804_c0_seq1		comp10804_c0_seq1	down	0.68	0.24	-1.5025	1	0.516708	0.537739	1	1	0.999993	-	-	160	-	-	-	-	-	-	-	-	-	-	-	-	-	-	-
comp10880_c0_seq1		comp10880_c0_seq1	down	0.21	0	#NAME?	1	1	NA	1	1	NA	-	-	104	-	-	-	-	-	-	-	-	-	-	-	-	-	-	-
comp10883_c0_seq1	GBSQ01002220	comp10883_c0_seq1	down	0.42	0	#NAME?	1	1	NA	1	1	NA	-	-	208	-	-	-	-	-	-	-	-	-	-	-	-	-	-	-
comp10904_c0_seq1		comp10904_c0_seq1	down	0.31	0	#NAME?	1	1	NA	1	1	NA	-	-	141	-	-	-	-	-	-	-	-	-	-	-	-	-	-	-
comp10908_c0_seq1		comp10908_c0_seq1	down	0.17	0	#NAME?	1	1	NA	1	1	NA	-	-	131	-	-	-	-	-	-	-	-	-	-	-	-	-	-	-
comp10913_c0_seq1		comp10913_c0_seq1	down	1.81	0.57	-1.66696	0.862046	0.525053	0.91711	1	1	0.999993	-	-	133	-	-	-	-	-	-	-	-	-	-	-	-	-	-	-
comp10921_c0_seq1		comp10921_c0_seq1	down	1.06	0	#NAME?	1	0.516708	NA	1	1	NA	-	-	103	-	-	-	-	-	-	-	-	-	-	-	-	-	-	-
comp10932_c0_seq1	GBSQ01002149	comp10932_c0_seq1	down	1.07	0.36	-1.57154	1	0.516708	0.777462	1	1	0.999993	-	-	633	-	-	-	-	-	-	-	-	-	-	-	-	-	-	-
comp10932_c0_seq2	GBSQ01002150	comp10932_c0_seq2	down	0.79	0.31	-1.34958	1	0.516708	0.595319	1	1	0.999993	-	-	606	-	-	-	-	-	-	-	-	-	-	-	-	-	-	-
comp10932_c0_seq3	GBSQ01002151	comp10932_c0_seq3	down	1.05	0.45	-1.22239	1	0.516708	0.713075	1	1	0.999993	-	-	250	-	-	-	-	-	-	-	-	-	-	-	-	-	-	-
comp109_c0_seq1	GBSP01002163	comp109_c0_seq1	down	257.55	74.1	-1.79731	1	1.09112e-22	4.87791e-21	1	1.5869e-19	4.10264e-18	E3.6.3.6	H+-transporting ATPase	3636	sp|Q07421|PMA1_AJECA Plasma membrane ATPase OS=Ajellomyces capsulata GN=PMA1 PE=3 SV=1	0	gnl|CDD|188161 TIGR01647, ATPase-IIIA_H, plasma-membrane proton-efflux P-type ATPase. This model describes the plasma membrane proton efflux P-type ATPase found in plants, fungi, protozoa, slime molds and archaea. The best studied representative is from yeast.	0	tr|B6H6B5|B6H6B5_PENCW Pc15g01800 protein OS=Penicillium chrysogenum (strain ATCC 28089 / DSM 1075 / Wisconsin 54-1255) GN=Pc15g01800 PE=3 SV=1	0	ref|XP_002560395.1| Pc15g01800 [Penicillium chrysogenum Wisconsin 54-1255] emb|CAP83066.1| Pc15g01800 [Penicillium chrysogenum Wisconsin 54-1255]	0	lcl|B6H6B5_PENCW/424-691 PF00702.21;Hydrolase;	6e-172	P	GO:0016020,membrane;GO:0005524,ATP binding;GO:0006754,ATP biosynthetic process;GO:0016787,hydrolase activity;GO:0000166,nucleotide binding;GO:0016021,integral to membrane;GO:0015992,proton transport;GO:0005886,plasma membrane;GO:0016887,ATPase activity;GO:0006810,transport;GO:0008152,metabolic process;GO:0015662,ATPase activity, coupled to transmembrane movement of ions, phosphorylative mechanism…	EC:3.6.3.6	K01535	ko00190, Oxidative phosphorylation;
comp11026_c0_seq1		comp11026_c0_seq1	down	0.31	0.13	-1.25376	1	1	0.208007	1	1	0.999993	-	-	143	-	-	-	-	-	-	-	-	-	-	-	-	-	-	-
comp11033_c0_seq1	GBSQ01001916	comp11033_c0_seq1	down	1.31	0.6	-1.12653	0.733015	0.766428	0.797826	1	1	0.999993	-	-	284	-	-	-	-	-	-	-	-	-	-	-	-	-	-	-
comp11108_c0_seq1	GBSQ01002242	comp11108_c0_seq1	down	0.05	0	#NAME?	1	1	NA	1	1	NA	-	-	916	-	-	-	-	-	-	-	-	-	-	-	-	-	-	-
comp11110_c0_seq1		comp11110_c0_seq1	down	0.18	0	#NAME?	1	1	NA	1	1	NA	-	-	120	-	-	-	-	-	-	-	-	-	-	-	-	-	-	-
comp11113_c0_seq1		comp11113_c0_seq1	down	0.9	0	#NAME?	1	0.516708	NA	1	1	NA	-	-	122	-	-	-	-	-	-	-	-	-	-	-	-	-	-	-
comp11120_c0_seq1		comp11120_c0_seq1	down	0.32	0	#NAME?	1	1	NA	1	1	NA	-	-	135	-	-	-	-	-	-	-	-	-	-	-	-	-	-	-
comp11128_c0_seq1		comp11128_c0_seq1	down	0.21	0	#NAME?	1	1	NA	1	1	NA	-	-	103	-	-	-	-	-	-	-	-	-	-	-	-	-	-	-
comp11148_c0_seq1		comp11148_c0_seq1	down	0.56	0.16	-1.80735	1	0.516708	0.461809	1	1	0.999993	-	-	118	-	-	-	-	-	-	-	-	-	-	-	-	-	-	-
comp11161_c0_seq1		comp11161_c0_seq1	down	0.59	0	#NAME?	1	0.516708	NA	1	1	NA	-	-	111	-	-	-	-	-	-	-	-	-	-	-	-	-	-	-
comp11186_c0_seq1		comp11186_c0_seq1	down	0.4	0	#NAME?	1	1	NA	1	1	NA	-	-	165	-	-	-	-	-	-	-	-	-	-	-	-	-	-	-
comp11191_c0_seq1		comp11191_c0_seq1	down	0.58	0	#NAME?	1	0.516708	NA	1	1	NA	-	-	114	-	-	-	-	-	-	-	-	-	-	-	-	-	-	-
comp11209_c0_seq1		comp11209_c0_seq1	down	0.48	0	#NAME?	1	1	NA	1	1	NA	-	-	136	-	-	-	-	-	-	-	-	-	-	-	-	-	-	-
comp11244_c0_seq1		comp11244_c0_seq1	down	0.19	0	#NAME?	1	1	NA	1	1	NA	-	-	117	-	-	-	-	-	-	-	-	-	-	-	-	-	-	-
comp11275_c0_seq2	GBSQ01001967	comp11275_c0_seq2	down	0.53	0	#NAME?	1	0.516708	NA	1	1	NA	-	-	372	-	-	-	-	-	-	-	-	-	-	-	-	-	-	-
comp11279_c0_seq1		comp11279_c0_seq1	down	0.17	0	#NAME?	1	1	NA	1	1	NA	-	-	131	-	-	-	-	-	-	-	-	-	-	-	-	-	-	-
comp11298_c0_seq1		comp11298_c0_seq1	down	0.41	0	#NAME?	1	1	NA	1	1	NA	-	-	108	-	-	-	-	-	-	-	-	-	-	-	-	-	-	-
comp11308_c0_seq1		comp11308_c0_seq1	down	0.21	0	#NAME?	1	1	NA	1	1	NA	-	-	102	-	-	-	-	-	-	-	-	-	-	-	-	-	-	-
comp11325_c0_seq1		comp11325_c0_seq1	down	0.63	0	#NAME?	1	0.516708	NA	1	1	NA	-	-	140	-	-	-	-	-	-	-	-	-	-	-	-	-	-	-
comp11352_c0_seq1		comp11352_c0_seq1	down	0.2	0	#NAME?	1	1	NA	1	1	NA	-	-	112	-	-	-	-	-	-	-	-	-	-	-	-	-	-	-
comp11373_c0_seq1		comp11373_c0_seq1	down	0.17	0	#NAME?	1	1	NA	1	1	NA	-	-	130	-	-	-	-	-	-	-	-	-	-	-	-	-	-	-
comp11394_c0_seq1		comp11394_c0_seq1	down	0.23	0	#NAME?	1	1	NA	1	1	NA	-	-	188	-	-	-	-	-	-	-	-	-	-	-	-	-	-	-
comp11395_c0_seq1		comp11395_c0_seq1	down	0.38	0	#NAME?	1	1	NA	1	1	NA	-	-	114	-	-	-	-	-	-	-	-	-	-	-	-	-	-	-
comp11397_c0_seq1		comp11397_c0_seq1	down	0.39	0	#NAME?	1	1	NA	1	1	NA	-	-	111	-	-	-	-	-	-	-	-	-	-	-	-	-	-	-
comp11399_c0_seq1		comp11399_c0_seq1	down	0.22	0	#NAME?	1	1	NA	1	1	NA	-	-	101	-	-	-	-	-	-	-	-	-	-	-	-	-	-	-
comp21555_c0_seq1	GBSP01012927	comp21555_c0_seq1	down	0.07	0	#NAME?	1	1	NA	1	1	NA	ATPeVA, ATP6A1	V-type H+-transporting ATPase subunit A	308	sp|P49087|VATA_MAIZE V-type proton ATPase catalytic subunit A (Fragment) OS=Zea mays PE=2 SV=1	4e-24	-	-	tr|Q9SDM0|Q9SDM0_ALLCE Vacuolar H+-ATPase catalytic subunit (Fragment) OS=Allium cepa PE=2 SV=1	4e-24	gb|AAF24768.1|AF218356_1 vacuolar H+-ATPase catalytic subunit [Allium cepa]	4e-24	lcl|Q9FS11_HORVU/474-618 PF00306.22;ATP-synt_ab_C;	1e-21	-	GO:0046034,ATP metabolic process;GO:0005524,ATP binding;GO:0006754,ATP biosynthetic process;GO:0042777,plasma membrane ATP synthesis coupled proton transport;GO:0016787,hydrolase activity;GO:0000166,nucleotide binding;GO:0033180,proton-transporting V-type ATPase, V1 domain;GO:0015992,proton transport;GO:0046961,proton-transporting ATPase activity, rotational mechanism;GO:0046933,hydrogen ion tran…	EC:3.6.3.14	K02145	ko00190, Oxidative phosphorylation;ko04145, Phagosome;ko04721, Synaptic vesicle cycle;ko04966, Collecting duct acid secretion;ko05110, Vibrio cholerae infection;ko05120, Epithelial cell signaling in Helicobacter pylori infection;ko05323, Rheumatoid arthritis;
comp11420_c0_seq1		comp11420_c0_seq1	down	0.17	0	#NAME?	1	1	NA	1	1	NA	-	-	127	-	-	-	-	-	-	-	-	-	-	-	-	-	-	-
comp11439_c0_seq1		comp11439_c0_seq1	down	0.18	0	#NAME?	1	1	NA	1	1	NA	-	-	119	-	-	-	-	-	-	-	-	-	-	-	-	-	-	-
comp11451_c0_seq1		comp11451_c0_seq1	down	0.2	0	#NAME?	1	1	NA	1	1	NA	-	-	112	-	-	-	-	-	-	-	-	-	-	-	-	-	-	-
comp11464_c0_seq1		comp11464_c0_seq1	down	0.18	0	#NAME?	1	1	NA	1	1	NA	-	-	124	-	-	-	-	-	-	-	-	-	-	-	-	-	-	-
comp11528_c0_seq1		comp11528_c0_seq1	down	0.36	0.16	-1.16993	1	1	0.25674	1	1	0.999993	-	-	120	-	-	-	-	-	-	-	-	-	-	-	-	-	-	-
comp11546_c0_seq1		comp11546_c0_seq1	down	0.21	0	#NAME?	1	1	NA	1	1	NA	-	-	106	-	-	-	-	-	-	-	-	-	-	-	-	-	-	-
comp11556_c0_seq1		comp11556_c0_seq1	down	0.33	0.14	-1.23704	1	1	0.228169	1	1	0.999993	-	-	133	-	-	-	-	-	-	-	-	-	-	-	-	-	-	-
comp11590_c0_seq1		comp11590_c0_seq1	down	0.2	0	#NAME?	1	1	NA	1	1	NA	-	-	109	-	-	-	-	-	-	-	-	-	-	-	-	-	-	-
comp11636_c0_seq1		comp11636_c0_seq1	down	0.21	0	#NAME?	1	1	NA	1	1	NA	-	-	104	-	-	-	-	-	-	-	-	-	-	-	-	-	-	-
comp11641_c0_seq1		comp11641_c0_seq1	down	0.47	0	#NAME?	1	1	NA	1	1	NA	-	-	141	-	-	-	-	-	-	-	-	-	-	-	-	-	-	-
comp11683_c0_seq1		comp11683_c0_seq1	down	0.11	0	#NAME?	1	1	NA	1	1	NA	-	-	193	-	-	-	-	-	-	-	-	-	-	-	-	-	-	-
comp11685_c0_seq1		comp11685_c0_seq1	down	0.18	0	#NAME?	1	1	NA	1	1	NA	-	-	124	-	-	-	-	-	-	-	-	-	-	-	-	-	-	-
comp1173_c0_seq1	GBSP01000375	comp1173_c0_seq1	down	36.63	16.67	-1.13577	0.995948	0.00900971	0.0185612	1	1	0.554985	DARS, aspS	aspartyl-tRNA synthetase	4977	sp|O74407|SYDC_SCHPO Aspartate--tRNA ligase, cytoplasmic OS=Schizosaccharomyces pombe (strain 972 / ATCC 24843) GN=dps1 PE=1 SV=1	1e-127	gnl|CDD|178442 PLN02850, PLN02850, aspartate-tRNA ligase.	2e-172	tr|B6HSX6|B6HSX6_PENCW Pc22g21630 protein OS=Penicillium chrysogenum (strain ATCC 28089 / DSM 1075 / Wisconsin 54-1255) GN=Pc22g21630 PE=3 SV=1	0	ref|XP_002566059.1| Pc22g21630 [Penicillium chrysogenum Wisconsin 54-1255] emb|CAP99451.1| Pc22g21630 [Penicillium chrysogenum Wisconsin 54-1255]	0	lcl|B6HSX6_PENCW/281-609 PF00152.15;tRNA-synt_2;	0	J	GO:0006422,aspartyl-tRNA aminoacylation;GO:0005524,ATP binding;GO:0006418,tRNA aminoacylation for protein translation;GO:0000166,nucleotide binding;GO:0006412,translation;GO:0004815,aspartate-tRNA ligase activity;GO:0004812,aminoacyl-tRNA ligase activity;GO:0005737,cytoplasm;GO:0016874,ligase activity	EC:6.1.1.12	K01876	ko00970, Aminoacyl-tRNA biosynthesis;
comp11778_c0_seq1	GBSQ01002653	comp11778_c0_seq1	down	0.67	0.1	-2.74416	1	0.516708	0.603312	1	1	0.999993	-	-	390	-	-	-	-	-	-	-	-	-	-	-	-	-	-	-
comp11785_c0_seq1	GBSQ01002243	comp11785_c0_seq1	down	0.08	0	#NAME?	1	1	NA	1	1	NA	-	-	555	-	-	-	-	-	-	-	-	-	-	-	-	-	-	-
comp11814_c0_seq1		comp11814_c0_seq1	down	0.21	0	#NAME?	1	1	NA	1	1	NA	-	-	103	-	-	-	-	-	-	-	-	-	-	-	-	-	-	-
comp11831_c0_seq1		comp11831_c0_seq1	down	0.19	0	#NAME?	1	1	NA	1	1	NA	-	-	113	-	-	-	-	-	-	-	-	-	-	-	-	-	-	-
comp11842_c0_seq1		comp11842_c0_seq1	down	0.2	0	#NAME?	1	1	NA	1	1	NA	-	-	110	-	-	-	-	-	-	-	-	-	-	-	-	-	-	-
comp11848_c0_seq1	GBSQ01002407	comp11848_c0_seq1	down	0.06	0	#NAME?	1	1	NA	1	1	NA	-	-	1021	-	-	-	-	-	-	-	-	-	-	-	-	-	-	-
comp11879_c0_seq1		comp11879_c0_seq1	down	0.16	0	#NAME?	1	1	NA	1	1	NA	-	-	139	-	-	-	-	-	-	-	-	-	-	-	-	-	-	-
comp11881_c0_seq1	GBSQ01002255	comp11881_c0_seq1	down	0.2	0	#NAME?	1	1	NA	1	1	NA	-	-	857	-	-	-	-	-	-	-	-	-	-	-	-	-	-	-
comp11884_c0_seq1	GBSQ01001868	comp11884_c0_seq1	down	0.21	0	#NAME?	1	1	NA	1	1	NA	-	-	207	-	-	-	-	-	-	-	-	-	-	-	-	-	-	-
comp11892_c0_seq1		comp11892_c0_seq1	down	0.41	0	#NAME?	1	1	NA	1	1	NA	-	-	108	-	-	-	-	-	-	-	-	-	-	-	-	-	-	-
comp11898_c0_seq1	GBSQ01001983	comp11898_c0_seq1	down	0.09	0	#NAME?	1	1	NA	1	1	NA	-	-	241	-	-	-	-	-	-	-	-	-	-	-	-	-	-	-
comp11919_c0_seq1		comp11919_c0_seq1	down	0.35	0	#NAME?	1	1	NA	1	1	NA	-	-	124	-	-	-	-	-	-	-	-	-	-	-	-	-	-	-
comp11925_c0_seq1		comp11925_c0_seq1	down	0.35	0	#NAME?	1	1	NA	1	1	NA	-	-	125	-	-	-	-	-	-	-	-	-	-	-	-	-	-	-
comp11929_c0_seq1		comp11929_c0_seq1	down	0.18	0	#NAME?	1	1	NA	1	1	NA	-	-	121	-	-	-	-	-	-	-	-	-	-	-	-	-	-	-
comp17903_c0_seq1	GBSP01011386	comp17903_c0_seq1	down	0.1	0	#NAME?	1	1	NA	1	1	NA	ATPeVPL, ATP6L	V-type H+-transporting ATPase 16kDa proteolipid subunit	418	sp|Q41773|VATL_MAIZE V-type proton ATPase 16 kDa proteolipid subunit (Fragment) OS=Zea mays PE=2 SV=2	4e-26	gnl|CDD|201028 pfam00137, ATP-synt_C, ATP synthase subunit C.	6e-13	tr|Q9SBK0|Q9SBK0_VIGRR Adenosine triphosphatase (Fragment) OS=Vigna radiata var. radiata PE=2 SV=1	1e-24	gb|AAC12797.1| adenosine triphosphatase [Vigna radiata]	1e-24	lcl|A8HXZ5_CHLRE/99-164 PF00137.16;ATP-synt_C;	3e-20	C	GO:0033179,proton-transporting V-type ATPase, V0 domain;GO:0016020,membrane;GO:0006810,transport;GO:0006811,ion transport;GO:0005773,vacuole;GO:0005774,vacuolar membrane;GO:0015991,ATP hydrolysis coupled proton transport;GO:0016787,hydrolase activity;GO:0006200,ATP catabolic process;GO:0016021,integral to membrane;GO:0033177,proton-transporting two-sector ATPase complex, proton-transporting domai…	EC:3.6.3.14	K02155	ko00190, Oxidative phosphorylation;ko04142, Lysosome;ko04145, Phagosome;ko04721, Synaptic vesicle cycle;ko04966, Collecting duct acid secretion;ko05110, Vibrio cholerae infection;ko05120, Epithelial cell signaling in Helicobacter pylori infection;ko05152, Tuberculosis;ko05323, Rheumatoid arthritis;
comp11956_c0_seq1		comp11956_c0_seq1	down	0.2	0	#NAME?	1	1	NA	1	1	NA	-	-	111	-	-	-	-	-	-	-	-	-	-	-	-	-	-	-
comp11961_c0_seq1		comp11961_c0_seq1	down	0.19	0	#NAME?	1	1	NA	1	1	NA	-	-	115	-	-	-	-	-	-	-	-	-	-	-	-	-	-	-
comp11972_c0_seq5	GBSQ01002008	comp11972_c0_seq5	down	0.07	0	#NAME?	1	1	NA	1	1	NA	-	-	585	-	-	-	-	tr|Q0D0N1|Q0D0N1_ASPTN Putative uncharacterized protein OS=Aspergillus terreus (strain NIH 2624 / FGSC A1156) GN=ATEG_00503 PE=4 SV=1	4e-36	ref|XP_001210589.1| conserved hypothetical protein [Aspergillus terreus NIH2624] gb|EAU39149.1| conserved hypothetical protein [Aspergillus terreus NIH2624]	4e-36	lcl|Q0D0N1_ASPTN/113-198 PF05406.10;WGR;	2e-16	-	-	-	-	-
comp11976_c0_seq1		comp11976_c0_seq1	down	0.2	0	#NAME?	1	1	NA	1	1	NA	-	-	110	-	-	-	-	-	-	-	-	-	-	-	-	-	-	-
comp11993_c0_seq1		comp11993_c0_seq1	down	0.17	0	#NAME?	1	1	NA	1	1	NA	-	-	131	-	-	-	-	-	-	-	-	-	-	-	-	-	-	-
comp11994_c0_seq1		comp11994_c0_seq1	down	0.2	0	#NAME?	1	1	NA	1	1	NA	-	-	111	-	-	-	-	-	-	-	-	-	-	-	-	-	-	-
comp12005_c0_seq1		comp12005_c0_seq1	down	0.26	0.11	-1.24101	1	1	0.156042	1	1	0.999993	-	-	166	-	-	-	-	-	-	-	-	-	-	-	-	-	-	-
comp12025_c0_seq1		comp12025_c0_seq1	down	0.19	0	#NAME?	1	1	NA	1	1	NA	-	-	114	-	-	-	-	-	-	-	-	-	-	-	-	-	-	-
comp12035_c0_seq1		comp12035_c0_seq1	down	0.2	0	#NAME?	1	1	NA	1	1	NA	-	-	111	-	-	-	-	-	-	-	-	-	-	-	-	-	-	-
comp12061_c0_seq1		comp12061_c0_seq1	down	0.2	0	#NAME?	1	1	NA	1	1	NA	-	-	108	-	-	-	-	-	-	-	-	-	-	-	-	-	-	-
comp12069_c0_seq1	GBSQ01002920	comp12069_c0_seq1	down	0.18	0	#NAME?	1	1	NA	1	1	NA	-	-	243	-	-	-	-	-	-	-	-	-	-	-	-	-	-	-
comp12077_c0_seq1		comp12077_c0_seq1	down	0.21	0	#NAME?	1	1	NA	1	1	NA	-	-	104	-	-	-	-	-	-	-	-	-	-	-	-	-	-	-
comp1207_c2_seq1		comp1207_c2_seq1	down	0.21	0	#NAME?	1	1	NA	1	1	NA	-	-	103	-	-	-	-	-	-	-	-	-	-	-	-	-	-	-
comp12086_c0_seq1	GBSQ01003215	comp12086_c0_seq1	down	0.75	0.24	-1.64386	1	0.516708	0.598881	1	1	0.999993	-	-	321	-	-	-	-	tr|B6GWM9|B6GWM9_PENCW Pc09g00340 protein OS=Penicillium chrysogenum (strain ATCC 28089 / DSM 1075 / Wisconsin 54-1255) GN=Pc09g00340 PE=4 SV=1	1e-13	ref|XP_002556899.1| Pc09g00340 [Penicillium chrysogenum Wisconsin 54-1255] emb|CAP79281.1| Pc09g00340 [Penicillium chrysogenum Wisconsin 54-1255]	1e-13	-	-	-	-	-	-	-
comp12110_c0_seq1	GBSQ01003542	comp12110_c0_seq1	down	0.58	0.25	-1.21412	1	0.516708	0.443503	1	1	0.999993	-	-	226	-	-	-	-	-	-	-	-	-	-	-	-	-	-	-
comp12131_c0_seq1		comp12131_c0_seq1	down	0.2	0	#NAME?	1	1	NA	1	1	NA	-	-	110	-	-	-	-	-	-	-	-	-	-	-	-	-	-	-
comp12174_c0_seq1		comp12174_c0_seq1	down	0.32	0	#NAME?	1	1	NA	1	1	NA	-	-	137	-	-	-	-	-	-	-	-	-	-	-	-	-	-	-
comp12176_c0_seq1	GBSQ01003059	comp12176_c0_seq1	down	0.26	0.08	-1.70044	1	1	0.153704	1	1	0.999993	EIF5A	translation initiation factor 5A	498	sp|P24922|IF5A2_NICPL Eukaryotic translation initiation factor 5A-2 OS=Nicotiana plumbaginifolia GN=EIF-5A2 PE=2 SV=1	1e-106	gnl|CDD|178654 PLN03107, PLN03107, eukaryotic translation initiation factor 5A; Provisional.	2e-121	tr|D6N3G5|D6N3G5_GOSHI Eukaryotic translation initiation factor 5A OS=Gossypium hirsutum PE=2 SV=1	7e-105	sp|P24922.1|IF5A2_NICPL RecName: Full=Eukaryotic translation initiation factor 5A-2; Short=eIF-5A-2; AltName: Full=eIF-4D emb|CAA45104.1| eukaryotic initiation factor 5A (2) [Nicotiana plumbaginifolia]	3e-105	lcl|Q2L998_ROSCH/85-154 PF01287.15;eIF-5a;	2e-36	J	GO:0043022,ribosome binding;GO:0003723,RNA binding;GO:0003746,translation elongation factor activity;GO:0045905,positive regulation of translational termination;GO:0006414,translational elongation;GO:0008612,peptidyl-lysine modification to hypusine;GO:0006413,translational initiation;GO:0003743,translation initiation factor activity;GO:0006452,translational frameshifting;GO:0006412,translation;GO…	-	K03263	-
comp12181_c0_seq1		comp12181_c0_seq1	down	0.21	0	#NAME?	1	1	NA	1	1	NA	-	-	105	-	-	-	-	-	-	-	-	-	-	-	-	-	-	-
comp12201_c0_seq1		comp12201_c0_seq1	down	0.74	0	#NAME?	1	0.516708	NA	1	1	NA	-	-	118	-	-	-	-	-	-	-	-	-	-	-	-	-	-	-
comp12236_c0_seq1		comp12236_c0_seq1	down	0.43	0	#NAME?	1	1	NA	1	1	NA	-	-	102	-	-	-	-	-	-	-	-	-	-	-	-	-	-	-
comp12241_c0_seq1		comp12241_c0_seq1	down	0.38	0	#NAME?	1	1	NA	1	1	NA	-	-	116	-	-	-	-	-	-	-	-	-	-	-	-	-	-	-
comp12245_c0_seq1		comp12245_c0_seq1	down	0.2	0	#NAME?	1	1	NA	1	1	NA	-	-	108	-	-	-	-	-	-	-	-	-	-	-	-	-	-	-
comp12248_c0_seq1		comp12248_c0_seq1	down	0.38	0.16	-1.24793	1	1	0.27721	1	1	0.999993	-	-	115	-	-	-	-	-	-	-	-	-	-	-	-	-	-	-
comp12255_c0_seq1	GBSQ01003223	comp12255_c0_seq1	down	0.18	0.09	-1	1	1	0.0767859	1	1	0.933796	PSMD10	26S proteasome non-ATPase regulatory subunit 10	1712	-	-	gnl|CDD|29261 cd00204, ANK, ankyrin repeats; ankyrin repeats mediate protein-protein interactions in very diverse families of proteins. The number of ANK repeats in a protein can range from 2 to over 20 (ankyrins, for example). ANK repeats may occur in combinations with other types of domains. The structural repeat unit contains two antiparallel helices and a beta-hairpin, repeats are stacked in …	1e-18	tr|Q4WC43|Q4WC43_ASPFU NACHT and Ankyrin domain protein OS=Neosartorya fumigata (strain ATCC MYA-4609 / Af293 / CBS 101355 / FGSC A1100) GN=AFUA_8G05780 PE=4 SV=1	3e-115	gb|EHK26937.1| hypothetical protein TRIVIDRAFT_132867, partial [Trichoderma virens Gv29-8]	2e-121	-	-	-	GO:0009116,nucleoside metabolic process;GO:0003824,catalytic activity	-	K06694	-
comp12271_c0_seq1		comp12271_c0_seq1	down	0.21	0	#NAME?	1	1	NA	1	1	NA	-	-	102	-	-	-	-	-	-	-	-	-	-	-	-	-	-	-
comp12279_c0_seq1		comp12279_c0_seq1	down	0.75	0	#NAME?	1	0.516708	NA	1	1	NA	-	-	117	-	-	-	-	-	-	-	-	-	-	-	-	-	-	-
comp12288_c0_seq2	GBSP01009776	comp12288_c0_seq2	down	0.19	0	#NAME?	1	1	NA	1	1	NA	-	-	1053	-	-	-	-	tr|Q2UV11|Q2UV11_ASPOR Predicted protein OS=Aspergillus oryzae (strain ATCC 42149 / RIB 40) GN=AO090009000094 PE=4 SV=1	1e-19	-	-	-	-	-	-	-	-	-
comp12339_c0_seq1		comp12339_c0_seq1	down	0.19	0	#NAME?	1	1	NA	1	1	NA	-	-	113	-	-	-	-	-	-	-	-	-	-	-	-	-	-	-
comp12341_c0_seq1	GBSQ01003362	comp12341_c0_seq1	down	0.49	0.24	-1.02975	1	1	0.364478	1	1	0.999993	-	-	710	-	-	-	-	-	-	-	-	-	-	-	-	-	-	-
comp12341_c0_seq2	GBSQ01003363	comp12341_c0_seq2	down	0.64	0.3	-1.09311	1	0.516708	0.475515	1	1	0.999993	-	-	687	-	-	-	-	-	-	-	-	-	-	-	-	-	-	-
comp12349_c0_seq1		comp12349_c0_seq1	down	0.21	0	#NAME?	1	1	NA	1	1	NA	-	-	102	-	-	-	-	-	-	-	-	-	-	-	-	-	-	-
comp1234_c0_seq1	GBSP01006748	comp1234_c0_seq1	down	0.98	0.28	-1.80735	1	0.516708	0.760411	1	1	0.999993	-	-	202	-	-	-	-	-	-	-	-	-	-	-	-	-	-	-
comp12384_c0_seq1		comp12384_c0_seq1	down	0.17	0	#NAME?	1	1	NA	1	1	NA	-	-	128	-	-	-	-	-	-	-	-	-	-	-	-	-	-	-
comp12394_c0_seq1		comp12394_c0_seq1	down	0.21	0	#NAME?	1	1	NA	1	1	NA	-	-	103	-	-	-	-	-	-	-	-	-	-	-	-	-	-	-
comp12409_c0_seq1		comp12409_c0_seq1	down	0.19	0	#NAME?	1	1	NA	1	1	NA	-	-	114	-	-	-	-	-	-	-	-	-	-	-	-	-	-	-
comp12444_c0_seq1		comp12444_c0_seq1	down	0.41	0.18	-1.18763	1	1	0.303623	1	1	0.999993	-	-	108	-	-	-	-	-	-	-	-	-	-	-	-	-	-	-
comp12456_c0_seq1		comp12456_c0_seq1	down	0.86	0.37	-1.21681	1	0.516708	0.619056	1	1	0.999993	-	-	152	-	-	-	-	tr|B6H432|B6H432_PENCW Pc13g09500 protein OS=Penicillium chrysogenum (strain ATCC 28089 / DSM 1075 / Wisconsin 54-1255) GN=Pc13g09500 PE=4 SV=1	1e-08	ref|XP_002559373.1| Pc13g09500 [Penicillium chrysogenum Wisconsin 54-1255] emb|CAP92019.1| Pc13g09500 [Penicillium chrysogenum Wisconsin 54-1255]	1e-08	lcl|B6H432_PENCW/561-629 PB214223; Pfam-B_214223;	4e-08	-	GO:0008270,zinc ion binding;GO:0005622,intracellular;GO:0003676,nucleic acid binding	-	-	-
comp12463_c0_seq1		comp12463_c0_seq1	down	0.41	0	#NAME?	1	1	NA	1	1	NA	-	-	106	-	-	-	-	-	-	-	-	-	-	-	-	-	-	-
comp12474_c0_seq1	GBSQ01002849	comp12474_c0_seq1	down	0.12	0	#NAME?	1	1	NA	1	1	NA	-	-	376	-	-	-	-	-	-	-	-	-	-	-	-	-	-	-
comp12486_c0_seq1		comp12486_c0_seq1	down	0.19	0	#NAME?	1	1	NA	1	1	NA	-	-	113	-	-	-	-	-	-	-	-	-	-	-	-	-	-	-
comp12486_c0_seq2		comp12486_c0_seq2	down	0.64	0.18	-1.83007	1	0.516708	0.530699	1	1	0.999993	-	-	103	-	-	-	-	-	-	-	-	-	-	-	-	-	-	-
comp12500_c0_seq1	GBSQ01003506	comp12500_c0_seq1	down	0.36	0.06	-2.58496	1	1	0.27029	1	1	0.999993	-	-	608	sp|Q9USN4|YJA1_SCHPO Uncharacterized transporter C1529.01 OS=Schizosaccharomyces pombe (strain 972 / ATCC 24843) GN=SPCC1529.01 PE=2 SV=2	1e-41	-	-	tr|G2YM61|G2YM61_BOTF4 Similar to MFS multidrug transporter OS=Botryotinia fuckeliana (strain T4) GN=BofuT4_P001560.1 PE=4 SV=1	2e-62	emb|CCD52709.1| similar to MFS multidrug transporter [Botryotinia fuckeliana]	2e-62	lcl|B0DME4_LACBS/86-519 PF07690.11;MFS_1;	5e-47	-	GO:0055085,transmembrane transport;GO:0016021,integral to membrane;GO:0022857,transmembrane transporter activity	-	-	-
comp12518_c0_seq1	GBSQ01003050	comp12518_c0_seq1	down	0.06	0	#NAME?	1	1	NA	1	1	NA	-	-	685	-	-	-	-	tr|Q2UF25|Q2UF25_ASPOR Non-ribosomal peptide synthetase modules and related proteins OS=Aspergillus oryzae (strain ATCC 42149 / RIB 40) GN=AO090026000378 PE=4 SV=1	2e-59	ref|XP_001821842.1| nonribosomal peptide synthase [Aspergillus oryzae RIB40] dbj|BAE59840.1| unnamed protein product [Aspergillus oryzae RIB40]	2e-59	-	-	-	GO:0031177,phosphopantetheine binding;GO:0008152,metabolic process;GO:0048037,cofactor binding;GO:0003824,catalytic activity;GO:0000036,ACP phosphopantetheine attachment site binding involved in fatty acid biosynthetic process;GO:0016874,ligase activity	-	-	-
comp12530_c0_seq1		comp12530_c0_seq1	down	0.41	0	#NAME?	1	1	NA	1	1	NA	-	-	108	-	-	-	-	-	-	-	-	-	-	-	-	-	-	-
comp12554_c0_seq1	GBSQ01002902	comp12554_c0_seq1	down	0.34	0.11	-1.62803	1	1	0.241632	1	1	0.999993	-	-	510	-	-	-	-	-	-	-	-	-	-	-	-	-	-	-
comp12563_c0_seq1		comp12563_c0_seq1	down	0.38	0	#NAME?	1	1	NA	1	1	NA	-	-	116	-	-	-	-	-	-	-	-	-	-	-	-	-	-	-
comp12576_c0_seq1		comp12576_c0_seq1	down	0.4	0	#NAME?	1	1	NA	1	1	NA	-	-	110	-	-	-	-	-	-	-	-	-	-	-	-	-	-	-
comp12578_c0_seq1		comp12578_c0_seq1	down	0.12	0	#NAME?	1	1	NA	1	1	NA	-	-	185	-	-	-	-	-	-	-	-	-	-	-	-	-	-	-
comp12625_c0_seq1		comp12625_c0_seq1	down	0.21	0	#NAME?	1	1	NA	1	1	NA	-	-	105	-	-	-	-	-	-	-	-	-	-	-	-	-	-	-
comp12636_c0_seq1		comp12636_c0_seq1	down	0.17	0	#NAME?	1	1	NA	1	1	NA	-	-	128	-	-	-	-	-	-	-	-	-	-	-	-	-	-	-
comp12689_c0_seq1	GBSQ01003146	comp12689_c0_seq1	down	0.08	0	#NAME?	1	1	NA	1	1	NA	-	-	582	-	-	-	-	-	-	-	-	-	-	-	-	-	-	-
comp12696_c0_seq1		comp12696_c0_seq1	down	0.19	0	#NAME?	1	1	NA	1	1	NA	-	-	113	-	-	-	-	-	-	-	-	-	-	-	-	-	-	-
comp12697_c0_seq1		comp12697_c0_seq1	down	0.2	0	#NAME?	1	1	NA	1	1	NA	-	-	107	-	-	-	-	-	-	-	-	-	-	-	-	-	-	-
comp12716_c0_seq1		comp12716_c0_seq1	down	0.19	0	#NAME?	1	1	NA	1	1	NA	-	-	117	-	-	-	-	-	-	-	-	-	-	-	-	-	-	-
comp12718_c0_seq1	GBSQ01003495	comp12718_c0_seq1	down	0.45	0.14	-1.6845	1	1	0.355233	1	1	0.999993	-	-	1516	-	-	-	-	-	-	-	-	-	-	-	-	-	-	-
comp12742_c0_seq1		comp12742_c0_seq1	down	0.19	0	#NAME?	1	1	NA	1	1	NA	-	-	116	-	-	-	-	-	-	-	-	-	-	-	-	-	-	-
comp12751_c0_seq1		comp12751_c0_seq1	down	0.21	0	#NAME?	1	1	NA	1	1	NA	-	-	105	-	-	-	-	-	-	-	-	-	-	-	-	-	-	-
comp12766_c0_seq1		comp12766_c0_seq1	down	0.21	0	#NAME?	1	1	NA	1	1	NA	-	-	102	-	-	-	-	-	-	-	-	-	-	-	-	-	-	-
comp12797_c0_seq1		comp12797_c0_seq1	down	0.21	0	#NAME?	1	1	NA	1	1	NA	-	-	105	-	-	-	-	-	-	-	-	-	-	-	-	-	-	-
comp12798_c0_seq1		comp12798_c0_seq1	down	0.38	0.16	-1.24793	1	1	0.27721	1	1	0.999993	-	-	115	-	-	-	-	-	-	-	-	-	-	-	-	-	-	-
comp12818_c0_seq1		comp12818_c0_seq1	down	0.2	0	#NAME?	1	1	NA	1	1	NA	-	-	109	-	-	-	-	-	-	-	-	-	-	-	-	-	-	-
comp12829_c0_seq1		comp12829_c0_seq1	down	0.18	0	#NAME?	1	1	NA	1	1	NA	-	-	125	-	-	-	-	-	-	-	-	-	-	-	-	-	-	-
comp12864_c0_seq1	GBSQ01003535	comp12864_c0_seq1	down	0.47	0.11	-2.09516	1	1	0.386329	1	1	0.999993	PIP	aquaporin PIP	877	sp|Q9XF59|PIP12_MAIZE Aquaporin PIP1-2 OS=Zea mays GN=PIP1-2 PE=1 SV=1	2e-152	gnl|CDD|201100 pfam00230, MIP, Major intrinsic protein. MIP (Major Intrinsic Protein) family proteins exhibit essentially two distinct types of channel properties: (1) specific water transport by the aquaporins, and (2) small neutral solutes transport, such as glycerol by the glycerol facilitators.	5e-112	tr|Q2QBA1|Q2QBA1_9LILI PIP1 aquaporin OS=Xerophyta humilis PE=2 SV=1	8e-152	gb|AAZ91447.1| PIP1 aquaporin [Xerophyta humilis]	8e-152	lcl|A2XWD5_ORYSI/46-275 PF00230.15;MIP;	1e-143	G	GO:0016020,membrane;GO:0006833,water transport;GO:0006810,transport;GO:0055085,transmembrane transport;GO:0016021,integral to membrane;GO:0005886,plasma membrane;GO:0005215,transporter activity	-	K09872	-
comp12864_c0_seq2	GBSQ01003536	comp12864_c0_seq2	down	0.35	0.04	-3.12928	1	1	0.260004	1	1	0.999993	PIP	aquaporin PIP	877	sp|Q9XF59|PIP12_MAIZE Aquaporin PIP1-2 OS=Zea mays GN=PIP1-2 PE=1 SV=1	2e-152	gnl|CDD|201100 pfam00230, MIP, Major intrinsic protein. MIP (Major Intrinsic Protein) family proteins exhibit essentially two distinct types of channel properties: (1) specific water transport by the aquaporins, and (2) small neutral solutes transport, such as glycerol by the glycerol facilitators.	5e-112	tr|Q2QBA1|Q2QBA1_9LILI PIP1 aquaporin OS=Xerophyta humilis PE=2 SV=1	8e-152	gb|AAZ91447.1| PIP1 aquaporin [Xerophyta humilis]	8e-152	lcl|A2XWD5_ORYSI/46-275 PF00230.15;MIP;	1e-143	G	GO:0016020,membrane;GO:0006833,water transport;GO:0006810,transport;GO:0055085,transmembrane transport;GO:0016021,integral to membrane;GO:0005886,plasma membrane;GO:0005215,transporter activity	-	K09872	-
comp12880_c0_seq1		comp12880_c0_seq1	down	0.21	0	#NAME?	1	1	NA	1	1	NA	-	-	102	-	-	-	-	-	-	-	-	-	-	-	-	-	-	-
comp12927_c0_seq1		comp12927_c0_seq1	down	0.2	0	#NAME?	1	1	NA	1	1	NA	-	-	109	-	-	-	-	-	-	-	-	-	-	-	-	-	-	-
comp12939_c0_seq1		comp12939_c0_seq1	down	0.42	0.12	-1.80735	1	1	0.328232	1	1	0.999993	-	-	158	-	-	-	-	-	-	-	-	-	-	-	-	-	-	-
comp12966_c0_seq1		comp12966_c0_seq1	down	0.14	0	#NAME?	1	1	NA	1	1	NA	-	-	159	-	-	-	-	-	-	-	-	-	-	-	-	-	-	-
comp1296_c0_seq13	GBSP01004233	comp1296_c0_seq13	down	2.75	1.22	-1.17255	0.928718	0.337972	0.84185	1	1	0.999993	lldD	L-lactate dehydrogenase (cytochrome)	358	sp|Q24JJ8|GLO3_ARATH Peroxisomal (S)-2-hydroxy-acid oxidase GLO3 OS=Arabidopsis thaliana GN=GLO3 PE=2 SV=1	6e-59	gnl|CDD|73376 cd02922, FCB2_FMN, Flavocytochrome b2 (FCB2) FMN-binding domain. FCB2 (AKA L-lactate:cytochrome c oxidoreductase) is a respiratory enzyme located in the intermembrane space of fungal mitochondria which catalyzes the oxidation of L-lactate to pyruvate. FCB2 also participates in a short electron-transport chain involving cytochrome c and cytochrome oxidase which ultimately directs the…	2e-118	tr|B6HAK5|B6HAK5_PENCW Pc16g13140 protein OS=Penicillium chrysogenum (strain ATCC 28089 / DSM 1075 / Wisconsin 54-1255) GN=Pc16g13140 PE=4 SV=1	0	ref|XP_002561613.1| Pc16g13140 [Penicillium chrysogenum Wisconsin 54-1255] emb|CAP93984.1| Pc16g13140 [Penicillium chrysogenum Wisconsin 54-1255]	0	lcl|Q4WJ52_ASPFU/117-471 PF01070.13;FMN_dh;	8e-156	CM	GO:0016020,membrane;GO:0009854,oxidative photosynthetic carbon pathway;GO:0055085,transmembrane transport;GO:0046873,metal ion transmembrane transporter activity;GO:0008152,metabolic process;GO:0003973,(S)-2-hydroxy-acid oxidase activity;GO:0005777,peroxisome;GO:0003824,catalytic activity;GO:0055114,oxidation-reduction process;GO:0030001,metal ion transport;GO:0010181,FMN binding;GO:0009853,photo…	EC:1.1.2.3	K00101	ko00620, Pyruvate metabolism;
comp12980_c0_seq1	GBSQ01003027	comp12980_c0_seq1	down	0.26	0.07	-1.89308	1	1	0.15271	1	1	0.999993	-	-	254	-	-	-	-	tr|G3XQH2|G3XQH2_ASPNA Putative uncharacterized protein OS=Aspergillus niger (strain ATCC 1015 / CBS 113.46 / FGSC A1144 / LSHB Ac4 / NCTC 3858a / NRRL 328 / USDA 3528.7) GN=ASPNIDRAFT_36457 PE=4 SV=1	5e-28	gb|EHA26114.1| hypothetical protein ASPNIDRAFT_36457 [Aspergillus niger ATCC 1015]	5e-28	lcl|B6H693_PENCW/1-571 PB060602; Pfam-B_60602;	7e-24	-	-	-	-	-
comp13012_c0_seq1		comp13012_c0_seq1	down	0.35	0.15	-1.22239	1	1	0.247827	1	1	0.999993	-	-	125	-	-	-	-	-	-	-	-	-	-	-	-	-	-	-
comp13078_c0_seq1		comp13078_c0_seq1	down	0.2	0	#NAME?	1	1	NA	1	1	NA	-	-	111	-	-	-	-	-	-	-	-	-	-	-	-	-	-	-
comp13110_c0_seq1		comp13110_c0_seq1	down	0.19	0	#NAME?	1	1	NA	1	1	NA	-	-	114	-	-	-	-	-	-	-	-	-	-	-	-	-	-	-
comp13125_c0_seq1		comp13125_c0_seq1	down	0.21	0	#NAME?	1	1	NA	1	1	NA	-	-	105	-	-	-	-	-	-	-	-	-	-	-	-	-	-	-
comp13149_c0_seq1		comp13149_c0_seq1	down	0.22	0	#NAME?	1	1	NA	1	1	NA	-	-	101	-	-	-	-	-	-	-	-	-	-	-	-	-	-	-
comp13159_c0_seq1		comp13159_c0_seq1	down	0.21	0	#NAME?	1	1	NA	1	1	NA	-	-	104	-	-	-	-	-	-	-	-	-	-	-	-	-	-	-
comp13165_c0_seq2	GBSQ01003307	comp13165_c0_seq2	down	0.15	0.06	-1.32193	1	1	0.0452618	1	1	0.819567	-	-	294	-	-	-	-	-	-	-	-	-	-	-	-	-	-	-
comp13172_c0_seq1		comp13172_c0_seq1	down	0.2	0	#NAME?	1	1	NA	1	1	NA	-	-	109	-	-	-	-	-	-	-	-	-	-	-	-	-	-	-
comp13192_c0_seq1		comp13192_c0_seq1	down	0.38	0.16	-1.24793	1	1	0.27721	1	1	0.999993	-	-	115	-	-	-	-	-	-	-	-	-	-	-	-	-	-	-
comp13214_c0_seq1		comp13214_c0_seq1	down	0.36	0	#NAME?	1	1	NA	1	1	NA	-	-	121	-	-	-	-	tr|B6GW98|B6GW98_PENCW Pc06g01970 protein OS=Penicillium chrysogenum (strain ATCC 28089 / DSM 1075 / Wisconsin 54-1255) GN=Pc06g01970 PE=4 SV=1	1e-14	ref|XP_002556800.1| Pc06g01970 [Penicillium chrysogenum Wisconsin 54-1255] emb|CAP79190.1| Pc06g01970 [Penicillium chrysogenum Wisconsin 54-1255]	1e-14	-	-	-	GO:0005524,ATP binding;GO:0000166,nucleotide binding;GO:0017111,nucleoside-triphosphatase activity	-	-	-
comp13251_c0_seq1		comp13251_c0_seq1	down	0.21	0	#NAME?	1	1	NA	1	1	NA	-	-	105	-	-	-	-	-	-	-	-	-	-	-	-	-	-	-
comp13256_c0_seq1	GBSQ01003348	comp13256_c0_seq1	down	0.18	0.08	-1.16993	1	1	0.0745734	1	1	0.933796	EIF5A	translation initiation factor 5A	749	sp|Q9AXJ4|IF5A_MANES Eukaryotic translation initiation factor 5A OS=Manihot esculenta PE=2 SV=2	3e-100	gnl|CDD|178654 PLN03107, PLN03107, eukaryotic translation initiation factor 5A; Provisional.	3e-113	tr|D6N3G5|D6N3G5_GOSHI Eukaryotic translation initiation factor 5A OS=Gossypium hirsutum PE=2 SV=1	2e-101	gb|ADG27839.1| eukaryotic translation initiation factor 5A [Gossypium hirsutum]	2e-101	lcl|IF5A_MANES/85-154 PF01287.15;eIF-5a;	3e-33	J	GO:0043022,ribosome binding;GO:0003723,RNA binding;GO:0003746,translation elongation factor activity;GO:0045905,positive regulation of translational termination;GO:0006414,translational elongation;GO:0008612,peptidyl-lysine modification to hypusine;GO:0006413,translational initiation;GO:0003743,translation initiation factor activity;GO:0006452,translational frameshifting;GO:0006412,translation;GO…	-	K03263	-
comp13280_c0_seq1		comp13280_c0_seq1	down	0.17	0	#NAME?	1	1	NA	1	1	NA	-	-	129	-	-	-	-	-	-	-	-	-	-	-	-	-	-	-
comp13310_c0_seq1	GBSQ01003380	comp13310_c0_seq1	down	0.35	0.09	-1.95936	1	1	0.254956	1	1	0.999993	gst	glutathione S-transferase	880	sp|Q8H8U5|IN21B_ORYSJ Protein IN2-1 homolog B OS=Oryza sativa subsp. japonica GN=GSTZ5 PE=2 SV=1	1e-118	gnl|CDD|198312 cd03203, GST_C_Lambda, C-terminal, alpha helical domain of Class Lambda Glutathione S-transferases. Glutathione S-transferase (GST) C-terminal domain family, Class Lambda subfamily; composed of plant-specific class Lambda GSTs. GSTs are cytosolic, usually dimeric, proteins involved in cellular detoxification by catalyzing the conjugation of glutathione (GSH) with a wide range of en…	1e-62	tr|B3TLW0|B3TLW0_ELAGV Glutathione S-transferase OS=Elaeis guineensis var. tenera PE=2 SV=1	1e-125	gb|ACF06541.1| glutathione S-transferase [Elaeis guineensis]	1e-125	lcl|IN21B_ORYSI/47-216 PF13410.1;GST_C_2;	9e-84	-	GO:0016740,transferase activity	EC:2.5.1.18	K00799	ko00480, Glutathione metabolism;ko00980, Metabolism of xenobiotics by cytochrome P450;ko00982, Drug metabolism - cytochrome P450;
comp13329_c0_seq1		comp13329_c0_seq1	down	0.38	0.17	-1.16046	1	1	0.275437	1	1	0.999993	-	-	114	-	-	-	-	-	-	-	-	-	-	-	-	-	-	-
comp13337_c0_seq1		comp13337_c0_seq1	down	0.17	0	#NAME?	1	1	NA	1	1	NA	-	-	131	-	-	-	-	-	-	-	-	-	-	-	-	-	-	-
comp13343_c0_seq1	GBSQ01003593	comp13343_c0_seq1	down	0.15	0.07	-1.09954	1	1	0.0479034	1	1	0.833212	-	-	578	-	-	-	-	-	-	-	-	-	-	-	-	-	-	-
comp13368_c0_seq1		comp13368_c0_seq1	down	0.6	0	#NAME?	1	0.516708	NA	1	1	NA	-	-	110	-	-	-	-	-	-	-	-	-	-	-	-	-	-	-
comp13401_c0_seq1	GBSQ01002904	comp13401_c0_seq1	down	0.18	0.09	-1	1	1	0.0767859	1	1	0.933796	-	-	611	-	-	-	-	-	-	-	-	-	-	-	-	-	-	-
comp13406_c0_seq1		comp13406_c0_seq1	down	0.2	0	#NAME?	1	1	NA	1	1	NA	-	-	110	-	-	-	-	-	-	-	-	-	-	-	-	-	-	-
comp13419_c0_seq1		comp13419_c0_seq1	down	0.36	0.16	-1.16993	1	1	0.25674	1	1	0.999993	-	-	120	-	-	-	-	-	-	-	-	-	-	-	-	-	-	-
comp13430_c0_seq1		comp13430_c0_seq1	down	0.35	0	#NAME?	1	1	NA	1	1	NA	-	-	124	-	-	-	-	-	-	-	-	-	-	-	-	-	-	-
comp13473_c0_seq1		comp13473_c0_seq1	down	0.18	0	#NAME?	1	1	NA	1	1	NA	-	-	120	-	-	-	-	-	-	-	-	-	-	-	-	-	-	-
comp13487_c0_seq2		comp13487_c0_seq2	down	0.23	0	#NAME?	1	1	NA	1	1	NA	-	-	188	-	-	-	-	-	-	-	-	-	-	-	-	-	-	-
comp13520_c0_seq1		comp13520_c0_seq1	down	0.21	0	#NAME?	1	1	NA	1	1	NA	-	-	104	-	-	-	-	-	-	-	-	-	-	-	-	-	-	-
comp13523_c0_seq1		comp13523_c0_seq1	down	0.19	0	#NAME?	1	1	NA	1	1	NA	-	-	113	-	-	-	-	-	-	-	-	-	-	-	-	-	-	-
comp13549_c0_seq1		comp13549_c0_seq1	down	0.19	0	#NAME?	1	1	NA	1	1	NA	-	-	114	-	-	-	-	-	-	-	-	-	-	-	-	-	-	-
comp13550_c0_seq1	GBSQ01003657	comp13550_c0_seq1	down	0.11	0.04	-1.45943	1	1	0.0157119	1	1	0.503169	-	-	967	-	-	-	-	-	-	-	-	-	-	-	-	-	-	-
comp13550_c0_seq2	GBSQ01003658	comp13550_c0_seq2	down	0.15	0	#NAME?	1	1	NA	1	1	NA	-	-	882	-	-	-	-	-	-	-	-	-	-	-	-	-	-	-
comp13567_c0_seq1	GBSQ01002976	comp13567_c0_seq1	down	0.19	0.04	-2.24793	1	1	0.0735509	1	1	0.933796	-	-	932	sp|Q5PPV4|CHAC2_XENLA Cation transport regulator-like protein 2 OS=Xenopus laevis GN=chac2 PE=2 SV=1	1e-32	gnl|CDD|113519 pfam04752, ChaC, ChaC-like protein. The ChaC protein is thought to be associated with the putative ChaA Ca2+/H+ cation transport protein in Escherichia coli. Its function is not known. This family also includes homologues regions from several other bacterial and eukaryotic proteins.	5e-79	tr|B3TM37|B3TM37_ELAGV Meloidogyne-induced giant cell protein-like protein OS=Elaeis guineensis var. tenera PE=2 SV=1	4e-115	gb|ACF06618.1| meloidogyne-induced giant cell protein-like protein [Elaeis guineensis] gb|AEZ00907.1| putative meloidogyne-induced giant cell protein [Elaeis guineensis]	4e-115	lcl|B3TM37_ELAGV/3-181 PF04752.7;ChaC;	1e-108	P	-	-	-	-
comp13571_c0_seq1	GBSQ01003130	comp13571_c0_seq1	down	0.27	0	#NAME?	1	1	NA	1	1	NA	-	-	245	-	-	-	-	-	-	-	-	-	-	-	-	-	-	-
comp13615_c0_seq1		comp13615_c0_seq1	down	0.41	0	#NAME?	1	1	NA	1	1	NA	-	-	108	-	-	-	-	-	-	-	-	-	-	-	-	-	-	-
comp13628_c0_seq1	GBSQ01003690	comp13628_c0_seq1	down	0.47	0.15	-1.6477	1	1	0.373246	1	1	0.999993	-	-	517	-	-	-	-	-	-	-	-	-	-	-	-	-	-	-
comp13662_c0_seq1		comp13662_c0_seq1	down	0.21	0	#NAME?	1	1	NA	1	1	NA	-	-	104	-	-	-	-	-	-	-	-	-	-	-	-	-	-	-
comp13673_c0_seq1	GBSQ01003426	comp13673_c0_seq1	down	1.18	0.51	-1.21022	0.733015	0.766428	0.766121	1	1	0.999993	-	-	222	-	-	-	-	tr|Q2UF21|Q2UF21_ASPOR Predicted protein OS=Aspergillus oryzae (strain ATCC 42149 / RIB 40) GN=AO090026000382 PE=4 SV=1	4e-17	ref|XP_002379558.1| trichodiene synthase, putative [Aspergillus flavus NRRL3357] gb|EED50782.1| trichodiene synthase, putative [Aspergillus flavus NRRL3357]	4e-17	lcl|B8NHE0_ASPFN/3-378 PF06330.6;TRI5;	8e-18	-	GO:0045482,trichodiene synthase activity;GO:0016106,sesquiterpenoid biosynthetic process	-	-	-
comp13686_c0_seq1	GBSQ01003265	comp13686_c0_seq1	down	0.36	0.15	-1.26303	1	1	0.258175	1	1	0.999993	-	-	1225	-	-	-	-	tr|D7TMC2|D7TMC2_VITVI Putative uncharacterized protein OS=Vitis vinifera GN=VIT_13s0019g03990 PE=4 SV=1	5e-110	ref|XP_002276752.1| PREDICTED: uncharacterized protein LOC100259846 [Vitis vinifera] emb|CBI31489.3| unnamed protein product [Vitis vinifera]	4e-110	lcl|A5BGJ2_VITVI/221-583 PB008010; Pfam-B_8010;	1e-110	-	GO:0005524,ATP binding;GO:0005674,transcription factor TFIIF complex;GO:0003824,catalytic activity;GO:0006367,transcription initiation from RNA polymerase II promoter	-	-	-
comp13703_c0_seq1		comp13703_c0_seq1	down	0.2	0	#NAME?	1	1	NA	1	1	NA	-	-	108	-	-	-	-	-	-	-	-	-	-	-	-	-	-	-
comp3660_c0_seq3	GBSQ01004042	comp3660_c0_seq3	down	0.35	0	#NAME?	1	1	NA	1	1	NA	ATPeVPL, ATP6L	V-type H+-transporting ATPase 16kDa proteolipid subunit	506	sp|Q00607|VATL_CANTR V-type proton ATPase 16 kDa proteolipid subunit OS=Candida tropicalis GN=VMA3 PE=3 SV=1	6e-59	gnl|CDD|130170 TIGR01100, V_ATP_synt_C, vacuolar ATP synthase 16 kDa proteolipid subunit. This model describes the vacuolar ATP synthase 16 kDa proteolipid subunit in eukaryotes and includes members from diverse groups e.g., fungi, plants, parasites etc. The principal role V-ATPases are the acidification of intracellular compartments of eukaryotic cells.	1e-42	tr|B6HCG3|B6HCG3_PENCW Pc18g01630 protein (Precursor) OS=Penicillium chrysogenum (strain ATCC 28089 / DSM 1075 / Wisconsin 54-1255) GN=Pc18g01630 PE=3 SV=1	5e-61	ref|XP_002562007.1| Pc18g01630 [Penicillium chrysogenum Wisconsin 54-1255] emb|CAP94387.1| Pc18g01630 [Penicillium chrysogenum Wisconsin 54-1255]	4e-61	lcl|B6H1P4_PENCW/13-78 PF00137.16;ATP-synt_C;	1e-34	C	GO:0033179,proton-transporting V-type ATPase, V0 domain;GO:0016020,membrane;GO:0016787,hydrolase activity;GO:0016021,integral to membrane;GO:0015078,hydrogen ion transmembrane transporter activity;GO:0015992,proton transport;GO:0046933,hydrogen ion transporting ATP synthase activity, rotational mechanism;GO:0006810,transport;GO:0006811,ion transport;GO:0005773,vacuole;GO:0015986,ATP synthesis cou…	EC:3.6.3.14	K02155	ko00190, Oxidative phosphorylation;ko04142, Lysosome;ko04145, Phagosome;ko04721, Synaptic vesicle cycle;ko04966, Collecting duct acid secretion;ko05110, Vibrio cholerae infection;ko05120, Epithelial cell signaling in Helicobacter pylori infection;ko05152, Tuberculosis;ko05323, Rheumatoid arthritis;
comp21795_c0_seq1	GBSP01013230	comp21795_c0_seq1	down	0.28	0	#NAME?	1	1	NA	1	1	NA	NSF	vesicle-fusing ATPase	391	sp|Q9M0Y8|NSF_ARATH Vesicle-fusing ATPase OS=Arabidopsis thaliana GN=NSF PE=2 SV=2	2e-39	-	-	tr|Q40495|Q40495_TOBAC N-ethylmaleimide sensitive fusion protein OS=Nicotiana tabacum GN=NtNSF-1 PE=2 SV=1	1e-41	dbj|BAA13101.1| N-ethylmaleimide sensitive fusion protein [Nicotiana tabacum]	1e-41	-	-	-	GO:0005524,ATP binding;GO:0000166,nucleotide binding;GO:0017111,nucleoside-triphosphatase activity;GO:0005488,binding	EC:3.6.4.6	K06027	ko04721, Synaptic vesicle cycle;ko04727, GABAergic synapse;ko04962, Vasopressin-regulated water reabsorption;
comp18099_c0_seq1	GBSP01011852	comp18099_c0_seq1	down	0.78	0	#NAME?	1	0.516708	NA	1	1	NA	SLC35D	solute carrier family 35	224	-	-	-	-	tr|D7MA66|D7MA66_ARALL Putative uncharacterized protein OS=Arabidopsis lyrata subsp. lyrata GN=ARALYDRAFT_491505 PE=4 SV=1	9e-14	ref|XP_002867249.1| hypothetical protein ARALYDRAFT_491505 [Arabidopsis lyrata subsp. lyrata] gb|EFH43508.1| hypothetical protein ARALYDRAFT_491505 [Arabidopsis lyrata subsp. lyrata]	9e-14	lcl|A5BZT4_VITVI/1-239 PB115459; Pfam-B_115459;	3e-11	-	GO:0016020,membrane;GO:0016021,integral to membrane	-	K15281	-
comp13741_c0_seq1	GBSQ01003538	comp13741_c0_seq1	down	0.11	0.02	-2.45943	1	1	0.0111695	1	1	0.406168	-	-	1231	sp|P0CF20|YO163_YEAST Putative uncharacterized transporter YOL163W OS=Saccharomyces cerevisiae (strain ATCC 204508 / S288c) GN=YOL163W PE=5 SV=1	1e-45	-	-	tr|B8LZ80|B8LZ80_TALSN Pantothenate transporter, putative OS=Talaromyces stipitatus (strain ATCC 10500 / CBS 375.48 / QM 6759 / NRRL 1006) GN=TSTA_083560 PE=4 SV=1	2e-131	ref|XP_002478087.1| pantothenate transporter, putative [Talaromyces stipitatus ATCC 10500] gb|EED21124.1| pantothenate transporter, putative [Talaromyces stipitatus ATCC 10500]	2e-131	lcl|B8LZ80_TALSN/131-510 PF07690.11;MFS_1;	7e-135	-	GO:0055085,transmembrane transport;GO:0016021,integral to membrane	-	-	-
comp13741_c0_seq2	GBSQ01003539	comp13741_c0_seq2	down	0.11	0.02	-2.45943	1	1	0.0111695	1	1	0.406168	-	-	1173	sp|P0CF20|YO163_YEAST Putative uncharacterized transporter YOL163W OS=Saccharomyces cerevisiae (strain ATCC 204508 / S288c) GN=YOL163W PE=5 SV=1	1e-45	-	-	tr|B8LZ80|B8LZ80_TALSN Pantothenate transporter, putative OS=Talaromyces stipitatus (strain ATCC 10500 / CBS 375.48 / QM 6759 / NRRL 1006) GN=TSTA_083560 PE=4 SV=1	2e-131	ref|XP_002478087.1| pantothenate transporter, putative [Talaromyces stipitatus ATCC 10500] gb|EED21124.1| pantothenate transporter, putative [Talaromyces stipitatus ATCC 10500]	2e-131	lcl|B8LZ80_TALSN/131-510 PF07690.11;MFS_1;	7e-135	-	GO:0055085,transmembrane transport;GO:0016021,integral to membrane	-	-	-
comp13775_c0_seq1	GBSQ01003646	comp13775_c0_seq1	down	0.4	0.14	-1.51457	1	1	0.302005	1	1	0.999993	-	-	549	-	-	gnl|CDD|110442 pfam01439, Metallothio_2, Metallothionein. Members of this family are metallothioneins. These proteins are cysteine rich proteins that bind to heavy metals. Members of this family appear to be closest to Class II metallothioneins, seed pfam00131.	3e-07	-	-	-	-	-	-	-	-	-	-	-
comp13791_c0_seq1		comp13791_c0_seq1	down	0.74	0.16	-2.20945	1	0.516708	0.635011	1	1	0.999993	-	-	119	-	-	-	-	-	-	-	-	-	-	-	-	-	-	-
comp13797_c0_seq1		comp13797_c0_seq1	down	0.21	0	#NAME?	1	1	NA	1	1	NA	-	-	103	-	-	-	-	-	-	-	-	-	-	-	-	-	-	-
comp13804_c0_seq2		comp13804_c0_seq2	down	0.54	0	#NAME?	1	0.516708	NA	1	1	NA	-	-	122	-	-	-	-	tr|B6HAV1|B6HAV1_PENCW Putative uncharacterized protein Pc17g00190 OS=Penicillium chrysogenum (strain ATCC 28089 / DSM 1075 / Wisconsin 54-1255) GN=Pc17g00190 PE=4 SV=1	2e-77	ref|XP_002566981.1| hypothetical protein [Penicillium chrysogenum Wisconsin 54-1255] emb|CAP79306.1| hypothetical protein Pc17g00190 [Penicillium chrysogenum Wisconsin 54-1255]	2e-77	lcl|B6HX37_PENCW/1-403 PB290329; Pfam-B_290329;	9e-77	-	-	-	-	-
comp13815_c0_seq1		comp13815_c0_seq1	down	0.16	0	#NAME?	1	1	NA	1	1	NA	-	-	134	-	-	-	-	-	-	-	-	-	-	-	-	-	-	-
comp13830_c0_seq1		comp13830_c0_seq1	down	0.64	0.11	-2.54057	1	0.516708	0.567344	1	1	0.999993	-	-	171	-	-	-	-	-	-	-	-	-	-	-	-	-	-	-
comp13850_c0_seq1	GBSQ01003589	comp13850_c0_seq1	down	0.13	0.04	-1.70044	1	1	0.0262771	1	1	0.663235	-	-	1027	-	-	-	-	-	-	-	-	-	-	-	-	-	-	-
comp13860_c0_seq1		comp13860_c0_seq1	down	0.21	0	#NAME?	1	1	NA	1	1	NA	-	-	103	-	-	-	-	-	-	-	-	-	-	-	-	-	-	-
comp13868_c0_seq1		comp13868_c0_seq1	down	0.22	0	#NAME?	1	1	NA	1	1	NA	-	-	195	-	-	-	-	-	-	-	-	-	-	-	-	-	-	-
comp13895_c0_seq1	GBSQ01003129	comp13895_c0_seq1	down	0.12	0.03	-2	1	1	0.0180851	1	1	0.542615	-	-	1092	-	-	-	-	-	-	-	-	-	-	-	-	-	-	-
comp13896_c0_seq1		comp13896_c0_seq1	down	0.2	0	#NAME?	1	1	NA	1	1	NA	-	-	111	-	-	-	-	-	-	-	-	-	-	-	-	-	-	-
comp13908_c0_seq1	GBSQ01003522	comp13908_c0_seq1	down	0.65	0	#NAME?	1	0.516708	NA	1	1	NA	-	-	270	-	-	-	-	-	-	-	-	-	-	-	-	-	-	-
comp13914_c0_seq1	GBSP01009763	comp13914_c0_seq1	down	0.94	0.32	-1.55459	1	0.516708	0.706731	1	1	0.999993	-	-	350	-	-	-	-	-	-	-	-	-	-	-	-	-	-	-
comp13917_c0_seq1		comp13917_c0_seq1	down	0.2	0	#NAME?	1	1	NA	1	1	NA	-	-	108	-	-	-	-	-	-	-	-	-	-	-	-	-	-	-
comp13943_c0_seq1		comp13943_c0_seq1	down	0.19	0	#NAME?	1	1	NA	1	1	NA	-	-	116	-	-	-	-	-	-	-	-	-	-	-	-	-	-	-
comp13948_c0_seq1		comp13948_c0_seq1	down	0.2	0	#NAME?	1	1	NA	1	1	NA	-	-	111	-	-	-	-	-	-	-	-	-	-	-	-	-	-	-
comp14082_c0_seq1		comp14082_c0_seq1	down	0.2	0	#NAME?	1	1	NA	1	1	NA	-	-	110	-	-	-	-	-	-	-	-	-	-	-	-	-	-	-
comp14111_c0_seq1		comp14111_c0_seq1	down	0.18	0	#NAME?	1	1	NA	1	1	NA	-	-	123	-	-	-	-	-	-	-	-	-	-	-	-	-	-	-
comp14123_c0_seq1		comp14123_c0_seq1	down	0.2	0	#NAME?	1	1	NA	1	1	NA	-	-	108	-	-	-	-	-	-	-	-	-	-	-	-	-	-	-
comp14139_c0_seq1		comp14139_c0_seq1	down	0.17	0	#NAME?	1	1	NA	1	1	NA	-	-	130	-	-	-	-	-	-	-	-	-	-	-	-	-	-	-
comp14142_c0_seq2	GBSP01010337	comp14142_c0_seq2	down	0.16	0	#NAME?	1	1	NA	1	1	NA	-	-	275	-	-	-	-	-	-	-	-	-	-	-	-	-	-	-
comp14152_c0_seq1	GBSP01010304	comp14152_c0_seq1	down	0.19	0	#NAME?	1	1	NA	1	1	NA	-	-	698	-	-	-	-	-	-	-	-	-	-	-	-	-	-	-
comp14155_c0_seq1	GBSP01010195	comp14155_c0_seq1	down	0.64	0.28	-1.19265	1	0.516708	0.484122	1	1	0.999993	-	-	204	-	-	-	-	-	-	-	-	-	-	-	-	-	-	-
comp14157_c0_seq1		comp14157_c0_seq1	down	0.2	0	#NAME?	1	1	NA	1	1	NA	-	-	110	-	-	-	-	-	-	-	-	-	-	-	-	-	-	-
comp14176_c0_seq1		comp14176_c0_seq1	down	0.51	0	#NAME?	1	0.516708	NA	1	1	NA	-	-	129	-	-	-	-	-	-	-	-	-	-	-	-	-	-	-
comp14181_c0_seq1		comp14181_c0_seq1	down	0.15	0	#NAME?	1	1	NA	1	1	NA	-	-	149	-	-	-	-	-	-	-	-	-	-	-	-	-	-	-
comp14182_c0_seq1	GBSP01010095	comp14182_c0_seq1	down	0.26	0.08	-1.70044	1	1	0.153704	1	1	0.999993	-	-	501	-	-	-	-	-	-	-	-	-	-	-	-	-	-	-
comp14207_c0_seq1		comp14207_c0_seq1	down	0.18	0	#NAME?	1	1	NA	1	1	NA	-	-	125	-	-	-	-	-	-	-	-	-	-	-	-	-	-	-
comp14208_c0_seq1		comp14208_c0_seq1	down	0.21	0	#NAME?	1	1	NA	1	1	NA	-	-	103	-	-	-	-	-	-	-	-	-	-	-	-	-	-	-
comp14302_c0_seq1		comp14302_c0_seq1	down	0.2	0	#NAME?	1	1	NA	1	1	NA	-	-	109	-	-	-	-	-	-	-	-	-	-	-	-	-	-	-
comp14318_c0_seq1		comp14318_c0_seq1	down	0.36	0	#NAME?	1	1	NA	1	1	NA	-	-	123	-	-	-	-	-	-	-	-	-	-	-	-	-	-	-
comp14350_c0_seq3		comp14350_c0_seq3	down	0.14	0	#NAME?	1	1	NA	1	1	NA	-	-	152	-	-	-	-	tr|G3MQD8|G3MQD8_9ACAR Putative uncharacterized protein OS=Amblyomma maculatum PE=2 SV=1	2e-27	gb|AEO35706.1| hypothetical protein [Amblyomma maculatum]	2e-27	lcl|D7U279_VITVI/28-176 PF00582.21;Usp;	4e-28	-	GO:0006950,response to stress	-	-	-
comp14363_c0_seq1		comp14363_c0_seq1	down	0.17	0	#NAME?	1	1	NA	1	1	NA	-	-	128	-	-	-	-	-	-	-	-	-	-	-	-	-	-	-
comp14367_c0_seq1		comp14367_c0_seq1	down	0.21	0	#NAME?	1	1	NA	1	1	NA	-	-	105	-	-	-	-	-	-	-	-	-	-	-	-	-	-	-
comp14370_c0_seq1		comp14370_c0_seq1	down	0.19	0	#NAME?	1	1	NA	1	1	NA	-	-	114	-	-	-	-	-	-	-	-	-	-	-	-	-	-	-
comp14379_c0_seq1		comp14379_c0_seq1	down	0.2	0	#NAME?	1	1	NA	1	1	NA	-	-	107	-	-	-	-	-	-	-	-	-	-	-	-	-	-	-
comp14380_c0_seq1		comp14380_c0_seq1	down	0.21	0	#NAME?	1	1	NA	1	1	NA	-	-	105	-	-	-	-	-	-	-	-	-	-	-	-	-	-	-
comp14402_c0_seq1		comp14402_c0_seq1	down	0.16	0	#NAME?	1	1	NA	1	1	NA	-	-	139	-	-	-	-	-	-	-	-	-	-	-	-	-	-	-
comp14439_c0_seq1	GBSP01010617	comp14439_c0_seq1	down	1.31	0	#NAME?	1	0.516708	NA	1	1	NA	-	-	201	-	-	-	-	tr|B6H182|B6H182_PENCW Pc13g00370 protein (Fragment) OS=Penicillium chrysogenum (strain ATCC 28089 / DSM 1075 / Wisconsin 54-1255) GN=Pc13g00370 PE=4 SV=1	3e-13	ref|XP_002558486.1| Pc13g00370 [Penicillium chrysogenum Wisconsin 54-1255] emb|CAP91106.1| Pc13g00370 [Penicillium chrysogenum Wisconsin 54-1255]	3e-13	lcl|B6H182_PENCW/6-158 PF06687.7;SUR7;	6e-14	-	-	-	-	-
comp14492_c0_seq1	GBSP01009940	comp14492_c0_seq1	down	0.29	0.07	-2.05063	1	1	0.186572	1	1	0.999993	PIP	aquaporin PIP	533	sp|Q9ATM4|PIP27_MAIZE Aquaporin PIP2-7 OS=Zea mays GN=PIP2-7 PE=2 SV=1	6e-79	gnl|CDD|201100 pfam00230, MIP, Major intrinsic protein. MIP (Major Intrinsic Protein) family proteins exhibit essentially two distinct types of channel properties: (1) specific water transport by the aquaporins, and (2) small neutral solutes transport, such as glycerol by the glycerol facilitators.	2e-50	tr|G7IRS0|G7IRS0_MEDTR Aquaporin PIP2-7 OS=Medicago truncatula GN=MTR_2g094270 PE=4 SV=1	5e-80	ref|XP_003597235.1| Aquaporin PIP2-7 [Medicago truncatula] gb|AES67486.1| Aquaporin PIP2-7 [Medicago truncatula]	5e-80	lcl|B3XXK5_TULGE/32-269 PF00230.15;MIP;	2e-68	G	GO:0016020,membrane;GO:0006833,water transport;GO:0006810,transport;GO:0055085,transmembrane transport;GO:0016021,integral to membrane;GO:0005886,plasma membrane;GO:0005215,transporter activity	-	K09872	-
comp14527_c0_seq1	GBSP01010260	comp14527_c0_seq1	down	0.26	0.07	-1.89308	1	1	0.15271	1	1	0.999993	-	-	253	-	-	-	-	-	-	-	-	-	-	-	-	-	-	-
comp14532_c0_seq1		comp14532_c0_seq1	down	0.19	0	#NAME?	1	1	NA	1	1	NA	-	-	116	-	-	-	-	-	-	-	-	-	-	-	-	-	-	-
comp14576_c0_seq1	GBSP01009959	comp14576_c0_seq1	down	0.71	0.34	-1.06228	1	0.516708	0.516067	1	1	0.999993	-	-	677	-	-	-	-	-	-	-	-	-	-	-	-	-	-	-
comp14580_c0_seq1		comp14580_c0_seq1	down	0.39	0	#NAME?	1	1	NA	1	1	NA	-	-	113	-	-	-	-	-	-	-	-	-	-	-	-	-	-	-
comp14627_c0_seq1		comp14627_c0_seq1	down	0.2	0	#NAME?	1	1	NA	1	1	NA	-	-	107	-	-	-	-	-	-	-	-	-	-	-	-	-	-	-
comp14635_c0_seq1	GBSP01010268	comp14635_c0_seq1	down	0.71	0.28	-1.34239	1	0.516708	0.54421	1	1	0.999993	-	-	740	-	-	-	-	-	-	-	-	-	-	-	-	-	-	-
comp14681_c0_seq1		comp14681_c0_seq1	down	0.35	0	#NAME?	1	1	NA	1	1	NA	-	-	124	-	-	-	-	-	-	-	-	-	-	-	-	-	-	-
comp14682_c0_seq1		comp14682_c0_seq1	down	0.16	0	#NAME?	1	1	NA	1	1	NA	-	-	134	-	-	-	-	-	-	-	-	-	-	-	-	-	-	-
comp14688_c0_seq5		comp14688_c0_seq5	down	0.15	0	#NAME?	1	1	NA	1	1	NA	-	-	148	-	-	-	-	-	-	-	-	-	-	-	-	-	-	-
comp14692_c0_seq1		comp14692_c0_seq1	down	0.37	0	#NAME?	1	1	NA	1	1	NA	-	-	118	-	-	-	-	-	-	-	-	-	-	-	-	-	-	-
comp14694_c0_seq1	GBSP01010183	comp14694_c0_seq1	down	0.28	0.08	-1.80735	1	1	0.175692	1	1	0.999993	-	-	235	-	-	-	-	-	-	-	-	-	-	-	-	-	-	-
comp14727_c0_seq1		comp14727_c0_seq1	down	0.42	0	#NAME?	1	1	NA	1	1	NA	-	-	105	-	-	-	-	-	-	-	-	-	-	-	-	-	-	-
comp14737_c0_seq1		comp14737_c0_seq1	down	0.21	0	#NAME?	1	1	NA	1	1	NA	-	-	102	-	-	-	-	-	-	-	-	-	-	-	-	-	-	-
comp14751_c0_seq1		comp14751_c0_seq1	down	0.6	0	#NAME?	1	0.516708	NA	1	1	NA	-	-	110	-	-	-	-	-	-	-	-	-	-	-	-	-	-	-
comp14773_c0_seq1		comp14773_c0_seq1	down	0.52	0.23	-1.17688	1	0.516708	0.395742	1	1	0.999993	-	-	167	-	-	-	-	-	-	-	-	-	-	-	-	-	-	-
comp14781_c0_seq1	GBSP01010269	comp14781_c0_seq1	down	0.4	0.07	-2.51457	1	1	0.316941	1	1	0.999993	-	-	758	sp|Q9SV68|QORH_ARATH Putative quinone-oxidoreductase homolog, chloroplastic OS=Arabidopsis thaliana GN=At4g13010 PE=2 SV=1	1e-106	gnl|CDD|176228 cd08267, MDR1, Medium chain dehydrogenases/reductase (MDR)/zinc-dependent alcohol dehydrogenase-like family. This group is a member of the medium chain dehydrogenases/reductase (MDR)/zinc-dependent alcohol dehydrogenase-like family, but lacks the zinc-binding sites of the zinc-dependent alcohol dehydrogenases. The medium chain dehydrogenases/reductase (MDR)/zinc-dependent alcohol d…	5e-87	tr|C5YDV5|C5YDV5_SORBI Putative uncharacterized protein Sb06g008990 OS=Sorghum bicolor GN=Sb06g008990 PE=4 SV=1	3e-117	ref|XP_002446245.1| hypothetical protein SORBIDRAFT_06g008990 [Sorghum bicolor] gb|EES10573.1| hypothetical protein SORBIDRAFT_06g008990 [Sorghum bicolor]	3e-117	lcl|B9GIJ9_POPTR/192-273 PF00107.21;ADH_zinc_N;	3e-38	CR	GO:0016020,membrane;GO:0055114,oxidation-reduction process;GO:0005488,binding;GO:0009706,chloroplast inner membrane;GO:0009528,plastid inner membrane;GO:0008270,zinc ion binding;GO:0009536,plastid;GO:0016491,oxidoreductase activity;GO:0009507,chloroplast	-	-	-
comp14798_c0_seq1		comp14798_c0_seq1	down	0.85	0.15	-2.5025	1	0.516708	0.73868	1	1	0.999993	-	-	128	-	-	-	-	-	-	-	-	-	-	-	-	-	-	-
comp14800_c0_seq1		comp14800_c0_seq1	down	0.2	0	#NAME?	1	1	NA	1	1	NA	-	-	107	-	-	-	-	-	-	-	-	-	-	-	-	-	-	-
comp14803_c0_seq1		comp14803_c0_seq1	down	0.19	0	#NAME?	1	1	NA	1	1	NA	-	-	113	-	-	-	-	-	-	-	-	-	-	-	-	-	-	-
comp14830_c0_seq1		comp14830_c0_seq1	down	0.18	0	#NAME?	1	1	NA	1	1	NA	-	-	120	-	-	-	-	-	-	-	-	-	-	-	-	-	-	-
comp14864_c0_seq6		comp14864_c0_seq6	down	0.18	0	#NAME?	1	1	NA	1	1	NA	-	-	121	-	-	-	-	-	-	-	-	-	-	-	-	-	-	-
comp14876_c0_seq1	GBSP01010467	comp14876_c0_seq1	down	0.21	0.1	-1.07039	1	1	0.105664	1	1	0.94834	E1.3.1.-	-	1148	sp|P52577|IFRH_ARATH Isoflavone reductase homolog P3 OS=Arabidopsis thaliana GN=At1g75280 PE=1 SV=1	1e-123	gnl|CDD|191263 pfam05368, NmrA, NmrA-like family. NmrA is a negative transcriptional regulator involved in the post-translational modification of the transcription factor AreA. NmrA is part of a system controlling nitrogen metabolite repression in fungi. This family only contains a few sequences as iteration results in significant matches to other Rossmann fold families.	4e-87	tr|Q9M528|Q9M528_FORIN Phenylcoumaran benzylic ether reductase homolog Fi1 OS=Forsythia intermedia PE=2 SV=1	2e-133	gb|AAG22740.1|AF282850_1 allergenic isoflavone reductase-like protein Bet v 6.0102 [Betula pendula]	2e-133	lcl|Q9FUW6_BETPN/7-299 PF05368.8;NmrA;	4e-128	-	GO:0047526,2'-hydroxyisoflavone reductase activity;GO:0006950,response to stress;GO:0055114,oxidation-reduction process;GO:0005737,cytoplasm;GO:0005488,binding;GO:0016491,oxidoreductase activity	-	K00224	ko00351, DDT degradation;ko00361, Chlorocyclohexane and chlorobenzene degradation;ko00624, Polycyclic aromatic hydrocarbon degradation;ko00640, Propanoate metabolism;
comp14895_c0_seq1		comp14895_c0_seq1	down	0.15	0	#NAME?	1	1	NA	1	1	NA	-	-	143	-	-	-	-	-	-	-	-	-	-	-	-	-	-	-
comp14927_c0_seq1		comp14927_c0_seq1	down	0.21	0	#NAME?	1	1	NA	1	1	NA	-	-	102	-	-	-	-	-	-	-	-	-	-	-	-	-	-	-
comp14928_c0_seq1		comp14928_c0_seq1	down	0.56	0.16	-1.80735	1	0.516708	0.461809	1	1	0.999993	-	-	118	-	-	-	-	-	-	-	-	-	-	-	-	-	-	-
comp14935_c0_seq1	GBSP01010220	comp14935_c0_seq1	down	0.02	0	#NAME?	1	1	NA	1	1	NA	-	-	876	-	-	-	-	-	-	-	-	-	-	-	-	-	-	-
comp14968_c0_seq1		comp14968_c0_seq1	down	0.2	0	#NAME?	1	1	NA	1	1	NA	-	-	109	-	-	-	-	-	-	-	-	-	-	-	-	-	-	-
comp14976_c0_seq1		comp14976_c0_seq1	down	0.2	0	#NAME?	1	1	NA	1	1	NA	-	-	109	-	-	-	-	-	-	-	-	-	-	-	-	-	-	-
comp15025_c0_seq1	GBSP01009963	comp15025_c0_seq1	down	0.39	0.17	-1.19794	1	1	0.285556	1	1	0.999993	-	-	225	-	-	-	-	-	-	-	-	-	-	-	-	-	-	-
comp15072_c0_seq1		comp15072_c0_seq1	down	0.15	0	#NAME?	1	1	NA	1	1	NA	-	-	143	-	-	-	-	-	-	-	-	-	-	-	-	-	-	-
comp15090_c0_seq1		comp15090_c0_seq1	down	0.19	0	#NAME?	1	1	NA	1	1	NA	-	-	117	-	-	-	-	-	-	-	-	-	-	-	-	-	-	-
comp15102_c0_seq1		comp15102_c0_seq1	down	0.4	0	#NAME?	1	1	NA	1	1	NA	-	-	109	-	-	-	-	-	-	-	-	-	-	-	-	-	-	-
comp15116_c0_seq1		comp15116_c0_seq1	down	0.27	0	#NAME?	1	1	NA	1	1	NA	-	-	163	-	-	-	-	-	-	-	-	-	-	-	-	-	-	-
comp15152_c0_seq1		comp15152_c0_seq1	down	0.4	0	#NAME?	1	1	NA	1	1	NA	-	-	110	-	-	-	-	-	-	-	-	-	-	-	-	-	-	-
comp15153_c0_seq1		comp15153_c0_seq1	down	0.15	0	#NAME?	1	1	NA	1	1	NA	-	-	149	-	-	-	-	-	-	-	-	-	-	-	-	-	-	-
comp15166_c0_seq1		comp15166_c0_seq1	down	0.25	0	#NAME?	1	1	NA	1	1	NA	-	-	175	-	-	-	-	-	-	-	-	-	-	-	-	-	-	-
comp15175_c0_seq1	GBSP01010028	comp15175_c0_seq1	down	0.18	0	#NAME?	1	1	NA	1	1	NA	-	-	244	sp|Q50EK3|C04C1_PINTA Cytochrome P450 704C1 OS=Pinus taeda GN=CYP704C1 PE=2 SV=1	5e-09	gnl|CDD|178737 PLN03195, PLN03195, fatty acid omega-hydroxylase; Provisional.	1e-34	tr|B2Z9X5|B2Z9X5_CAPAN Cytochrome P450 OS=Capsicum annuum PE=2 SV=1	1e-23	gb|ACD10924.1| cytochrome P450 [Capsicum annuum]	1e-23	lcl|B2Z9X5_CAPAN/26-509 PF00067.17;p450;	2e-23	-	GO:0016020,membrane;GO:0009055,electron carrier activity;GO:0020037,heme binding;GO:0005506,iron ion binding;GO:0055114,oxidation-reduction process;GO:0016705,oxidoreductase activity, acting on paired donors, with incorporation or reduction of molecular oxygen;GO:0046872,metal ion binding;GO:0016021,integral to membrane;GO:0004497,monooxygenase activity;GO:0016491,oxidoreductase activity	-	-	-
comp15183_c0_seq1	GBSP01009902	comp15183_c0_seq1	down	0.44	0	#NAME?	1	1	NA	1	1	NA	-	-	596	-	-	-	-	-	-	-	-	-	-	-	-	-	-	-
comp15198_c0_seq1		comp15198_c0_seq1	down	0.38	0	#NAME?	1	1	NA	1	1	NA	-	-	114	-	-	-	-	-	-	-	-	-	-	-	-	-	-	-
comp15206_c0_seq1		comp15206_c0_seq1	down	0.19	0	#NAME?	1	1	NA	1	1	NA	-	-	116	-	-	-	-	tr|B3D9T0|B3D9T0_BURM1 Putative uncharacterized protein OS=Burkholderia multivorans (strain ATCC 17616 / 249) GN=BMULJ_05098 PE=4 SV=1	1e-12	ref|YP_001949473.1| hypothetical protein BMULJ_05098 [Burkholderia multivorans ATCC 17616] dbj|BAG46937.1| conserved hypothetical protein [Burkholderia multivorans ATCC 17616]	1e-12	lcl|E1YDC6_9DELT/3-71 PB005710; Pfam-B_5710;	2e-11	-	-	-	-	-
comp15206_c0_seq2		comp15206_c0_seq2	down	0.19	0	#NAME?	1	1	NA	1	1	NA	-	-	114	-	-	-	-	tr|B3D9T0|B3D9T0_BURM1 Putative uncharacterized protein OS=Burkholderia multivorans (strain ATCC 17616 / 249) GN=BMULJ_05098 PE=4 SV=1	1e-12	ref|YP_001949473.1| hypothetical protein BMULJ_05098 [Burkholderia multivorans ATCC 17616] dbj|BAG46937.1| conserved hypothetical protein [Burkholderia multivorans ATCC 17616]	1e-12	lcl|E1YDC6_9DELT/3-71 PB005710; Pfam-B_5710;	2e-11	-	-	-	-	-
comp15258_c0_seq1		comp15258_c0_seq1	down	0.42	0.18	-1.22239	1	1	0.313646	1	1	0.999993	-	-	105	-	-	-	-	-	-	-	-	-	-	-	-	-	-	-
comp15263_c0_seq1		comp15263_c0_seq1	down	0.17	0	#NAME?	1	1	NA	1	1	NA	-	-	128	-	-	-	-	-	-	-	-	-	-	-	-	-	-	-
comp15285_c0_seq1		comp15285_c0_seq1	down	0.2	0	#NAME?	1	1	NA	1	1	NA	-	-	112	-	-	-	-	-	-	-	-	-	-	-	-	-	-	-
comp15288_c0_seq1	GBSP01010063	comp15288_c0_seq1	down	0.2	0.08	-1.32193	1	1	0.0926339	1	1	0.947335	-	-	894	sp|Q0CDX2|FAEC_ASPTN Probable feruloyl esterase C OS=Aspergillus terreus (strain NIH 2624 / FGSC A1156) GN=faeC PE=3 SV=1	3e-48	gnl|CDD|201419 pfam00734, CBM_1, Fungal cellulose binding domain.	4e-13	tr|Q0CWM0|Q0CWM0_ASPTN Putative uncharacterized protein OS=Aspergillus terreus (strain NIH 2624 / FGSC A1156) GN=ATEG_01914 PE=4 SV=1	7e-115	ref|XP_001211092.1| hypothetical protein ATEG_01914 [Aspergillus terreus NIH2624] gb|EAU36876.1| hypothetical protein ATEG_01914 [Aspergillus terreus NIH2624]	6e-115	lcl|D9XDF5_STRVR/92-231 PF02230.11;Abhydrolase_2;	2e-43	-	GO:0045493,xylan catabolic process;GO:0030600,feruloyl esterase activity;GO:0008236,serine-type peptidase activity;GO:0004553,hydrolase activity, hydrolyzing O-glycosyl compounds;GO:0030248,cellulose binding;GO:0016787,hydrolase activity;GO:0006508,proteolysis;GO:0004091,carboxylesterase activity;GO:0005576,extracellular region;GO:0005975,carbohydrate metabolic process;GO:0000272,polysaccharide c…	-	-	-
comp15342_c0_seq1	GBSP01010006	comp15342_c0_seq1	down	0.2	0.09	-1.152	1	1	0.0945999	1	1	0.947335	mtaD	5-methylthioadenosine/S-adenosylhomocysteine deaminase	439	sp|Q92342|YDI4_SCHPO Uncharacterized protein C1F8.04c OS=Schizosaccharomyces pombe (strain 972 / ATCC 24843) GN=SPAC1F8.04c PE=2 SV=1	3e-28	gnl|CDD|30041 cd01298, ATZ_TRZ_like, TRZ/ATZ family contains enzymes from the atrazine degradation pathway and related hydrolases. Atrazine, a chlorinated herbizide, can be catabolized by a variety of different bacteria. The first three steps of the atrazine dehalogenation pathway are catalyzed by atrazine chlorohydrolase (AtzA), hydroxyatrazine ethylaminohydrolase (AtzB), and N-isopropylammelide…	3e-47	tr|B8MM78|B8MM78_TALSN Guanine deaminase, putative OS=Talaromyces stipitatus (strain ATCC 10500 / CBS 375.48 / QM 6759 / NRRL 1006) GN=TSTA_098470 PE=4 SV=1	2e-61	ref|XP_002485828.1| guanine deaminase, putative [Talaromyces stipitatus ATCC 10500] gb|EED13590.1| guanine deaminase, putative [Talaromyces stipitatus ATCC 10500]	2e-61	lcl|B8MM78_TALSN/62-401 PF01979.15;Amidohydro_1;	2e-50	-	GO:0005634,nucleus;GO:0003677,DNA binding;GO:0016814,hydrolase activity, acting on carbon-nitrogen (but not peptide) bonds, in cyclic amidines;GO:0006355,regulation of transcription, DNA-dependent;GO:0006351,transcription, DNA-dependent;GO:0046872,metal ion binding;GO:0016787,hydrolase activity;GO:0008270,zinc ion binding;GO:0050270,S-adenosylhomocysteine deaminase activity;GO:0016810,hydrolase a…	EC:3.5.4.31 3.5.4.28	K12960	-
comp15367_c0_seq1		comp15367_c0_seq1	down	0.36	0	#NAME?	1	1	NA	1	1	NA	-	-	122	-	-	-	-	-	-	-	-	-	-	-	-	-	-	-
comp15390_c0_seq1		comp15390_c0_seq1	down	0.21	0	#NAME?	1	1	NA	1	1	NA	-	-	105	-	-	-	-	-	-	-	-	-	-	-	-	-	-	-
comp15430_c0_seq1	GBSP01009944	comp15430_c0_seq1	down	1.01	0.19	-2.41028	1	0.516708	0.840671	1	1	0.999993	mas	mycocerosic acid synthase	498	sp|Q03131|ERYA1_SACER Erythronolide synthase, modules 1 and 2 OS=Saccharopolyspora erythraea GN=eryA PE=1 SV=1	6e-29	gnl|CDD|29420 cd00833, PKS, polyketide synthases (PKSs) polymerize simple fatty acids into a large variety of different products, called polyketides, by successive decarboxylating Claisen condensations. PKSs can be divided into 2 groups, modular type I PKSs consisting of one or more large multifunctional proteins and iterative type II PKSs, complexes of several monofunctional subunits..	4e-51	tr|B6HN54|B6HN54_PENCW Pc21g04840 protein OS=Penicillium chrysogenum (strain ATCC 28089 / DSM 1075 / Wisconsin 54-1255) GN=Pc21g04840 PE=4 SV=1	3e-57	ref|XP_002567530.1| Pc21g04840 [Penicillium chrysogenum Wisconsin 54-1255] emb|CAP95381.1| Pc21g04840 [Penicillium chrysogenum Wisconsin 54-1255]	3e-57	lcl|B6HN54_PENCW/19-271 PF00109.21;ketoacyl-synt;	3e-63	-	GO:0016020,membrane;GO:0034081,polyketide synthase complex;GO:0031177,phosphopantetheine binding;GO:0055114,oxidation-reduction process;GO:0016874,ligase activity;GO:0016787,hydrolase activity;GO:0009058,biosynthetic process;GO:0006631,fatty acid metabolic process;GO:0005829,cytosol;GO:0004315,3-oxoacyl-[acyl-carrier-protein] synthase activity;GO:0008270,zinc ion binding;GO:0006633,fatty acid bio…	EC:2.3.1.111	K11628	-
comp15438_c0_seq1	GBSP01010475	comp15438_c0_seq1	down	0.82	0	#NAME?	1	0.516708	NA	1	1	NA	-	-	293	-	-	-	-	-	-	-	-	-	-	-	-	-	-	-
comp15442_c0_seq1	GBSP01010533	comp15442_c0_seq1	down	0.16	0	#NAME?	1	1	NA	1	1	NA	-	-	276	-	-	-	-	-	-	-	-	-	-	-	-	-	-	-
comp15480_c0_seq1		comp15480_c0_seq1	down	0.21	0	#NAME?	1	1	NA	1	1	NA	-	-	106	-	-	-	-	-	-	-	-	-	-	-	-	-	-	-
comp15493_c0_seq1	GBSP01010340	comp15493_c0_seq1	down	0.13	0.04	-1.70044	1	1	0.0262771	1	1	0.663235	E3.2.1.21	beta-glucosidase	1050	sp|Q25BW4|BGL1B_PHACH Beta-glucosidase 1B OS=Phanerochaete chrysosporium GN=BGL1B PE=1 SV=1	4e-117	gnl|CDD|201102 pfam00232, Glyco_hydro_1, Glycosyl hydrolase family 1.	5e-121	tr|B6H4K5|B6H4K5_PENCW Pc13g09130 protein OS=Penicillium chrysogenum (strain ATCC 28089 / DSM 1075 / Wisconsin 54-1255) GN=Pc13g09130 PE=3 SV=1	0	ref|XP_002559338.1| Pc13g09130 [Penicillium chrysogenum Wisconsin 54-1255] emb|CAP91982.1| Pc13g09130 [Penicillium chrysogenum Wisconsin 54-1255]	0	lcl|B6H4K5_PENCW/9-486 PF00232.13;Glyco_hydro_1;	0	G	GO:0008152,metabolic process;GO:0003824,catalytic activity;GO:0016798,hydrolase activity, acting on glycosyl bonds;GO:0008422,beta-glucosidase activity;GO:0004553,hydrolase activity, hydrolyzing O-glycosyl compounds;GO:0043169,cation binding;GO:0016787,hydrolase activity;GO:0030245,cellulose catabolic process;GO:0005975,carbohydrate metabolic process;GO:0000272,polysaccharide catabolic process	EC:3.2.1.21	K01188	ko00460, Cyanoamino acid metabolism;ko00500, Starch and sucrose metabolism;ko00940, Phenylpropanoid biosynthesis;
comp15514_c0_seq1	GBSP01010096	comp15514_c0_seq1	down	0.22	0.11	-1	1	1	0.116563	1	1	0.959014	-	-	497	-	-	-	-	tr|F6I2B2|F6I2B2_VITVI Putative uncharacterized protein OS=Vitis vinifera GN=VIT_00s0555g00020 PE=3 SV=1	3e-24	emb|CBI38443.3| unnamed protein product [Vitis vinifera]	2e-24	lcl|D7U6S3_VITVI/92-265 PF00067.17;p450;	1e-26	-	GO:0009055,electron carrier activity;GO:0046872,metal ion binding;GO:0020037,heme binding;GO:0016705,oxidoreductase activity, acting on paired donors, with incorporation or reduction of molecular oxygen;GO:0005506,iron ion binding;GO:0004497,monooxygenase activity;GO:0055114,oxidation-reduction process;GO:0016491,oxidoreductase activity	-	-	-
comp15541_c0_seq1		comp15541_c0_seq1	down	0.36	0	#NAME?	1	1	NA	1	1	NA	-	-	123	-	-	-	-	-	-	-	-	-	-	-	-	-	-	-
comp15546_c0_seq1		comp15546_c0_seq1	down	0.2	0	#NAME?	1	1	NA	1	1	NA	-	-	112	-	-	-	-	-	-	-	-	-	-	-	-	-	-	-
comp15555_c0_seq1	GBSP01009930	comp15555_c0_seq1	down	0.42	0.18	-1.22239	1	1	0.313646	1	1	0.999993	-	-	412	-	-	-	-	-	-	-	-	-	-	-	-	-	-	-
comp15581_c0_seq1		comp15581_c0_seq1	down	0.19	0	#NAME?	1	1	NA	1	1	NA	-	-	118	-	-	-	-	-	-	-	-	-	-	-	-	-	-	-
comp15602_c0_seq1	GBSP01009909	comp15602_c0_seq1	down	1.23	0	#NAME?	1	0.516708	NA	1	1	NA	-	-	320	-	-	-	-	-	-	-	-	-	-	-	-	-	-	-
comp15626_c0_seq1	GBSP01009939	comp15626_c0_seq1	down	0.34	0.12	-1.5025	1	1	0.240649	1	1	0.999993	-	-	322	-	-	-	-	-	-	-	-	-	-	-	-	-	-	-
comp15637_c0_seq1		comp15637_c0_seq1	down	0.14	0	#NAME?	1	1	NA	1	1	NA	-	-	162	-	-	-	-	-	-	-	-	-	-	-	-	-	-	-
comp15683_c0_seq1	GBSP01010447	comp15683_c0_seq1	down	0.24	0	#NAME?	1	1	NA	1	1	NA	petF	ferredoxin	455	sp|O04090|FER1_ARATH Ferredoxin-1, chloroplastic OS=Arabidopsis thaliana GN=FD1 PE=1 SV=1	2e-49	gnl|CDD|162657 TIGR02008, fdx_plant, ferredoxin [2Fe-2S]. This model represents single domain 2Fe-2S (also called plant type) ferredoxins. In general, these occur as a single domain proteins or with a chloroplast transit peptide. Species tend to be photosynthetic, but several forms may occur in one species and individually may not be associated with photocynthesis. Halobacterial forms differ some…	9e-55	tr|E4MVU5|E4MVU5_THEHA mRNA, clone: RTFL01-03-F02 OS=Thellungiella halophila PE=2 SV=1	2e-47	ref|NP_172565.1| ferredoxin [Arabidopsis thaliana] sp|O04090.1|FER1_ARATH RecName: Full=Ferredoxin-1, chloroplastic; Short=AtFd1; Flags: Precursor gb|AAB65481.1| ferredoxin precusor isolog; 63541-63095 [Arabidopsis thaliana] gb|AAM63221.1| ferredoxin precusor isolog [Arabidopsis thaliana] gb|AEE28669.1| ferredoxin [Arabidopsis thaliana]	6e-48	lcl|FER_HORVU/8-82 PF00111.22;Fer2;	2e-37	-	GO:0006810,transport;GO:0009055,electron carrier activity;GO:0051537,2 iron, 2 sulfur cluster binding;GO:0046872,metal ion binding;GO:0022900,electron transport chain;GO:0009536,plastid;GO:0051536,iron-sulfur cluster binding;GO:0009507,chloroplast	-	K02639	ko00195, Photosynthesis;
comp15723_c0_seq1		comp15723_c0_seq1	down	0.19	0	#NAME?	1	1	NA	1	1	NA	-	-	118	-	-	-	-	-	-	-	-	-	-	-	-	-	-	-
comp15725_c0_seq1	GBSP01009996	comp15725_c0_seq1	down	0.25	0.11	-1.18442	1	1	0.145892	1	1	0.999993	htpG, HSP90A	molecular chaperone HtpG	700	sp|P36181|HSP80_SOLLC Heat shock cognate protein 80 OS=Solanum lycopersicum GN=HSC80 PE=2 SV=1	5e-110	gnl|CDD|109249 pfam00183, HSP90, Hsp90 protein.	5e-111	tr|E5FQ64|E5FQ64_PENAM Heat shock protein 90 OS=Pennisetum americanum GN=Hsp90 PE=2 SV=1	1e-111	gb|ADP89125.1| heat shock protein 90 [Cenchrus americanus] gb|ADP89126.1| heat shock protein 90 [Cenchrus americanus]	1e-111	lcl|A9QVI8_9ASTR/184-697 PF00183.13;HSP90;	7e-92	O	GO:0006457,protein folding;GO:0005524,ATP binding;GO:0000166,nucleotide binding;GO:0051082,unfolded protein binding;GO:0006950,response to stress;GO:0005737,cytoplasm	-	K04079	ko04141, Protein processing in endoplasmic reticulum;ko04612, Antigen processing and presentation;ko04621, NOD-like receptor signaling pathway;ko04626, Plant-pathogen interaction;ko04914, Progesterone-mediated oocyte maturation;ko05200, Pathways in cancer;ko05215, Prostate cancer;
comp15770_c0_seq1		comp15770_c0_seq1	down	0.21	0	#NAME?	1	1	NA	1	1	NA	-	-	104	-	-	-	-	-	-	-	-	-	-	-	-	-	-	-
comp15790_c0_seq1		comp15790_c0_seq1	down	0.15	0	#NAME?	1	1	NA	1	1	NA	-	-	146	-	-	-	-	-	-	-	-	-	-	-	-	-	-	-
comp15797_c0_seq1	GBSP01009825	comp15797_c0_seq1	down	0.69	0.05	-3.7866	1	0.516708	0.654524	1	1	0.999993	KTR1_3	alpha 1,2-mannosyltransferase	349	-	-	-	-	tr|A6RSZ1|A6RSZ1_BOTFB Putative uncharacterized protein OS=Botryotinia fuckeliana (strain B05.10) GN=BC1G_03564 PE=4 SV=1	4e-38	gb|EHL00710.1| putative Alpha-1,2 mannosyltransferase KTR1 [Glarea lozoyensis 74030]	7e-40	lcl|A6RSZ1_BOTFB/280-334 PF01793.11;Glyco_transf_15;	1e-06	-	GO:0016020,membrane;GO:0006486,protein glycosylation;GO:0000030,mannosyltransferase activity	EC:2.4.1.-	K10967	ko00514, Other types of O-glycan biosynthesis;
comp15808_c0_seq1		comp15808_c0_seq1	down	0.2	0	#NAME?	1	1	NA	1	1	NA	-	-	110	-	-	-	-	-	-	-	-	-	-	-	-	-	-	-
comp15817_c0_seq1		comp15817_c0_seq1	down	0.19	0	#NAME?	1	1	NA	1	1	NA	-	-	114	-	-	-	-	-	-	-	-	-	-	-	-	-	-	-
comp15849_c0_seq1		comp15849_c0_seq1	down	0.41	0	#NAME?	1	1	NA	1	1	NA	-	-	108	-	-	-	-	-	-	-	-	-	-	-	-	-	-	-
comp15864_c0_seq1	GBSP01010391	comp15864_c0_seq1	down	1.15	0.11	-3.38606	1	0.516708	0.998503	1	1	0.999993	-	-	344	-	-	-	-	-	-	-	-	-	-	-	-	-	-	-
comp15876_c0_seq1	GBSP01010409	comp15876_c0_seq1	down	0.83	0.3	-1.46815	1	0.516708	0.632702	1	1	0.999993	-	-	765	-	-	-	-	-	-	-	-	lcl|B6HW81_PENCW/277-358 PF12796.2;Ank_2;	6e-16	-	-	-	-	-
comp15896_c0_seq1		comp15896_c0_seq1	down	0.36	0	#NAME?	1	1	NA	1	1	NA	-	-	121	-	-	-	-	-	-	-	-	-	-	-	-	-	-	-
comp15897_c0_seq1		comp15897_c0_seq1	down	0.13	0	#NAME?	1	1	NA	1	1	NA	-	-	169	-	-	-	-	-	-	-	-	-	-	-	-	-	-	-
comp15935_c0_seq4		comp15935_c0_seq4	down	0.39	0	#NAME?	1	1	NA	1	1	NA	TPI, tpiA	triosephosphate isomerase (TIM)	111	sp|P21820|TPIS_COPJA Triosephosphate isomerase, cytosolic OS=Coptis japonica PE=2 SV=1	7e-78	gnl|CDD|178175 PLN02561, PLN02561, triosephosphate isomerase.	2e-97	tr|B3TLL4|B3TLL4_ELAGV Triosephosphate isomerase OS=Elaeis guineensis var. tenera PE=2 SV=1	3e-76	sp|P21820.1|TPIS_COPJA RecName: Full=Triosephosphate isomerase, cytosolic; Short=TIM; Short=Triose-phosphate isomerase gb|AAB62730.1| triosephosphate isomerase [Coptis japonica]	2e-76	lcl|B4FY90_MAIZE/12-151 PF00121.13;TIM;	2e-70	G	GO:0008152,metabolic process;GO:0006094,gluconeogenesis;GO:0016853,isomerase activity;GO:0006096,glycolysis;GO:0004807,triose-phosphate isomerase activity;GO:0003824,catalytic activity;GO:0005737,cytoplasm;GO:0006098,pentose-phosphate shunt;GO:0006633,fatty acid biosynthetic process;GO:0008610,lipid biosynthetic process	EC:5.3.1.1	K01803	ko00010, Glycolysis / Gluconeogenesis;ko00051, Fructose and mannose metabolism;ko00562, Inositol phosphate metabolism;ko00710, Carbon fixation in photosynthetic organisms;
comp15956_c0_seq1	GBSP01010697	comp15956_c0_seq1	down	0.07	0	#NAME?	1	1	NA	1	1	NA	-	-	619	-	-	-	-	-	-	-	-	-	-	-	-	-	-	-
comp15992_c0_seq1	GBSP01010037	comp15992_c0_seq1	down	0.76	0	#NAME?	1	0.516708	NA	1	1	NA	-	-	230	-	-	-	-	-	-	-	-	-	-	-	-	-	-	-
comp16021_c0_seq1		comp16021_c0_seq1	down	0.2	0	#NAME?	1	1	NA	1	1	NA	-	-	112	-	-	-	-	-	-	-	-	-	-	-	-	-	-	-
comp16027_c0_seq1	GBSP01010973	comp16027_c0_seq1	down	0.13	0.06	-1.11548	1	1	0.0316081	1	1	0.712123	-	-	651	-	-	-	-	-	-	-	-	-	-	-	-	-	-	-
comp16041_c0_seq1		comp16041_c0_seq1	down	0.22	0	#NAME?	1	1	NA	1	1	NA	-	-	101	-	-	-	-	-	-	-	-	-	-	-	-	-	-	-
comp16055_c0_seq1		comp16055_c0_seq1	down	0.21	0	#NAME?	1	1	NA	1	1	NA	-	-	105	-	-	-	-	-	-	-	-	-	-	-	-	-	-	-
comp16076_c0_seq1	GBSP01011538	comp16076_c0_seq1	down	0.21	0	#NAME?	1	1	NA	1	1	NA	-	-	204	-	-	-	-	-	-	-	-	-	-	-	-	-	-	-
comp16084_c0_seq1		comp16084_c0_seq1	down	0.31	0.14	-1.14684	1	1	0.207521	1	1	0.999993	-	-	140	-	-	-	-	-	-	-	-	-	-	-	-	-	-	-
comp16095_c0_seq1		comp16095_c0_seq1	down	0.2	0	#NAME?	1	1	NA	1	1	NA	-	-	108	-	-	-	-	-	-	-	-	-	-	-	-	-	-	-
comp16117_c0_seq1		comp16117_c0_seq1	down	0.39	0	#NAME?	1	1	NA	1	1	NA	-	-	112	-	-	-	-	-	-	-	-	-	-	-	-	-	-	-
comp16123_c0_seq1		comp16123_c0_seq1	down	0.17	0	#NAME?	1	1	NA	1	1	NA	-	-	127	-	-	-	-	-	-	-	-	-	-	-	-	-	-	-
comp16143_c0_seq1		comp16143_c0_seq1	down	0.18	0	#NAME?	1	1	NA	1	1	NA	-	-	124	-	-	-	-	-	-	-	-	-	-	-	-	-	-	-
comp16256_c0_seq1	GBSP01010931	comp16256_c0_seq1	down	0.82	0.33	-1.31316	1	0.516708	0.608863	1	1	0.999993	-	-	348	-	-	-	-	-	-	-	-	-	-	-	-	-	-	-
comp16270_c0_seq1		comp16270_c0_seq1	down	0.2	0	#NAME?	1	1	NA	1	1	NA	-	-	111	-	-	-	-	-	-	-	-	-	-	-	-	-	-	-
comp16314_c0_seq2		comp16314_c0_seq2	down	0.2	0	#NAME?	1	1	NA	1	1	NA	-	-	109	-	-	-	-	-	-	-	-	-	-	-	-	-	-	-
comp16317_c0_seq1	GBSP01011048	comp16317_c0_seq1	down	0.18	0	#NAME?	1	1	NA	1	1	NA	-	-	240	-	-	-	-	-	-	-	-	-	-	-	-	-	-	-
comp16329_c0_seq1		comp16329_c0_seq1	down	0.37	0	#NAME?	1	1	NA	1	1	NA	-	-	119	-	-	-	-	-	-	-	-	-	-	-	-	-	-	-
comp16330_c0_seq1		comp16330_c0_seq1	down	0.21	0	#NAME?	1	1	NA	1	1	NA	-	-	104	-	-	-	-	-	-	-	-	-	-	-	-	-	-	-
comp16350_c0_seq1	GBSP01011569	comp16350_c0_seq1	down	0.18	0.08	-1.16993	1	1	0.0745734	1	1	0.933796	LHCB2	light-harvesting complex II chlorophyll a/b binding protein 2	956	sp|P12062|CB26_PETSP Chlorophyll a-b binding protein 37, chloroplastic OS=Petunia sp. GN=CAB37 PE=3 SV=1	9e-168	gnl|CDD|177662 PLN00025, PLN00025, photosystem II light harvesting chlorophyll a/b binding protein; Provisional.	0	tr|Q3LFQ5|Q3LFQ5_PANGI Chlorophyll a/b binding protein OS=Panax ginseng GN=cab PE=2 SV=1	1e-171	dbj|BAE46383.1| chlorophyll a/b binding protein [Panax ginseng]	1e-171	lcl|Q41823_MAIZE/29-196 PF00504.16;Chloroa_b-bind;	3e-111	-	GO:0016020,membrane;GO:0009535,chloroplast thylakoid membrane;GO:0009523,photosystem II;GO:0018298,protein-chromophore linkage;GO:0009579,thylakoid;GO:0046872,metal ion binding;GO:0009765,photosynthesis, light harvesting;GO:0016021,integral to membrane;GO:0009536,plastid;GO:0016168,chlorophyll binding;GO:0009507,chloroplast;GO:0015979,photosynthesis;GO:0009522,photosystem I	-	K08913	ko00196, Photosynthesis - antenna proteins;
comp16352_c0_seq1		comp16352_c0_seq1	down	0.27	0.12	-1.16993	1	1	0.166748	1	1	0.999993	-	-	160	-	-	-	-	-	-	-	-	-	-	-	-	-	-	-
comp16364_c0_seq1		comp16364_c0_seq1	down	0.19	0	#NAME?	1	1	NA	1	1	NA	-	-	114	-	-	-	-	-	-	-	-	-	-	-	-	-	-	-
comp16398_c0_seq1		comp16398_c0_seq1	down	0.42	0	#NAME?	1	1	NA	1	1	NA	-	-	104	-	-	-	-	-	-	-	-	-	-	-	-	-	-	-
comp1641_c0_seq13		comp1641_c0_seq13	down	1.67	0.72	-1.21378	0.862046	0.525053	0.933017	1	1	0.999993	-	-	131	-	-	-	-	tr|B6H5C5|B6H5C5_PENCW Pc13g14310 protein OS=Penicillium chrysogenum (strain ATCC 28089 / DSM 1075 / Wisconsin 54-1255) GN=Pc13g14310 PE=4 SV=1	3e-34	ref|XP_002559839.1| Pc13g14310 [Penicillium chrysogenum Wisconsin 54-1255] emb|CAP92500.1| Pc13g14310 [Penicillium chrysogenum Wisconsin 54-1255]	3e-34	-	-	-	GO:0008152,metabolic process;GO:0008119,thiopurine S-methyltransferase activity;GO:0005737,cytoplasm	-	-	-
comp1641_c0_seq3	GBSP01006501	comp1641_c0_seq3	down	0.92	0.43	-1.0973	1	0.516708	0.632628	1	1	0.999993	-	-	262	-	-	-	-	tr|B6H5C5|B6H5C5_PENCW Pc13g14310 protein OS=Penicillium chrysogenum (strain ATCC 28089 / DSM 1075 / Wisconsin 54-1255) GN=Pc13g14310 PE=4 SV=1	3e-34	ref|XP_002559839.1| Pc13g14310 [Penicillium chrysogenum Wisconsin 54-1255] emb|CAP92500.1| Pc13g14310 [Penicillium chrysogenum Wisconsin 54-1255]	3e-34	-	-	-	GO:0008152,metabolic process;GO:0008119,thiopurine S-methyltransferase activity;GO:0005737,cytoplasm	-	-	-
comp16435_c0_seq1		comp16435_c0_seq1	down	0.21	0	#NAME?	1	1	NA	1	1	NA	-	-	103	-	-	-	-	-	-	-	-	-	-	-	-	-	-	-
comp16436_c0_seq1		comp16436_c0_seq1	down	0.2	0	#NAME?	1	1	NA	1	1	NA	-	-	109	-	-	-	-	-	-	-	-	-	-	-	-	-	-	-
comp16439_c0_seq1		comp16439_c0_seq1	down	0.2	0	#NAME?	1	1	NA	1	1	NA	-	-	109	-	-	-	-	-	-	-	-	-	-	-	-	-	-	-
comp16485_c0_seq1		comp16485_c0_seq1	down	0.19	0	#NAME?	1	1	NA	1	1	NA	-	-	113	-	-	-	-	-	-	-	-	-	-	-	-	-	-	-
comp16495_c0_seq1	GBSP01011193	comp16495_c0_seq1	down	0.46	0	#NAME?	1	1	NA	1	1	NA	-	-	331	-	-	-	-	-	-	-	-	-	-	-	-	-	-	-
comp16503_c0_seq1		comp16503_c0_seq1	down	0.34	0.15	-1.18057	1	1	0.237526	1	1	0.999993	-	-	129	-	-	-	-	-	-	-	-	-	-	-	-	-	-	-
comp16541_c0_seq1	GBSP01011382	comp16541_c0_seq1	down	0.14	0	#NAME?	1	1	NA	1	1	NA	-	-	621	-	-	-	-	tr|Q2UND6|Q2UND6_ASPOR Predicted protein OS=Aspergillus oryzae (strain ATCC 42149 / RIB 40) GN=AO090001000408 PE=4 SV=1	4e-28	gb|EHK39354.1| hypothetical protein TRIATDRAFT_231168 [Trichoderma atroviride IMI 206040]	4e-63	lcl|Q2UND6_ASPOR/15-404 PF00144.19;Beta-lactamase;	3e-29	-	-	-	-	-
comp16559_c0_seq1		comp16559_c0_seq1	down	0.51	0	#NAME?	1	0.516708	NA	1	1	NA	dnaK	molecular chaperone DnaK	130	sp|P27322|HSP72_SOLLC Heat shock cognate 70 kDa protein 2 OS=Solanum lycopersicum GN=HSC-2 PE=2 SV=1	8e-21	gnl|CDD|178963 PRK00290, dnaK, molecular chaperone DnaK; Provisional.	1e-28	tr|A4UTL2|A4UTL2_9ASTR Heat shock protein 70 (Fragment) OS=Ageratina adenophora PE=2 SV=1	3e-20	gb|ABP01597.1| heat shock protein 70 [Ageratina adenophora]	3e-20	lcl|Q8RVV9_COFAR/1-256 PF00012.15;HSP70;	8e-21	O	GO:0016020,membrane;GO:0005524,ATP binding;GO:0000166,nucleotide binding;GO:0006950,response to stress;GO:0009536,plastid;GO:0031969,chloroplast membrane;GO:0009507,chloroplast	-	K04043	ko03018, RNA degradation;ko05152, Tuberculosis;
comp16566_c0_seq1		comp16566_c0_seq1	down	0.53	0	#NAME?	1	0.516708	NA	1	1	NA	-	-	123	-	-	-	-	-	-	-	-	-	-	-	-	-	-	-
comp16574_c0_seq1		comp16574_c0_seq1	down	0.19	0	#NAME?	1	1	NA	1	1	NA	-	-	114	-	-	-	-	-	-	-	-	-	-	-	-	-	-	-
comp16587_c0_seq1	GBSP01011600	comp16587_c0_seq1	down	0.88	0.15	-2.55254	1	0.516708	0.764086	1	1	0.999993	-	-	249	-	-	-	-	-	-	-	-	-	-	-	-	-	-	-
comp16608_c0_seq1		comp16608_c0_seq1	down	0.2	0	#NAME?	1	1	NA	1	1	NA	-	-	110	-	-	-	-	-	-	-	-	-	-	-	-	-	-	-
comp16609_c0_seq1	GBSP01011242	comp16609_c0_seq1	down	0.26	0.11	-1.24101	1	1	0.156042	1	1	0.999993	-	-	337	-	-	-	-	-	-	-	-	-	-	-	-	-	-	-
comp16614_c0_seq1		comp16614_c0_seq1	down	0.2	0	#NAME?	1	1	NA	1	1	NA	-	-	109	-	-	-	-	-	-	-	-	-	-	-	-	-	-	-
comp1666_c0_seq5	GBSP01002010	comp1666_c0_seq5	down	0.29	0.08	-1.85798	1	1	0.186897	1	1	0.999993	UTP7, WDR46	U3 small nucleolar RNA-associated protein 7	223	sp|O13956|TSR1_SCHPO Ribosome biogenesis protein tsr1 homolog OS=Schizosaccharomyces pombe (strain 972 / ATCC 24843) GN=SPAC23H4.15 PE=2 SV=1	1e-165	gnl|CDD|34776 COG5177, COG5177, Uncharacterized conserved protein [Function unknown].	3e-166	tr|G7X6C5|G7X6C5_ASPKW Pre-rRNA processing protein Tsr1 OS=Aspergillus kawachii (strain NBRC 4308) GN=AKAW_00590 PE=4 SV=1	0	ref|XP_001821816.2| pre-rRNA processing protein Tsr1 [Aspergillus oryzae RIB40]	0	lcl|Q5AZL4_EMENI/489-797 PF04950.7;DUF663;	1e-166	ASU	GO:0042254,ribosome biogenesis;GO:0005634,nucleus	-	K14768	-
comp16684_c0_seq1		comp16684_c0_seq1	down	0.22	0	#NAME?	1	1	NA	1	1	NA	-	-	101	-	-	-	-	-	-	-	-	-	-	-	-	-	-	-
comp16705_c0_seq1		comp16705_c0_seq1	down	0.2	0	#NAME?	1	1	NA	1	1	NA	-	-	112	-	-	-	-	-	-	-	-	-	-	-	-	-	-	-
comp1670_c0_seq1	GBSP01000694	comp1670_c0_seq1	down	14.93	6.54	-1.19085	0.962709	0.0897735	0.149637	1	1	0.999993	tktA, tktB	transketolase	2522	-	-	-	-	tr|B6HTL2|B6HTL2_PENCW Pc22g13590 protein OS=Penicillium chrysogenum (strain ATCC 28089 / DSM 1075 / Wisconsin 54-1255) GN=Pc22g13590 PE=4 SV=1	0	ref|XP_002565285.1| Pc22g13590 [Penicillium chrysogenum Wisconsin 54-1255] emb|CAP98647.1| Pc22g13590 [Penicillium chrysogenum Wisconsin 54-1255]	0	lcl|B6HTL2_PENCW/37-344 PF00456.16;Transketolase_N;	0	-	GO:0008152,metabolic process;GO:0003824,catalytic activity	EC:2.2.1.1	K00615	ko00030, Pentose phosphate pathway;ko00710, Carbon fixation in photosynthetic organisms;ko01051, Biosynthesis of ansamycins;
comp1671_c0_seq3	GBSP01006677	comp1671_c0_seq3	down	17.34	7.93	-1.12871	0.968173	0.0747748	0.132117	1	1	0.999993	E3.4.17.21	glutamate carboxypeptidase II	2689	sp|Q9CZR2|NALD2_MOUSE N-acetylated-alpha-linked acidic dipeptidase 2 OS=Mus musculus GN=Naalad2 PE=1 SV=2	5e-86	gnl|CDD|193568 cd08022, M28_PSMA_like, M28 Zn-peptidase prostate-specific membrane antigen. Peptidase M28 family; prostate-specific membrane antigen (PSMA, also called glutamate carboxypeptidase II or GCP-II)-like subfamily. PSMA is a homodimeric type II transmembrane protein containing three distinct domains: protease-like, apical or protease-associated (PA) and helical domains. The protease-lik…	1e-103	tr|B6H898|B6H898_PENCW Pc16g07930 protein OS=Penicillium chrysogenum (strain ATCC 28089 / DSM 1075 / Wisconsin 54-1255) GN=Pc16g07930 PE=4 SV=1	0	ref|XP_002561115.1| Pc16g07930 [Penicillium chrysogenum Wisconsin 54-1255] emb|CAP93463.1| Pc16g07930 [Penicillium chrysogenum Wisconsin 54-1255]	0	lcl|A1CRT4_ASPCL/16-447 PF07690.11;MFS_1;	8e-157	OPR	GO:0004180,carboxypeptidase activity;GO:0008233,peptidase activity;GO:0006508,proteolysis	EC:3.4.17.21	K01301	-
comp1671_c0_seq4	GBSP01006678	comp1671_c0_seq4	down	18.61	8.69	-1.09865	0.972847	0.0625421	0.125176	1	1	0.980133	E3.4.17.21	glutamate carboxypeptidase II	2566	sp|Q9CZR2|NALD2_MOUSE N-acetylated-alpha-linked acidic dipeptidase 2 OS=Mus musculus GN=Naalad2 PE=1 SV=2	5e-86	gnl|CDD|193568 cd08022, M28_PSMA_like, M28 Zn-peptidase prostate-specific membrane antigen. Peptidase M28 family; prostate-specific membrane antigen (PSMA, also called glutamate carboxypeptidase II or GCP-II)-like subfamily. PSMA is a homodimeric type II transmembrane protein containing three distinct domains: protease-like, apical or protease-associated (PA) and helical domains. The protease-lik…	1e-103	tr|B6H898|B6H898_PENCW Pc16g07930 protein OS=Penicillium chrysogenum (strain ATCC 28089 / DSM 1075 / Wisconsin 54-1255) GN=Pc16g07930 PE=4 SV=1	0	ref|XP_002561115.1| Pc16g07930 [Penicillium chrysogenum Wisconsin 54-1255] emb|CAP93463.1| Pc16g07930 [Penicillium chrysogenum Wisconsin 54-1255]	0	lcl|A1CRT4_ASPCL/16-447 PF07690.11;MFS_1;	8e-157	OPR	GO:0004180,carboxypeptidase activity;GO:0008233,peptidase activity;GO:0006508,proteolysis	EC:3.4.17.21	K01301	-
comp16727_c0_seq1	GBSP01011275	comp16727_c0_seq1	down	0.09	0	#NAME?	1	1	NA	1	1	NA	-	-	506	-	-	-	-	-	-	-	-	-	-	-	-	-	-	-
comp16777_c0_seq1	GBSP01011028	comp16777_c0_seq1	down	0.2	0.06	-1.73697	1	1	0.0882711	1	1	0.942065	-	-	647	-	-	-	-	-	-	-	-	-	-	-	-	-	-	-
comp16797_c0_seq1	GBSP01010713	comp16797_c0_seq1	down	0.17	0	#NAME?	1	1	NA	1	1	NA	CSLA	beta-mannan synthase	263	sp|Q9LZR3|CSLA9_ARATH Glucomannan 4-beta-mannosyltransferase 9 OS=Arabidopsis thaliana GN=CSLA9 PE=2 SV=1	4e-48	gnl|CDD|133059 cd06437, CESA_CaSu_A2, Cellulose synthase catalytic subunit A2 (CESA2) is a catalytic subunit or a catalytic subunit substitute of the cellulose synthase complex. Cellulose synthase (CESA) catalyzes the polymerization reaction of cellulose using UDP-glucose as the substrate. Cellulose is an aggregate of unbranched polymers of beta-1,4-linked glucose residues, which is an abundant p…	5e-51	tr|B9SRF8|B9SRF8_RICCO Putative uncharacterized protein OS=Ricinus communis GN=RCOM_0381780 PE=4 SV=1	6e-48	ref|XP_002528577.1| conserved hypothetical protein [Ricinus communis] gb|EEF33785.1| conserved hypothetical protein [Ricinus communis]	6e-48	lcl|B9SRF8_RICCO/94-315 PF13641.1;Glyco_tranf_2_3;	4e-51	-	GO:0016020,membrane;GO:0016757,transferase activity, transferring glycosyl groups;GO:0005794,Golgi apparatus;GO:0016021,integral to membrane;GO:0016740,transferase activity;GO:0007047,cellular cell wall organization;GO:0000139,Golgi membrane	EC:2.4.1.32	K13680	-
comp16803_c0_seq1	GBSP01011031	comp16803_c0_seq1	down	0.85	0.27	-1.6545	1	0.516708	0.665401	1	1	0.999993	-	-	696	-	-	-	-	-	-	-	-	-	-	-	-	-	-	-
comp16819_c0_seq1	GBSP01010999	comp16819_c0_seq1	down	0.11	0	#NAME?	1	1	NA	1	1	NA	-	-	200	-	-	-	-	-	-	-	-	-	-	-	-	-	-	-
comp16864_c0_seq1		comp16864_c0_seq1	down	0.16	0	#NAME?	1	1	NA	1	1	NA	-	-	138	-	-	-	-	-	-	-	-	-	-	-	-	-	-	-
comp16875_c0_seq1		comp16875_c0_seq1	down	0.41	0	#NAME?	1	1	NA	1	1	NA	-	-	107	-	-	-	-	-	-	-	-	-	-	-	-	-	-	-
comp16881_c0_seq1		comp16881_c0_seq1	down	0.21	0	#NAME?	1	1	NA	1	1	NA	-	-	105	-	-	-	-	-	-	-	-	-	-	-	-	-	-	-
comp16884_c0_seq1		comp16884_c0_seq1	down	0.16	0	#NAME?	1	1	NA	1	1	NA	-	-	140	-	-	-	-	-	-	-	-	-	-	-	-	-	-	-
comp16893_c0_seq1	GBSP01011640	comp16893_c0_seq1	down	0.54	0.26	-1.05445	1	0.516708	0.403527	1	1	0.999993	-	-	364	-	-	-	-	-	-	-	-	-	-	-	-	-	-	-
comp16954_c0_seq1		comp16954_c0_seq1	down	0.17	0	#NAME?	1	1	NA	1	1	NA	-	-	130	-	-	-	-	-	-	-	-	-	-	-	-	-	-	-
comp16986_c0_seq1	GBSP01011155	comp16986_c0_seq1	down	0.13	0	#NAME?	1	1	NA	1	1	NA	-	-	332	-	-	-	-	-	-	-	-	-	-	-	-	-	-	-
comp17020_c0_seq1		comp17020_c0_seq1	down	0.18	0	#NAME?	1	1	NA	1	1	NA	-	-	124	-	-	-	-	-	-	-	-	-	-	-	-	-	-	-
comp17057_c0_seq1	GBSP01010976	comp17057_c0_seq1	down	0.29	0.13	-1.15754	1	1	0.187323	1	1	0.999993	-	-	297	-	-	-	-	-	-	-	-	-	-	-	-	-	-	-
comp13325_c0_seq1	GBSQ01003301	comp13325_c0_seq1	down	0.47	0.04	-3.55459	1	1	0.410802	1	1	0.999993	SLC25A11, OGC	solute carrier family 25 (mitochondrial oxoglutarate transporter), member 11	888	sp|Q54PY7|M2OM_DICDI Probable mitochondrial 2-oxoglutarate/malate carrier protein OS=Dictyostelium discoideum GN=ucpC PE=3 SV=1	5e-64	gnl|CDD|201040 pfam00153, Mito_carr, Mitochondrial carrier protein.	3e-24	tr|B6TRY7|B6TRY7_MAIZE Mitochondrial 2-oxoglutarate/malate carrier protein OS=Zea mays PE=2 SV=1	3e-134	ref|NP_001150641.1| mitochondrial 2-oxoglutarate/malate carrier protein [Zea mays] gb|ACG39870.1| mitochondrial 2-oxoglutarate/malate carrier protein [Zea mays]	3e-134	lcl|A5C3N2_VITVI/222-318 PF00153.22;Mito_carr;	6e-51	C	GO:0016020,membrane;GO:0006810,transport;GO:0055085,transmembrane transport;GO:0016021,integral to membrane;GO:0005743,mitochondrial inner membrane;GO:0005739,mitochondrion;GO:0005488,binding;GO:0006839,mitochondrial transport	-	K15104	-
comp17071_c0_seq1	GBSP01011410	comp17071_c0_seq1	down	0.74	0.32	-1.20945	1	0.516708	0.549784	1	1	0.999993	-	-	238	-	-	-	-	-	-	-	-	-	-	-	-	-	-	-
comp17087_c0_seq1		comp17087_c0_seq1	down	0.21	0	#NAME?	1	1	NA	1	1	NA	-	-	102	-	-	-	-	-	-	-	-	-	-	-	-	-	-	-
comp17145_c0_seq1	GBSP01011482	comp17145_c0_seq1	down	0.2	0	#NAME?	1	1	NA	1	1	NA	-	-	221	-	-	-	-	-	-	-	-	-	-	-	-	-	-	-
comp17145_c0_seq2	GBSP01011483	comp17145_c0_seq2	down	0.22	0	#NAME?	1	1	NA	1	1	NA	-	-	202	-	-	-	-	-	-	-	-	-	-	-	-	-	-	-
comp17170_c0_seq1		comp17170_c0_seq1	down	0.21	0	#NAME?	1	1	NA	1	1	NA	-	-	105	-	-	-	-	-	-	-	-	-	-	-	-	-	-	-
comp17172_c0_seq1	GBSP01011006	comp17172_c0_seq1	down	0.92	0	#NAME?	1	0.516708	NA	1	1	NA	-	-	308	-	-	-	-	-	-	-	-	-	-	-	-	-	-	-
comp17173_c0_seq1	GBSP01011196	comp17173_c0_seq1	down	0.12	0	#NAME?	1	1	NA	1	1	NA	-	-	379	-	-	-	-	-	-	-	-	-	-	-	-	-	-	-
comp17187_c0_seq1		comp17187_c0_seq1	down	0.21	0	#NAME?	1	1	NA	1	1	NA	-	-	104	-	-	-	-	-	-	-	-	-	-	-	-	-	-	-
comp17191_c0_seq1		comp17191_c0_seq1	down	0.21	0	#NAME?	1	1	NA	1	1	NA	-	-	106	-	-	-	-	-	-	-	-	-	-	-	-	-	-	-
comp17198_c0_seq1		comp17198_c0_seq1	down	0.19	0	#NAME?	1	1	NA	1	1	NA	-	-	113	-	-	-	-	-	-	-	-	-	-	-	-	-	-	-
comp17233_c0_seq1	GBSP01011677	comp17233_c0_seq1	down	0.05	0	#NAME?	1	1	NA	1	1	NA	-	-	437	-	-	-	-	-	-	-	-	-	-	-	-	-	-	-
comp17233_c0_seq2	GBSP01011678	comp17233_c0_seq2	down	0.05	0	#NAME?	1	1	NA	1	1	NA	-	-	422	-	-	-	-	-	-	-	-	-	-	-	-	-	-	-
comp17244_c0_seq1	GBSP01011629	comp17244_c0_seq1	down	0.21	0	#NAME?	1	1	NA	1	1	NA	VCP, CDC48	transitional endoplasmic reticulum ATPase	317	sp|Q96372|CDC48_CAPAN Cell division cycle protein 48 homolog OS=Capsicum annuum GN=CAFP PE=2 SV=1	5e-63	gnl|CDD|162267 TIGR01243, CDC48, AAA family ATPase, CDC48 subfamily. This subfamily of the AAA family ATPases includes two members each from three archaeal species. It also includes yeast CDC48 (cell division control protein 48) and the human ortholog, transitional endoplasmic reticulum ATPase (valosin-containing protein). These proteins in eukaryotes are involved in the budding and transfer of m…	7e-62	tr|G7L3T9|G7L3T9_MEDTR Cell division cycle protein-like protein OS=Medicago truncatula GN=MTR_7g101640 PE=4 SV=1	5e-62	ref|XP_003625660.1| Cell division cycle protein-like protein [Medicago truncatula] gb|AES81878.1| Cell division cycle protein-like protein [Medicago truncatula]	4e-62	lcl|D8M4H7_BLAHO/243-373 PF00004.24;AAA;	8e-42	O	GO:0016020,membrane;GO:0005524,ATP binding;GO:0005488,binding;GO:0016787,hydrolase activity;GO:0000166,nucleotide binding;GO:0051301,cell division;GO:0017111,nucleoside-triphosphatase activity;GO:0008568,microtubule-severing ATPase activity;GO:0007049,cell cycle;GO:0005886,plasma membrane	-	K13525	ko04141, Protein processing in endoplasmic reticulum;ko05134, Legionellosis;
comp17258_c0_seq1		comp17258_c0_seq1	down	0.19	0	#NAME?	1	1	NA	1	1	NA	-	-	113	-	-	-	-	-	-	-	-	-	-	-	-	-	-	-
comp17280_c0_seq1		comp17280_c0_seq1	down	0.16	0	#NAME?	1	1	NA	1	1	NA	-	-	134	-	-	-	-	-	-	-	-	-	-	-	-	-	-	-
comp17322_c0_seq1		comp17322_c0_seq1	down	0.2	0	#NAME?	1	1	NA	1	1	NA	-	-	111	-	-	-	-	-	-	-	-	-	-	-	-	-	-	-
comp17334_c0_seq1	GBSP01011277	comp17334_c0_seq1	down	0.67	0.26	-1.36565	1	0.516708	0.519325	1	1	0.999993	-	-	292	-	-	-	-	-	-	-	-	-	-	-	-	-	-	-
comp1739_c2_seq1		comp1739_c2_seq1	down	0.21	0	#NAME?	1	1	NA	1	1	NA	-	-	104	-	-	-	-	-	-	-	-	-	-	-	-	-	-	-
comp17406_c0_seq1		comp17406_c0_seq1	down	0.2	0	#NAME?	1	1	NA	1	1	NA	-	-	111	-	-	-	-	-	-	-	-	-	-	-	-	-	-	-
comp17409_c0_seq1	GBSP01011632	comp17409_c0_seq1	down	0.75	0.14	-2.42146	1	0.516708	0.656195	1	1	0.999993	-	-	526	-	-	-	-	tr|B6HRE9|B6HRE9_PENCW Pc22g07760 protein (Precursor) OS=Penicillium chrysogenum (strain ATCC 28089 / DSM 1075 / Wisconsin 54-1255) GN=Pc22g07760 PE=4 SV=1	2e-61	ref|XP_002564792.1| Pc22g07760 [Penicillium chrysogenum Wisconsin 54-1255] emb|CAP98064.1| Pc22g07760 [Penicillium chrysogenum Wisconsin 54-1255]	2e-61	lcl|B6HRE9_PENCW/48-398 PF00144.19;Beta-lactamase;	1e-56	-	-	-	-	-
comp14263_c0_seq1	GBSP01010695	comp14263_c0_seq1	down	0.23	0.08	-1.52356	1	1	0.122077	1	1	0.978793	SLC25A4S, ANT	solute carrier family 25 (mitochondrial adenine nucleotide translocator), member 4/5/6/31	749	sp|O49447|ADT3_ARATH ADP,ATP carrier protein 3, mitochondrial OS=Arabidopsis thaliana GN=AAC3 PE=1 SV=1	5e-103	gnl|CDD|173456 PTZ00169, PTZ00169, ADP/ATP transporter on adenylate translocase; Provisional.	1e-62	tr|B9RVW7|B9RVW7_RICCO ADP,ATP carrier protein, putative OS=Ricinus communis GN=RCOM_1173510 PE=3 SV=1	3e-107	ref|XP_002517886.1| ADP,ATP carrier protein, putative [Ricinus communis] gb|EEF44404.1| ADP,ATP carrier protein, putative [Ricinus communis]	3e-107	lcl|C6T9E5_SOYBN/190-289 PF00153.22;Mito_carr;	3e-48	C	GO:0016020,membrane;GO:0006810,transport;GO:0055085,transmembrane transport;GO:0016021,integral to membrane;GO:0005743,mitochondrial inner membrane;GO:0005739,mitochondrion;GO:0005488,binding;GO:0005215,transporter activity	-	K05863	ko04020, Calcium signaling pathway;ko05012, Parkinson's disease;ko05016, Huntington's disease;ko05166, HTLV-I infection;
comp17427_c0_seq1	GBSP01011194	comp17427_c0_seq1	down	0.64	0	#NAME?	1	0.516708	NA	1	1	NA	-	-	238	-	-	-	-	-	-	-	-	-	-	-	-	-	-	-
comp17432_c0_seq1		comp17432_c0_seq1	down	0.55	0.16	-1.78136	1	0.516708	0.451742	1	1	0.999993	-	-	119	-	-	-	-	-	-	-	-	-	-	-	-	-	-	-
comp1745_c0_seq1	GBSP01001113	comp1745_c0_seq1	down	27.21	12.52	-1.1199	0.98558	0.0315126	0.0497275	1	1	0.854677	SF3B5, SF3B10	splicing factor 3B subunit 5	3795	sp|Q9P7R6|YHV5_SCHPO Uncharacterized protein C211.05 OS=Schizosaccharomyces pombe (strain 972 / ATCC 24843) GN=SPBC211.05 PE=2 SV=1	5e-23	gnl|CDD|192734 pfam11274, DUF3074, Protein of unknown function (DUF3074). This eukaryotic family of proteins has no known function but appears to be part of the START superfamily.	3e-52	tr|B6HCP9|B6HCP9_PENCW Pc18g02040 protein OS=Penicillium chrysogenum (strain ATCC 28089 / DSM 1075 / Wisconsin 54-1255) GN=Pc18g02040 PE=4 SV=1	0	ref|XP_002562048.1| Pc18g02040 [Penicillium chrysogenum Wisconsin 54-1255] emb|CAP94428.1| Pc18g02040 [Penicillium chrysogenum Wisconsin 54-1255]	0	lcl|B6HCP9_PENCW/120-349 PF11274.3;DUF3074;	2e-97	S	-	-	K12832	ko03040, Spliceosome;
comp1745_c0_seq2	GBSP01001114	comp1745_c0_seq2	down	28.2	13.19	-1.09625	0.98968	0.0232525	0.0495669	1	1	0.853042	SF3B5, SF3B10	splicing factor 3B subunit 5	3678	sp|Q9P7R6|YHV5_SCHPO Uncharacterized protein C211.05 OS=Schizosaccharomyces pombe (strain 972 / ATCC 24843) GN=SPBC211.05 PE=2 SV=1	5e-23	gnl|CDD|192734 pfam11274, DUF3074, Protein of unknown function (DUF3074). This eukaryotic family of proteins has no known function but appears to be part of the START superfamily.	3e-52	tr|B6HCP9|B6HCP9_PENCW Pc18g02040 protein OS=Penicillium chrysogenum (strain ATCC 28089 / DSM 1075 / Wisconsin 54-1255) GN=Pc18g02040 PE=4 SV=1	0	ref|XP_002562048.1| Pc18g02040 [Penicillium chrysogenum Wisconsin 54-1255] emb|CAP94428.1| Pc18g02040 [Penicillium chrysogenum Wisconsin 54-1255]	0	lcl|B6HCP9_PENCW/120-349 PF11274.3;DUF3074;	2e-97	S	-	-	K12832	ko03040, Spliceosome;
comp17466_c0_seq1		comp17466_c0_seq1	down	0.21	0	#NAME?	1	1	NA	1	1	NA	-	-	103	-	-	-	-	-	-	-	-	-	-	-	-	-	-	-
comp17474_c0_seq1		comp17474_c0_seq1	down	0.19	0	#NAME?	1	1	NA	1	1	NA	-	-	118	-	-	-	-	-	-	-	-	-	-	-	-	-	-	-
comp17487_c0_seq1		comp17487_c0_seq1	down	0.39	0	#NAME?	1	1	NA	1	1	NA	-	-	111	-	-	-	-	-	-	-	-	-	-	-	-	-	-	-
comp17493_c0_seq1		comp17493_c0_seq1	down	0.21	0	#NAME?	1	1	NA	1	1	NA	-	-	104	-	-	-	-	-	-	-	-	-	-	-	-	-	-	-
comp17497_c0_seq2	GBSP01011232	comp17497_c0_seq2	down	0.13	0	#NAME?	1	1	NA	1	1	NA	UBE2D_E, UBC4, UBC5	ubiquitin-conjugating enzyme E2 D/E	493	sp|P35135|UBC4_SOLLC Ubiquitin-conjugating enzyme E2-17 kDa OS=Solanum lycopersicum PE=2 SV=1	7e-106	gnl|CDD|177768 PLN00172, PLN00172, ubiquitin conjugating enzyme; Provisional.	4e-82	tr|D3GC05|D3GC05_9ROSI Ubiquitin conjugating enzyme 2 OS=Jatropha curcas GN=E2 PE=2 SV=1	1e-106	ref|XP_002331848.1| predicted protein [Populus trichocarpa] ref|XP_002317742.1| predicted protein [Populus trichocarpa] gb|ABK94176.1| unknown [Populus trichocarpa] gb|ABK95178.1| unknown [Populus trichocarpa] gb|ACF06469.1| ubiquitin conjugating enzyme [Elaeis guineensis] gb|EEE95962.1| predicted protein [Populus trichocarpa] gb|EEF12217.1| predicted protein [Populus trichocarpa] gb|ACV50431.1| …	1e-106	lcl|Q8LJR9_SOYBN/5-142 PF00179.21;UQ_con;	1e-95	O	GO:0005524,ATP binding;GO:0000166,nucleotide binding;GO:0016567,protein ubiquitination;GO:0016881,acid-amino acid ligase activity;GO:0004842,ubiquitin-protein ligase activity;GO:0016874,ligase activity	EC:6.3.2.19	K06689	ko04120, Ubiquitin mediated proteolysis;ko04141, Protein processing in endoplasmic reticulum;
comp17502_c0_seq1	GBSP01011250	comp17502_c0_seq1	down	0.14	0	#NAME?	1	1	NA	1	1	NA	-	-	312	sp|Q7Z9I0|YHA8_SCHPO Uncharacterized MFS-type transporter C409.08 OS=Schizosaccharomyces pombe (strain 972 / ATCC 24843) GN=SPBC409.08 PE=2 SV=1	2e-13	-	-	tr|Q2U1F6|Q2U1F6_ASPOR Synaptic vesicle transporter SVOP and related transporters OS=Aspergillus oryzae (strain ATCC 42149 / RIB 40) GN=AO090011000049 PE=4 SV=1	7e-42	dbj|BAE64609.1| unnamed protein product [Aspergillus oryzae RIB40]	6e-42	lcl|Q2U1F6_ASPOR/78-466 PF07690.11;MFS_1;	3e-43	-	GO:0016020,membrane;GO:0006810,transport;GO:0055085,transmembrane transport;GO:0016021,integral to membrane;GO:0005215,transporter activity	-	-	-
comp17507_c0_seq1	GBSP01011266	comp17507_c0_seq1	down	0.69	0.3	-1.20163	1	0.516708	0.517838	1	1	0.999993	-	-	255	-	-	-	-	tr|B8NLH5|B8NLH5_ASPFN Efflux pump antibiotic resistance protein, putative OS=Aspergillus flavus (strain ATCC 200026 / FGSC A1120 / NRRL 3357 / JCM 12722 / SRRC 167) GN=AFLA_091020 PE=4 SV=1	3e-17	ref|XP_002380922.1| efflux pump antibiotic resistance protein, putative [Aspergillus flavus NRRL3357] ref|XP_001823867.2| MFS toxin efflux pump [Aspergillus oryzae RIB40] gb|EED49021.1| efflux pump antibiotic resistance protein, putative [Aspergillus flavus NRRL3357]	2e-17	lcl|B6HVT9_PENCW/106-508 PF07690.11;MFS_1;	1e-11	-	GO:0055085,transmembrane transport;GO:0016021,integral to membrane	-	-	-
comp17527_c0_seq1		comp17527_c0_seq1	down	0.73	0.21	-1.79751	1	0.516708	0.597656	1	1	0.999993	-	-	181	-	-	-	-	-	-	-	-	-	-	-	-	-	-	-
comp17547_c0_seq1		comp17547_c0_seq1	down	0.21	0	#NAME?	1	1	NA	1	1	NA	-	-	105	-	-	-	-	-	-	-	-	-	-	-	-	-	-	-
comp1756_c0_seq4		comp1756_c0_seq4	down	0.41	0	#NAME?	1	1	NA	1	1	NA	trxA	thioredoxin 1	162	sp|P41746|RODL_ASPFU Hydrophobin OS=Neosartorya fumigata (strain ATCC MYA-4609 / Af293 / CBS 101355 / FGSC A1100) GN=rodA PE=2 SV=2	3e-51	gnl|CDD|48496 cd02947, TRX_family, TRX family; composed of two groups: Group I, which includes proteins that exclusively encode a TRX domain; and Group II, which are composed of fusion proteins of TRX and additional domains. Group I TRX is a small ancient protein that alter the redox state of target proteins via the reversible oxidation of an active site dithiol, present in a CXXC motif, partiall…	3e-28	tr|B6HUJ4|B6HUJ4_PENCW Pc22g14290 protein (Precursor) OS=Penicillium chrysogenum (strain ATCC 28089 / DSM 1075 / Wisconsin 54-1255) GN=Pc22g14290 PE=4 SV=1	1e-56	ref|XP_002565353.1| Pc22g14290 [Penicillium chrysogenum Wisconsin 54-1255] emb|CAP98717.1| Pc22g14290 [Penicillium chrysogenum Wisconsin 54-1255]	9e-57	lcl|Q1I187_PENCA/60-161 PF01185.13;Hydrophobin;	8e-43	O	GO:0015035,protein disulfide oxidoreductase activity;GO:0009055,electron carrier activity;GO:0006810,transport;GO:0005199,structural constituent of cell wall;GO:0030435,sporulation resulting in formation of a cellular spore;GO:0048315,conidium formation;GO:0005737,cytoplasm;GO:0045454,cell redox homeostasis;GO:0007047,cellular cell wall organization;GO:0009277,fungal-type cell wall;GO:0006662,gly…	-	K03671	-
comp17598_c0_seq1	GBSP01011377	comp17598_c0_seq1	down	0.52	0.18	-1.53051	1	0.516708	0.413777	1	1	0.999993	-	-	418	-	-	-	-	tr|B8NHD8|B8NHD8_ASPFN Cytochrome P450, putative OS=Aspergillus flavus (strain ATCC 200026 / FGSC A1120 / NRRL 3357 / JCM 12722 / SRRC 167) GN=AFLA_135430 PE=3 SV=1	1e-62	ref|XP_001821848.2| cytochrome P450 [Aspergillus oryzae RIB40]	1e-65	lcl|B8NHD8_ASPFN/120-520 PF00067.17;p450;	4e-50	-	GO:0009055,electron carrier activity;GO:0046872,metal ion binding;GO:0020037,heme binding;GO:0016705,oxidoreductase activity, acting on paired donors, with incorporation or reduction of molecular oxygen;GO:0005506,iron ion binding;GO:0004497,monooxygenase activity;GO:0055114,oxidation-reduction process;GO:0016491,oxidoreductase activity	-	-	-
comp17621_c0_seq1		comp17621_c0_seq1	down	0.19	0	#NAME?	1	1	NA	1	1	NA	-	-	116	-	-	-	-	-	-	-	-	-	-	-	-	-	-	-
comp17657_c0_seq1		comp17657_c0_seq1	down	0.39	0	#NAME?	1	1	NA	1	1	NA	-	-	112	-	-	-	-	-	-	-	-	-	-	-	-	-	-	-
comp17674_c0_seq1		comp17674_c0_seq1	down	0.21	0	#NAME?	1	1	NA	1	1	NA	-	-	103	-	-	-	-	-	-	-	-	-	-	-	-	-	-	-
comp17753_c0_seq1		comp17753_c0_seq1	down	0.36	0	#NAME?	1	1	NA	1	1	NA	-	-	120	-	-	-	-	-	-	-	-	-	-	-	-	-	-	-
comp17797_c0_seq1		comp17797_c0_seq1	down	0.22	0	#NAME?	1	1	NA	1	1	NA	-	-	101	-	-	-	-	-	-	-	-	-	-	-	-	-	-	-
comp17824_c0_seq1		comp17824_c0_seq1	down	0.79	0	#NAME?	1	0.516708	NA	1	1	NA	-	-	167	-	-	-	-	-	-	-	-	-	-	-	-	-	-	-
comp17860_c0_seq1	GBSP01011063	comp17860_c0_seq1	down	0.77	0.33	-1.22239	1	0.516708	0.56915	1	1	0.999993	-	-	284	-	-	-	-	-	-	-	-	-	-	-	-	-	-	-
comp17884_c0_seq1	GBSP01010849	comp17884_c0_seq1	down	0.21	0	#NAME?	1	1	NA	1	1	NA	-	-	317	-	-	-	-	tr|B6H4B0|B6H4B0_PENCW Pc13g08230 protein OS=Penicillium chrysogenum (strain ATCC 28089 / DSM 1075 / Wisconsin 54-1255) GN=Pc13g08230 PE=4 SV=1	9e-48	ref|XP_002559248.1| Pc13g08230 [Penicillium chrysogenum Wisconsin 54-1255] emb|CAP91892.1| Pc13g08230 [Penicillium chrysogenum Wisconsin 54-1255]	8e-48	lcl|B6H4B0_PENCW/53-518 PF00083.19;Sugar_tr;	7e-49	-	GO:0016020,membrane;GO:0006810,transport;GO:0008643,carbohydrate transport;GO:0055085,transmembrane transport;GO:0016021,integral to membrane;GO:0022857,transmembrane transporter activity;GO:0005215,transporter activity	-	-	-
comp17900_c0_seq1		comp17900_c0_seq1	down	0.55	0	#NAME?	1	0.516708	NA	1	1	NA	-	-	120	-	-	-	-	-	-	-	-	-	-	-	-	-	-	-
comp17914_c0_seq1	GBSP01011441	comp17914_c0_seq1	down	0.37	0	#NAME?	1	1	NA	1	1	NA	-	-	413	sp|Q937L5|CPNB_COMTE Cyclopentanone 1,2-monooxygenase OS=Comamonas testosteroni GN=cpnB PE=3 SV=3	3e-22	-	-	tr|Q0C7L3|Q0C7L3_ASPTN Putative uncharacterized protein OS=Aspergillus terreus (strain NIH 2624 / FGSC A1156) GN=ATEG_10321 PE=4 SV=1	1e-31	ref|XP_001218669.1| conserved hypothetical protein [Aspergillus terreus NIH2624] gb|EAU29318.1| conserved hypothetical protein [Aspergillus terreus NIH2624]	1e-31	-	-	-	GO:0033776,phenylacetone monooxygenase activity;GO:0050661,NADP binding;GO:0047799,cyclopentanone monooxygenase activity;GO:0050660,flavin adenine dinucleotide binding;GO:0004499,N,N-dimethylaniline monooxygenase activity;GO:0004497,monooxygenase activity;GO:0055114,oxidation-reduction process;GO:0016491,oxidoreductase activity	-	-	-
comp17922_c0_seq1		comp17922_c0_seq1	down	0.17	0	#NAME?	1	1	NA	1	1	NA	-	-	132	-	-	-	-	-	-	-	-	-	-	-	-	-	-	-
comp17929_c0_seq1	GBSP01010828	comp17929_c0_seq1	down	0.1	0	#NAME?	1	1	NA	1	1	NA	-	-	430	sp|Q9C671|P4K2B_ARATH Probable phosphatidylinositol 4-kinase type 2-beta At1g26270 OS=Arabidopsis thaliana GN=At1g26270 PE=1 SV=1	5e-71	-	-	tr|B9HWU0|B9HWU0_POPTR Predicted protein OS=Populus trichocarpa GN=POPTRDRAFT_659020 PE=4 SV=1	3e-77	ref|XP_002316001.1| predicted protein [Populus trichocarpa] gb|EEF02172.1| predicted protein [Populus trichocarpa]	2e-77	lcl|B9HWU0_POPTR/170-428 PF00454.22;PI3_PI4_kinase;	3e-82	T	GO:0016310,phosphorylation;GO:0016301,kinase activity;GO:0016773,phosphotransferase activity, alcohol group as acceptor	-	-	-
comp17944_c0_seq1		comp17944_c0_seq1	down	0.45	0	#NAME?	1	1	NA	1	1	NA	-	-	194	-	-	-	-	-	-	-	-	-	-	-	-	-	-	-
comp18032_c0_seq1	GBSP01012312	comp18032_c0_seq1	down	0.36	0.15	-1.26303	1	1	0.258175	1	1	0.999993	-	-	245	-	-	-	-	-	-	-	-	-	-	-	-	-	-	-
comp18035_c0_seq1		comp18035_c0_seq1	down	0.22	0	#NAME?	1	1	NA	1	1	NA	-	-	197	-	-	-	-	-	-	-	-	-	-	-	-	-	-	-
comp18057_c0_seq1		comp18057_c0_seq1	down	0.67	0	#NAME?	1	0.516708	NA	1	1	NA	-	-	131	-	-	-	-	-	-	-	-	-	-	-	-	-	-	-
comp18071_c0_seq1	GBSP01012541	comp18071_c0_seq1	down	0.14	0.06	-1.22239	1	1	0.0381458	1	1	0.763884	-	-	625	-	-	-	-	-	-	-	-	lcl|Q0CK92_ASPTN/1-179 PB200317; Pfam-B_200317;	1e-31	-	-	-	-	-
comp18106_c0_seq1		comp18106_c0_seq1	down	0.17	0	#NAME?	1	1	NA	1	1	NA	-	-	127	-	-	-	-	-	-	-	-	-	-	-	-	-	-	-
comp18145_c0_seq1	GBSP01012157	comp18145_c0_seq1	down	0.12	0	#NAME?	1	1	NA	1	1	NA	-	-	377	-	-	-	-	-	-	-	-	-	-	-	-	-	-	-
comp18194_c0_seq1	GBSP01011927	comp18194_c0_seq1	down	0.18	0.08	-1.16993	1	1	0.0745734	1	1	0.933796	-	-	493	-	-	-	-	tr|B6HR23|B6HR23_PENCW Pc22g12060 protein (Precursor) OS=Penicillium chrysogenum (strain ATCC 28089 / DSM 1075 / Wisconsin 54-1255) GN=Pc22g12060 PE=4 SV=1	2e-27	ref|XP_002565152.1| Pc22g12060 [Penicillium chrysogenum Wisconsin 54-1255] emb|CAP98494.1| Pc22g12060 [Penicillium chrysogenum Wisconsin 54-1255]	2e-27	lcl|B6HR23_PENCW/47-173 PF01522.16;Polysacc_deac_1;	2e-24	-	GO:0008061,chitin binding;GO:0005975,carbohydrate metabolic process;GO:0003824,catalytic activity;GO:0016810,hydrolase activity, acting on carbon-nitrogen (but not peptide) bonds	-	-	-
comp181_c1_seq1		comp181_c1_seq1	down	1.09	0.31	-1.81399	1	0.516708	0.821514	1	1	0.999993	-	-	121	-	-	-	-	-	-	-	-	-	-	-	-	-	-	-
comp18234_c0_seq1		comp18234_c0_seq1	down	0.19	0	#NAME?	1	1	NA	1	1	NA	-	-	115	-	-	-	-	-	-	-	-	-	-	-	-	-	-	-
comp18284_c0_seq1		comp18284_c0_seq1	down	0.16	0	#NAME?	1	1	NA	1	1	NA	-	-	138	-	-	-	-	-	-	-	-	-	-	-	-	-	-	-
comp18290_c0_seq1		comp18290_c0_seq1	down	0.36	0	#NAME?	1	1	NA	1	1	NA	-	-	122	-	-	-	-	-	-	-	-	-	-	-	-	-	-	-
comp18318_c0_seq1		comp18318_c0_seq1	down	0.39	0	#NAME?	1	1	NA	1	1	NA	-	-	112	-	-	-	-	-	-	-	-	-	-	-	-	-	-	-
comp18333_c0_seq1		comp18333_c0_seq1	down	0.6	0	#NAME?	1	0.516708	NA	1	1	NA	-	-	109	-	-	-	-	-	-	-	-	-	-	-	-	-	-	-
comp18344_c0_seq1		comp18344_c0_seq1	down	0.2	0	#NAME?	1	1	NA	1	1	NA	-	-	112	-	-	-	-	-	-	-	-	-	-	-	-	-	-	-
comp18387_c0_seq1	GBSP01012055	comp18387_c0_seq1	down	0.18	0.08	-1.16993	1	1	0.0745734	1	1	0.933796	-	-	484	-	-	-	-	-	-	-	-	-	-	-	-	-	-	-
comp18394_c0_seq1		comp18394_c0_seq1	down	0.2	0	#NAME?	1	1	NA	1	1	NA	-	-	107	-	-	-	-	-	-	-	-	-	-	-	-	-	-	-
comp18403_c0_seq1		comp18403_c0_seq1	down	0.17	0	#NAME?	1	1	NA	1	1	NA	-	-	132	-	-	-	-	-	-	-	-	-	-	-	-	-	-	-
comp18412_c0_seq1	GBSP01011919	comp18412_c0_seq1	down	0.74	0	#NAME?	1	0.516708	NA	1	1	NA	-	-	236	-	-	-	-	tr|B8MF12|B8MF12_TALSN MFS drug efflux transporter, putative OS=Talaromyces stipitatus (strain ATCC 10500 / CBS 375.48 / QM 6759 / NRRL 1006) GN=TSTA_009060 PE=4 SV=1	2e-28	ref|XP_002483015.1| MFS drug efflux transporter, putative [Talaromyces stipitatus ATCC 10500] gb|EED15781.1| MFS drug efflux transporter, putative [Talaromyces stipitatus ATCC 10500]	2e-28	lcl|B8MF12_TALSN/38-439 PF07690.11;MFS_1;	2e-29	-	GO:0055085,transmembrane transport;GO:0016021,integral to membrane	-	-	-
comp18416_c0_seq1		comp18416_c0_seq1	down	0.2	0	#NAME?	1	1	NA	1	1	NA	-	-	107	-	-	-	-	-	-	-	-	-	-	-	-	-	-	-
comp18489_c0_seq1		comp18489_c0_seq1	down	0.39	0	#NAME?	1	1	NA	1	1	NA	-	-	113	-	-	-	-	-	-	-	-	-	-	-	-	-	-	-
comp18495_c0_seq1		comp18495_c0_seq1	down	0.36	0	#NAME?	1	1	NA	1	1	NA	-	-	122	-	-	-	-	-	-	-	-	-	-	-	-	-	-	-
comp18513_c0_seq1	GBSP01011988	comp18513_c0_seq1	down	0.2	0	#NAME?	1	1	NA	1	1	NA	-	-	217	-	-	-	-	-	-	-	-	-	-	-	-	-	-	-
comp18525_c0_seq1	GBSP01012634	comp18525_c0_seq1	down	0.19	0	#NAME?	1	1	NA	1	1	NA	-	-	451	sp|O82289|SRO1_ARATH Probable inactive poly [ADP-ribose] polymerase SRO1 OS=Arabidopsis thaliana GN=SRO1 PE=1 SV=2	8e-27	-	-	tr|G1FI00|G1FI00_9POAL SRO1 OS=Thinopyrum ponticum x Triticum aestivum PE=2 SV=1	2e-41	ref|XP_003560570.1| PREDICTED: inactive poly [ADP-ribose] polymerase RCD1-like [Brachypodium distachyon]	1e-42	-	-	-	GO:0003950,NAD+ ADP-ribosyltransferase activity	-	-	-
comp18552_c0_seq1		comp18552_c0_seq1	down	0.18	0	#NAME?	1	1	NA	1	1	NA	-	-	119	-	-	-	-	-	-	-	-	-	-	-	-	-	-	-
comp18555_c0_seq1		comp18555_c0_seq1	down	0.19	0	#NAME?	1	1	NA	1	1	NA	-	-	114	-	-	-	-	-	-	-	-	-	-	-	-	-	-	-
comp18559_c0_seq1	GBSP01012643	comp18559_c0_seq1	down	0.66	0.16	-2.04439	1	0.516708	0.560067	1	1	0.999993	-	-	232	-	-	-	-	tr|B8NHD6|B8NHD6_ASPFN Putative uncharacterized protein OS=Aspergillus flavus (strain ATCC 200026 / FGSC A1120 / NRRL 3357 / JCM 12722 / SRRC 167) GN=AFLA_135410 PE=4 SV=1	5e-40	ref|XP_002379554.1| conserved hypothetical protein [Aspergillus flavus NRRL3357] gb|EED50778.1| conserved hypothetical protein [Aspergillus flavus NRRL3357]	5e-40	lcl|B8NHD6_ASPFN/140-449 PF01053.15;Cys_Met_Meta_PP;	1e-42	-	GO:0008152,metabolic process;GO:0006520,cellular amino acid metabolic process;GO:0003824,catalytic activity;GO:0030170,pyridoxal phosphate binding	-	-	-
comp18567_c0_seq1	GBSP01012667	comp18567_c0_seq1	down	0.63	0.1	-2.65535	1	0.516708	0.562611	1	1	0.999993	-	-	382	-	-	-	-	-	-	-	-	-	-	-	-	-	-	-
comp18637_c0_seq1		comp18637_c0_seq1	down	0.23	0.1	-1.20163	1	1	0.1249	1	1	0.979107	-	-	193	-	-	-	-	-	-	-	-	-	-	-	-	-	-	-
comp18658_c0_seq2		comp18658_c0_seq2	down	0.3	0	#NAME?	1	1	NA	1	1	NA	-	-	148	-	-	-	-	-	-	-	-	-	-	-	-	-	-	-
comp18668_c0_seq1		comp18668_c0_seq1	down	0.18	0	#NAME?	1	1	NA	1	1	NA	-	-	124	-	-	-	-	-	-	-	-	-	-	-	-	-	-	-
comp28533_c0_seq1		comp28533_c0_seq1	down	0.31	0	#NAME?	1	1	NA	1	1	NA	RAB11A	Ras-related protein Rab-11A	142	sp|Q9FJH0|RAA1F_ARATH Ras-related protein RABA1f OS=Arabidopsis thaliana GN=RABA1F PE=2 SV=1	4e-24	gnl|CDD|206660 cd01868, Rab11_like, Rab GTPase family 11 (Rab11)-like includes Rab11a, Rab11b, and Rab25. Rab11a, Rab11b, and Rab25 are closely related, evolutionary conserved Rab proteins that are differentially expressed. Rab11a is ubiquitously synthesized, Rab11b is enriched in brain and heart and Rab25 is only found in epithelia. Rab11/25 proteins seem to regulate recycling pathways from endo…	2e-35	tr|D7MUE9|D7MUE9_ARALL Putative uncharacterized protein OS=Arabidopsis lyrata subsp. lyrata GN=ARALYDRAFT_919325 PE=3 SV=1	1e-22	ref|XP_002864709.1| hypothetical protein ARALYDRAFT_919325 [Arabidopsis lyrata subsp. lyrata] gb|EFH40968.1| hypothetical protein ARALYDRAFT_919325 [Arabidopsis lyrata subsp. lyrata]	1e-22	lcl|C0PMK8_MAIZE/14-104 PF00071.17;Ras;	5e-23	URT	GO:0016020,membrane;GO:0016787,hydrolase activity;GO:0007264,small GTPase mediated signal transduction;GO:0000166,nucleotide binding;GO:0005525,GTP binding;GO:0005886,plasma membrane;GO:0015031,protein transport	-	K07904	ko04144, Endocytosis;ko04961, Endocrine and other factor-regulated calcium reabsorption;ko04962, Vasopressin-regulated water reabsorption;ko04972, Pancreatic secretion;
comp18687_c0_seq1	GBSP01011684	comp18687_c0_seq1	down	0.33	0	#NAME?	1	1	NA	1	1	NA	-	-	268	-	-	gnl|CDD|201884 pfam01607, CBM_14, Chitin binding Peritrophin-A domain. This domain is called the Peritrophin-A domain and is found in chitin binding proteins particularly peritrophic matrix proteins of insects and animal chitinases. Copies of the domain are also found in some baculoviruses. Relevant references that describe proteins with this domain include. It is an extracellular domain that con…	3e-12	tr|A1D8U2|A1D8U2_NEOFI Chitin binding Peritrophin-A domain protein OS=Neosartorya fischeri (strain ATCC 1020 / DSM 3700 / FGSC A1164 / NRRL 181) GN=NFIA_113330 PE=4 SV=1	2e-16	ref|XP_001262700.1| chitin binding Peritrophin-A domain protein [Neosartorya fischeri NRRL 181] gb|EAW20803.1| chitin binding Peritrophin-A domain protein [Neosartorya fischeri NRRL 181]	2e-16	lcl|A1D0N7_NEOFI/24-77 PF01607.19;CBM_14;	9e-17	-	GO:0008061,chitin binding;GO:0006030,chitin metabolic process;GO:0005576,extracellular region	-	-	-
comp18692_c0_seq1	GBSP01012372	comp18692_c0_seq1	down	0.42	0.18	-1.22239	1	1	0.313646	1	1	0.999993	-	-	415	-	-	-	-	-	-	-	-	-	-	-	-	-	-	-
comp354_c0_seq121	GBSP01003774	comp354_c0_seq121	down	3.88	1.59	-1.28703	0.874165	0.375578	0.635734	1	1	0.999993	RAS	Ras family, other	203	-	-	gnl|CDD|206642 cd00876, Ras, Rat sarcoma (Ras) family of small guanosine triphosphatases (GTPases). The Ras family of the Ras superfamily includes classical N-Ras, H-Ras, and K-Ras, as well as R-Ras, Rap, Ral, Rheb, Rhes, ARHI, RERG, Rin/Rit, RSR1, RRP22, Ras2, Ras-dva, and RGK proteins. Ras proteins regulate cell growth, proliferation and differentiation. Ras is activated by guanine nucleotide e…	2e-33	tr|B6HEW8|B6HEW8_PENCW Pc20g08380 protein OS=Penicillium chrysogenum (strain ATCC 28089 / DSM 1075 / Wisconsin 54-1255) GN=Pc20g08380 PE=4 SV=1	0	ref|XP_002563361.1| Pc20g08380 [Penicillium chrysogenum Wisconsin 54-1255] emb|CAP86167.1| Pc20g08380 [Penicillium chrysogenum Wisconsin 54-1255]	0	lcl|B6HEW9_PENCW/11-167 PF00071.17;Ras;	4e-71	-	GO:0007165,signal transduction;GO:0006355,regulation of transcription, DNA-dependent;GO:0043565,sequence-specific DNA binding;GO:0008270,zinc ion binding;GO:0006351,transcription, DNA-dependent;GO:0004871,signal transducer activity;GO:0003700,sequence-specific DNA binding transcription factor activity	-	K07974	-
comp18720_c0_seq1		comp18720_c0_seq1	down	0.55	0.19	-1.53343	1	0.516708	0.439427	1	1	0.999993	-	-	198	-	-	-	-	-	-	-	-	-	-	-	-	-	-	-
comp18744_c0_seq1		comp18744_c0_seq1	down	0.21	0	#NAME?	1	1	NA	1	1	NA	-	-	104	-	-	-	-	-	-	-	-	-	-	-	-	-	-	-
comp18850_c0_seq1		comp18850_c0_seq1	down	0.48	0.1	-2.26303	1	1	0.400899	1	1	0.999993	-	-	183	-	-	-	-	-	-	-	-	-	-	-	-	-	-	-
comp18851_c0_seq1		comp18851_c0_seq1	down	0.18	0	#NAME?	1	1	NA	1	1	NA	-	-	122	-	-	-	-	-	-	-	-	-	-	-	-	-	-	-
comp18923_c0_seq1		comp18923_c0_seq1	down	0.19	0	#NAME?	1	1	NA	1	1	NA	-	-	113	-	-	-	-	-	-	-	-	-	-	-	-	-	-	-
comp18931_c0_seq1		comp18931_c0_seq1	down	0.14	0	#NAME?	1	1	NA	1	1	NA	-	-	152	-	-	-	-	-	-	-	-	-	-	-	-	-	-	-
comp18942_c0_seq1		comp18942_c0_seq1	down	0.2	0	#NAME?	1	1	NA	1	1	NA	-	-	107	-	-	-	-	-	-	-	-	-	-	-	-	-	-	-
comp18979_c0_seq2		comp18979_c0_seq2	down	0.19	0	#NAME?	1	1	NA	1	1	NA	-	-	113	-	-	-	-	-	-	-	-	-	-	-	-	-	-	-
comp19064_c0_seq1	GBSP01012397	comp19064_c0_seq1	down	0.73	0	#NAME?	1	0.516708	NA	1	1	NA	-	-	240	-	-	-	-	tr|B6H8Z7|B6H8Z7_PENCW Pc16g04670 protein OS=Penicillium chrysogenum (strain ATCC 28089 / DSM 1075 / Wisconsin 54-1255) GN=Pc16g04670 PE=3 SV=1	2e-15	ref|XP_002560818.1| Pc16g04670 [Penicillium chrysogenum Wisconsin 54-1255] emb|CAP93137.1| Pc16g04670 [Penicillium chrysogenum Wisconsin 54-1255]	2e-15	-	-	-	GO:0006810,transport;GO:0055085,transmembrane transport;GO:0005524,ATP binding;GO:0042626,ATPase activity, coupled to transmembrane movement of substances;GO:0016787,hydrolase activity;GO:0000166,nucleotide binding;GO:0006200,ATP catabolic process;GO:0016021,integral to membrane;GO:0017111,nucleoside-triphosphatase activity;GO:0016887,ATPase activity	-	-	-
comp19065_c0_seq1	GBSP01012153	comp19065_c0_seq1	down	0.11	0	#NAME?	1	1	NA	1	1	NA	-	-	386	-	-	-	-	-	-	-	-	-	-	-	-	-	-	-
comp19088_c0_seq1	GBSP01012212	comp19088_c0_seq1	down	0.6	0.29	-1.04891	1	0.516708	0.445255	1	1	0.999993	-	-	330	-	-	-	-	-	-	-	-	-	-	-	-	-	-	-
comp19089_c0_seq1	GBSP01012058	comp19089_c0_seq1	down	0.22	0.03	-2.87447	1	1	0.101501	1	1	0.94834	E3.4.23.40	phytepsin	608	sp|P42210|ASPR_HORVU Phytepsin OS=Hordeum vulgare PE=1 SV=1	5e-117	gnl|CDD|133162 cd06098, phytepsin, Phytepsin, a plant homolog of mammalian lysosomal pepsins. Phytepsin, a plant homolog of mammalian lysosomal pepsins, resides in grains, roots, stems, leaves and flowers. Phytepsin may participate in metabolic turnover and in protein processing events. In addition, it highly expressed in several plant tissues undergoing apoptosis. Phytepsin contains an internal …	1e-135	tr|Q401N7|Q401N7_WHEAT Aspartic proteinase OS=Triticum aestivum GN=WAP1 PE=2 SV=1	2e-115	pdb|1QDM|A Chain A, Crystal Structure Of Prophytepsin, A Zymogen Of A Barley Vacuolar Aspartic Proteinase. pdb|1QDM|B Chain B, Crystal Structure Of Prophytepsin, A Zymogen Of A Barley Vacuolar Aspartic Proteinase. pdb|1QDM|C Chain C, Crystal Structure Of Prophytepsin, A Zymogen Of A Barley Vacuolar Aspartic Proteinase.	6e-116	lcl|ASPR_HORVU/83-507 PF00026.18;Asp;	3e-117	O	GO:0016020,membrane;GO:0005792,microsome;GO:0005783,endoplasmic reticulum;GO:0008233,peptidase activity;GO:0005578,proteinaceous extracellular matrix;GO:0005773,vacuole;GO:0004190,aspartic-type endopeptidase activity;GO:0000326,protein storage vacuole;GO:0005618,cell wall;GO:0006508,proteolysis;GO:0016787,hydrolase activity;GO:0005576,extracellular region;GO:0006629,lipid metabolic process	EC:3.4.23.40	K08245	-
comp1911_c0_seq1	GBSP01001863	comp1911_c0_seq1	down	13.6	4.13	-1.71939	0.994351	0.0217936	0.0612282	1	1	0.897055	-	-	243	-	-	-	-	-	-	-	-	-	-	-	-	-	-	-
comp19131_c0_seq1		comp19131_c0_seq1	down	0.21	0	#NAME?	1	1	NA	1	1	NA	-	-	105	-	-	-	-	-	-	-	-	-	-	-	-	-	-	-
comp19195_c0_seq1		comp19195_c0_seq1	down	0.54	0	#NAME?	1	0.516708	NA	1	1	NA	-	-	161	-	-	-	-	tr|A4VYJ1|A4VYJ1_STRS2 Putative uncharacterized protein OS=Streptococcus suis (strain 98HAH33) GN=SSU98_0020 PE=4 SV=1	7e-24	gb|ABP91180.1| unknown protein [Streptococcus suis 98HAH33] gb|ABP91259.1| unknown protein [Streptococcus suis 98HAH33] gb|ABP91490.1| unknown protein [Streptococcus suis 98HAH33] gb|ABP91585.1| unknown protein [Streptococcus suis 98HAH33]	6e-24	lcl|A4VYJ1_STRS2/1-89 PB001237; Pfam-B_1237;	2e-18	-	-	-	-	-
comp19234_c0_seq1		comp19234_c0_seq1	down	0.73	0	#NAME?	1	0.516708	NA	1	1	NA	-	-	180	-	-	-	-	-	-	-	-	-	-	-	-	-	-	-
comp19254_c0_seq1	GBSP01012265	comp19254_c0_seq1	down	0.16	0	#NAME?	1	1	NA	1	1	NA	-	-	278	-	-	-	-	-	-	-	-	-	-	-	-	-	-	-
comp19262_c0_seq1	GBSP01011800	comp19262_c0_seq1	down	0.22	0	#NAME?	1	1	NA	1	1	NA	-	-	298	-	-	-	-	tr|A1DKS6|A1DKS6_NEOFI Cytochrome P450 oxidoreductase, putative OS=Neosartorya fischeri (strain ATCC 1020 / DSM 3700 / FGSC A1164 / NRRL 181) GN=NFIA_047320 PE=4 SV=1	1e-39	ref|XP_001257294.1| Cytochrome P450 oxidoreductase, putative [Neosartorya fischeri NRRL 181] gb|EAW15397.1| Cytochrome P450 oxidoreductase, putative [Neosartorya fischeri NRRL 181]	1e-39	lcl|A1DKS6_NEOFI/46-532 PF00067.17;p450;	2e-38	-	GO:0009055,electron carrier activity;GO:0020037,heme binding;GO:0016705,oxidoreductase activity, acting on paired donors, with incorporation or reduction of molecular oxygen;GO:0005506,iron ion binding;GO:0055114,oxidation-reduction process	-	-	-
comp19268_c0_seq1		comp19268_c0_seq1	down	0.2	0	#NAME?	1	1	NA	1	1	NA	-	-	107	-	-	-	-	-	-	-	-	-	-	-	-	-	-	-
comp19272_c0_seq1	GBSP01012378	comp19272_c0_seq1	down	0.22	0.05	-2.1375	1	1	0.106181	1	1	0.94834	ABCF2	ATP-binding cassette, subfamily F, member 2	712	sp|Q9FJH6|AB1F_ARATH ABC transporter F family member 1 OS=Arabidopsis thaliana GN=ABCF1 PE=1 SV=1	3e-107	gnl|CDD|178622 PLN03073, PLN03073, ABC transporter F family; Provisional.	4e-51	tr|B9HQM5|B9HQM5_POPTR ABC transporter family protein OS=Populus trichocarpa GN=POPTRDRAFT_650512 PE=3 SV=1	1e-115	ref|XP_002314297.1| ABC transporter family protein [Populus trichocarpa] gb|EEE88252.1| ABC transporter family protein [Populus trichocarpa]	1e-115	lcl|F1B3C2_PTEVI/52-245 PF00005.22;ABC_tran;	4e-86	RJE	GO:0016787,hydrolase activity;GO:0005524,ATP binding;GO:0000166,nucleotide binding;GO:0015439,heme-transporting ATPase activity;GO:0017111,nucleoside-triphosphatase activity;GO:0006200,ATP catabolic process;GO:0016887,ATPase activity	-	K06185	-
comp19302_c0_seq1		comp19302_c0_seq1	down	0.19	0	#NAME?	1	1	NA	1	1	NA	-	-	117	-	-	-	-	-	-	-	-	-	-	-	-	-	-	-
comp19309_c0_seq1		comp19309_c0_seq1	down	0.33	0	#NAME?	1	1	NA	1	1	NA	RP-S3e, RPS3	small subunit ribosomal protein S3e	199	sp|Q9FJA6|RS33_ARATH 40S ribosomal protein S3-3 OS=Arabidopsis thaliana GN=RPS3C PE=1 SV=1	4e-23	gnl|CDD|185435 PTZ00084, PTZ00084, 40S ribosomal protein S3; Provisional.	5e-28	tr|D7TZU1|D7TZU1_VITVI Putative uncharacterized protein OS=Vitis vinifera GN=VIT_09s0002g01460 PE=3 SV=1	1e-22	ref|XP_003548260.1| PREDICTED: 40S ribosomal protein S3-3-like [Glycine max]	7e-23	lcl|Q1WLZ2_CHLIN/20-96 PF07650.12;KH_2;	4e-11	J	GO:0005840,ribosome;GO:0003723,RNA binding;GO:0030529,ribonucleoprotein complex;GO:0006412,translation;GO:0005622,intracellular;GO:0003735,structural constituent of ribosome;GO:0015935,small ribosomal subunit	-	K02985	ko03010, Ribosome;
comp1930_c0_seq3	GBSP01006558	comp1930_c0_seq3	down	19.12	5.38	-1.8294	0.998681	0.00531143	0.0159636	1	1	0.505989	ARO8	aromatic amino acid aminotransferase I	2580	sp|O14192|AATR1_SCHPO Aromatic amino acid aminotransferase C56E4.03 OS=Schizosaccharomyces pombe (strain 972 / ATCC 24843) GN=SPAC56E4.03 PE=2 SV=1	2e-63	-	-	tr|Q2UA87|Q2UA87_ASPOR Aromatic amino acid aminotransferase and related proteins OS=Aspergillus oryzae (strain ATCC 42149 / RIB 40) GN=AO090102000498 PE=4 SV=1	0	ref|XP_001822661.1| aromatic amino acid aminotransferase [Aspergillus oryzae RIB40] dbj|BAE61528.1| unnamed protein product [Aspergillus oryzae RIB40]	0	lcl|Q5AU58_EMENI/78-548 PF00155.16;Aminotran_1_2;	0	E	GO:0016769,transferase activity, transferring nitrogenous groups;GO:0009058,biosynthetic process;GO:0008483,transaminase activity;GO:0016740,transferase activity;GO:0003824,catalytic activity;GO:0030170,pyridoxal phosphate binding	EC:2.6.1.57 2.6.1.27 2.6.1.5	K00838	ko00130, Ubiquinone and other terpenoid-quinone biosynthesis;ko00270, Cysteine and methionine metabolism;ko00300, Lysine biosynthesis;ko00350, Tyrosine metabolism;ko00360, Phenylalanine metabolism;ko00380, Tryptophan metabolism;ko00400, Phenylalanine, tyrosine and tryptophan biosynthesis;ko00401, Novobiocin biosynthesis;ko00950, Isoquinoline alkaloid biosynthesis;ko00960, Tropane, piperidine and …
comp1930_c0_seq4	GBSP01006559	comp1930_c0_seq4	down	20.01	5.57	-1.84497	0.997864	0.00753597	0.0127865	1	1	0.446293	ARO8	aromatic amino acid aminotransferase I	2523	sp|O14192|AATR1_SCHPO Aromatic amino acid aminotransferase C56E4.03 OS=Schizosaccharomyces pombe (strain 972 / ATCC 24843) GN=SPAC56E4.03 PE=2 SV=1	2e-63	-	-	tr|Q2UA87|Q2UA87_ASPOR Aromatic amino acid aminotransferase and related proteins OS=Aspergillus oryzae (strain ATCC 42149 / RIB 40) GN=AO090102000498 PE=4 SV=1	0	ref|XP_001822661.1| aromatic amino acid aminotransferase [Aspergillus oryzae RIB40] dbj|BAE61528.1| unnamed protein product [Aspergillus oryzae RIB40]	0	lcl|Q5AU58_EMENI/78-548 PF00155.16;Aminotran_1_2;	0	E	GO:0016769,transferase activity, transferring nitrogenous groups;GO:0009058,biosynthetic process;GO:0008483,transaminase activity;GO:0016740,transferase activity;GO:0003824,catalytic activity;GO:0030170,pyridoxal phosphate binding	EC:2.6.1.57 2.6.1.27 2.6.1.5	K00838	ko00130, Ubiquinone and other terpenoid-quinone biosynthesis;ko00270, Cysteine and methionine metabolism;ko00300, Lysine biosynthesis;ko00350, Tyrosine metabolism;ko00360, Phenylalanine metabolism;ko00380, Tryptophan metabolism;ko00400, Phenylalanine, tyrosine and tryptophan biosynthesis;ko00401, Novobiocin biosynthesis;ko00950, Isoquinoline alkaloid biosynthesis;ko00960, Tropane, piperidine and …
comp1930_c0_seq5	GBSP01006560	comp1930_c0_seq5	down	19.15	5.39	-1.82899	0.998681	0.00531143	0.0158848	1	1	0.504464	ARO8	aromatic amino acid aminotransferase I	2521	sp|O14192|AATR1_SCHPO Aromatic amino acid aminotransferase C56E4.03 OS=Schizosaccharomyces pombe (strain 972 / ATCC 24843) GN=SPAC56E4.03 PE=2 SV=1	2e-63	-	-	tr|Q2UA87|Q2UA87_ASPOR Aromatic amino acid aminotransferase and related proteins OS=Aspergillus oryzae (strain ATCC 42149 / RIB 40) GN=AO090102000498 PE=4 SV=1	0	ref|XP_001822661.1| aromatic amino acid aminotransferase [Aspergillus oryzae RIB40] dbj|BAE61528.1| unnamed protein product [Aspergillus oryzae RIB40]	0	lcl|Q5AU58_EMENI/78-548 PF00155.16;Aminotran_1_2;	0	E	GO:0016769,transferase activity, transferring nitrogenous groups;GO:0009058,biosynthetic process;GO:0008483,transaminase activity;GO:0016740,transferase activity;GO:0003824,catalytic activity;GO:0030170,pyridoxal phosphate binding	EC:2.6.1.57 2.6.1.27 2.6.1.5	K00838	ko00130, Ubiquinone and other terpenoid-quinone biosynthesis;ko00270, Cysteine and methionine metabolism;ko00300, Lysine biosynthesis;ko00350, Tyrosine metabolism;ko00360, Phenylalanine metabolism;ko00380, Tryptophan metabolism;ko00400, Phenylalanine, tyrosine and tryptophan biosynthesis;ko00401, Novobiocin biosynthesis;ko00950, Isoquinoline alkaloid biosynthesis;ko00960, Tropane, piperidine and …
comp1930_c0_seq6	GBSP01006561	comp1930_c0_seq6	down	20.06	5.59	-1.8434	0.997864	0.00753597	0.0127124	1	1	0.444302	ARO8	aromatic amino acid aminotransferase I	2464	sp|O14192|AATR1_SCHPO Aromatic amino acid aminotransferase C56E4.03 OS=Schizosaccharomyces pombe (strain 972 / ATCC 24843) GN=SPAC56E4.03 PE=2 SV=1	2e-63	-	-	tr|Q2UA87|Q2UA87_ASPOR Aromatic amino acid aminotransferase and related proteins OS=Aspergillus oryzae (strain ATCC 42149 / RIB 40) GN=AO090102000498 PE=4 SV=1	0	ref|XP_001822661.1| aromatic amino acid aminotransferase [Aspergillus oryzae RIB40] dbj|BAE61528.1| unnamed protein product [Aspergillus oryzae RIB40]	0	lcl|Q5AU58_EMENI/78-548 PF00155.16;Aminotran_1_2;	0	E	GO:0016769,transferase activity, transferring nitrogenous groups;GO:0009058,biosynthetic process;GO:0008483,transaminase activity;GO:0016740,transferase activity;GO:0003824,catalytic activity;GO:0030170,pyridoxal phosphate binding	EC:2.6.1.57 2.6.1.27 2.6.1.5	K00838	ko00130, Ubiquinone and other terpenoid-quinone biosynthesis;ko00270, Cysteine and methionine metabolism;ko00300, Lysine biosynthesis;ko00350, Tyrosine metabolism;ko00360, Phenylalanine metabolism;ko00380, Tryptophan metabolism;ko00400, Phenylalanine, tyrosine and tryptophan biosynthesis;ko00401, Novobiocin biosynthesis;ko00950, Isoquinoline alkaloid biosynthesis;ko00960, Tropane, piperidine and …
comp19336_c0_seq2		comp19336_c0_seq2	down	0.16	0	#NAME?	1	1	NA	1	1	NA	ALDO, fbaB	fructose-bisphosphate aldolase, class I	141	sp|O65735|ALF_CICAR Fructose-bisphosphate aldolase, cytoplasmic isozyme OS=Cicer arietinum GN=ALDC PE=2 SV=1	2e-24	gnl|CDD|178074 PLN02455, PLN02455, fructose-bisphosphate aldolase.	1e-35	tr|Q9SXU3|Q9SXU3_CICAR Fructose-bisphosphate aldolase (Fragment) OS=Cicer arietinum PE=2 SV=1	5e-24	dbj|BAA76430.1| fructose-bisphosphate aldolase [Cicer arietinum]	5e-24	lcl|ALF_CICAR/11-359 PF00274.14;Glycolytic;	4e-21	G	GO:0016829,lyase activity;GO:0008152,metabolic process;GO:0004332,fructose-bisphosphate aldolase activity;GO:0006096,glycolysis;GO:0003824,catalytic activity;GO:0005737,cytoplasm	EC:4.1.2.13	K01623	ko00010, Glycolysis / Gluconeogenesis;ko00030, Pentose phosphate pathway;ko00051, Fructose and mannose metabolism;ko00710, Carbon fixation in photosynthetic organisms;
comp19366_c0_seq1		comp19366_c0_seq1	down	0.22	0	#NAME?	1	1	NA	1	1	NA	-	-	198	sp|P14009|14KD_DAUCA 14 kDa proline-rich protein DC2.15 OS=Daucus carota PE=2 SV=1	8e-12	gnl|CDD|72937 cd01958, HPS_like, HPS_like: Hydrophobic Protein from Soybean (HPS)-like subfamily; composed of proteins with similarity to HPS, a small hydrophobic protein with unknown function related to cereal-type alpha-amylase inhibitors and lipid transfer proteins. In addition to HPS, members of this subfamily include a hybrid proline-rich protein (HyPRP) from maize, a dark-inducible protein …	8e-17	tr|C3SAB4|C3SAB4_BRADI Proline-rich protein OS=Brachypodium distachyon PE=4 SV=1	1e-16	ref|XP_003559027.1| PREDICTED: uncharacterized protein LOC100840668 [Brachypodium distachyon] gb|ACF22748.1| proline-rich protein [Brachypodium distachyon]	1e-16	lcl|C3SAB4_BRADI/98-185 PF00234.17;Tryp_alpha_amyl;	5e-18	-	GO:0016020,membrane;GO:0006869,lipid transport;GO:0016021,integral to membrane	-	-	-
comp19372_c0_seq1		comp19372_c0_seq1	down	0.64	0.14	-2.19265	1	0.516708	0.551186	1	1	0.999993	-	-	137	-	-	-	-	tr|F2RMZ8|F2RMZ8_TRIT1 MFS multidrug transporter OS=Trichophyton tonsurans (strain CBS 112818) GN=TESG_00269 PE=4 SV=1	2e-15	gb|EGE09164.1| MFS multidrug transporter [Trichophyton equinum CBS 127.97]	2e-15	-	-	-	GO:0055085,transmembrane transport;GO:0016021,integral to membrane	-	-	-
comp19382_c0_seq1	GBSP01012366	comp19382_c0_seq1	down	0.52	0	#NAME?	1	0.516708	NA	1	1	NA	-	-	212	-	-	-	-	-	-	-	-	-	-	-	-	-	-	-
comp19386_c0_seq1	GBSP01011791	comp19386_c0_seq1	down	0.19	0	#NAME?	1	1	NA	1	1	NA	-	-	231	-	-	-	-	tr|F1DGA9|F1DGA9_COFAR Plant glycogenin-like starch initiation protein (Fragment) OS=Coffea arabica GN=MA29G21.16 PE=4 SV=1	7e-22	gb|ADY38797.1| plant glycogenin-like starch initiation protein [Coffea arabica]	6e-22	lcl|A5C5C7_VITVI/291-429 PB041290; Pfam-B_41290;	1e-23	-	GO:0008408,3'-5' exonuclease activity;GO:0016757,transferase activity, transferring glycosyl groups;GO:0008466,glycogenin glucosyltransferase activity;GO:0005622,intracellular;GO:0016740,transferase activity;GO:0006139,nucleobase-containing compound metabolic process;GO:0003676,nucleic acid binding	-	-	-
comp19391_c0_seq1	GBSP01012500	comp19391_c0_seq1	down	0.07	0	#NAME?	1	1	NA	1	1	NA	UGP2, galU, galF	UTP--glucose-1-phosphate uridylyltransferase	292	sp|Q9SDX3|UGPA_MUSAC UTP--glucose-1-phosphate uridylyltransferase OS=Musa acuminata GN=UGPA PE=2 SV=1	2e-55	gnl|CDD|178092 PLN02474, PLN02474, UTP--glucose-1-phosphate uridylyltransferase.	5e-69	tr|C0P675|C0P675_MAIZE Putative uncharacterized protein OS=Zea mays PE=2 SV=1	1e-54	ref|NP_001168516.1| uncharacterized protein LOC100382295 [Zea mays] gb|ACN28491.1| unknown [Zea mays]	1e-54	lcl|C0P675_MAIZE/23-232 PF01704.13;UDPGP;	1e-55	G	GO:0008152,metabolic process;GO:0016779,nucleotidyltransferase activity;GO:0003983,UTP:glucose-1-phosphate uridylyltransferase activity;GO:0016740,transferase activity;GO:0005737,cytoplasm	EC:2.7.7.9	K00963	ko00040, Pentose and glucuronate interconversions;ko00052, Galactose metabolism;ko00500, Starch and sucrose metabolism;ko00520, Amino sugar and nucleotide sugar metabolism;
comp19401_c0_seq1	GBSP01011910	comp19401_c0_seq1	down	0.17	0	#NAME?	1	1	NA	1	1	NA	-	-	378	-	-	-	-	-	-	-	-	-	-	-	-	-	-	-
comp19402_c0_seq1		comp19402_c0_seq1	down	0.72	0	#NAME?	1	0.516708	NA	1	1	NA	-	-	153	-	-	-	-	-	-	-	-	-	-	-	-	-	-	-
comp19418_c0_seq1	GBSP01012023	comp19418_c0_seq1	down	0.43	0.09	-2.25634	1	1	0.347281	1	1	0.999993	-	-	204	-	-	-	-	-	-	-	-	-	-	-	-	-	-	-
comp19420_c0_seq1		comp19420_c0_seq1	down	0.16	0	#NAME?	1	1	NA	1	1	NA	-	-	139	-	-	-	-	tr|Q0CJS0|Q0CJS0_ASPTN Putative uncharacterized protein OS=Aspergillus terreus (strain NIH 2624 / FGSC A1156) GN=ATEG_06064 PE=4 SV=1	7e-09	ref|XP_001215242.1| conserved hypothetical protein [Aspergillus terreus NIH2624] gb|EAU33825.1| conserved hypothetical protein [Aspergillus terreus NIH2624]	6e-09	-	-	-	-	-	-	-
comp19436_c0_seq1	GBSP01012632	comp19436_c0_seq1	down	0.14	0	#NAME?	1	1	NA	1	1	NA	-	-	308	-	-	-	-	-	-	-	-	-	-	-	-	-	-	-
comp19489_c0_seq1		comp19489_c0_seq1	down	0.13	0	#NAME?	1	1	NA	1	1	NA	-	-	164	-	-	-	-	-	-	-	-	-	-	-	-	-	-	-
comp19515_c0_seq1		comp19515_c0_seq1	down	0.89	0	#NAME?	1	0.516708	NA	1	1	NA	-	-	123	-	-	-	-	-	-	-	-	-	-	-	-	-	-	-
comp19534_c0_seq1	GBSP01012375	comp19534_c0_seq1	down	0.73	0.16	-2.18982	1	0.516708	0.625836	1	1	0.999993	-	-	239	-	-	-	-	tr|E9EJS9|E9EJS9_METAR Putative uncharacterized protein OS=Metarhizium robertsii (strain ARSEF 23 / ATCC MYA-3075) GN=MAA_00888 PE=3 SV=1	2e-09	gb|EFZ03814.1| hypothetical protein MAA_00888 [Metarhizium anisopliae ARSEF 23]	2e-09	lcl|B6H8R0_PENCW/1-413 PB003769; Pfam-B_3769;	2e-06	-	GO:0005634,nucleus;GO:0003677,DNA binding;GO:0006355,regulation of transcription, DNA-dependent;GO:0043565,sequence-specific DNA binding;GO:0006351,transcription, DNA-dependent;GO:0003700,sequence-specific DNA binding transcription factor activity;GO:0046983,protein dimerization activity	-	-	-
comp19556_c0_seq1		comp19556_c0_seq1	down	0.22	0	#NAME?	1	1	NA	1	1	NA	-	-	198	-	-	-	-	-	-	-	-	-	-	-	-	-	-	-
comp19586_c0_seq1	GBSP01012637	comp19586_c0_seq1	down	0.12	0	#NAME?	1	1	NA	1	1	NA	-	-	351	-	-	-	-	tr|A1D9S5|A1D9S5_NEOFI Fungal cellulose binding domain protein OS=Neosartorya fischeri (strain ATCC 1020 / DSM 3700 / FGSC A1164 / NRRL 181) GN=NFIA_029880 PE=4 SV=1	3e-62	ref|XP_001262453.1| fungal cellulose binding domain protein [Neosartorya fischeri NRRL 181] gb|EAW20556.1| fungal cellulose binding domain protein [Neosartorya fischeri NRRL 181]	3e-62	lcl|A1D9S5_NEOFI/14-166 PF00326.16;Peptidase_S9;	6e-66	-	GO:0030248,cellulose binding;GO:0004553,hydrolase activity, hydrolyzing O-glycosyl compounds;GO:0016787,hydrolase activity;GO:0006508,proteolysis;GO:0005975,carbohydrate metabolic process;GO:0005576,extracellular region;GO:0008236,serine-type peptidase activity	-	-	-
comp19612_c0_seq1	GBSP01012025	comp19612_c0_seq1	down	0.23	0	#NAME?	1	1	NA	1	1	NA	-	-	285	-	-	-	-	-	-	-	-	-	-	-	-	-	-	-
comp19623_c0_seq1		comp19623_c0_seq1	down	0.2	0	#NAME?	1	1	NA	1	1	NA	-	-	108	-	-	-	-	-	-	-	-	-	-	-	-	-	-	-
comp19630_c0_seq1		comp19630_c0_seq1	down	0.6	0	#NAME?	1	0.516708	NA	1	1	NA	-	-	183	-	-	-	-	-	-	-	-	-	-	-	-	-	-	-
comp19639_c0_seq1	GBSP01011859	comp19639_c0_seq1	down	0.09	0	#NAME?	1	1	NA	1	1	NA	-	-	466	-	-	-	-	-	-	-	-	-	-	-	-	-	-	-
comp19654_c0_seq1		comp19654_c0_seq1	down	0.17	0	#NAME?	1	1	NA	1	1	NA	-	-	131	-	-	-	-	-	-	-	-	-	-	-	-	-	-	-
comp19658_c0_seq1	GBSP01011792	comp19658_c0_seq1	down	0.55	0	#NAME?	1	0.516708	NA	1	1	NA	-	-	279	-	-	-	-	-	-	-	-	-	-	-	-	-	-	-
comp19687_c0_seq1	GBSP01012160	comp19687_c0_seq1	down	0.31	0	#NAME?	1	1	NA	1	1	NA	-	-	278	sp|Q5W736|CIPKI_ORYSJ CBL-interacting protein kinase 18 OS=Oryza sativa subsp. japonica GN=CIPK18 PE=2 SV=1	7e-08	gnl|CDD|202778 pfam03822, NAF, NAF domain.	4e-08	tr|B9IGQ3|B9IGQ3_POPTR Predicted protein (Fragment) OS=Populus trichocarpa GN=POPTRDRAFT_254300 PE=4 SV=1	1e-15	ref|XP_002323059.1| predicted protein [Populus trichocarpa] gb|EEF04820.1| predicted protein [Populus trichocarpa]	1e-15	lcl|A0MNK8_POPTR/311-370 PF03822.9;NAF;	1e-07	-	GO:0016310,phosphorylation;GO:0007165,signal transduction;GO:0005524,ATP binding;GO:0004674,protein serine/threonine kinase activity;GO:0016301,kinase activity;GO:0004672,protein kinase activity;GO:0000166,nucleotide binding;GO:0006468,protein phosphorylation;GO:0016740,transferase activity;GO:0016772,transferase activity, transferring phosphorus-containing groups	-	-	-
comp19704_c0_seq1		comp19704_c0_seq1	down	0.71	0.12	-2.56478	1	0.516708	0.630698	1	1	0.999993	-	-	154	-	-	-	-	-	-	-	-	-	-	-	-	-	-	-
comp19763_c0_seq1		comp19763_c0_seq1	down	0.19	0	#NAME?	1	1	NA	1	1	NA	-	-	118	-	-	-	-	-	-	-	-	-	-	-	-	-	-	-
comp19781_c0_seq1	GBSP01012421	comp19781_c0_seq1	down	0.57	0	#NAME?	1	0.516708	NA	1	1	NA	-	-	267	-	-	-	-	-	-	-	-	-	-	-	-	-	-	-
comp19849_c0_seq1	GBSP01012663	comp19849_c0_seq1	down	0.5	0.14	-1.8365	1	1	0.408127	1	1	0.999993	-	-	263	-	-	-	-	-	-	-	-	-	-	-	-	-	-	-
comp19877_c0_seq1		comp19877_c0_seq1	down	0.39	0	#NAME?	1	1	NA	1	1	NA	-	-	111	-	-	-	-	-	-	-	-	-	-	-	-	-	-	-
comp198_c0_seq1	GBSP01002919	comp198_c0_seq1	down	232.6	79.89	-1.54176	1	1.27495e-16	1.31555e-15	1	1.48341e-13	8.79493e-13	RFC3_5	replication factor C subunit 3/5	3976	sp|O74111|RFC3_BLAAD Replication factor C subunit 3 OS=Blastobotrys adeninivorans GN=RFC3 PE=3 SV=1	9e-116	gnl|CDD|179026 PRK00440, rfc, replication factor C small subunit; Reviewed.	1e-88	tr|B6HI48|B6HI48_PENCW Pc21g14450 protein OS=Penicillium chrysogenum (strain ATCC 28089 / DSM 1075 / Wisconsin 54-1255) GN=Pc21g14450 PE=4 SV=1	0	ref|XP_002568459.1| Pc21g14450 [Penicillium chrysogenum Wisconsin 54-1255] emb|CAP96342.1| Pc21g14450 [Penicillium chrysogenum Wisconsin 54-1255]	0	lcl|B6HI49_PENCW/40-350 PF00328.17;His_Phos_2;	1e-140	L	GO:0005634,nucleus;GO:0005663,DNA replication factor C complex;GO:0003677,DNA binding;GO:0005524,ATP binding;GO:0006260,DNA replication;GO:0003689,DNA clamp loader activity;GO:0000166,nucleotide binding;GO:0017111,nucleoside-triphosphatase activity;GO:0006974,response to DNA damage stimulus	-	K10756	ko03030, DNA replication;ko03420, Nucleotide excision repair;ko03430, Mismatch repair;
comp19906_c0_seq1		comp19906_c0_seq1	down	0.16	0	#NAME?	1	1	NA	1	1	NA	-	-	134	-	-	-	-	-	-	-	-	-	-	-	-	-	-	-
comp19918_c0_seq1		comp19918_c0_seq1	down	0.2	0	#NAME?	1	1	NA	1	1	NA	-	-	108	-	-	-	-	-	-	-	-	-	-	-	-	-	-	-
comp20000_c0_seq1		comp20000_c0_seq1	down	0.33	0	#NAME?	1	1	NA	1	1	NA	-	-	131	-	-	-	-	-	-	-	-	-	-	-	-	-	-	-
comp20003_c0_seq1		comp20003_c0_seq1	down	0.28	0	#NAME?	1	1	NA	1	1	NA	-	-	158	-	-	-	-	tr|F9FN40|F9FN40_FUSOF Putative uncharacterized protein OS=Fusarium oxysporum (strain Fo5176) GN=FOXB_07820 PE=4 SV=1	2e-09	gb|EGU81666.1| hypothetical protein FOXB_07820 [Fusarium oxysporum Fo5176]	2e-09	lcl|F0XB49_9PEZI/38-484 PF13520.1;AA_permease_2;	6e-09	-	GO:0006810,transport;GO:0016020,membrane;GO:0055085,transmembrane transport;GO:0016021,integral to membrane;GO:0003333,amino acid transmembrane transport;GO:0015171,amino acid transmembrane transporter activity	-	-	-
comp2001_c0_seq1	GBSQ01004303	comp2001_c0_seq1	down	1.67	0.4	-2.06178	1	0.266988	0.888926	1	1	0.999993	-	-	1140	-	-	-	-	-	-	-	-	-	-	-	-	-	-	-
comp20051_c0_seq1	GBSP01012778	comp20051_c0_seq1	down	0.22	0	#NAME?	1	1	NA	1	1	NA	-	-	400	-	-	-	-	-	-	-	-	-	-	-	-	-	-	-
comp20073_c0_seq1		comp20073_c0_seq1	down	0.14	0	#NAME?	1	1	NA	1	1	NA	-	-	155	sp|Q9XHS0|RS12_HORVU 40S ribosomal protein S12 OS=Hordeum vulgare GN=RPS12 PE=2 SV=1	4e-08	-	-	tr|C5YY90|C5YY90_SORBI 40S ribosomal protein S12 OS=Sorghum bicolor GN=Sb09g020940 PE=3 SV=1	5e-08	ref|XP_002439834.1| hypothetical protein SORBIDRAFT_09g020940 [Sorghum bicolor] gb|EES18264.1| hypothetical protein SORBIDRAFT_09g020940 [Sorghum bicolor]	5e-08	-	-	J	GO:0005840,ribosome;GO:0030529,ribonucleoprotein complex;GO:0006412,translation;GO:0005622,intracellular;GO:0003735,structural constituent of ribosome	-	-	-
comp20082_c0_seq1		comp20082_c0_seq1	down	0.32	0	#NAME?	1	1	NA	1	1	NA	-	-	138	-	-	-	-	-	-	-	-	-	-	-	-	-	-	-
comp20121_c0_seq1	GBSP01012857	comp20121_c0_seq1	down	0.17	0	#NAME?	1	1	NA	1	1	NA	WAXY	granule-bound starch synthase	253	sp|Q43784|SSG1_MANES Granule-bound starch synthase 1, chloroplastic/amyloplastic OS=Manihot esculenta GN=WAXY PE=2 SV=1	2e-36	gnl|CDD|162700 TIGR02095, glgA, glycogen/starch synthases, ADP-glucose type. This family consists of glycogen (or starch) synthases that use ADP-glucose (EC 2.4.1.21), rather than UDP-glucose (EC 2.4.1.11) as in animals, as the glucose donor. This enzyme is found in bacteria and plants. Whether the name given is glycogen synthase or starch synthase depends on context, and therefore on substrate.	6e-22	tr|F1D6B4|F1D6B4_MUSAC Granule bound starch synthase OS=Musa acuminata AAA Group GN=GBSS1 PE=2 SV=4	8e-39	gb|ADZ30929.4| granule bound starch synthase [Musa acuminata AAA Group]	7e-39	lcl|D2E825_9LAMI/1-70 PF08323.6;Glyco_transf_5;	7e-28	-	GO:0033840,NDP-glucose-starch glucosyltransferase activity;GO:0009501,amyloplast;GO:0019252,starch biosynthetic process;GO:0009058,biosynthetic process;GO:0016757,transferase activity, transferring glycosyl groups;GO:0009011,starch synthase activity;GO:0009536,plastid;GO:0016740,transferase activity;GO:0009250,glucan biosynthetic process;GO:0009507,chloroplast	EC:2.4.1.242	K13679	-
comp20130_c0_seq1	GBSP01012743	comp20130_c0_seq1	down	0.1	0	#NAME?	1	1	NA	1	1	NA	-	-	655	-	-	-	-	-	-	-	-	-	-	-	-	-	-	-
comp20216_c0_seq1		comp20216_c0_seq1	down	0.36	0.15	-1.26303	1	1	0.258175	1	1	0.999993	-	-	123	sp|P31336|PST2_GOSHI Photosystem II 5 kDa protein, chloroplastic OS=Gossypium hirsutum GN=PSBT PE=4 SV=1	3e-08	gnl|CDD|177689 PLN00058, PLN00058, photosystem II reaction center subunit T; Provisional.	6e-12	tr|B9HNX6|B9HNX6_POPTR Predicted protein OS=Populus trichocarpa GN=POPTRDRAFT_650065 PE=4 SV=1	1e-10	ref|XP_002314076.1| predicted protein [Populus trichocarpa] gb|EEE88031.1| predicted protein [Populus trichocarpa]	1e-10	lcl|C6T516_SOYBN/52-102 PB021870; Pfam-B_21870;	4e-11	-	GO:0016020,membrane;GO:0009535,chloroplast thylakoid membrane;GO:0009523,photosystem II;GO:0009536,plastid;GO:0009579,thylakoid;GO:0015979,photosynthesis;GO:0009507,chloroplast	-	-	-
comp20271_c0_seq1	GBSP01012747	comp20271_c0_seq1	down	0.1	0	#NAME?	1	1	NA	1	1	NA	-	-	222	sp|Q7X996|CIPK2_ORYSJ CBL-interacting protein kinase 2 OS=Oryza sativa subsp. japonica GN=CIPK2 PE=2 SV=1	2e-31	-	-	tr|B9I6W8|B9I6W8_POPTR Predicted protein OS=Populus trichocarpa GN=POPTRDRAFT_1097657 PE=4 SV=1	3e-32	ref|XP_002319966.1| predicted protein [Populus trichocarpa] gb|EEE95889.1| predicted protein [Populus trichocarpa]	2e-32	lcl|A5BJJ8_VITVI/12-266 PF00069.20;Pkinase;	3e-30	T	GO:0016310,phosphorylation;GO:0007165,signal transduction;GO:0005524,ATP binding;GO:0016301,kinase activity;GO:0006468,protein phosphorylation;GO:0004674,protein serine/threonine kinase activity;GO:0000166,nucleotide binding;GO:0004672,protein kinase activity;GO:0004683,calmodulin-dependent protein kinase activity;GO:0016740,transferase activity;GO:0016772,transferase activity, transferring phosp…	-	-	-
comp20288_c0_seq1		comp20288_c0_seq1	down	0.18	0	#NAME?	1	1	NA	1	1	NA	-	-	122	-	-	-	-	-	-	-	-	-	-	-	-	-	-	-
comp20378_c0_seq1		comp20378_c0_seq1	down	0.19	0	#NAME?	1	1	NA	1	1	NA	-	-	115	-	-	-	-	-	-	-	-	-	-	-	-	-	-	-
comp20382_c0_seq1		comp20382_c0_seq1	down	0.27	0	#NAME?	1	1	NA	1	1	NA	-	-	162	-	-	-	-	-	-	-	-	-	-	-	-	-	-	-
comp20390_c0_seq1	GBSP01013093	comp20390_c0_seq1	down	0.41	0	#NAME?	1	1	NA	1	1	NA	maeB	malate dehydrogenase (oxaloacetate-decarboxylating)(NADP+)	269	sp|P12628|MAOX_PHAVU NADP-dependent malic enzyme OS=Phaseolus vulgaris GN=ME1 PE=2 SV=1	4e-45	gnl|CDD|178675 PLN03129, PLN03129, NADP-dependent malic enzyme; Provisional.	7e-60	tr|B6RN70|B6RN70_9ROSI Malic enzyme (Fragment) OS=Citrus longispina PE=3 SV=1	3e-47	gb|ABX46177.1| malate dehydrogenase [Citrus medica] gb|ABX46182.1| malate dehydrogenase [Citrus longispina]	3e-47	lcl|Q9ZSQ8_MESCR/1-191 PF03949.10;Malic_M;	3e-47	C	GO:0016616,oxidoreductase activity, acting on the CH-OH group of donors, NAD or NADP as acceptor;GO:0051287,NAD binding;GO:0005737,cytoplasm;GO:0055114,oxidation-reduction process;GO:0005488,binding;GO:0006108,malate metabolic process;GO:0016619,malate dehydrogenase (oxaloacetate-decarboxylating) activity;GO:0004473,malate dehydrogenase (oxaloacetate-decarboxylating) (NADP+) activity;GO:0046872,m…	EC:1.1.1.40	K00029	ko00620, Pyruvate metabolism;ko00710, Carbon fixation in photosynthetic organisms;
comp20393_c0_seq1		comp20393_c0_seq1	down	0.58	0.13	-2.15754	1	0.516708	0.495703	1	1	0.999993	E3.4.22.-	-	150	sp|P20721|CYSPL_SOLLC Low-temperature-induced cysteine proteinase (Fragment) OS=Solanum lycopersicum PE=2 SV=1	1e-18	gnl|CDD|201011 pfam00112, Peptidase_C1, Papain family cysteine protease.	2e-18	tr|C4TPG0|C4TPG0_LACSA Cysteine protease (Fragment) OS=Lactuca sativa GN=LsCP1 PE=2 SV=1	1e-20	dbj|BAH79097.1| cysteine protease [Lactuca sativa]	1e-20	lcl|A1KXJ7_ELAGV/141-356 PF00112.18;Peptidase_C1;	1e-21	O	GO:0016787,hydrolase activity;GO:0008234,cysteine-type peptidase activity;GO:0008233,peptidase activity;GO:0006508,proteolysis;GO:0004197,cysteine-type endopeptidase activity;GO:0006950,response to stress	-	K01376	-
comp20407_c0_seq1	GBSP01013057	comp20407_c0_seq1	down	0.42	0.18	-1.22239	1	1	0.313646	1	1	0.999993	-	-	210	-	-	-	-	tr|F1CWE6|F1CWE6_9EURO TqaJ OS=Penicillium aethiopicum PE=4 SV=1	3e-11	gb|ADY16699.1| TqaJ [Penicillium aethiopicum]	3e-11	lcl|F1CWE6_9EURO/62-463 PF07690.11;MFS_1;	5e-12	-	GO:0055085,transmembrane transport;GO:0016021,integral to membrane	-	-	-
comp20472_c0_seq1	GBSP01013294	comp20472_c0_seq1	down	0.17	0	#NAME?	1	1	NA	1	1	NA	-	-	384	-	-	-	-	tr|B8NJC2|B8NJC2_ASPFN MFS transporter, putative OS=Aspergillus flavus (strain ATCC 200026 / FGSC A1120 / NRRL 3357 / JCM 12722 / SRRC 167) GN=AFLA_065550 PE=4 SV=1	9e-62	ref|XP_002380114.1| MFS transporter, putative [Aspergillus flavus NRRL3357] gb|EED49733.1| MFS transporter, putative [Aspergillus flavus NRRL3357]	8e-62	lcl|B8NJC2_ASPFN/147-332 PF07690.11;MFS_1;	2e-62	-	GO:0055085,transmembrane transport;GO:0016021,integral to membrane	-	-	-
comp20475_c0_seq1		comp20475_c0_seq1	down	0.22	0	#NAME?	1	1	NA	1	1	NA	-	-	101	-	-	-	-	-	-	-	-	-	-	-	-	-	-	-
comp20483_c0_seq1		comp20483_c0_seq1	down	0.24	0	#NAME?	1	1	NA	1	1	NA	-	-	184	-	-	-	-	-	-	-	-	-	-	-	-	-	-	-
comp20515_c0_seq1		comp20515_c0_seq1	down	0.2	0	#NAME?	1	1	NA	1	1	NA	-	-	110	-	-	-	-	-	-	-	-	-	-	-	-	-	-	-
comp20546_c0_seq1		comp20546_c0_seq1	down	0.18	0	#NAME?	1	1	NA	1	1	NA	-	-	120	-	-	-	-	-	-	-	-	-	-	-	-	-	-	-
comp20624_c0_seq1	GBSP01012983	comp20624_c0_seq1	down	0.38	0	#NAME?	1	1	NA	1	1	NA	-	-	228	-	-	-	-	-	-	-	-	-	-	-	-	-	-	-
comp2064_c0_seq4		comp2064_c0_seq4	down	2.06	0.96	-1.10154	0.862046	0.525053	0.999578	1	1	0.999993	-	-	138	-	-	-	-	-	-	-	-	lcl|Q2H112_CHAGB/906-984 PF13424.1;TPR_12;	1e-12	-	-	-	-	-
comp20673_c0_seq1	GBSP01012984	comp20673_c0_seq1	down	0.14	0.06	-1.22239	1	1	0.0381458	1	1	0.763884	-	-	310	-	-	-	-	-	-	-	-	-	-	-	-	-	-	-
comp20689_c0_seq1		comp20689_c0_seq1	down	0.36	0	#NAME?	1	1	NA	1	1	NA	-	-	122	-	-	-	-	-	-	-	-	-	-	-	-	-	-	-
comp20710_c0_seq1	GBSP01013472	comp20710_c0_seq1	down	0.67	0	#NAME?	1	0.516708	NA	1	1	NA	-	-	263	-	-	-	-	-	-	-	-	-	-	-	-	-	-	-
comp20722_c0_seq1		comp20722_c0_seq1	down	0.52	0.22	-1.24101	1	0.516708	0.399257	1	1	0.999993	-	-	169	-	-	-	-	-	-	-	-	-	-	-	-	-	-	-
comp20730_c0_seq1		comp20730_c0_seq1	down	0.21	0	#NAME?	1	1	NA	1	1	NA	-	-	104	-	-	-	-	-	-	-	-	-	-	-	-	-	-	-
comp20747_c0_seq1	GBSP01012680	comp20747_c0_seq1	down	0.3	0	#NAME?	1	1	NA	1	1	NA	-	-	440	-	-	-	-	tr|B6HVC9|B6HVC9_PENCW Pc22g14950 protein OS=Penicillium chrysogenum (strain ATCC 28089 / DSM 1075 / Wisconsin 54-1255) GN=Pc22g14950 PE=4 SV=1	3e-15	ref|XP_002565413.1| Pc22g14950 [Penicillium chrysogenum Wisconsin 54-1255] emb|CAP98783.1| Pc22g14950 [Penicillium chrysogenum Wisconsin 54-1255]	3e-15	-	-	-	GO:0005634,nucleus;GO:0003677,DNA binding;GO:0008270,zinc ion binding;GO:0006351,transcription, DNA-dependent	-	-	-
comp20783_c0_seq1		comp20783_c0_seq1	down	0.19	0	#NAME?	1	1	NA	1	1	NA	-	-	115	-	-	-	-	-	-	-	-	-	-	-	-	-	-	-
comp20802_c0_seq1		comp20802_c0_seq1	down	0.16	0	#NAME?	1	1	NA	1	1	NA	-	-	135	-	-	-	-	-	-	-	-	-	-	-	-	-	-	-
comp20804_c0_seq1		comp20804_c0_seq1	down	0.21	0	#NAME?	1	1	NA	1	1	NA	-	-	103	-	-	-	-	-	-	-	-	-	-	-	-	-	-	-
comp20831_c0_seq1		comp20831_c0_seq1	down	0.19	0	#NAME?	1	1	NA	1	1	NA	-	-	113	-	-	-	-	-	-	-	-	-	-	-	-	-	-	-
comp20839_c0_seq1	GBSP01012774	comp20839_c0_seq1	down	0.22	0	#NAME?	1	1	NA	1	1	NA	-	-	202	-	-	-	-	-	-	-	-	-	-	-	-	-	-	-
comp20847_c0_seq1	GBSP01012948	comp20847_c0_seq1	down	0.55	0.18	-1.61143	1	0.516708	0.443475	1	1	0.999993	-	-	316	-	-	-	-	tr|F2S120|F2S120_TRIT1 Putative uncharacterized protein OS=Trichophyton tonsurans (strain CBS 112818) GN=TESG_04681 PE=4 SV=1	2e-23	gb|EGD97269.1| hypothetical protein TESG_04681 [Trichophyton tonsurans CBS 112818] gb|EGE01735.1| FAD binding domain-containing protein [Trichophyton equinum CBS 127.97]	2e-23	lcl|F2PIH3_TRIEQ/18-379 PF01494.14;FAD_binding_3;	2e-24	-	GO:0008152,metabolic process;GO:0004497,monooxygenase activity;GO:0055114,oxidation-reduction process;GO:0016491,oxidoreductase activity	-	-	-
comp20866_c0_seq1	GBSP01012993	comp20866_c0_seq1	down	0.2	0	#NAME?	1	1	NA	1	1	NA	-	-	214	-	-	-	-	-	-	-	-	-	-	-	-	-	-	-
comp20872_c0_seq1	GBSP01013210	comp20872_c0_seq1	down	0.19	0	#NAME?	1	1	NA	1	1	NA	-	-	236	-	-	-	-	-	-	-	-	-	-	-	-	-	-	-
comp20949_c0_seq1	GBSP01013131	comp20949_c0_seq1	down	0.24	0.05	-2.26303	1	1	0.127764	1	1	0.990288	-	-	371	sp|Q42589|NLTP1_ARATH Non-specific lipid-transfer protein 1 OS=Arabidopsis thaliana GN=LTP1 PE=1 SV=1	1e-19	gnl|CDD|72939 cd01960, nsLTP1, nsLTP1: Non-specific lipid-transfer protein type 1 (nsLTP1) subfamily; Plant nsLTPs are small, soluble proteins that facilitate the transfer of fatty acids, phospholipids, glycolipids, and steroids between membranes. In addition to lipid transport and assembly, nsLTPs also play a key role in the defense of plants against pathogens. There are two closely-related type…	3e-20	tr|Q9M6A6|Q9M6A6_AERJP Non-specific lipid-transfer protein OS=Aerides japonica GN=PLTP3 PE=2 SV=1	2e-26	gb|AAF71695.1|AF198168_1 phospholipid transfer protein [Sedirea japonica]	2e-26	lcl|C0KHJ9_9CARY/10-108 PF14368.1;LTP_2;	3e-18	-	GO:0008289,lipid binding;GO:0006810,transport;GO:0006869,lipid transport	-	-	-
comp20986_c0_seq1		comp20986_c0_seq1	down	0.23	0	#NAME?	1	1	NA	1	1	NA	-	-	189	-	-	-	-	-	-	-	-	-	-	-	-	-	-	-
comp20988_c0_seq1		comp20988_c0_seq1	down	0.29	0	#NAME?	1	1	NA	1	1	NA	-	-	153	-	-	-	-	-	-	-	-	-	-	-	-	-	-	-
comp21003_c0_seq1	GBSP01012755	comp21003_c0_seq1	down	0.25	0.07	-1.8365	1	1	0.141754	1	1	0.999993	FBXL2_20	F-box and leucine-rich repeat protein 2/20	522	sp|Q9LPL4|SKP2A_ARATH F-box protein SKP2A OS=Arabidopsis thaliana GN=SKP2A PE=1 SV=1	2e-75	-	-	tr|B9H7L8|B9H7L8_POPTR Predicted protein OS=Populus trichocarpa GN=POPTRDRAFT_818560 PE=4 SV=1	4e-83	ref|XP_002306672.1| predicted protein [Populus trichocarpa] gb|EEE93668.1| predicted protein [Populus trichocarpa]	3e-83	lcl|B9H7L8_POPTR/30-72 PF00646.28;F-box;	4e-06	RO	GO:0016020,membrane	-	K10268	-
comp21006_c0_seq1		comp21006_c0_seq1	down	0.19	0	#NAME?	1	1	NA	1	1	NA	-	-	117	-	-	-	-	-	-	-	-	-	-	-	-	-	-	-
comp21028_c0_seq1		comp21028_c0_seq1	down	0.16	0	#NAME?	1	1	NA	1	1	NA	-	-	137	-	-	-	-	-	-	-	-	-	-	-	-	-	-	-
comp21034_c0_seq1		comp21034_c0_seq1	down	0.35	0	#NAME?	1	1	NA	1	1	NA	-	-	185	-	-	-	-	tr|E6PKC3|E6PKC3_9ZZZZ Putative uncharacterized protein OS=mine drainage metagenome GN=CARN2_0765 PE=4 SV=1	4e-10	gb|EGU94755.1| hypothetical protein HMPREF9439_05376 [Escherichia coli MS 79-10]	5e-09	lcl|E6PKC3_9ZZZZ/1-111 PB005710; Pfam-B_5710;	4e-09	-	-	-	-	-
comp21039_c0_seq1		comp21039_c0_seq1	down	0.19	0	#NAME?	1	1	NA	1	1	NA	-	-	116	-	-	-	-	-	-	-	-	-	-	-	-	-	-	-
comp21053_c0_seq1		comp21053_c0_seq1	down	0.24	0	#NAME?	1	1	NA	1	1	NA	-	-	186	sp|Q5Z8P0|P2C60_ORYSJ Probable protein phosphatase 2C 60 OS=Oryza sativa subsp. japonica GN=Os06g0717800 PE=2 SV=1	6e-29	-	-	tr|O82479|O82479_MESCR Protein phosphatase-2c (Fragment) OS=Mesembryanthemum crystallinum GN=PP2C PE=2 SV=1	1e-28	gb|AAC35951.1| protein phosphatase-2c [Mesembryanthemum crystallinum]	1e-28	lcl|O82479_MESCR/1-249 PF00481.16;PP2C;	1e-29	T	GO:0008287,protein serine/threonine phosphatase complex;GO:0046872,metal ion binding;GO:0016787,hydrolase activity;GO:0004721,phosphoprotein phosphatase activity;GO:0006470,protein dephosphorylation;GO:0003824,catalytic activity;GO:0004722,protein serine/threonine phosphatase activity	-	-	-
comp21062_c0_seq1		comp21062_c0_seq1	down	0.48	0	#NAME?	1	1	NA	1	1	NA	-	-	183	-	-	-	-	-	-	-	-	-	-	-	-	-	-	-
comp21070_c0_seq1		comp21070_c0_seq1	down	0.16	0	#NAME?	1	1	NA	1	1	NA	-	-	137	-	-	-	-	-	-	-	-	-	-	-	-	-	-	-
comp21085_c0_seq1		comp21085_c0_seq1	down	0.15	0	#NAME?	1	1	NA	1	1	NA	-	-	146	-	-	-	-	-	-	-	-	-	-	-	-	-	-	-
comp21089_c0_seq1	GBSP01013491	comp21089_c0_seq1	down	0.21	0	#NAME?	1	1	NA	1	1	NA	-	-	207	-	-	-	-	-	-	-	-	-	-	-	-	-	-	-
comp21094_c0_seq1	GBSP01013439	comp21094_c0_seq1	down	0.56	0	#NAME?	1	0.516708	NA	1	1	NA	-	-	551	-	-	-	-	-	-	-	-	-	-	-	-	-	-	-
comp21097_c0_seq1		comp21097_c0_seq1	down	0.13	0	#NAME?	1	1	NA	1	1	NA	-	-	166	-	-	-	-	-	-	-	-	-	-	-	-	-	-	-
comp14044_c0_seq1	GBSP01010036	comp14044_c0_seq1	down	0.21	0.05	-2.07039	1	1	0.0958441	1	1	0.947335	HXT	MFS transporter, SP family, sugar:H+ symporter	836	-	-	-	-	tr|E6REI6|E6REI6_CRYGW Galactose transporter, putative OS=Cryptococcus gattii serotype B (strain WM276 / ATCC MYA-4071) GN=CGB_L0280C PE=4 SV=1	6e-89	ref|XP_003196939.1| galactose transporter [Cryptococcus gattii WM276] gb|ADV25152.1| galactose transporter, putative [Cryptococcus gattii WM276]	5e-89	lcl|E6REI6_CRYGW/35-511 PF00083.19;Sugar_tr;	7e-80	-	GO:0016020,membrane;GO:0006810,transport;GO:0055085,transmembrane transport;GO:0016021,integral to membrane;GO:0022891,substrate-specific transmembrane transporter activity;GO:0022857,transmembrane transporter activity;GO:0005215,transporter activity	-	K08139	ko04113, Meiosis - yeast;
comp21204_c0_seq1	GBSP01013347	comp21204_c0_seq1	down	0.23	0.07	-1.71621	1	1	0.120473	1	1	0.97174	-	-	283	sp|Q9LSP9|CTL2_ARATH Chitinase-like protein 2 OS=Arabidopsis thaliana GN=CTL2 PE=2 SV=1	3e-35	-	-	tr|D3XDI3|D3XDI3_ELAGV Class I chitinase (Fragment) OS=Elaeis guineensis var. tenera GN=CHI1 PE=2 SV=2	1e-35	gb|ADC55619.2| class I chitinase [Elaeis guineensis]	9e-36	lcl|CTL2_ARATH/71-307 PF00182.14;Glyco_hydro_19;	9e-20	-	GO:0006032,chitin catabolic process;GO:0016998,cell wall macromolecule catabolic process;GO:0005975,carbohydrate metabolic process;GO:0004568,chitinase activity	-	-	-
comp21234_c0_seq1		comp21234_c0_seq1	down	0.64	0	#NAME?	1	0.516708	NA	1	1	NA	-	-	137	-	-	-	-	-	-	-	-	-	-	-	-	-	-	-
comp21237_c0_seq1		comp21237_c0_seq1	down	0.33	0	#NAME?	1	1	NA	1	1	NA	-	-	134	-	-	-	-	-	-	-	-	-	-	-	-	-	-	-
comp21250_c0_seq1		comp21250_c0_seq1	down	0.58	0	#NAME?	1	0.516708	NA	1	1	NA	-	-	151	-	-	-	-	-	-	-	-	-	-	-	-	-	-	-
comp21263_c0_seq1	GBSP01012860	comp21263_c0_seq1	down	0.16	0	#NAME?	1	1	NA	1	1	NA	EIF3E, INT6	translation initiation factor 3 subunit E	270	sp|A7RWP6|EIF3E_NEMVE Eukaryotic translation initiation factor 3 subunit E OS=Nematostella vectensis GN=v1g163572 PE=3 SV=1	1e-26	gnl|CDD|192296 pfam09440, eIF3_N, eIF3 subunit 6 N terminal domain. This is the N terminal domain of subunit 6 translation initiation factor eIF3.	3e-32	tr|F6HS75|F6HS75_VITVI Putative uncharacterized protein OS=Vitis vinifera GN=VIT_00s0252g00070 PE=4 SV=1	4e-38	ref|XP_002284533.1| PREDICTED: eukaryotic translation initiation factor 3 subunit E [Vitis vinifera]	4e-38	lcl|A9TXR1_PHYPA/5-137 PF09440.5;eIF3_N;	6e-39	J	GO:0006413,translational initiation;GO:0005634,nucleus;GO:0003743,translation initiation factor activity;GO:0006412,translation;GO:0005852,eukaryotic translation initiation factor 3 complex;GO:0005737,cytoplasm;GO:0005488,binding	-	K03250	ko03013, RNA transport;ko05160, Hepatitis C;
comp21265_c0_seq1		comp21265_c0_seq1	down	0.21	0	#NAME?	1	1	NA	1	1	NA	-	-	103	-	-	-	-	-	-	-	-	-	-	-	-	-	-	-
comp21267_c0_seq1		comp21267_c0_seq1	down	0.63	0	#NAME?	1	0.516708	NA	1	1	NA	-	-	140	-	-	-	-	-	-	-	-	-	-	-	-	-	-	-
comp21296_c0_seq1	GBSP01012841	comp21296_c0_seq1	down	0.2	0	#NAME?	1	1	NA	1	1	NA	-	-	214	-	-	-	-	tr|B9HJY2|B9HJY2_POPTR Predicted protein (Fragment) OS=Populus trichocarpa GN=POPTRDRAFT_419249 PE=4 SV=1	1e-16	ref|XP_002311627.1| predicted protein [Populus trichocarpa] gb|EEE88994.1| predicted protein [Populus trichocarpa]	1e-16	lcl|B9HJY2_POPTR/111-414 PF07899.6;Frigida;	5e-18	-	-	-	-	-
comp21302_c0_seq1		comp21302_c0_seq1	down	0.22	0	#NAME?	1	1	NA	1	1	NA	-	-	101	-	-	-	-	-	-	-	-	-	-	-	-	-	-	-
comp21329_c0_seq1		comp21329_c0_seq1	down	0.3	0	#NAME?	1	1	NA	1	1	NA	-	-	146	-	-	-	-	-	-	-	-	-	-	-	-	-	-	-
comp21353_c0_seq1	GBSP01012874	comp21353_c0_seq1	down	0.19	0	#NAME?	1	1	NA	1	1	NA	-	-	230	-	-	-	-	-	-	-	-	-	-	-	-	-	-	-
comp21354_c0_seq1	GBSP01012770	comp21354_c0_seq1	down	0.33	0	#NAME?	1	1	NA	1	1	NA	RP-S12e, RPS12	small subunit ribosomal protein S12e	264	sp|Q9XHS0|RS12_HORVU 40S ribosomal protein S12 OS=Hordeum vulgare GN=RPS12 PE=2 SV=1	2e-27	-	-	tr|C5YY90|C5YY90_SORBI 40S ribosomal protein S12 OS=Sorghum bicolor GN=Sb09g020940 PE=3 SV=1	3e-28	ref|XP_002439834.1| hypothetical protein SORBIDRAFT_09g020940 [Sorghum bicolor] gb|EES18264.1| hypothetical protein SORBIDRAFT_09g020940 [Sorghum bicolor]	3e-28	lcl|Q0D8L0_ORYSJ/56-151 PF01248.21;Ribosomal_L7Ae;	2e-14	J	GO:0005840,ribosome;GO:0030529,ribonucleoprotein complex;GO:0006412,translation;GO:0005622,intracellular;GO:0003735,structural constituent of ribosome;GO:0005737,cytoplasm	-	K02951	ko03010, Ribosome;
comp21362_c0_seq1		comp21362_c0_seq1	down	0.21	0	#NAME?	1	1	NA	1	1	NA	-	-	103	-	-	-	-	-	-	-	-	-	-	-	-	-	-	-
comp21391_c0_seq1	GBSP01012699	comp21391_c0_seq1	down	0.39	0.17	-1.19794	1	1	0.285556	1	1	0.999993	-	-	225	-	-	-	-	-	-	-	-	-	-	-	-	-	-	-
comp21408_c0_seq1		comp21408_c0_seq1	down	0.33	0.14	-1.23704	1	1	0.228169	1	1	0.999993	-	-	133	-	-	-	-	-	-	-	-	-	-	-	-	-	-	-
comp21440_c0_seq1	GBSP01012791	comp21440_c0_seq1	down	0.08	0.03	-1.41504	1	1	0.00401416	1	1	0.229209	-	-	565	sp|Q9UQ80|PA2G4_HUMAN Proliferation-associated protein 2G4 OS=Homo sapiens GN=PA2G4 PE=1 SV=3	5e-31	gnl|CDD|129586 TIGR00495, crvDNA_42K, 42K curved DNA binding protein. Proteins identified by this HMM have been identified in a number of species as a nuclear (but not nucleolar) protein with a cell cycle dependence. Various names given to members of this family have included cell cycle protein p38-2G4, DNA-binding protein GBP16, and proliferation-associated protein 1. This protein is closely rel…	2e-54	tr|B6TBW4|B6TBW4_MAIZE Proliferation-associated protein 2G4 OS=Zea mays PE=2 SV=1	1e-67	ref|NP_001149216.1| proliferation-associated protein 2G4 [Zea mays] gb|ACG34597.1| proliferation-associated protein 2G4 [Zea mays] gb|ACR36319.1| unknown [Zea mays]	1e-67	-	-	R	GO:0016787,hydrolase activity;GO:0006508,proteolysis;GO:0004177,aminopeptidase activity;GO:0009987,cellular process;GO:0008235,metalloexopeptidase activity	-	-	-
comp21457_c0_seq1		comp21457_c0_seq1	down	0.15	0	#NAME?	1	1	NA	1	1	NA	-	-	149	-	-	-	-	-	-	-	-	-	-	-	-	-	-	-
comp21471_c0_seq1	GBSP01012850	comp21471_c0_seq1	down	0.21	0	#NAME?	1	1	NA	1	1	NA	CARP, pepA	leucyl aminopeptidase	207	sp|Q6K669|AMPL2_ORYSJ Leucine aminopeptidase 2, chloroplastic OS=Oryza sativa subsp. japonica GN=Os02g0794700 PE=2 SV=1	7e-21	-	-	tr|C5XUF6|C5XUF6_SORBI Putative uncharacterized protein Sb04g035840 OS=Sorghum bicolor GN=Sb04g035840 PE=3 SV=1	1e-20	ref|XP_002454700.1| hypothetical protein SORBIDRAFT_04g035840 [Sorghum bicolor] gb|EES07676.1| hypothetical protein SORBIDRAFT_04g035840 [Sorghum bicolor]	1e-20	-	-	-	GO:0008233,peptidase activity;GO:0005622,intracellular;GO:0005737,cytoplasm;GO:0008235,metalloexopeptidase activity;GO:0046872,metal ion binding;GO:0004177,aminopeptidase activity;GO:0006508,proteolysis;GO:0016787,hydrolase activity;GO:0019538,protein metabolic process;GO:0009536,plastid;GO:0009507,chloroplast;GO:0030145,manganese ion binding	EC:3.4.11.1	K01255	ko00480, Glutathione metabolism;
comp21532_c0_seq1		comp21532_c0_seq1	down	0.21	0	#NAME?	1	1	NA	1	1	NA	-	-	102	-	-	-	-	-	-	-	-	-	-	-	-	-	-	-
comp21547_c0_seq1		comp21547_c0_seq1	down	0.23	0	#NAME?	1	1	NA	1	1	NA	-	-	187	-	-	-	-	-	-	-	-	-	-	-	-	-	-	-
comp21549_c0_seq1		comp21549_c0_seq1	down	0.12	0	#NAME?	1	1	NA	1	1	NA	-	-	181	-	-	-	-	-	-	-	-	-	-	-	-	-	-	-
comp21562_c0_seq1		comp21562_c0_seq1	down	0.19	0	#NAME?	1	1	NA	1	1	NA	-	-	115	-	-	-	-	-	-	-	-	-	-	-	-	-	-	-
comp21588_c0_seq1	GBSP01012972	comp21588_c0_seq1	down	0.41	0	#NAME?	1	1	NA	1	1	NA	-	-	212	sp|Q9UTR6|OCH1_SCHPO Initiation-specific alpha-1,6-mannosyltransferase OS=Schizosaccharomyces pombe (strain 972 / ATCC 24843) GN=och1 PE=1 SV=2	3e-08	gnl|CDD|33569 COG3774, OCH1, Mannosyltransferase OCH1 and related enzymes [Cell envelope biogenesis, outer membrane].	2e-11	tr|B6GWV2|B6GWV2_PENCW Pc12g11090 protein (Precursor) OS=Penicillium chrysogenum (strain ATCC 28089 / DSM 1075 / Wisconsin 54-1255) GN=Pc12g11090 PE=4 SV=1	2e-29	ref|XP_002557929.1| Pc12g11090 [Penicillium chrysogenum Wisconsin 54-1255] emb|CAP80736.1| Pc12g11090 [Penicillium chrysogenum Wisconsin 54-1255]	2e-29	lcl|B6GWV2_PENCW/107-198 PF04488.10;Gly_transf_sug;	5e-13	-	GO:0016757,transferase activity, transferring glycosyl groups;GO:0016740,transferase activity	-	-	-
comp21619_c0_seq1		comp21619_c0_seq1	down	0.21	0	#NAME?	1	1	NA	1	1	NA	-	-	105	-	-	-	-	-	-	-	-	-	-	-	-	-	-	-
comp21666_c0_seq1	GBSP01013005	comp21666_c0_seq1	down	0.42	0.18	-1.22239	1	1	0.313646	1	1	0.999993	-	-	208	-	-	-	-	-	-	-	-	-	-	-	-	-	-	-
comp21669_c0_seq1		comp21669_c0_seq1	down	0.43	0	#NAME?	1	1	NA	1	1	NA	ACLY	ATP citrate (pro-S)-lyase	153	sp|O80526|ACLA3_ARATH ATP-citrate synthase alpha chain protein 3 OS=Arabidopsis thaliana GN=ACLA-3 PE=2 SV=1	4e-25	gnl|CDD|177879 PLN02235, PLN02235, ATP citrate (pro-S)-lyase.	3e-37	tr|Q42079|Q42079_ARATH ATP citrate-lyase (Fragment) OS=Arabidopsis thaliana PE=2 SV=1	4e-25	ref|XP_002512567.1| ATP-citrate synthase, putative [Ricinus communis] gb|EEF50019.1| ATP-citrate synthase, putative [Ricinus communis]	9e-25	-	-	C	GO:0004775,succinate-CoA ligase (ADP-forming) activity;GO:0005524,ATP binding;GO:0016874,ligase activity	EC:2.3.3.8	K01648	ko00020, Citrate cycle (TCA cycle);ko00720, Carbon fixation pathways in prokaryotes;
comp21691_c0_seq1		comp21691_c0_seq1	down	0.31	0.13	-1.25376	1	1	0.208007	1	1	0.999993	-	-	143	-	-	-	-	tr|A4QMC0|A4QMC0_PINKO ORF44l OS=Pinus koraiensis PE=4 SV=1	1e-22	ref|YP_001152215.1| ORF44l [Pinus koraiensis] gb|ABP35457.1| ORF44l [Pinus koraiensis]	1e-22	lcl|A6H595_VIGUN/1-86 PB136334; Pfam-B_136334;	1e-21	-	GO:0005840,ribosome;GO:0009536,plastid;GO:0009507,chloroplast	-	-	-
comp21757_c0_seq1	GBSP01013220	comp21757_c0_seq1	down	0.48	0.14	-1.77761	1	1	0.387041	1	1	0.999993	-	-	276	-	-	-	-	-	-	-	-	-	-	-	-	-	-	-
comp21773_c0_seq1		comp21773_c0_seq1	down	0.51	0.22	-1.21299	1	0.516708	0.389777	1	1	0.999993	-	-	170	-	-	-	-	-	-	-	-	-	-	-	-	-	-	-
comp21790_c0_seq1		comp21790_c0_seq1	down	0.26	0	#NAME?	1	1	NA	1	1	NA	-	-	166	-	-	-	-	-	-	-	-	-	-	-	-	-	-	-
comp21850_c0_seq1	GBSP01012888	comp21850_c0_seq1	down	0.31	0.07	-2.14684	1	1	0.209776	1	1	0.999993	-	-	281	-	-	-	-	-	-	-	-	-	-	-	-	-	-	-
comp21860_c0_seq1		comp21860_c0_seq1	down	0.17	0	#NAME?	1	1	NA	1	1	NA	-	-	131	-	-	-	-	-	-	-	-	-	-	-	-	-	-	-
comp21939_c0_seq1		comp21939_c0_seq1	down	0.27	0	#NAME?	1	1	NA	1	1	NA	-	-	160	sp|P51107|DFRA_SOLLC Dihydroflavonol-4-reductase OS=Solanum lycopersicum PE=2 SV=1	9e-11	gnl|CDD|178268 PLN02662, PLN02662, cinnamyl-alcohol dehydrogenase family protein.	6e-35	tr|C7FAW2|C7FAW2_9ASTR Putative uncharacterized protein (Fragment) OS=Lactuca serriola PE=3 SV=1	2e-24	gb|ACT99461.1| unknown [Lactuca sativa] gb|ACT99462.1| unknown [Lactuca sativa] gb|ACT99463.1| unknown [Lactuca sativa] gb|ACT99464.1| unknown [Lactuca sativa] gb|ACT99465.1| unknown [Lactuca sativa] gb|ACT99466.1| unknown [Lactuca sativa] gb|ACT99467.1| unknown [Lactuca sativa] gb|ACT99468.1| unknown [Lactuca sativa] gb|ACT99469.1| unknown [Lactuca sativa] gb|ACT99470.1| unknown [Lactuca sativa]…	2e-24	lcl|C7FAR9_LACSA/1-86 PF01073.14;3Beta_HSD;	4e-25	V	GO:0045552,dihydrokaempferol 4-reductase activity;GO:0006694,steroid biosynthetic process;GO:0016616,oxidoreductase activity, acting on the CH-OH group of donors, NAD or NADP as acceptor;GO:0009813,flavonoid biosynthetic process;GO:0003824,catalytic activity;GO:0055114,oxidation-reduction process;GO:0005488,binding;GO:0003854,3-beta-hydroxy-delta5-steroid dehydrogenase activity;GO:0044237,cellula…	-	-	-
comp21943_c0_seq1		comp21943_c0_seq1	down	0.17	0	#NAME?	1	1	NA	1	1	NA	-	-	129	-	-	-	-	-	-	-	-	-	-	-	-	-	-	-
comp21945_c0_seq1		comp21945_c0_seq1	down	0.21	0	#NAME?	1	1	NA	1	1	NA	-	-	102	-	-	-	-	-	-	-	-	-	-	-	-	-	-	-
comp21955_c0_seq1		comp21955_c0_seq1	down	0.27	0	#NAME?	1	1	NA	1	1	NA	-	-	164	sp|Q2PF16|CFI_VERHY Chalcone--flavonone isomerase OS=Verbena hybrida GN=CHI PE=2 SV=1	3e-15	gnl|CDD|178173 PLN02559, PLN02559, chalcone--flavonone isomerase.	2e-20	tr|C3W5J1|C3W5J1_ELAOL Chalcone-flavanone isomerase OS=Elaeis oleifera GN=CHI PE=2 SV=1	2e-14	gb|ACQ41836.1| chalcone-flavanone isomerase [Elaeis oleifera]	2e-14	lcl|C3W5J1_ELAOL/18-215 PF02431.10;Chalcone;	3e-15	-	GO:0016872,intramolecular lyase activity;GO:0042398,cellular modified amino acid biosynthetic process;GO:0045430,chalcone isomerase activity;GO:0016853,isomerase activity;GO:0009813,flavonoid biosynthetic process	-	-	-
comp21978_c0_seq1		comp21978_c0_seq1	down	0.8	0	#NAME?	1	0.516708	NA	1	1	NA	-	-	109	-	-	-	-	-	-	-	-	-	-	-	-	-	-	-
comp22027_c0_seq1		comp22027_c0_seq1	down	0.18	0	#NAME?	1	1	NA	1	1	NA	-	-	119	-	-	-	-	-	-	-	-	-	-	-	-	-	-	-
comp22048_c0_seq1	GBSP01013745	comp22048_c0_seq1	down	0.2	0	#NAME?	1	1	NA	1	1	NA	-	-	329	-	-	gnl|CDD|177694 PLN00063, PLN00063, photosystem II core complex proteins psbY; Provisional.	8e-08	-	-	-	-	-	-	-	-	-	-	-
comp22070_c0_seq1		comp22070_c0_seq1	down	0.4	0	#NAME?	1	1	NA	1	1	NA	-	-	163	-	-	-	-	-	-	-	-	-	-	-	-	-	-	-
comp22081_c0_seq1	GBSP01013851	comp22081_c0_seq1	down	0.23	0	#NAME?	1	1	NA	1	1	NA	-	-	377	-	-	-	-	-	-	-	-	-	-	-	-	-	-	-
comp2208_c0_seq1	GBSQ01005039	comp2208_c0_seq1	down	5.8	1.68	-1.78759	0.956898	0.167569	0.293732	1	1	0.999993	-	-	1278	-	-	-	-	tr|B6HRW5|B6HRW5_PENCW Pc22g12470 protein OS=Penicillium chrysogenum (strain ATCC 28089 / DSM 1075 / Wisconsin 54-1255) GN=Pc22g12470 PE=4 SV=1	4e-10	ref|XP_002565191.1| Pc22g12470 [Penicillium chrysogenum Wisconsin 54-1255] emb|CAP98535.1| Pc22g12470 [Penicillium chrysogenum Wisconsin 54-1255]	3e-10	-	-	-	-	-	-	-
comp2208_c0_seq2	GBSQ01005040	comp2208_c0_seq2	down	6.73	1.99	-1.75784	0.975273	0.107416	0.24261	1	1	0.999993	-	-	1216	-	-	-	-	tr|B6HRW5|B6HRW5_PENCW Pc22g12470 protein OS=Penicillium chrysogenum (strain ATCC 28089 / DSM 1075 / Wisconsin 54-1255) GN=Pc22g12470 PE=4 SV=1	4e-10	ref|XP_002565191.1| Pc22g12470 [Penicillium chrysogenum Wisconsin 54-1255] emb|CAP98535.1| Pc22g12470 [Penicillium chrysogenum Wisconsin 54-1255]	3e-10	-	-	-	-	-	-	-
comp22091_c0_seq1		comp22091_c0_seq1	down	0.66	0	#NAME?	1	0.516708	NA	1	1	NA	-	-	199	-	-	-	-	-	-	-	-	-	-	-	-	-	-	-
comp22158_c0_seq1	GBSP01013731	comp22158_c0_seq1	down	0.51	0	#NAME?	1	0.516708	NA	1	1	NA	-	-	216	-	-	-	-	-	-	-	-	-	-	-	-	-	-	-
comp22159_c0_seq1		comp22159_c0_seq1	down	0.72	0	#NAME?	1	0.516708	NA	1	1	NA	-	-	121	-	-	-	-	-	-	-	-	-	-	-	-	-	-	-
comp22202_c0_seq1	GBSP01013835	comp22202_c0_seq1	down	0.25	0.11	-1.18442	1	1	0.145892	1	1	0.999993	TUBB	tubulin beta	357	sp|P28551|TBB3_SOYBN Tubulin beta chain (Fragment) OS=Glycine max GN=TUBB PE=2 SV=2	4e-60	gnl|CDD|177801 PLN00220, PLN00220, tubulin beta chain; Provisional.	1e-76	tr|G3KB80|G3KB80_9ASPA Beta-tubulin (Fragment) OS=Cymbidium faberi GN=TUB2 PE=2 SV=1	3e-59	gb|AET80382.1| beta-tubulin 1 [x Doritaenopsis hybrid cultivar] gb|AET80383.1| beta-tubulin 2 [x Doritaenopsis hybrid cultivar]	1e-59	lcl|D8T8D8_SELML/3-221 PF00091.20;Tubulin;	1e-55	Z	GO:0005856,cytoskeleton;GO:0007018,microtubule-based movement;GO:0005874,microtubule;GO:0006184,GTP catabolic process;GO:0005737,cytoplasm;GO:0003924,GTPase activity;GO:0051258,protein polymerization;GO:0000166,nucleotide binding;GO:0043234,protein complex;GO:0005198,structural molecule activity;GO:0005525,GTP binding;GO:0007017,microtubule-based process	-	K07375	ko04145, Phagosome;ko04540, Gap junction;ko05130, Pathogenic Escherichia coli infection;
comp22224_c0_seq1	GBSP01013602	comp22224_c0_seq1	down	0.18	0	#NAME?	1	1	NA	1	1	NA	asnB, ASNS	asparagine synthase (glutamine-hydrolysing)	248	sp|P49093|ASNS2_LOTJA Asparagine synthetase [glutamine-hydrolyzing] 2 OS=Lotus japonicus GN=AS2 PE=2 SV=2	2e-41	gnl|CDD|178164 PLN02549, PLN02549, asparagine synthase (glutamine-hydrolyzing).	5e-57	tr|C9DFA8|C9DFA8_NICBE Asparagine synthetase (Fragment) OS=Nicotiana benthamiana GN=Asn PE=2 SV=1	1e-42	gb|ACV52579.1| asparagine synthetase [Nicotiana benthamiana]	9e-43	lcl|Q5QFC3_WHEAT/48-166 PF13537.1;GATase_7;	1e-46	E	GO:0006541,glutamine metabolic process;GO:0008652,cellular amino acid biosynthetic process;GO:0005524,ATP binding;GO:0006529,asparagine biosynthetic process;GO:0000166,nucleotide binding;GO:0016874,ligase activity;GO:0004066,asparagine synthase (glutamine-hydrolyzing) activity	EC:6.3.5.4	K01953	ko00250, Alanine, aspartate and glutamate metabolism;ko00910, Nitrogen metabolism;
comp22293_c0_seq1		comp22293_c0_seq1	down	0.64	0	#NAME?	1	0.516708	NA	1	1	NA	-	-	136	-	-	-	-	-	-	-	-	-	-	-	-	-	-	-
comp22299_c0_seq1		comp22299_c0_seq1	down	0.2	0	#NAME?	1	1	NA	1	1	NA	-	-	107	-	-	-	-	-	-	-	-	-	-	-	-	-	-	-
comp222_c0_seq1	GBSP01001652	comp222_c0_seq1	down	213	45.16	-2.23774	1	3.2097e-25	6.88277e-23	1	5.09248e-22	6.90209e-20	E2.2.1.6L, ilvB, ilvG, ilvI	acetolactate synthase I/II/III large subunit	5204	sp|P07342|ILVB_YEAST Acetolactate synthase catalytic subunit, mitochondrial OS=Saccharomyces cerevisiae (strain ATCC 204508 / S288c) GN=ILV2 PE=1 SV=1	0	gnl|CDD|161717 TIGR00118, acolac_lg, acetolactate synthase, large subunit, biosynthetic type. Two groups of proteins form acetolactate from two molecules of pyruvate. The type of acetolactate synthase described in this model also catalyzes the formation of acetohydroxybutyrate from pyruvate and 2-oxobutyrate, an early step in the branched chain amino acid biosynthesis; it is therefore also termed…	0	tr|B6HVF8|B6HVF8_PENCW Acetolactate synthase OS=Penicillium chrysogenum (strain ATCC 28089 / DSM 1075 / Wisconsin 54-1255) GN=Pc22g23110 PE=3 SV=1	0	ref|XP_002566204.1| Pc22g23110 [Penicillium chrysogenum Wisconsin 54-1255] emb|CAP99599.1| Pc22g23110 [Penicillium chrysogenum Wisconsin 54-1255]	0	-	-	EH	GO:0000287,magnesium ion binding;GO:0008652,cellular amino acid biosynthetic process;GO:0050660,flavin adenine dinucleotide binding;GO:0003824,catalytic activity;GO:0009082,branched chain family amino acid biosynthetic process;GO:0003984,acetolactate synthase activity;GO:0046872,metal ion binding;GO:0005739,mitochondrion;GO:0016740,transferase activity;GO:0030976,thiamine pyrophosphate binding	EC:2.2.1.6	K01652	ko00290, Valine, leucine and isoleucine biosynthesis;ko00650, Butanoate metabolism;ko00660, C5-Branched dibasic acid metabolism;ko00770, Pantothenate and CoA biosynthesis;
comp222_c0_seq2	GBSP01001653	comp222_c0_seq2	down	224.75	47.79	-2.23354	1	2.40112e-26	5.01253e-24	1	5.2382e-23	6.53458e-21	E2.2.1.6L, ilvB, ilvG, ilvI	acetolactate synthase I/II/III large subunit	5133	sp|P07342|ILVB_YEAST Acetolactate synthase catalytic subunit, mitochondrial OS=Saccharomyces cerevisiae (strain ATCC 204508 / S288c) GN=ILV2 PE=1 SV=1	0	gnl|CDD|161717 TIGR00118, acolac_lg, acetolactate synthase, large subunit, biosynthetic type. Two groups of proteins form acetolactate from two molecules of pyruvate. The type of acetolactate synthase described in this model also catalyzes the formation of acetohydroxybutyrate from pyruvate and 2-oxobutyrate, an early step in the branched chain amino acid biosynthesis; it is therefore also termed…	0	tr|B6HVF8|B6HVF8_PENCW Acetolactate synthase OS=Penicillium chrysogenum (strain ATCC 28089 / DSM 1075 / Wisconsin 54-1255) GN=Pc22g23110 PE=3 SV=1	0	ref|XP_002566204.1| Pc22g23110 [Penicillium chrysogenum Wisconsin 54-1255] emb|CAP99599.1| Pc22g23110 [Penicillium chrysogenum Wisconsin 54-1255]	0	-	-	EH	GO:0000287,magnesium ion binding;GO:0008652,cellular amino acid biosynthetic process;GO:0050660,flavin adenine dinucleotide binding;GO:0003824,catalytic activity;GO:0009082,branched chain family amino acid biosynthetic process;GO:0003984,acetolactate synthase activity;GO:0046872,metal ion binding;GO:0005739,mitochondrion;GO:0016740,transferase activity;GO:0030976,thiamine pyrophosphate binding	EC:2.2.1.6	K01652	ko00290, Valine, leucine and isoleucine biosynthesis;ko00650, Butanoate metabolism;ko00660, C5-Branched dibasic acid metabolism;ko00770, Pantothenate and CoA biosynthesis;
comp222_c0_seq3	GBSP01001654	comp222_c0_seq3	down	215.33	45.89	-2.2303	1	3.45309e-25	4.86557e-23	1	5.24045e-22	5.0744e-20	E2.2.1.6L, ilvB, ilvG, ilvI	acetolactate synthase I/II/III large subunit	5128	sp|P07342|ILVB_YEAST Acetolactate synthase catalytic subunit, mitochondrial OS=Saccharomyces cerevisiae (strain ATCC 204508 / S288c) GN=ILV2 PE=1 SV=1	0	gnl|CDD|161717 TIGR00118, acolac_lg, acetolactate synthase, large subunit, biosynthetic type. Two groups of proteins form acetolactate from two molecules of pyruvate. The type of acetolactate synthase described in this model also catalyzes the formation of acetohydroxybutyrate from pyruvate and 2-oxobutyrate, an early step in the branched chain amino acid biosynthesis; it is therefore also termed…	0	tr|B6HVF8|B6HVF8_PENCW Acetolactate synthase OS=Penicillium chrysogenum (strain ATCC 28089 / DSM 1075 / Wisconsin 54-1255) GN=Pc22g23110 PE=3 SV=1	0	ref|XP_002566204.1| Pc22g23110 [Penicillium chrysogenum Wisconsin 54-1255] emb|CAP99599.1| Pc22g23110 [Penicillium chrysogenum Wisconsin 54-1255]	0	-	-	EH	GO:0000287,magnesium ion binding;GO:0008652,cellular amino acid biosynthetic process;GO:0050660,flavin adenine dinucleotide binding;GO:0003824,catalytic activity;GO:0009082,branched chain family amino acid biosynthetic process;GO:0003984,acetolactate synthase activity;GO:0046872,metal ion binding;GO:0005739,mitochondrion;GO:0016740,transferase activity;GO:0030976,thiamine pyrophosphate binding	EC:2.2.1.6	K01652	ko00290, Valine, leucine and isoleucine biosynthesis;ko00650, Butanoate metabolism;ko00660, C5-Branched dibasic acid metabolism;ko00770, Pantothenate and CoA biosynthesis;
comp222_c0_seq4	GBSP01001655	comp222_c0_seq4	down	227.28	48.57	-2.22633	1	2.57297e-26	3.40356e-24	1	5.28291e-23	4.67058e-21	E2.2.1.6L, ilvB, ilvG, ilvI	acetolactate synthase I/II/III large subunit	5057	sp|P07342|ILVB_YEAST Acetolactate synthase catalytic subunit, mitochondrial OS=Saccharomyces cerevisiae (strain ATCC 204508 / S288c) GN=ILV2 PE=1 SV=1	0	gnl|CDD|161717 TIGR00118, acolac_lg, acetolactate synthase, large subunit, biosynthetic type. Two groups of proteins form acetolactate from two molecules of pyruvate. The type of acetolactate synthase described in this model also catalyzes the formation of acetohydroxybutyrate from pyruvate and 2-oxobutyrate, an early step in the branched chain amino acid biosynthesis; it is therefore also termed…	0	tr|B6HVF8|B6HVF8_PENCW Acetolactate synthase OS=Penicillium chrysogenum (strain ATCC 28089 / DSM 1075 / Wisconsin 54-1255) GN=Pc22g23110 PE=3 SV=1	0	ref|XP_002566204.1| Pc22g23110 [Penicillium chrysogenum Wisconsin 54-1255] emb|CAP99599.1| Pc22g23110 [Penicillium chrysogenum Wisconsin 54-1255]	0	-	-	EH	GO:0000287,magnesium ion binding;GO:0008652,cellular amino acid biosynthetic process;GO:0050660,flavin adenine dinucleotide binding;GO:0003824,catalytic activity;GO:0009082,branched chain family amino acid biosynthetic process;GO:0003984,acetolactate synthase activity;GO:0046872,metal ion binding;GO:0005739,mitochondrion;GO:0016740,transferase activity;GO:0030976,thiamine pyrophosphate binding	EC:2.2.1.6	K01652	ko00290, Valine, leucine and isoleucine biosynthesis;ko00650, Butanoate metabolism;ko00660, C5-Branched dibasic acid metabolism;ko00770, Pantothenate and CoA biosynthesis;
comp22312_c0_seq1		comp22312_c0_seq1	down	0.15	0	#NAME?	1	1	NA	1	1	NA	PSMA4	20S proteasome subunit alpha 3	149	sp|O82530|PSA4_PETHY Proteasome subunit alpha type-4 OS=Petunia hybrida GN=PAC1 PE=2 SV=1	1e-25	gnl|CDD|48450 cd03752, proteasome_alpha_type_4, proteasome_alpha_type_4. The 20S proteasome, multisubunit proteolytic complex, is the central enzyme of nonlysosomal protein degradation in both the cytosol and nucleus. It is composed of 28 subunits arranged as four homoheptameric rings that stack on top of one another forming an elongated alpha-beta-beta-alpha cylinder with a central cavity. The p…	5e-28	tr|Q93X39|Q93X39_TOBAC Putative alpha3 proteasome subunit (Fragment) OS=Nicotiana tabacum GN=a3 PE=2 SV=1	1e-24	emb|CAC43318.1| putative alpha3 proteasome subunit [Nicotiana tabacum]	9e-25	lcl|Q6U835_ALLSA/9-143 PF00227.21;Proteasome;	2e-25	O	GO:0004175,endopeptidase activity;GO:0019773,proteasome core complex, alpha-subunit complex;GO:0005634,nucleus;GO:0051603,proteolysis involved in cellular protein catabolic process;GO:0008233,peptidase activity;GO:0004298,threonine-type endopeptidase activity;GO:0000502,proteasome complex;GO:0005737,cytoplasm;GO:0005839,proteasome core complex;GO:0016787,hydrolase activity;GO:0006511,ubiquitin-de…	EC:3.4.25.1	K02728	ko03050, Proteasome;
comp22315_c0_seq1		comp22315_c0_seq1	down	0.6	0	#NAME?	1	0.516708	NA	1	1	NA	-	-	147	-	-	-	-	-	-	-	-	-	-	-	-	-	-	-
comp22318_c0_seq1		comp22318_c0_seq1	down	0.17	0	#NAME?	1	1	NA	1	1	NA	-	-	126	-	-	-	-	-	-	-	-	-	-	-	-	-	-	-
comp22340_c0_seq1	GBSP01014208	comp22340_c0_seq1	down	0.09	0	#NAME?	1	1	NA	1	1	NA	-	-	237	-	-	-	-	-	-	-	-	-	-	-	-	-	-	-
comp22378_c0_seq1	GBSP01013715	comp22378_c0_seq1	down	0.21	0	#NAME?	1	1	NA	1	1	NA	-	-	421	-	-	gnl|CDD|191051 pfam04640, PLATZ, PLATZ transcription factor. Plant AT-rich sequence and zinc-binding proteins (PLATZ) are zinc dependant DNA binding proteins. They bind to AT rich sequences and functions in transcriptional repression.	2e-36	tr|D6MKH3|D6MKH3_9ASPA Transcription factor OS=Lycoris longituba PE=2 SV=1	6e-55	gb|ADG58020.1| transcription factor [Lycoris longituba]	6e-55	lcl|D6MKH3_9ASPA/65-136 PF04640.9;PLATZ;	2e-30	-	-	-	-	-
comp22418_c0_seq1		comp22418_c0_seq1	down	0.54	0	#NAME?	1	0.516708	NA	1	1	NA	-	-	161	-	-	-	-	-	-	-	-	-	-	-	-	-	-	-
comp22434_c0_seq1		comp22434_c0_seq1	down	0.19	0	#NAME?	1	1	NA	1	1	NA	-	-	116	-	-	-	-	-	-	-	-	-	-	-	-	-	-	-
comp22504_c0_seq1		comp22504_c0_seq1	down	0.23	0	#NAME?	1	1	NA	1	1	NA	GAPDH, gapA	glyceraldehyde 3-phosphate dehydrogenase	190	sp|Q42671|G3PC_CRAPL Glyceraldehyde-3-phosphate dehydrogenase, cytosolic OS=Craterostigma plantagineum GN=GAPC PE=2 SV=1	2e-18	gnl|CDD|165999 PLN02358, PLN02358, glyceraldehyde-3-phosphate dehydrogenase.	6e-22	tr|Q68AP3|Q68AP3_9GENT D-glyceraldehyde-3-phosphate dehydrogenase (Fragment) OS=Periploca sepium GN=PsGAPDH PE=2 SV=1	2e-17	dbj|BAD42359.1| D-glyceraldehyde-3-phosphate dehydrogenase [Periploca sepium]	2e-17	lcl|G3PC_CRAPL/4-154 PF00044.19;Gp_dh_N;	2e-18	G	GO:0006006,glucose metabolic process;GO:0016620,oxidoreductase activity, acting on the aldehyde or oxo group of donors, NAD or NADP as acceptor;GO:0006096,glycolysis;GO:0051287,NAD binding;GO:0005737,cytoplasm;GO:0055114,oxidation-reduction process;GO:0005488,binding;GO:0008943,glyceraldehyde-3-phosphate dehydrogenase activity;GO:0016491,oxidoreductase activity;GO:0004365,glyceraldehyde-3-phospha…	EC:1.2.1.12	K00134	ko00010, Glycolysis / Gluconeogenesis;ko05010, Alzheimer's disease;
comp22505_c0_seq1		comp22505_c0_seq1	down	0.2	0	#NAME?	1	1	NA	1	1	NA	-	-	108	-	-	-	-	-	-	-	-	-	-	-	-	-	-	-
comp22541_c0_seq1		comp22541_c0_seq1	down	0.61	0.18	-1.76081	1	0.516708	0.501981	1	1	0.999993	-	-	108	-	-	-	-	-	-	-	-	-	-	-	-	-	-	-
comp22594_c0_seq1	GBSP01013866	comp22594_c0_seq1	down	0.54	0	#NAME?	1	0.516708	NA	1	1	NA	-	-	241	-	-	-	-	-	-	-	-	-	-	-	-	-	-	-
comp22600_c0_seq1		comp22600_c0_seq1	down	0.31	0	#NAME?	1	1	NA	1	1	NA	-	-	139	sp|Q69P51|CESA9_ORYSJ Cellulose synthase A catalytic subunit 9 [UDP-forming] OS=Oryza sativa subsp. japonica GN=CESA9 PE=2 SV=1	7e-08	gnl|CDD|146277 pfam03552, Cellulose_synt, Cellulose synthase. Cellulose, an aggregate of unbranched polymers of beta-1,4-linked glucose residues, is the major component of wood and thus paper, and is synthesised by plants, most algae, some bacteria and fungi, and even some animals. The genes that synthesise cellulose in higher plants differ greatly from the well-characterized genes found in Aceto…	3e-14	tr|B0I544|B0I544_ZINEL Cellulose synthase Z811 (Fragment) OS=Zinnia elegans GN=Z811 PE=2 SV=1	1e-07	dbj|BAG06271.1| cellulose synthase Z811 [Zinnia elegans]	1e-07	lcl|F2CSG2_HORVD/347-1051 PF03552.9;Cellulose_synt;	2e-07	-	GO:0016020,membrane;GO:0007047,cellular cell wall organization;GO:0016760,cellulose synthase (UDP-forming) activity;GO:0046872,metal ion binding;GO:0016757,transferase activity, transferring glycosyl groups;GO:0008270,zinc ion binding;GO:0016021,integral to membrane;GO:0030244,cellulose biosynthetic process;GO:0016740,transferase activity	-	-	-
comp22646_c0_seq1		comp22646_c0_seq1	down	0.38	0	#NAME?	1	1	NA	1	1	NA	-	-	114	-	-	-	-	-	-	-	-	-	-	-	-	-	-	-
comp22656_c0_seq1	GBSP01013641	comp22656_c0_seq1	down	0.22	0	#NAME?	1	1	NA	1	1	NA	-	-	404	-	-	-	-	-	-	-	-	-	-	-	-	-	-	-
comp22658_c0_seq1	GBSP01013978	comp22658_c0_seq1	down	0.22	0	#NAME?	1	1	NA	1	1	NA	-	-	203	-	-	-	-	tr|A1DCK0|A1DCK0_NEOFI Putative uncharacterized protein OS=Neosartorya fischeri (strain ATCC 1020 / DSM 3700 / FGSC A1164 / NRRL 181) GN=NFIA_026340 PE=4 SV=1	5e-32	ref|XP_001261457.1| hypothetical protein NFIA_026340 [Neosartorya fischeri NRRL 181] gb|EAW19560.1| conserved hypothetical protein [Neosartorya fischeri NRRL 181]	5e-32	lcl|Q4WGJ0_ASPFU/1-867 PB000616; Pfam-B_616;	1e-32	-	-	-	-	-
comp22673_c0_seq1		comp22673_c0_seq1	down	0.19	0	#NAME?	1	1	NA	1	1	NA	-	-	118	-	-	-	-	-	-	-	-	-	-	-	-	-	-	-
comp22677_c0_seq1		comp22677_c0_seq1	down	0.15	0	#NAME?	1	1	NA	1	1	NA	-	-	144	-	-	-	-	-	-	-	-	-	-	-	-	-	-	-
comp22708_c0_seq1	GBSP01013598	comp22708_c0_seq1	down	0.44	0	#NAME?	1	1	NA	1	1	NA	-	-	298	sp|Q05736|PR1_ASPOF Pathogenesis-related protein 1 OS=Asparagus officinalis GN=PR1 PE=2 SV=1	6e-14	-	-	tr|Q96233|Q96233_ASPOF Early flowering protein 1 OS=Asparagus officinalis PE=2 SV=1	4e-16	gb|AAB09084.1| early flowering protein 1 [Asparagus officinalis]	4e-16	lcl|Q96233_ASPOF/1-154 PF00407.14;Bet_v_1;	3e-14	-	GO:0006952,defense response;GO:0005737,cytoplasm;GO:0009607,response to biotic stimulus	-	-	-
comp22728_c0_seq1		comp22728_c0_seq1	down	0.7	0	#NAME?	1	0.516708	NA	1	1	NA	-	-	125	-	-	-	-	-	-	-	-	-	-	-	-	-	-	-
comp22746_c0_seq1		comp22746_c0_seq1	down	0.2	0	#NAME?	1	1	NA	1	1	NA	-	-	110	-	-	-	-	-	-	-	-	-	-	-	-	-	-	-
comp22749_c0_seq1		comp22749_c0_seq1	down	0.3	0.13	-1.20645	1	1	0.197617	1	1	0.999993	-	-	146	-	-	-	-	-	-	-	-	-	-	-	-	-	-	-
comp22751_c0_seq1	GBSP01014010	comp22751_c0_seq1	down	0.16	0	#NAME?	1	1	NA	1	1	NA	-	-	416	sp|Q9SUT9|RTNLB_ARATH Reticulon-like protein B2 OS=Arabidopsis thaliana GN=RTNLB2 PE=1 SV=1	1e-39	-	-	tr|B9GX32|B9GX32_POPTR Predicted protein OS=Populus trichocarpa GN=POPTRDRAFT_646681 PE=4 SV=1	4e-41	ref|XP_002303615.1| predicted protein [Populus trichocarpa] gb|EEE78594.1| predicted protein [Populus trichocarpa]	4e-41	lcl|D7KSV8_ARALL/65-227 PF02453.12;Reticulon;	7e-29	U	GO:0005783,endoplasmic reticulum	-	-	-
comp22767_c0_seq1		comp22767_c0_seq1	down	0.28	0	#NAME?	1	1	NA	1	1	NA	-	-	155	-	-	-	-	-	-	-	-	-	-	-	-	-	-	-
comp24698_c0_seq1		comp24698_c0_seq1	down	0.47	0	#NAME?	1	1	NA	1	1	NA	MAL	MFS transporter, SP family, general alpha glucoside:H+ symporter	188	sp|P53048|MAL11_YEAST General alpha-glucoside permease OS=Saccharomyces cerevisiae (strain ATCC 204508 / S288c) GN=MAL11 PE=1 SV=1	2e-14	gnl|CDD|162084 TIGR00879, SP, MFS transporter, sugar porter (SP) family. This model represent the sugar porter subfamily of the major facilitator superfamily (pfam00083).	2e-14	tr|Q0CWZ3|Q0CWZ3_ASPTN Putative uncharacterized protein OS=Aspergillus terreus (strain NIH 2624 / FGSC A1156) GN=ATEG_01791 PE=3 SV=1	3e-31	ref|XP_001209156.1| conserved hypothetical protein [Aspergillus terreus NIH2624] gb|EAU38548.1| conserved hypothetical protein [Aspergillus terreus NIH2624]	3e-31	lcl|Q0CWZ3_ASPTN/1-446 PF00083.19;Sugar_tr;	6e-32	-	GO:0016020,membrane;GO:0006810,transport;GO:0055085,transmembrane transport;GO:0000023,maltose metabolic process;GO:0008643,carbohydrate transport;GO:0016021,integral to membrane;GO:0005886,plasma membrane;GO:0005215,transporter activity;GO:0022857,transmembrane transporter activity;GO:0022891,substrate-specific transmembrane transporter activity	-	K08141	-
comp2049_c0_seq1	GBSQ01003995	comp2049_c0_seq1	down	10.51	3.32	-1.66251	0.990938	0.0378661	0.123305	1	1	0.978793	ydjE	MFS transporter, putative metabolite:H+ symporter	4446	sp|Q9C101|YKT8_SCHPO Uncharacterized MFS-type transporter PB1E7.08c OS=Schizosaccharomyces pombe (strain 972 / ATCC 24843) GN=SPAPB1E7.08c PE=1 SV=1	1e-97	-	-	tr|B0XX02|B0XX02_ASPFC Putative uncharacterized protein OS=Neosartorya fumigata (strain CEA10 / CBS 144.89 / FGSC A1163) GN=AFUB_047250 PE=4 SV=1	0	gb|EDP53543.1| conserved hypothetical protein [Aspergillus fumigatus A1163]	0	lcl|Q0CZ13_ASPTN/74-489 PF07690.11;MFS_1;	3e-162	-	GO:0005634,nucleus;GO:0003677,DNA binding;GO:0055085,transmembrane transport;GO:0006355,regulation of transcription, DNA-dependent;GO:0006351,transcription, DNA-dependent;GO:0046872,metal ion binding;GO:0016021,integral to membrane;GO:0008270,zinc ion binding;GO:0003700,sequence-specific DNA binding transcription factor activity	-	K08369	-
comp22784_c0_seq1		comp22784_c0_seq1	down	0.59	0	#NAME?	1	0.516708	NA	1	1	NA	-	-	149	-	-	-	-	-	-	-	-	-	-	-	-	-	-	-
comp22855_c0_seq1		comp22855_c0_seq1	down	0.45	0.13	-1.79141	1	1	0.358176	1	1	0.999993	-	-	146	-	-	-	-	-	-	-	-	-	-	-	-	-	-	-
comp22917_c0_seq1		comp22917_c0_seq1	down	0.41	0.12	-1.77259	1	1	0.31724	1	1	0.999993	-	-	162	-	-	-	-	-	-	-	-	-	-	-	-	-	-	-
comp22938_c0_seq1		comp22938_c0_seq1	down	0.36	0	#NAME?	1	1	NA	1	1	NA	-	-	121	-	-	-	-	tr|B6HAW5|B6HAW5_PENCW Pc17g00330 protein OS=Penicillium chrysogenum (strain ATCC 28089 / DSM 1075 / Wisconsin 54-1255) GN=Pc17g00330 PE=4 SV=1	1e-09	ref|XP_002566995.1| Pc17g00330 [Penicillium chrysogenum Wisconsin 54-1255] emb|CAP79320.1| Pc17g00330 [Penicillium chrysogenum Wisconsin 54-1255]	9e-10	-	-	-	-	-	-	-
comp22954_c0_seq1		comp22954_c0_seq1	down	0.51	0	#NAME?	1	0.516708	NA	1	1	NA	RP-S3e, RPS3	small subunit ribosomal protein S3e	172	sp|P62909|RS3_RAT 40S ribosomal protein S3 OS=Rattus norvegicus GN=Rps3 PE=2 SV=1	3e-30	gnl|CDD|185435 PTZ00084, PTZ00084, 40S ribosomal protein S3; Provisional.	2e-42	tr|C6JT69|C6JT69_9MYRT 40S RPS3B (Fragment) OS=Sonneratia alba PE=3 SV=1	5e-30	gb|ACS68715.1| 40S RPS3B [Sonneratia alba] gb|ACS68786.1| RPS3B [Sonneratia alba]	4e-30	lcl|D7TCH5_VITVI/104-188 PF00189.15;Ribosomal_S3_C;	5e-25	J	GO:0005840,ribosome;GO:0003723,RNA binding;GO:0005622,intracellular;GO:0005737,cytoplasm;GO:0015935,small ribosomal subunit;GO:0030529,ribonucleoprotein complex;GO:0006412,translation;GO:0003735,structural constituent of ribosome	-	K02985	ko03010, Ribosome;
comp22995_c0_seq1		comp22995_c0_seq1	down	0.3	0.13	-1.20645	1	1	0.197617	1	1	0.999993	CYP73A	trans-cinnamate 4-monooxygenase	148	sp|P48522|TCMO_CATRO Trans-cinnamate 4-monooxygenase OS=Catharanthus roseus GN=CYP73A4 PE=2 SV=1	9e-22	gnl|CDD|178017 PLN02394, PLN02394, trans-cinnamate 4-monooxygenase.	9e-32	tr|E0D6S7|E0D6S7_9ASTR Cinnamate 4-hydroxylase OS=Gynura bicolor GN=GbC4H PE=2 SV=1	6e-21	dbj|BAJ17666.1| cinnamate 4-hydroxylase [Gynura bicolor]	6e-21	lcl|E0D6S7_9ASTR/34-499 PF00067.17;p450;	1e-21	-	GO:0009055,electron carrier activity;GO:0020037,heme binding;GO:0005506,iron ion binding;GO:0055114,oxidation-reduction process;GO:0016705,oxidoreductase activity, acting on paired donors, with incorporation or reduction of molecular oxygen;GO:0046872,metal ion binding;GO:0004497,monooxygenase activity;GO:0016491,oxidoreductase activity;GO:0016710,trans-cinnamate 4-monooxygenase activity	EC:1.14.13.11	K00487	ko00360, Phenylalanine metabolism;ko00940, Phenylpropanoid biosynthesis;ko00941, Flavonoid biosynthesis;ko00945, Stilbenoid, diarylheptanoid and gingerol biosynthesis;
comp23014_c0_seq1	GBSP01013757	comp23014_c0_seq1	down	0.41	0.18	-1.18763	1	1	0.303623	1	1	0.999993	-	-	212	-	-	-	-	tr|F9FCA8|F9FCA8_FUSOF Putative uncharacterized protein OS=Fusarium oxysporum (strain Fo5176) GN=FOXB_04036 PE=4 SV=1	4e-06	gb|EGU85450.1| hypothetical protein FOXB_04036 [Fusarium oxysporum Fo5176]	4e-06	lcl|E4UZP3_ARTGP/73-460 PF00501.23;AMP-binding;	3e-06	-	-	-	-	-
comp23018_c0_seq1	GBSP01013654	comp23018_c0_seq1	down	0.18	0	#NAME?	1	1	NA	1	1	NA	-	-	239	-	-	-	-	tr|C5Y968|C5Y968_SORBI Putative uncharacterized protein Sb06g017740 OS=Sorghum bicolor GN=Sb06g017740 PE=4 SV=1	2e-15	ref|XP_002446536.1| hypothetical protein SORBIDRAFT_06g017740 [Sorghum bicolor] gb|EES10864.1| hypothetical protein SORBIDRAFT_06g017740 [Sorghum bicolor]	2e-15	lcl|Q7XRM0_ORYSJ/103-405 PF07887.6;Calmodulin_bind;	8e-13	-	-	-	-	-
comp23024_c0_seq1		comp23024_c0_seq1	down	0.53	0	#NAME?	1	0.516708	NA	1	1	NA	-	-	165	-	-	-	-	tr|F6I392|F6I392_VITVI Putative uncharacterized protein OS=Vitis vinifera GN=VIT_15s0048g00470 PE=4 SV=1	7e-13	ref|XP_003633922.1| PREDICTED: tubulin-specific chaperone D isoform 2 [Vitis vinifera]	7e-13	-	-	O	GO:0005488,binding	-	-	-
comp23055_c0_seq1		comp23055_c0_seq1	down	0.24	0	#NAME?	1	1	NA	1	1	NA	-	-	179	-	-	-	-	-	-	-	-	-	-	-	-	-	-	-
comp23089_c0_seq1		comp23089_c0_seq1	down	0.2	0	#NAME?	1	1	NA	1	1	NA	-	-	111	-	-	-	-	-	-	-	-	-	-	-	-	-	-	-
comp23092_c0_seq1	GBSP01013695	comp23092_c0_seq1	down	0.52	0	#NAME?	1	0.516708	NA	1	1	NA	-	-	251	-	-	-	-	tr|B9P833|B9P833_POPTR Predicted protein (Fragment) OS=Populus trichocarpa GN=POPTRDRAFT_295551 PE=4 SV=1	4e-36	ref|XP_002337158.1| predicted protein [Populus trichocarpa] gb|EEE76742.1| predicted protein [Populus trichocarpa]	4e-36	lcl|B9P833_POPTR/11-155 PF12697.2;Abhydrolase_6;	3e-33	I	GO:0016787,hydrolase activity;GO:0004715,non-membrane spanning protein tyrosine kinase activity;GO:0008152,metabolic process;GO:0016740,transferase activity;GO:0003824,catalytic activity	-	-	-
comp23092_c0_seq2		comp23092_c0_seq2	down	0.37	0	#NAME?	1	1	NA	1	1	NA	-	-	178	-	-	-	-	tr|B9P833|B9P833_POPTR Predicted protein (Fragment) OS=Populus trichocarpa GN=POPTRDRAFT_295551 PE=4 SV=1	4e-36	ref|XP_002337158.1| predicted protein [Populus trichocarpa] gb|EEE76742.1| predicted protein [Populus trichocarpa]	4e-36	lcl|B9P833_POPTR/11-155 PF12697.2;Abhydrolase_6;	3e-33	I	GO:0016787,hydrolase activity;GO:0004715,non-membrane spanning protein tyrosine kinase activity;GO:0008152,metabolic process;GO:0016740,transferase activity;GO:0003824,catalytic activity	-	-	-
comp23113_c0_seq1		comp23113_c0_seq1	down	0.16	0	#NAME?	1	1	NA	1	1	NA	-	-	136	-	-	-	-	-	-	-	-	-	-	-	-	-	-	-
comp23166_c0_seq1		comp23166_c0_seq1	down	0.21	0	#NAME?	1	1	NA	1	1	NA	-	-	106	-	-	-	-	-	-	-	-	-	-	-	-	-	-	-
comp23174_c0_seq1	GBSP01013876	comp23174_c0_seq1	down	0.54	0	#NAME?	1	0.516708	NA	1	1	NA	-	-	286	-	-	-	-	tr|B6HUR9|B6HUR9_PENCW Putative uncharacterized protein Pc22g27120 OS=Penicillium chrysogenum (strain ATCC 28089 / DSM 1075 / Wisconsin 54-1255) GN=Pc22g27120 PE=4 SV=1	4e-08	ref|XP_002566566.1| hypothetical protein [Penicillium chrysogenum Wisconsin 54-1255] emb|CAQ00000.1| hypothetical protein Pc22g27120 [Penicillium chrysogenum Wisconsin 54-1255]	3e-08	lcl|B6HN28_PENCW/1-171 PB030963; Pfam-B_30963;	2e-08	-	-	-	-	-
comp23200_c0_seq1		comp23200_c0_seq1	down	0.22	0	#NAME?	1	1	NA	1	1	NA	UBE2O	ubiquitin-conjugating enzyme E2 O	199	sp|Q8VY10|UBC24_ARATH Probable ubiquitin-conjugating enzyme E2 24 OS=Arabidopsis thaliana GN=UBC24 PE=2 SV=1	2e-13	-	-	tr|F4Y5R9|F4Y5R9_HORVU PHO2 OS=Hordeum vulgare PE=2 SV=1	3e-20	ref|XP_003567921.1| PREDICTED: probable ubiquitin-conjugating enzyme E2 23-like [Brachypodium distachyon]	2e-20	lcl|D7T0D7_VITVI/16-139 PB001445; Pfam-B_1445;	2e-22	-	GO:0016881,acid-amino acid ligase activity	EC:6.3.2.19	K10581	ko04120, Ubiquitin mediated proteolysis;
comp23222_c0_seq1		comp23222_c0_seq1	down	0.22	0	#NAME?	1	1	NA	1	1	NA	-	-	195	-	-	-	-	-	-	-	-	-	-	-	-	-	-	-
comp2049_c0_seq2	GBSQ01003996	comp2049_c0_seq2	down	10.97	3.46	-1.66472	0.990938	0.0378661	0.11236	1	1	0.957355	ydjE	MFS transporter, putative metabolite:H+ symporter	4394	sp|Q9C101|YKT8_SCHPO Uncharacterized MFS-type transporter PB1E7.08c OS=Schizosaccharomyces pombe (strain 972 / ATCC 24843) GN=SPAPB1E7.08c PE=1 SV=1	1e-97	-	-	tr|B0XX02|B0XX02_ASPFC Putative uncharacterized protein OS=Neosartorya fumigata (strain CEA10 / CBS 144.89 / FGSC A1163) GN=AFUB_047250 PE=4 SV=1	0	gb|EDP53543.1| conserved hypothetical protein [Aspergillus fumigatus A1163]	0	lcl|Q0CZ13_ASPTN/74-489 PF07690.11;MFS_1;	3e-162	-	GO:0005634,nucleus;GO:0003677,DNA binding;GO:0055085,transmembrane transport;GO:0006355,regulation of transcription, DNA-dependent;GO:0006351,transcription, DNA-dependent;GO:0046872,metal ion binding;GO:0016021,integral to membrane;GO:0008270,zinc ion binding;GO:0003700,sequence-specific DNA binding transcription factor activity	-	K08369	-
comp23243_c0_seq1	GBSP01013614	comp23243_c0_seq1	down	0.36	0	#NAME?	1	1	NA	1	1	NA	NARS, asnS	asparaginyl-tRNA synthetase	246	sp|Q9SW96|SYNC1_ARATH Asparagine--tRNA ligase, cytoplasmic 1 OS=Arabidopsis thaliana GN=SYNC1 PE=2 SV=1	3e-40	gnl|CDD|179678 PRK03932, asnC, asparaginyl-tRNA synthetase; Validated.	4e-62	tr|B9RKD1|B9RKD1_RICCO Aspartyl-tRNA synthetase, putative OS=Ricinus communis GN=RCOM_1048270 PE=3 SV=1	1e-41	ref|XP_002514175.1| aspartyl-tRNA synthetase, putative [Ricinus communis] gb|EEF48129.1| aspartyl-tRNA synthetase, putative [Ricinus communis]	1e-41	lcl|F2DII7_HORVD/290-562 PF00152.15;tRNA-synt_2;	1e-43	J	GO:0005524,ATP binding;GO:0005737,cytoplasm;GO:0016874,ligase activity;GO:0003676,nucleic acid binding;GO:0006421,asparaginyl-tRNA aminoacylation;GO:0000166,nucleotide binding;GO:0006418,tRNA aminoacylation for protein translation;GO:0004816,asparagine-tRNA ligase activity;GO:0006412,translation;GO:0004812,aminoacyl-tRNA ligase activity	EC:6.1.1.22	K01893	ko00970, Aminoacyl-tRNA biosynthesis;
comp23247_c0_seq1	GBSP01014002	comp23247_c0_seq1	down	0.17	0	#NAME?	1	1	NA	1	1	NA	-	-	256	-	-	gnl|CDD|205816 pfam13639, zf-RING_2, Ring finger domain.	4e-17	tr|A5B6K9|A5B6K9_VITVI Putative uncharacterized protein OS=Vitis vinifera GN=VITISV_014889 PE=4 SV=1	3e-24	emb|CAN80846.1| hypothetical protein VITISV_014889 [Vitis vinifera]	2e-24	lcl|C5XP77_SORBI/468-513 PF13639.1;zf-RING_2;	7e-16	-	GO:0046872,metal ion binding;GO:0008270,zinc ion binding	-	-	-
comp23272_c0_seq1	GBSP01013713	comp23272_c0_seq1	down	0.18	0	#NAME?	1	1	NA	1	1	NA	RP-L11e, RPL11	large subunit ribosomal protein L11e	239	sp|P42794|RL112_ARATH 60S ribosomal protein L11-2 OS=Arabidopsis thaliana GN=RPL11B PE=2 SV=2	1e-50	gnl|CDD|185485 PTZ00156, PTZ00156, 60S ribosomal protein L11; Provisional.	5e-57	tr|E5GC34|E5GC34_CUCME 60S ribosomal protein l11 (Fragment) OS=Cucumis melo subsp. melo PE=3 SV=1	2e-50	gb|ADN34033.1| 60S ribosomal protein l11 [Cucumis melo subsp. melo]	2e-50	lcl|D7LW67_ARALL/66-165 PF00673.16;Ribosomal_L5_C;	4e-50	J	GO:0005840,ribosome;GO:0003723,RNA binding;GO:0030529,ribonucleoprotein complex;GO:0006412,translation;GO:0005622,intracellular;GO:0003735,structural constituent of ribosome;GO:0005737,cytoplasm;GO:0019843,rRNA binding	-	K02868	ko03010, Ribosome;
comp23275_c0_seq1		comp23275_c0_seq1	down	0.19	0	#NAME?	1	1	NA	1	1	NA	-	-	116	-	-	-	-	-	-	-	-	-	-	-	-	-	-	-
comp23289_c0_seq1	GBSP01013634	comp23289_c0_seq1	down	0.14	0	#NAME?	1	1	NA	1	1	NA	-	-	317	sp|O14031|OPT_SCHPO Uncharacterized oligopeptide transporter C29B12.10c OS=Schizosaccharomyces pombe (strain 972 / ATCC 24843) GN=SPAC29B12.10c PE=1 SV=1	6e-10	-	-	tr|G3Y516|G3Y516_ASPNA Putative uncharacterized protein (Fragment) OS=Aspergillus niger (strain ATCC 1015 / CBS 113.46 / FGSC A1144 / LSHB Ac4 / NCTC 3858a / NRRL 328 / USDA 3528.7) GN=ASPNIDRAFT_41395 PE=4 SV=1	4e-25	gb|EHA21681.1| hypothetical protein ASPNIDRAFT_41395 [Aspergillus niger ATCC 1015]	4e-25	lcl|B6HIE3_PENCW/79-733 PF03169.10;OPT;	8e-09	-	GO:0055085,transmembrane transport	-	-	-
comp23295_c0_seq1	GBSP01013952	comp23295_c0_seq1	down	0.2	0	#NAME?	1	1	NA	1	1	NA	-	-	222	-	-	-	-	-	-	-	-	-	-	-	-	-	-	-
comp23323_c0_seq1	GBSP01014145	comp23323_c0_seq1	down	0.19	0	#NAME?	1	1	NA	1	1	NA	-	-	226	-	-	-	-	-	-	-	-	-	-	-	-	-	-	-
comp23325_c0_seq1	GBSP01013636	comp23325_c0_seq1	down	0.44	0.19	-1.2115	1	1	0.331062	1	1	0.999993	-	-	201	-	-	-	-	-	-	-	-	-	-	-	-	-	-	-
comp23415_c0_seq1		comp23415_c0_seq1	down	0.6	0	#NAME?	1	0.516708	NA	1	1	NA	-	-	147	sp|Q8RXV3|P2C59_ARATH Probable protein phosphatase 2C 59 OS=Arabidopsis thaliana GN=WIN2 PE=1 SV=1	9e-25	gnl|CDD|197659 smart00332, PP2Cc, Serine/threonine phosphatases, family 2C, catalytic domain. The protein architecture and deduced catalytic mechanism of PP2C phosphatases are similar to the PP1, PP2A, PP2B family of protein Ser/Thr phosphatases, with which PP2C shares no sequence similarity.	7e-21	tr|G7J978|G7J978_MEDTR Protein phosphatase 2C OS=Medicago truncatula GN=MTR_3g105730 PE=4 SV=1	4e-24	ref|XP_003603268.1| Protein phosphatase 2C [Medicago truncatula] gb|AES73519.1| Protein phosphatase 2C [Medicago truncatula]	4e-24	lcl|B9RNR4_RICCO/34-272 PF00481.16;PP2C;	9e-25	T	GO:0008287,protein serine/threonine phosphatase complex;GO:0046872,metal ion binding;GO:0016787,hydrolase activity;GO:0004721,phosphoprotein phosphatase activity;GO:0006470,protein dephosphorylation;GO:0003824,catalytic activity;GO:0004722,protein serine/threonine phosphatase activity	-	-	-
comp23444_c0_seq1		comp23444_c0_seq1	down	0.2	0	#NAME?	1	1	NA	1	1	NA	-	-	109	-	-	-	-	-	-	-	-	-	-	-	-	-	-	-
comp23461_c0_seq1		comp23461_c0_seq1	down	0.49	0	#NAME?	1	1	NA	1	1	NA	-	-	179	-	-	-	-	-	-	-	-	-	-	-	-	-	-	-
comp23494_c0_seq1	GBSP01014109	comp23494_c0_seq1	down	0.39	0.17	-1.19794	1	1	0.285556	1	1	0.999993	-	-	227	-	-	-	-	-	-	-	-	-	-	-	-	-	-	-
comp23544_c0_seq1	GBSP01013918	comp23544_c0_seq1	down	0.37	0.08	-2.20945	1	1	0.279508	1	1	0.999993	-	-	237	-	-	-	-	-	-	-	-	-	-	-	-	-	-	-
comp23555_c0_seq1		comp23555_c0_seq1	down	0.45	0	#NAME?	1	1	NA	1	1	NA	-	-	196	-	-	-	-	tr|B9GNI0|B9GNI0_POPTR Predicted protein OS=Populus trichocarpa GN=POPTRDRAFT_710332 PE=4 SV=1	4e-07	ref|XP_002303026.1| predicted protein [Populus trichocarpa] gb|EEE82299.1| predicted protein [Populus trichocarpa]	3e-07	lcl|A5B440_VITVI/157-461 PF07899.6;Frigida;	5e-08	-	-	-	-	-
comp23564_c0_seq1		comp23564_c0_seq1	down	0.16	0	#NAME?	1	1	NA	1	1	NA	-	-	139	-	-	-	-	-	-	-	-	-	-	-	-	-	-	-
comp10362_c0_seq3	GBSQ01002030	comp10362_c0_seq3	down	0.12	0.05	-1.26303	1	1	0.0231696	1	1	0.609587	SLC16A10	MFS transporter, MCP family, solute carrier family 16 (monocarboxylic acid transporters), member 10	712	-	-	-	-	tr|E9EZ19|E9EZ19_METAR Monocarboxylate transporter, putative OS=Metarhizium robertsii (strain ARSEF 23 / ATCC MYA-3075) GN=MAA_05268 PE=4 SV=1	4e-159	ref|XP_001825547.2| monocarboxylate transporter [Aspergillus oryzae RIB40]	5e-176	lcl|C7YST8_NECH7/58-312 PF07690.11;MFS_1;	1e-110	-	GO:0055085,transmembrane transport;GO:0016021,integral to membrane	-	K08187	ko04974, Protein digestion and absorption;
comp23567_c0_seq1	GBSP01013809	comp23567_c0_seq1	down	0.2	0	#NAME?	1	1	NA	1	1	NA	-	-	220	-	-	-	-	-	-	-	-	-	-	-	-	-	-	-
comp23570_c0_seq1	GBSP01013902	comp23570_c0_seq1	down	0.61	0	#NAME?	1	0.516708	NA	1	1	NA	-	-	215	-	-	-	-	-	-	-	-	-	-	-	-	-	-	-
comp23575_c0_seq1	GBSP01013680	comp23575_c0_seq1	down	0.39	0.08	-2.2854	1	1	0.303032	1	1	0.999993	-	-	226	-	-	-	-	-	-	-	-	-	-	-	-	-	-	-
comp2360_c0_seq11	GBSQ01003927	comp2360_c0_seq11	down	1.52	0.35	-2.11864	1	0.266988	0.9373	1	1	0.999993	-	-	273	-	-	-	-	tr|B6HAW5|B6HAW5_PENCW Pc17g00330 protein OS=Penicillium chrysogenum (strain ATCC 28089 / DSM 1075 / Wisconsin 54-1255) GN=Pc17g00330 PE=4 SV=1	0	ref|XP_002566995.1| Pc17g00330 [Penicillium chrysogenum Wisconsin 54-1255] emb|CAP79320.1| Pc17g00330 [Penicillium chrysogenum Wisconsin 54-1255]	0	lcl|B6HAW5_PENCW/569-782 PF14214.1;Helitron_like_N;	4e-99	-	-	-	-	-
comp2360_c0_seq25		comp2360_c0_seq25	down	0.14	0	#NAME?	1	1	NA	1	1	NA	-	-	161	-	-	-	-	tr|B6HAW5|B6HAW5_PENCW Pc17g00330 protein OS=Penicillium chrysogenum (strain ATCC 28089 / DSM 1075 / Wisconsin 54-1255) GN=Pc17g00330 PE=4 SV=1	0	ref|XP_002566995.1| Pc17g00330 [Penicillium chrysogenum Wisconsin 54-1255] emb|CAP79320.1| Pc17g00330 [Penicillium chrysogenum Wisconsin 54-1255]	0	lcl|B6HAW5_PENCW/569-782 PF14214.1;Helitron_like_N;	4e-99	-	-	-	-	-
comp23618_c0_seq1		comp23618_c0_seq1	down	0.19	0	#NAME?	1	1	NA	1	1	NA	-	-	113	-	-	-	-	-	-	-	-	-	-	-	-	-	-	-
comp23621_c0_seq1		comp23621_c0_seq1	down	0.47	0.14	-1.74723	1	1	0.376459	1	1	0.999993	ERF3, GSPT	peptide chain release factor subunit 3	139	sp|Q8R050|ERF3A_MOUSE Eukaryotic peptide chain release factor GTP-binding subunit ERF3A OS=Mus musculus GN=Gspt1 PE=1 SV=1	9e-19	gnl|CDD|206670 cd01883, EF1_alpha, Elongation Factor 1-alpha (EF1-alpha) protein family. EF1 is responsible for the GTP-dependent binding of aminoacyl-tRNAs to the ribosomes. EF1 is composed of four subunits: the alpha chain which binds GTP and aminoacyl-tRNAs, the gamma chain that probably plays a role in anchoring the complex to other cellular components and the beta and delta (or beta') chains…	3e-31	tr|Q40582|Q40582_TOBAC SUP2 protein (Fragment) OS=Nicotiana tabacum GN=SUP2 PE=2 SV=1	3e-21	gb|AAA79033.1| SUP2 [Nicotiana tabacum]	3e-21	lcl|D7SJ69_VITVI/7984-8297 PF00009.22;GTP_EFTU;	4e-22	J	GO:0003723,RNA binding;GO:0005737,cytoplasm;GO:0003964,RNA-directed DNA polymerase activity;GO:0000166,nucleotide binding;GO:0006184,GTP catabolic process;GO:0006415,translational termination;GO:0016779,nucleotidyltransferase activity;GO:0000184,nuclear-transcribed mRNA catabolic process, nonsense-mediated decay;GO:0004781,sulfate adenylyltransferase (ATP) activity;GO:0003924,GTPase activity;GO:0…	-	K03267	ko03015, mRNA surveillance pathway;
comp23653_c0_seq1	GBSP01013574	comp23653_c0_seq1	down	0.2	0	#NAME?	1	1	NA	1	1	NA	THOC4, ALY	THO complex subunit 4	222	sp|Q9JJW6|REFP2_MOUSE RNA and export factor-binding protein 2 OS=Mus musculus GN=Refbp2 PE=1 SV=1	8e-07	-	-	tr|Q6JAC7|Q6JAC7_TOBAC Hin19 (Fragment) OS=Nicotiana tabacum GN=Hin19 PE=2 SV=1	7e-17	gb|AAT08172.1| Hin19 [Nicotiana tabacum]	7e-17	-	-	-	GO:0006810,transport;GO:0006397,mRNA processing;GO:0005634,nucleus;GO:0003723,RNA binding;GO:0016607,nuclear speck;GO:0005737,cytoplasm;GO:0051028,mRNA transport;GO:0003676,nucleic acid binding;GO:0000166,nucleotide binding;GO:0008380,RNA splicing	-	K12881	ko03013, RNA transport;ko03015, mRNA surveillance pathway;ko03040, Spliceosome;ko05168, Herpes simplex infection;
comp23697_c0_seq1	GBSP01013806	comp23697_c0_seq1	down	0.33	0.06	-2.45943	1	1	0.233862	1	1	0.999993	-	-	327	-	-	-	-	tr|B6H181|B6H181_PENCW Pc13g00360 protein OS=Penicillium chrysogenum (strain ATCC 28089 / DSM 1075 / Wisconsin 54-1255) GN=Pc13g00360 PE=4 SV=1	1e-10	ref|XP_002558485.1| Pc13g00360 [Penicillium chrysogenum Wisconsin 54-1255] emb|CAP91105.1| Pc13g00360 [Penicillium chrysogenum Wisconsin 54-1255]	9e-11	lcl|B6H181_PENCW/63-394 PF12520.3;DUF3723;	8e-12	-	-	-	-	-
comp23716_c0_seq1	GBSP01014106	comp23716_c0_seq1	down	0.17	0	#NAME?	1	1	NA	1	1	NA	CESA	cellulose synthase A	259	sp|Q9AV71|CESA7_ORYSJ Cellulose synthase A catalytic subunit 7 [UDP-forming] OS=Oryza sativa subsp. japonica GN=CESA7 PE=2 SV=1	3e-16	gnl|CDD|178503 PLN02915, PLN02915, cellulose synthase A [UDP-forming], catalytic subunit.	2e-25	tr|Q6UDF1|Q6UDF1_MAIZE Cellulose synthase catalytic subunit 10 OS=Zea mays GN=CesA10 PE=2 SV=1	1e-15	ref|XP_003574029.1| PREDICTED: cellulose synthase A catalytic subunit 7 [UDP-forming]-like [Brachypodium distachyon]	2e-18	-	-	-	GO:0016020,membrane;GO:0007047,cellular cell wall organization;GO:0016760,cellulose synthase (UDP-forming) activity;GO:0046872,metal ion binding;GO:0016757,transferase activity, transferring glycosyl groups;GO:0008270,zinc ion binding;GO:0016021,integral to membrane;GO:0030244,cellulose biosynthetic process;GO:0016740,transferase activity	EC:2.4.1.12	K10999	-
comp23761_c0_seq1		comp23761_c0_seq1	down	0.21	0	#NAME?	1	1	NA	1	1	NA	-	-	105	-	-	-	-	-	-	-	-	-	-	-	-	-	-	-
comp23780_c0_seq1		comp23780_c0_seq1	down	0.29	0.12	-1.27302	1	1	0.187378	1	1	0.999993	-	-	153	-	-	-	-	-	-	-	-	-	-	-	-	-	-	-
comp23784_c0_seq1	GBSP01013963	comp23784_c0_seq1	down	0.18	0	#NAME?	1	1	NA	1	1	NA	ABCF3	ATP-binding cassette, subfamily F, member 3	238	sp|Q9FIB4|AB2F_ARATH ABC transporter F family member 2 OS=Arabidopsis thaliana GN=ABCF2 PE=3 SV=2	4e-41	gnl|CDD|30834 COG0488, Uup, ATPase components of ABC transporters with duplicated ATPase domains [General function prediction only].	3e-33	tr|B9HG24|B9HG24_POPTR ABC transporter family protein (Fragment) OS=Populus trichocarpa GN=POPTRDRAFT_217877 PE=3 SV=1	2e-41	ref|XP_002310031.1| ABC transporter family protein [Populus trichocarpa] gb|EEE90481.1| ABC transporter family protein [Populus trichocarpa]	2e-41	lcl|C0B2X3_9ENTR/1-78 PF13304.1;AAA_21;	4e-11	REJ	GO:0006810,transport;GO:0016787,hydrolase activity;GO:0005524,ATP binding;GO:0000166,nucleotide binding;GO:0017111,nucleoside-triphosphatase activity;GO:0006200,ATP catabolic process;GO:0016887,ATPase activity	-	K06158	-
comp14964_c0_seq1	GBSP01009860	comp14964_c0_seq1	down	0.62	0.15	-2.04731	1	0.516708	0.526298	1	1	0.999993	MDR1	MFS transporter, DHA1 family, multidrug resistance protein	744	-	-	-	-	tr|B6HPH5|B6HPH5_PENCW Pc22g00620 protein OS=Penicillium chrysogenum (strain ATCC 28089 / DSM 1075 / Wisconsin 54-1255) GN=Pc22g00620 PE=4 SV=1	2e-107	ref|XP_002564107.1| Pc22g00620 [Penicillium chrysogenum Wisconsin 54-1255] emb|CAP97350.1| Pc22g00620 [Penicillium chrysogenum Wisconsin 54-1255]	2e-107	lcl|A1CUL7_ASPCL/86-471 PF07690.11;MFS_1;	6e-83	-	GO:0055085,transmembrane transport;GO:0016021,integral to membrane	-	K08158	-
comp23803_c0_seq1		comp23803_c0_seq1	down	0.41	0	#NAME?	1	1	NA	1	1	NA	-	-	159	-	-	-	-	tr|B6HD52|B6HD52_PENCW Pc19g00650 protein OS=Penicillium chrysogenum (strain ATCC 28089 / DSM 1075 / Wisconsin 54-1255) GN=Pc19g00650 PE=4 SV=1	6e-06	ref|XP_002562552.1| Pc19g00650 [Penicillium chrysogenum Wisconsin 54-1255] emb|CAP79481.1| Pc19g00650 [Penicillium chrysogenum Wisconsin 54-1255]	5e-06	-	-	-	-	-	-	-
comp23820_c0_seq1	GBSP01013795	comp23820_c0_seq1	down	0.15	0	#NAME?	1	1	NA	1	1	NA	NOP1, FBL	rRNA 2'-O-methyltransferase fibrillarin	300	sp|Q94AH9|FBRL2_ARATH rRNA 2'-O-methyltransferase fibrillarin 2 OS=Arabidopsis thaliana GN=FIB2 PE=1 SV=2	1e-36	gnl|CDD|185479 PTZ00146, PTZ00146, fibrillarin; Provisional.	3e-42	tr|A5AUT4|A5AUT4_VITVI Putative uncharacterized protein OS=Vitis vinifera GN=VITISV_004622 PE=4 SV=1	2e-39	emb|CAN78338.1| hypothetical protein VITISV_004622 [Vitis vinifera]	2e-39	lcl|Q0DWC1_ORYSJ/2-79 PF01269.12;Fibrillarin;	1e-36	A	GO:0006396,RNA processing;GO:0005634,nucleus;GO:0003723,RNA binding;GO:0008168,methyltransferase activity;GO:0006364,rRNA processing;GO:0008033,tRNA processing;GO:0001651,dense fibrillar component;GO:0005730,nucleolus;GO:0030529,ribonucleoprotein complex;GO:0016740,transferase activity;GO:0032259,methylation	EC:2.1.1.-	K14563	ko03008, Ribosome biogenesis in eukaryotes;
comp23826_c0_seq1		comp23826_c0_seq1	down	0.55	0	#NAME?	1	0.516708	NA	1	1	NA	-	-	160	-	-	-	-	-	-	-	-	-	-	-	-	-	-	-
comp23839_c0_seq1		comp23839_c0_seq1	down	0.54	0	#NAME?	1	0.516708	NA	1	1	NA	-	-	162	-	-	-	-	-	-	-	-	-	-	-	-	-	-	-
comp23857_c0_seq1		comp23857_c0_seq1	down	0.72	0	#NAME?	1	0.516708	NA	1	1	NA	-	-	122	-	-	-	-	-	-	-	-	-	-	-	-	-	-	-
comp23860_c0_seq1		comp23860_c0_seq1	down	0.43	0	#NAME?	1	1	NA	1	1	NA	-	-	154	-	-	-	-	-	-	-	-	-	-	-	-	-	-	-
comp23873_c0_seq1		comp23873_c0_seq1	down	0.64	0	#NAME?	1	0.516708	NA	1	1	NA	-	-	137	-	-	-	-	-	-	-	-	-	-	-	-	-	-	-
comp23895_c0_seq1		comp23895_c0_seq1	down	0.16	0	#NAME?	1	1	NA	1	1	NA	-	-	140	-	-	-	-	-	-	-	-	-	-	-	-	-	-	-
comp14964_c0_seq2	GBSP01009861	comp14964_c0_seq2	down	0.57	0.14	-2.02554	1	0.516708	0.4808	1	1	0.999993	MDR1	MFS transporter, DHA1 family, multidrug resistance protein	688	-	-	-	-	tr|B6HPH5|B6HPH5_PENCW Pc22g00620 protein OS=Penicillium chrysogenum (strain ATCC 28089 / DSM 1075 / Wisconsin 54-1255) GN=Pc22g00620 PE=4 SV=1	2e-107	ref|XP_002564107.1| Pc22g00620 [Penicillium chrysogenum Wisconsin 54-1255] emb|CAP97350.1| Pc22g00620 [Penicillium chrysogenum Wisconsin 54-1255]	2e-107	lcl|A1CUL7_ASPCL/86-471 PF07690.11;MFS_1;	6e-83	-	GO:0055085,transmembrane transport;GO:0016021,integral to membrane	-	K08158	-
comp23918_c0_seq1		comp23918_c0_seq1	down	0.17	0	#NAME?	1	1	NA	1	1	NA	-	-	127	-	-	-	-	-	-	-	-	-	-	-	-	-	-	-
comp23927_c0_seq2		comp23927_c0_seq2	down	0.38	0	#NAME?	1	1	NA	1	1	NA	-	-	114	-	-	-	-	-	-	-	-	-	-	-	-	-	-	-
comp23935_c0_seq1	GBSP01013652	comp23935_c0_seq1	down	0.48	0.08	-2.58496	1	1	0.408094	1	1	0.999993	-	-	229	-	-	-	-	-	-	-	-	-	-	-	-	-	-	-
comp23948_c0_seq1		comp23948_c0_seq1	down	0.37	0	#NAME?	1	1	NA	1	1	NA	-	-	117	-	-	-	-	-	-	-	-	-	-	-	-	-	-	-
comp23968_c0_seq1	GBSP01014134	comp23968_c0_seq1	down	0.5	0.07	-2.8365	1	1	0.43501	1	1	0.999993	-	-	262	-	-	-	-	-	-	-	-	-	-	-	-	-	-	-
comp23995_c0_seq1		comp23995_c0_seq1	down	0.18	0	#NAME?	1	1	NA	1	1	NA	-	-	119	-	-	-	-	-	-	-	-	-	-	-	-	-	-	-
comp24007_c0_seq1		comp24007_c0_seq1	down	0.27	0	#NAME?	1	1	NA	1	1	NA	-	-	164	-	-	-	-	-	-	-	-	-	-	-	-	-	-	-
comp24020_c0_seq1		comp24020_c0_seq1	down	0.2	0	#NAME?	1	1	NA	1	1	NA	-	-	111	-	-	-	-	-	-	-	-	-	-	-	-	-	-	-
comp24040_c0_seq1	GBSP01014357	comp24040_c0_seq1	down	0.09	0	#NAME?	1	1	NA	1	1	NA	-	-	237	-	-	-	-	-	-	-	-	-	-	-	-	-	-	-
comp24052_c0_seq1	GBSP01014310	comp24052_c0_seq1	down	0.34	0.15	-1.18057	1	1	0.237526	1	1	0.999993	-	-	260	-	-	-	-	-	-	ref|XP_001824841.2| hypothetical protein AOR_1_1336084 [Aspergillus oryzae RIB40]	1e-08	-	-	-	-	-	-	-
comp24054_c0_seq1		comp24054_c0_seq1	down	0.21	0	#NAME?	1	1	NA	1	1	NA	-	-	103	-	-	-	-	-	-	-	-	-	-	-	-	-	-	-
comp24057_c0_seq1	GBSP01014658	comp24057_c0_seq1	down	0.1	0	#NAME?	1	1	NA	1	1	NA	-	-	210	sp|Q94AI7|TPL_ARATH Protein TOPLESS OS=Arabidopsis thaliana GN=TPL PE=1 SV=1	2e-19	-	-	tr|B9RVD2|B9RVD2_RICCO WD-repeat protein, putative OS=Ricinus communis GN=RCOM_0902410 PE=4 SV=1	3e-18	ref|XP_002517701.1| WD-repeat protein, putative [Ricinus communis] gb|EEF44865.1| WD-repeat protein, putative [Ricinus communis]	3e-18	-	-	-	-	-	-	-
comp24143_c0_seq1	GBSP01014705	comp24143_c0_seq1	down	0.18	0	#NAME?	1	1	NA	1	1	NA	-	-	242	-	-	-	-	-	-	-	-	-	-	-	-	-	-	-
comp24209_c0_seq1		comp24209_c0_seq1	down	0.42	0	#NAME?	1	1	NA	1	1	NA	-	-	105	-	-	-	-	-	-	-	-	-	-	-	-	-	-	-
comp24212_c0_seq1		comp24212_c0_seq1	down	0.16	0	#NAME?	1	1	NA	1	1	NA	-	-	133	-	-	-	-	-	-	-	-	-	-	-	-	-	-	-
comp24221_c0_seq1		comp24221_c0_seq1	down	0.2	0	#NAME?	1	1	NA	1	1	NA	-	-	110	-	-	-	-	-	-	-	-	-	-	-	-	-	-	-
comp24235_c0_seq1		comp24235_c0_seq1	down	0.12	0	#NAME?	1	1	NA	1	1	NA	-	-	179	-	-	-	-	-	-	-	-	-	-	-	-	-	-	-
comp24251_c0_seq1		comp24251_c0_seq1	down	0.16	0	#NAME?	1	1	NA	1	1	NA	-	-	135	-	-	-	-	-	-	-	-	-	-	-	-	-	-	-
comp24268_c0_seq1	GBSP01014420	comp24268_c0_seq1	down	0.26	0	#NAME?	1	1	NA	1	1	NA	-	-	253	-	-	-	-	-	-	-	-	-	-	-	-	-	-	-
comp24280_c0_seq1		comp24280_c0_seq1	down	0.5	0	#NAME?	1	1	NA	1	1	NA	-	-	176	-	-	gnl|CDD|73156 cd01650, RT_nLTR_like, RT_nLTR: Non-LTR (long terminal repeat) retrotransposon and non-LTR retrovirus reverse transcriptase (RT). This subfamily contains both non-LTR retrotransposons and non-LTR retrovirus RTs. RTs catalyze the conversion of single-stranded RNA into double-stranded DNA for integration into host chromosomes. RT is a multifunctional enzyme with RNA-directed DNA polym…	2e-16	tr|E4Z8N8|E4Z8N8_MALDO Putative RNA-directed DNA polymerase (Reverse transcriptase) OS=Malus domestica PE=4 SV=1	2e-21	emb|CBL94163.1| putative RNA-directed DNA polymerase (Reverse transcriptase) [Malus x domestica]	2e-21	lcl|E4Z8N8_MALDO/228-472 PF00078.22;RVT_1;	4e-23	-	GO:0003964,RNA-directed DNA polymerase activity;GO:0003677,DNA binding;GO:0003723,RNA binding;GO:0006278,RNA-dependent DNA replication	-	-	-
comp24284_c0_seq1		comp24284_c0_seq1	down	0.59	0	#NAME?	1	0.516708	NA	1	1	NA	-	-	149	-	-	-	-	-	-	-	-	-	-	-	-	-	-	-
comp24295_c0_seq1		comp24295_c0_seq1	down	0.12	0	#NAME?	1	1	NA	1	1	NA	-	-	180	sp|Q8GZ63|PP397_ARATH Pentatricopeptide repeat-containing protein At5g25630 OS=Arabidopsis thaliana GN=At5g25630 PE=2 SV=2	4e-16	gnl|CDD|205222 pfam13041, PPR_2, PPR repeat family. This repeat has no known function. It is about 35 amino acids long and is found in up to 18 copies in some proteins. The family appears to be greatly expanded in plants and fungi. The repeat has been called PPR.	9e-10	tr|B6SVA6|B6SVA6_MAIZE Leaf protein OS=Zea mays PE=2 SV=1	8e-21	gb|ACG28789.1| leaf protein [Zea mays]	8e-21	lcl|C5X2Z9_SORBI/175-225 PF13041.1;PPR_2;	8e-18	-	GO:0005488,binding	-	-	-
comp24319_c0_seq1		comp24319_c0_seq1	down	0.31	0.13	-1.25376	1	1	0.208007	1	1	0.999993	-	-	142	-	-	-	-	-	-	ref|XP_003544026.1| PREDICTED: uncharacterized protein LOC100801029 [Glycine max]	6e-08	-	-	-	-	-	-	-
comp24352_c0_seq1		comp24352_c0_seq1	down	0.32	0	#NAME?	1	1	NA	1	1	NA	-	-	138	-	-	-	-	-	-	-	-	-	-	-	-	-	-	-
comp24402_c0_seq1		comp24402_c0_seq1	down	0.21	0	#NAME?	1	1	NA	1	1	NA	SEC63	translocation protein SEC63	104	-	-	-	-	tr|F6H6A8|F6H6A8_VITVI Putative uncharacterized protein OS=Vitis vinifera GN=VIT_16s0050g01460 PE=4 SV=1	4e-13	emb|CBI22629.3| unnamed protein product [Vitis vinifera]	4e-13	lcl|E0CUS9_VITVI/205-604 PF02889.11;Sec63;	5e-14	-	GO:0006457,protein folding;GO:0051082,unfolded protein binding;GO:0031072,heat shock protein binding	-	K09540	ko03060, Protein export;ko04141, Protein processing in endoplasmic reticulum;
comp24440_c0_seq1		comp24440_c0_seq1	down	0.55	0	#NAME?	1	0.516708	NA	1	1	NA	-	-	160	-	-	-	-	-	-	-	-	-	-	-	-	-	-	-
comp24474_c0_seq1		comp24474_c0_seq1	down	0.4	0	#NAME?	1	1	NA	1	1	NA	-	-	164	-	-	-	-	-	-	-	-	-	-	-	-	-	-	-
comp24519_c0_seq1		comp24519_c0_seq1	down	0.39	0	#NAME?	1	1	NA	1	1	NA	RAPTOR	regulatory associated protein of mTOR	168	sp|C7J8E5|RTOR2_ORYSJ Regulatory-associated protein of TOR 2 OS=Oryza sativa subsp. japonica GN=RAPTOR2 PE=2 SV=2	4e-27	-	-	tr|B9SZ93|B9SZ93_RICCO Putative uncharacterized protein OS=Ricinus communis GN=RCOM_1230280 PE=4 SV=1	1e-26	ref|XP_002531312.1| conserved hypothetical protein [Ricinus communis] gb|EEF31062.1| conserved hypothetical protein [Ricinus communis]	1e-26	-	-	D	GO:0005488,binding	-	K07204	ko04150, mTOR signaling pathway;ko04910, Insulin signaling pathway;
comp24524_c0_seq1	GBSP01014558	comp24524_c0_seq1	down	0.2	0	#NAME?	1	1	NA	1	1	NA	-	-	218	-	-	-	-	tr|B9T0K9|B9T0K9_RICCO Plasminogen activator inhibitor 1 RNA-binding protein, putative OS=Ricinus communis GN=RCOM_0192250 PE=4 SV=1	5e-08	ref|XP_002531778.1| Plasminogen activator inhibitor 1 RNA-binding protein, putative [Ricinus communis] gb|EEF30592.1| Plasminogen activator inhibitor 1 RNA-binding protein, putative [Ricinus communis]	5e-08	lcl|B9T0K9_RICCO/5-80 PF09598.5;Stm1_N;	5e-07	-	-	-	-	-
comp24548_c0_seq1		comp24548_c0_seq1	down	0.35	0.15	-1.22239	1	1	0.247827	1	1	0.999993	-	-	126	-	-	-	-	-	-	-	-	-	-	-	-	-	-	-
comp24557_c0_seq1		comp24557_c0_seq1	down	0.33	0.14	-1.23704	1	1	0.228169	1	1	0.999993	-	-	134	-	-	gnl|CDD|178121 PLN02505, PLN02505, omega-6 fatty acid desaturase.	3e-08	-	-	-	-	-	-	-	-	-	-	-
comp24558_c0_seq1		comp24558_c0_seq1	down	0.31	0	#NAME?	1	1	NA	1	1	NA	-	-	143	-	-	-	-	-	-	-	-	-	-	K	-	-	-	-
comp24561_c0_seq1		comp24561_c0_seq1	down	0.33	0	#NAME?	1	1	NA	1	1	NA	-	-	199	-	-	-	-	-	-	-	-	-	-	-	-	-	-	-
comp24575_c0_seq1		comp24575_c0_seq1	down	0.35	0.15	-1.22239	1	1	0.247827	1	1	0.999993	-	-	126	-	-	-	-	-	-	-	-	-	-	-	-	-	-	-
comp24594_c0_seq1		comp24594_c0_seq1	down	0.34	0	#NAME?	1	1	NA	1	1	NA	-	-	128	-	-	-	-	-	-	-	-	-	-	-	-	-	-	-
comp24640_c0_seq1	GBSP01014411	comp24640_c0_seq1	down	0.35	0.08	-2.12928	1	1	0.256046	1	1	0.999993	-	-	249	-	-	-	-	-	-	-	-	-	-	-	-	-	-	-
comp24644_c0_seq1	GBSP01014257	comp24644_c0_seq1	down	0.44	0	#NAME?	1	1	NA	1	1	NA	-	-	298	-	-	-	-	-	-	-	-	-	-	-	-	-	-	-
comp24692_c0_seq1		comp24692_c0_seq1	down	0.4	0	#NAME?	1	1	NA	1	1	NA	-	-	109	-	-	-	-	-	-	-	-	-	-	-	-	-	-	-
comp24719_c0_seq1		comp24719_c0_seq1	down	0.49	0	#NAME?	1	1	NA	1	1	NA	-	-	134	-	-	-	-	-	-	-	-	-	-	-	-	-	-	-
comp24727_c0_seq1	GBSP01014701	comp24727_c0_seq1	down	0.22	0	#NAME?	1	1	NA	1	1	NA	-	-	202	sp|Q5BA18|BGLK_EMENI Probable beta-glucosidase K OS=Emericella nidulans (strain FGSC A4 / ATCC 38163 / CBS 112.46 / NRRL 194 / M139) GN=bglK PE=2 SV=1	2e-12	-	-	tr|G7XVJ8|G7XVJ8_ASPKW Beta-glucosidase OS=Aspergillus kawachii (strain NBRC 4308) GN=AKAW_09071 PE=4 SV=1	5e-10	ref|XP_660216.1| hypothetical protein AN2612.2 [Aspergillus nidulans FGSC A4] sp|Q5BA18.1|BGLK_EMENI RecName: Full=Probable beta-glucosidase K; AltName: Full=Beta-D-glucoside glucohydrolase K; AltName: Full=Cellobiase K; AltName: Full=Gentiobiase K gb|EAA64717.1| hypothetical protein AN2612.2 [Aspergillus nidulans FGSC A4] gb|ABF50857.1| putative beta-glucosidase [Emericella nidulans] tpe|CBF8720…	5e-11	-	-	-	GO:0008152,metabolic process;GO:0016798,hydrolase activity, acting on glycosyl bonds;GO:0008422,beta-glucosidase activity;GO:0004553,hydrolase activity, hydrolyzing O-glycosyl compounds;GO:0016787,hydrolase activity;GO:0030245,cellulose catabolic process;GO:0005975,carbohydrate metabolic process;GO:0000272,polysaccharide catabolic process;GO:0005576,extracellular region	-	-	-
comp24744_c0_seq1		comp24744_c0_seq1	down	0.45	0.1	-2.16993	1	1	0.367192	1	1	0.999993	-	-	194	-	-	-	-	-	-	-	-	-	-	-	-	-	-	-
comp24754_c0_seq1		comp24754_c0_seq1	down	0.26	0.11	-1.24101	1	1	0.156042	1	1	0.999993	-	-	168	-	-	-	-	-	-	-	-	-	-	-	-	-	-	-
comp24768_c0_seq1		comp24768_c0_seq1	down	0.59	0	#NAME?	1	0.516708	NA	1	1	NA	-	-	186	sp|A6BM06|ACCO1_DICMU 1-aminocyclopropane-1-carboxylate oxidase OS=Dictyostelium mucoroides GN=aco PE=3 SV=1	2e-06	gnl|CDD|206394 pfam14226, DIOX_N, non-haem dioxygenase in morphine synthesis N-terminal. This is the highly conserved N-terminal region of proteins with 2-oxoglutarate/Fe(II)-dependent dioxygenase activity.	3e-14	tr|G3XX53|G3XX53_ASPNA Putative uncharacterized protein OS=Aspergillus niger (strain ATCC 1015 / CBS 113.46 / FGSC A1144 / LSHB Ac4 / NCTC 3858a / NRRL 328 / USDA 3528.7) GN=ASPNIDRAFT_53542 PE=3 SV=1	3e-13	ref|XP_001727370.2| 1-aminocyclopropane-1-carboxylate oxidase [Aspergillus oryzae RIB40]	3e-14	lcl|A2R6B1_ASPNC/39-181 PF14226.1;DIOX_N;	1e-12	QR	GO:0016702,oxidoreductase activity, acting on single donors with incorporation of molecular oxygen, incorporation of two atoms of oxygen;GO:0009693,ethylene biosynthetic process;GO:0046872,metal ion binding;GO:0009815,1-aminocyclopropane-1-carboxylate oxidase activity;GO:0016706,oxidoreductase activity, acting on paired donors, with incorporation or reduction of molecular oxygen, 2-oxoglutarate a…	-	-	-
comp24807_c0_seq1		comp24807_c0_seq1	down	0.63	0	#NAME?	1	0.516708	NA	1	1	NA	-	-	105	-	-	-	-	-	-	-	-	-	-	-	-	-	-	-
comp24887_c0_seq1		comp24887_c0_seq1	down	0.35	0.15	-1.22239	1	1	0.247827	1	1	0.999993	-	-	124	-	-	-	-	-	-	-	-	-	-	-	-	-	-	-
comp24930_c0_seq1	GBSP01014325	comp24930_c0_seq1	down	0.21	0	#NAME?	1	1	NA	1	1	NA	-	-	212	sp|P15365|DAL5_YEAST Allantoate permease OS=Saccharomyces cerevisiae (strain ATCC 204508 / S288c) GN=DAL5 PE=1 SV=1	3e-07	-	-	tr|Q2U9P0|Q2U9P0_ASPOR Permease of the major facilitator superfamily OS=Aspergillus oryzae (strain ATCC 42149 / RIB 40) GN=AO090166000074 PE=4 SV=1	5e-35	dbj|BAE61725.1| unnamed protein product [Aspergillus oryzae RIB40]	5e-35	lcl|Q2U9P0_ASPOR/8-201 PF07690.11;MFS_1;	1e-35	G	GO:0055085,transmembrane transport;GO:0016021,integral to membrane	-	-	-
comp24964_c0_seq1		comp24964_c0_seq1	down	0.39	0.17	-1.19794	1	1	0.285556	1	1	0.999993	-	-	111	-	-	-	-	-	-	-	-	lcl|B6HCZ3_PENCW/41-370 PB020899; Pfam-B_20899;	4e-06	-	-	-	-	-
comp24969_c0_seq1	GBSP01014637	comp24969_c0_seq1	down	0.41	0	#NAME?	1	1	NA	1	1	NA	-	-	214	-	-	-	-	-	-	-	-	-	-	-	-	-	-	-
comp25053_c0_seq1		comp25053_c0_seq1	down	0.39	0	#NAME?	1	1	NA	1	1	NA	-	-	167	-	-	-	-	-	-	-	-	-	-	-	-	-	-	-
comp25073_c0_seq1		comp25073_c0_seq1	down	0.35	0.15	-1.22239	1	1	0.247827	1	1	0.999993	-	-	124	-	-	-	-	-	-	-	-	-	-	-	-	-	-	-
comp25098_c0_seq1		comp25098_c0_seq1	down	0.6	0	#NAME?	1	0.516708	NA	1	1	NA	-	-	146	-	-	-	-	-	-	-	-	-	-	-	-	-	-	-
comp25116_c0_seq1		comp25116_c0_seq1	down	0.35	0	#NAME?	1	1	NA	1	1	NA	-	-	125	-	-	-	-	-	-	-	-	-	-	-	-	-	-	-
comp25121_c0_seq1	GBSP01014598	comp25121_c0_seq1	down	0.64	0	#NAME?	1	0.516708	NA	1	1	NA	-	-	205	-	-	-	-	-	-	-	-	-	-	-	-	-	-	-
comp25127_c0_seq1	GBSP01014372	comp25127_c0_seq1	down	0.18	0	#NAME?	1	1	NA	1	1	NA	PGD, gnd	6-phosphogluconate dehydrogenase	246	sp|P21577|6PGD_SYNE7 6-phosphogluconate dehydrogenase, decarboxylating OS=Synechococcus elongatus (strain PCC 7942) GN=gnd PE=1 SV=4	6e-16	gnl|CDD|177984 PLN02350, PLN02350, phosphogluconate dehydrogenase (decarboxylating).	6e-55	tr|A5B7A4|A5B7A4_VITVI 6-phosphogluconate dehydrogenase, decarboxylating OS=Vitis vinifera GN=VITISV_032572 PE=3 SV=1	9e-38	ref|XP_003555040.1| PREDICTED: 6-phosphogluconate dehydrogenase, decarboxylating-like isoform 3 [Glycine max]	3e-38	lcl|B8B1K3_ORYSI/167-409 PF00393.14;6PGD;	2e-35	G	GO:0016616,oxidoreductase activity, acting on the CH-OH group of donors, NAD or NADP as acceptor;GO:0004616,phosphogluconate dehydrogenase (decarboxylating) activity;GO:0019521,D-gluconate metabolic process;GO:0055114,oxidation-reduction process;GO:0005488,binding;GO:0050661,NADP binding;GO:0006098,pentose-phosphate shunt;GO:0016491,oxidoreductase activity;GO:0050662,coenzyme binding	EC:1.1.1.44	K00033	ko00030, Pentose phosphate pathway;ko00480, Glutathione metabolism;
comp25135_c0_seq1	GBSP01014565	comp25135_c0_seq1	down	0.51	0	#NAME?	1	0.516708	NA	1	1	NA	-	-	345	-	-	-	-	-	-	-	-	-	-	-	-	-	-	-
comp25194_c0_seq1		comp25194_c0_seq1	down	0.51	0	#NAME?	1	0.516708	NA	1	1	NA	RP-L3e, RPL3	large subunit ribosomal protein L3e	171	sp|P17094|RL31_ARATH 60S ribosomal protein L3-1 OS=Arabidopsis thaliana GN=ARP1 PE=2 SV=5	1e-29	gnl|CDD|185447 PTZ00103, PTZ00103, 60S ribosomal protein L3; Provisional.	5e-34	tr|B3VIM8|B3VIM8_POPTN Casein kinase II regulatory subunit (Fragment) OS=Populus tremula PE=3 SV=1	5e-31	gb|ACE96485.1| casein kinase II regulatory subunit [Populus tremula] gb|ACE96486.1| casein kinase II regulatory subunit [Populus tremula] gb|ACE96487.1| casein kinase II regulatory subunit [Populus tremula] gb|ACE96488.1| casein kinase II regulatory subunit [Populus tremula] gb|ACE96489.1| casein kinase II regulatory subunit [Populus tremula] gb|ACE96490.1| casein kinase II regulatory subunit [Po…	5e-31	lcl|Q70AI2_WHEAT/1-98 PF00297.17;Ribosomal_L3;	1e-30	J	GO:0005840,ribosome;GO:0016310,phosphorylation;GO:0016301,kinase activity;GO:0030529,ribonucleoprotein complex;GO:0006412,translation;GO:0005622,intracellular;GO:0003735,structural constituent of ribosome;GO:0005737,cytoplasm	-	K02925	ko03010, Ribosome;
comp25254_c0_seq1		comp25254_c0_seq1	down	0.17	0	#NAME?	1	1	NA	1	1	NA	-	-	129	-	-	-	-	-	-	-	-	-	-	-	-	-	-	-
comp25297_c0_seq1	GBSP01014654	comp25297_c0_seq1	down	0.44	0	#NAME?	1	1	NA	1	1	NA	rbcS	ribulose-bisphosphate carboxylase small chain	249	sp|P10795|RBS1A_ARATH Ribulose bisphosphate carboxylase small chain 1A, chloroplastic OS=Arabidopsis thaliana GN=RBCS-1A PE=1 SV=2	2e-57	gnl|CDD|165930 PLN02289, PLN02289, ribulose-bisphosphate carboxylase small chain.	1e-65	tr|D7KUZ2|D7KUZ2_ARALL Ribulose bisphosphate carboxylase small chain OS=Arabidopsis lyrata subsp. lyrata GN=ARALYDRAFT_475805 PE=3 SV=1	5e-56	ref|XP_002888576.1| ribulose bisphosphate carboxylase small chain 1A [Arabidopsis lyrata subsp. lyrata] gb|EFH64835.1| ribulose bisphosphate carboxylase small chain 1A [Arabidopsis lyrata subsp. lyrata]	4e-56	lcl|D7KUZ2_ARALL/66-176 PF00101.15;RuBisCO_small;	1e-46	-	GO:0055114,oxidation-reduction process;GO:0016984,ribulose-bisphosphate carboxylase activity;GO:0016829,lyase activity;GO:0015977,carbon fixation;GO:0019253,reductive pentose-phosphate cycle;GO:0004497,monooxygenase activity;GO:0009536,plastid;GO:0009853,photorespiration;GO:0009507,chloroplast;GO:0015979,photosynthesis;GO:0016491,oxidoreductase activity	EC:4.1.1.39	K01602	ko00630, Glyoxylate and dicarboxylate metabolism;ko00710, Carbon fixation in photosynthetic organisms;
comp25318_c0_seq1		comp25318_c0_seq1	down	0.34	0.1	-1.76553	1	1	0.242581	1	1	0.999993	-	-	193	sp|Q93VR4|ML423_ARATH MLP-like protein 423 OS=Arabidopsis thaliana GN=MLP423 PE=1 SV=1	1e-12	-	-	tr|Q5XLE0|Q5XLE0_MAIZE Bet v I allergen OS=Zea mays PE=2 SV=1	2e-17	gb|ABF81693.1| pathogenesis-related protein 2 [Zea mays] gb|ACG35347.1| major latex protein 22 [Zea mays]	2e-17	lcl|C5YA79_SORBI/1-157 PF00407.14;Bet_v_1;	6e-18	-	GO:0006952,defense response;GO:0009607,response to biotic stimulus	-	-	-
comp25342_c0_seq1	GBSP01014430	comp25342_c0_seq1	down	0.13	0	#NAME?	1	1	NA	1	1	NA	-	-	335	-	-	-	-	-	-	-	-	-	-	-	-	-	-	-
comp25343_c0_seq1		comp25343_c0_seq1	down	0.16	0	#NAME?	1	1	NA	1	1	NA	-	-	140	-	-	-	-	tr|G7X9V3|G7X9V3_ASPKW Steroid monooxygenase OS=Aspergillus kawachii (strain NBRC 4308) GN=AKAW_02270 PE=4 SV=1	4e-10	dbj|GAA84155.1| steroid monooxygenase [Aspergillus kawachii IFO 4308]	4e-10	lcl|E5A862_LEPMC/31-232 PF13738.1;Pyr_redox_3;	2e-11	-	GO:0050661,NADP binding;GO:0050660,flavin adenine dinucleotide binding;GO:0004499,N,N-dimethylaniline monooxygenase activity;GO:0004497,monooxygenase activity;GO:0005488,binding;GO:0055114,oxidation-reduction process	-	-	-
comp25362_c0_seq1		comp25362_c0_seq1	down	0.42	0.18	-1.22239	1	1	0.313646	1	1	0.999993	-	-	104	sp|P09186|LOX3_SOYBN Seed linoleate 9S-lipoxygenase-3 OS=Glycine max GN=LOX1.3 PE=1 SV=1	5e-10	gnl|CDD|177971 PLN02337, PLN02337, lipoxygenase.	2e-17	tr|D6PAW7|D6PAW7_SOYBN Lipoxygenase OS=Glycine max GN=Lx3 PE=3 SV=1	2e-08	gb|ADG03095.1| lipoxygenase 3 [Glycine max]	2e-08	lcl|D6PAW7_SOYBN/173-841 PF00305.14;Lipoxygenase;	4e-09	-	GO:0016702,oxidoreductase activity, acting on single donors with incorporation of molecular oxygen, incorporation of two atoms of oxygen;GO:0005506,iron ion binding;GO:0005737,cytoplasm;GO:0055114,oxidation-reduction process;GO:0046872,metal ion binding;GO:0006633,fatty acid biosynthetic process;GO:0031408,oxylipin biosynthetic process;GO:0008610,lipid biosynthetic process;GO:0016165,lipoxygenase…	-	-	-
comp25371_c0_seq1	GBSP01014649	comp25371_c0_seq1	down	0.18	0	#NAME?	1	1	NA	1	1	NA	-	-	241	-	-	-	-	-	-	-	-	-	-	-	-	-	-	-
comp25377_c0_seq1		comp25377_c0_seq1	down	0.11	0	#NAME?	1	1	NA	1	1	NA	-	-	199	-	-	-	-	tr|F8RP79|F8RP79_TOBAC JOKA2 OS=Nicotiana tabacum PE=2 SV=1	4e-17	gb|AEI71779.1| JOKA2 [Nicotiana tabacum]	3e-17	lcl|Q8H2A7_ANACO/1-113 PB000597; Pfam-B_597;	2e-17	-	GO:0008270,zinc ion binding	-	-	-
comp25412_c0_seq1		comp25412_c0_seq1	down	0.31	0	#NAME?	1	1	NA	1	1	NA	-	-	141	-	-	-	-	-	-	-	-	-	-	-	-	-	-	-
comp25442_c0_seq1		comp25442_c0_seq1	down	0.49	0	#NAME?	1	1	NA	1	1	NA	-	-	135	-	-	-	-	-	-	-	-	-	-	-	-	-	-	-
comp25481_c0_seq1		comp25481_c0_seq1	down	0.21	0	#NAME?	1	1	NA	1	1	NA	-	-	102	-	-	-	-	-	-	-	-	-	-	-	-	-	-	-
comp25558_c0_seq1		comp25558_c0_seq1	down	0.45	0	#NAME?	1	1	NA	1	1	NA	-	-	193	-	-	-	-	-	-	-	-	-	-	-	-	-	-	-
comp25573_c0_seq1	GBSP01014316	comp25573_c0_seq1	down	0.17	0	#NAME?	1	1	NA	1	1	NA	-	-	264	-	-	-	-	-	-	-	-	-	-	-	-	-	-	-
comp25646_c0_seq1	GBSP01014447	comp25646_c0_seq1	down	0.25	0	#NAME?	1	1	NA	1	1	NA	-	-	266	-	-	-	-	-	-	-	-	-	-	-	-	-	-	-
comp25689_c0_seq1		comp25689_c0_seq1	down	0.56	0	#NAME?	1	0.516708	NA	1	1	NA	-	-	117	-	-	-	-	-	-	-	-	-	-	-	-	-	-	-
comp25704_c0_seq1		comp25704_c0_seq1	down	0.2	0	#NAME?	1	1	NA	1	1	NA	-	-	108	-	-	-	-	-	-	-	-	-	-	-	-	-	-	-
comp25712_c0_seq1		comp25712_c0_seq1	down	0.46	0	#NAME?	1	1	NA	1	1	NA	-	-	143	-	-	-	-	-	-	-	-	-	-	-	-	-	-	-
comp25716_c0_seq1		comp25716_c0_seq1	down	0.14	0	#NAME?	1	1	NA	1	1	NA	-	-	158	-	-	-	-	-	-	-	-	-	-	-	-	-	-	-
comp25723_c0_seq1		comp25723_c0_seq1	down	0.36	0.16	-1.16993	1	1	0.25674	1	1	0.999993	-	-	121	-	-	-	-	-	-	-	-	-	-	-	-	-	-	-
comp25731_c0_seq1	GBSP01014538	comp25731_c0_seq1	down	0.29	0.08	-1.85798	1	1	0.186897	1	1	0.999993	K06890	-	228	sp|Q94A20|BI1L_ARATH BI1-like protein OS=Arabidopsis thaliana GN=At4g15470 PE=2 SV=1	1e-20	gnl|CDD|198411 cd10429, GAAP_like, Golgi antiapoptotic protein. GAAP (or transmembrane BAX inhibitor motif containing 4) is a regulator of apoptosis that is related to the BAX inhibitor (BI)-1 like family of small transmembrane proteins, which have been shown to have an antiapoptotic effect either by stimulating the antiapoptotic function of Bcl-2, a well-characterized oncogene, or by inhibiting …	3e-28	tr|C6TBY5|C6TBY5_SOYBN Putative uncharacterized protein OS=Glycine max PE=2 SV=1	4e-20	ref|XP_003546118.1| PREDICTED: BI1-like protein-like [Glycine max]	4e-20	lcl|C6TBY5_SOYBN/37-241 PF01027.15;Bax1-I;	1e-19	-	GO:0016020,membrane;GO:0016021,integral to membrane;GO:0005886,plasma membrane	-	K06890	-
comp25739_c0_seq1		comp25739_c0_seq1	down	0.18	0	#NAME?	1	1	NA	1	1	NA	-	-	122	-	-	-	-	-	-	-	-	-	-	-	-	-	-	-
comp25796_c0_seq1	GBSP01014460	comp25796_c0_seq1	down	0.31	0.07	-2.14684	1	1	0.209776	1	1	0.999993	-	-	283	-	-	-	-	-	-	-	-	-	-	-	-	-	-	-
comp25799_c0_seq1	GBSP01014238	comp25799_c0_seq1	down	0.2	0	#NAME?	1	1	NA	1	1	NA	-	-	223	-	-	-	-	tr|Q2U2L1|Q2U2L1_ASPOR Amino acid transporters OS=Aspergillus oryzae (strain ATCC 42149 / RIB 40) GN=AO090038000414 PE=4 SV=1	1e-18	ref|XP_001825337.1| high affinity methionine permease [Aspergillus oryzae RIB40] ref|XP_002380516.1| high affinity methionine permease [Aspergillus flavus NRRL3357] dbj|BAE64204.1| unnamed protein product [Aspergillus oryzae RIB40] gb|EED50135.1| high affinity methionine permease [Aspergillus flavus NRRL3357]	1e-18	lcl|B8NIS9_ASPFN/66-508 PF13520.1;AA_permease_2;	1e-19	-	GO:0016020,membrane;GO:0006810,transport;GO:0055085,transmembrane transport;GO:0016021,integral to membrane;GO:0003333,amino acid transmembrane transport;GO:0015171,amino acid transmembrane transporter activity	-	-	-
comp25804_c0_seq1	GBSP01014575	comp25804_c0_seq1	down	0.41	0	#NAME?	1	1	NA	1	1	NA	-	-	265	-	-	-	-	-	-	-	-	-	-	-	-	-	-	-
comp25814_c0_seq1		comp25814_c0_seq1	down	0.23	0	#NAME?	1	1	NA	1	1	NA	-	-	194	-	-	-	-	-	-	-	-	-	-	-	-	-	-	-
comp25815_c0_seq1	GBSP01014378	comp25815_c0_seq1	down	0.2	0	#NAME?	1	1	NA	1	1	NA	-	-	332	-	-	-	-	-	-	-	-	-	-	-	-	-	-	-
comp25863_c0_seq1		comp25863_c0_seq1	down	0.54	0	#NAME?	1	0.516708	NA	1	1	NA	-	-	163	-	-	-	-	tr|D5AED4|D5AED4_PICSI Putative uncharacterized protein OS=Picea sitchensis PE=2 SV=1	7e-25	gb|ADE77903.1| unknown [Picea sitchensis]	6e-25	-	-	J	GO:0006413,translational initiation;GO:0016070,RNA metabolic process;GO:0003743,translation initiation factor activity;GO:0005488,binding	-	-	-
comp25877_c0_seq1	GBSP01014274	comp25877_c0_seq1	down	0.28	0.12	-1.22239	1	1	0.177002	1	1	0.999993	-	-	316	-	-	-	-	-	-	-	-	-	-	-	-	-	-	-
comp25910_c0_seq1	GBSP01014389	comp25910_c0_seq1	down	0.18	0	#NAME?	1	1	NA	1	1	NA	-	-	250	-	-	gnl|CDD|203798 pfam07899, Frigida, Frigida-like protein. This family is composed of plant proteins that are similar to FRIGIDA protein expressed by Arabidopsis thaliana. This protein is probably nuclear and is required for the regulation of flowering time in the late-flowering phenotype. It is known to increase RNA levels of flowering locus C. Allelic variation at the FRIGIDA locus is a major det…	7e-41	tr|A5B440|A5B440_VITVI Putative uncharacterized protein OS=Vitis vinifera GN=VITISV_014605 PE=4 SV=1	4e-33	ref|XP_003634846.1| PREDICTED: protein FRIGIDA-like [Vitis vinifera] emb|CAN80762.1| hypothetical protein VITISV_014605 [Vitis vinifera]	4e-33	lcl|A5B440_VITVI/157-461 PF07899.6;Frigida;	1e-34	-	-	-	-	-
comp25925_c0_seq1		comp25925_c0_seq1	down	0.49	0	#NAME?	1	1	NA	1	1	NA	-	-	133	-	-	-	-	-	-	-	-	-	-	-	-	-	-	-
comp25927_c0_seq1	GBSP01014263	comp25927_c0_seq1	down	0.43	0	#NAME?	1	1	NA	1	1	NA	-	-	203	-	-	-	-	-	-	-	-	-	-	-	-	-	-	-
comp25949_c0_seq1		comp25949_c0_seq1	down	0.38	0	#NAME?	1	1	NA	1	1	NA	-	-	114	-	-	-	-	-	-	-	-	-	-	-	-	-	-	-
comp25967_c0_seq1		comp25967_c0_seq1	down	0.27	0	#NAME?	1	1	NA	1	1	NA	-	-	162	-	-	-	-	-	-	-	-	-	-	-	-	-	-	-
comp25974_c0_seq1		comp25974_c0_seq1	down	0.4	0	#NAME?	1	1	NA	1	1	NA	-	-	109	sp|P50397|GDIB_BOVIN Rab GDP dissociation inhibitor beta OS=Bos taurus GN=GDI2 PE=2 SV=3	2e-06	gnl|CDD|110027 pfam00996, GDI, GDP dissociation inhibitor.	3e-16	tr|A7Y7F0|A7Y7F0_LUPAL GDP-dissociation inhibitor OS=Lupinus albus PE=2 SV=1	1e-13	gb|ABU98948.1| GDP-dissociation inhibitor [Lupinus albus]	1e-13	lcl|B9RIY3_RICCO/1-439 PF00996.13;GDI;	1e-13	O	GO:0015031,protein transport;GO:0005093,Rab GDP-dissociation inhibitor activity	-	-	-
comp25985_c0_seq1		comp25985_c0_seq1	down	0.54	0	#NAME?	1	0.516708	NA	1	1	NA	-	-	163	-	-	-	-	-	-	-	-	-	-	-	-	-	-	-
comp25997_c0_seq1		comp25997_c0_seq1	down	0.52	0	#NAME?	1	0.516708	NA	1	1	NA	-	-	167	-	-	-	-	-	-	-	-	-	-	-	-	-	-	-
comp26018_c0_seq1		comp26018_c0_seq1	down	0.65	0	#NAME?	1	0.516708	NA	1	1	NA	-	-	101	-	-	gnl|CDD|204776 pfam11917, DUF3435, Protein of unknown function (DUF3435). This family of proteins are functionally uncharacterized. This protein is found in eukaryotes. Proteins in this family are typically between 435 to 791 amino acids in length. This family is related to pfam00589 suggesting it may be an integrase enzyme.	7e-10	tr|G3XQG8|G3XQG8_ASPNA Putative uncharacterized protein OS=Aspergillus niger (strain ATCC 1015 / CBS 113.46 / FGSC A1144 / LSHB Ac4 / NCTC 3858a / NRRL 328 / USDA 3528.7) GN=ASPNIDRAFT_55495 PE=4 SV=1	4e-07	gb|EHA26110.1| hypothetical protein ASPNIDRAFT_55495 [Aspergillus niger ATCC 1015]	3e-07	lcl|C0NR61_AJECG/183-270 PF11917.3;DUF3435;	1e-07	-	GO:0015074,DNA integration;GO:0003677,DNA binding;GO:0008270,zinc ion binding;GO:0005622,intracellular;GO:0006310,DNA recombination	-	-	-
comp26054_c0_seq1		comp26054_c0_seq1	down	0.48	0	#NAME?	1	1	NA	1	1	NA	-	-	138	-	-	-	-	-	-	-	-	-	-	-	-	-	-	-
comp26065_c0_seq1	GBSP01014930	comp26065_c0_seq1	down	0.17	0	#NAME?	1	1	NA	1	1	NA	-	-	258	-	-	-	-	-	-	-	-	-	-	-	-	-	-	-
comp26073_c0_seq1		comp26073_c0_seq1	down	0.34	0.15	-1.18057	1	1	0.237526	1	1	0.999993	-	-	130	-	-	-	-	-	-	-	-	-	-	-	-	-	-	-
comp2609_c0_seq1	GBSQ01005736	comp2609_c0_seq1	down	26.42	4.63	-2.51255	0.999964	0.000193369	0.000390174	1	0.0602637	0.0466448	-	-	2138	sp|P54950|YXEK_BACSU Putative monooxygenase yxeK OS=Bacillus subtilis GN=yxeK PE=3 SV=1	4e-56	gnl|CDD|200332 TIGR03860, FMN_nitrolo, FMN-dependent oxidoreductase, nitrilotriacetate monooxygenase family. This model represents a distinctive clade, in which all characterized members are FMN-binding, within the larger family of luciferase-like monooxygenases (LLM), among which there are both FMN- and F420-binding enzymes. A well-characterized member is nitrilotriacetate monooxygenase from Ami…	3e-177	tr|B6H2Q3|B6H2Q3_PENCW Pc13g14920 protein OS=Penicillium chrysogenum (strain ATCC 28089 / DSM 1075 / Wisconsin 54-1255) GN=Pc13g14920 PE=4 SV=1	0	ref|XP_002559894.1| Pc13g14920 [Penicillium chrysogenum Wisconsin 54-1255] emb|CAP92561.1| Pc13g14920 [Penicillium chrysogenum Wisconsin 54-1255]	0	lcl|B6H2Q3_PENCW/19-403 PF00296.15;Bac_luciferase;	0	-	GO:0016705,oxidoreductase activity, acting on paired donors, with incorporation or reduction of molecular oxygen;GO:0004497,monooxygenase activity;GO:0055114,oxidation-reduction process;GO:0016491,oxidoreductase activity	-	-	-
comp26101_c0_seq1		comp26101_c0_seq1	down	0.19	0	#NAME?	1	1	NA	1	1	NA	-	-	115	-	-	-	-	tr|Q53PJ6|Q53PJ6_ORYSJ Sinapoylglucose:choline sinapoyltransferase, putative OS=Oryza sativa subsp. japonica GN=LOC_Os11g24240 PE=4 SV=1	9e-06	gb|AAX96501.1| hypothetical protein LOC_Os11g24240 [Oryza sativa Japonica Group] gb|ABA93265.1| sinapoylglucose:choline sinapoyltransferase, putative [Oryza sativa Japonica Group]	9e-06	-	-	-	-	-	-	-
comp26145_c0_seq1	GBSP01015069	comp26145_c0_seq1	down	0.19	0	#NAME?	1	1	NA	1	1	NA	-	-	229	-	-	-	-	tr|B6HN54|B6HN54_PENCW Pc21g04840 protein OS=Penicillium chrysogenum (strain ATCC 28089 / DSM 1075 / Wisconsin 54-1255) GN=Pc21g04840 PE=4 SV=1	1e-20	ref|XP_002567530.1| Pc21g04840 [Penicillium chrysogenum Wisconsin 54-1255] emb|CAP95381.1| Pc21g04840 [Penicillium chrysogenum Wisconsin 54-1255]	1e-20	-	-	-	GO:0031177,phosphopantetheine binding;GO:0008152,metabolic process;GO:0003824,catalytic activity;GO:0055114,oxidation-reduction process;GO:0005488,binding;GO:0050637,lovastatin nonaketide synthase activity;GO:0009058,biosynthetic process;GO:0008270,zinc ion binding;GO:0048037,cofactor binding;GO:0016747,transferase activity, transferring acyl groups other than amino-acyl groups;GO:0016740,transfe…	-	-	-
comp11413_c0_seq1	GBSQ01002219	comp11413_c0_seq1	down	0.15	0.07	-1.09954	1	1	0.0479034	1	1	0.833212	SMF	metal iron transporter	568	sp|Q10177|PDT1_SCHPO Manganese transporter pdt1 OS=Schizosaccharomyces pombe (strain 972 / ATCC 24843) GN=pdt1 PE=1 SV=1	3e-19	-	-	tr|A1CWK4|A1CWK4_NEOFI Transporter protein smf2 OS=Neosartorya fischeri (strain ATCC 1020 / DSM 3700 / FGSC A1164 / NRRL 181) GN=NFIA_104940 PE=4 SV=1	3e-35	ref|XP_001266903.1| transporter protein smf2 [Neosartorya fischeri NRRL 181] gb|EAW25006.1| transporter protein smf2 [Neosartorya fischeri NRRL 181]	3e-35	lcl|B8N385_ASPFN/141-528 PF01566.13;Nramp;	2e-28	-	GO:0016020,membrane;GO:0006810,transport;GO:0005215,transporter activity	-	K12346	-
comp17069_c0_seq1		comp17069_c0_seq1	down	0.27	0.12	-1.16993	1	1	0.166748	1	1	0.999993	HSPA1_8	heat shock 70kDa protein 1/8	163	sp|P27322|HSP72_SOLLC Heat shock cognate 70 kDa protein 2 OS=Solanum lycopersicum GN=HSC-2 PE=2 SV=1	2e-27	gnl|CDD|185395 PTZ00009, PTZ00009, heat shock 70 kDa protein; Provisional.	9e-31	tr|E3NYT2|E3NYT2_9FABA Heat shock protein 70 (Fragment) OS=Arachis diogoi PE=2 SV=1	4e-28	gb|ACA23466.1| heat shock protein 70 [Arachis diogoi]	4e-28	lcl|E3NYT2_9FABA/1-145 PF00012.15;HSP70;	5e-29	O	GO:0005524,ATP binding;GO:0000166,nucleotide binding;GO:0006950,response to stress	-	K03283	ko03040, Spliceosome;ko04010, MAPK signaling pathway;ko04141, Protein processing in endoplasmic reticulum;ko04144, Endocytosis;ko04612, Antigen processing and presentation;ko05134, Legionellosis;ko05145, Toxoplasmosis;ko05162, Measles;ko05164, Influenza A;ko05169, Epstein-Barr virus infection;
comp20687_c0_seq1		comp20687_c0_seq1	down	0.27	0	#NAME?	1	1	NA	1	1	NA	HSPA1_8	heat shock 70kDa protein 1/8	165	sp|P27322|HSP72_SOLLC Heat shock cognate 70 kDa protein 2 OS=Solanum lycopersicum GN=HSC-2 PE=2 SV=1	4e-16	gnl|CDD|185395 PTZ00009, PTZ00009, heat shock 70 kDa protein; Provisional.	3e-17	tr|Q7DLN5|Q7DLN5_SOLTU 70-kD heat shock protein (Fragment) OS=Solanum tuberosum GN=hsp70 PE=3 SV=1	1e-16	ref|XP_002336881.1| predicted protein [Populus trichocarpa] gb|EEE75433.1| predicted protein [Populus trichocarpa]	1e-16	lcl|D3IVI5_9POAL/9-77 PF00012.15;HSP70;	9e-11	O	GO:0005524,ATP binding;GO:0000166,nucleotide binding;GO:0006950,response to stress	-	K03283	ko03040, Spliceosome;ko04010, MAPK signaling pathway;ko04141, Protein processing in endoplasmic reticulum;ko04144, Endocytosis;ko04612, Antigen processing and presentation;ko05134, Legionellosis;ko05145, Toxoplasmosis;ko05162, Measles;ko05164, Influenza A;ko05169, Epstein-Barr virus infection;
comp26220_c0_seq1	GBSP01015194	comp26220_c0_seq1	down	0.11	0	#NAME?	1	1	NA	1	1	NA	E1.6.2.4	NADPH-ferrihemoprotein reductase	208	sp|Q05001|NCPR_CATRO NADPH--cytochrome P450 reductase OS=Catharanthus roseus GN=CPR PE=2 SV=1	2e-33	gnl|CDD|201118 pfam00258, Flavodoxin_1, Flavodoxin.	8e-22	tr|Q6Z0U4|Q6Z0U4_ORYSJ Putative cytochrome P450 reductase OS=Oryza sativa subsp. japonica GN=OSJNBb0070J06.25 PE=4 SV=1	2e-34	dbj|BAD05443.1| putative cytochrome P450 reductase [Oryza sativa Japonica Group] dbj|BAD05639.1| putative cytochrome P450 reductase [Oryza sativa Japonica Group]	2e-34	lcl|Q6Z0U4_ORYSJ/1-105 PF00258.20;Flavodoxin_1;	3e-38	C	GO:0016020,membrane;GO:0003958,NADPH-hemoprotein reductase activity;GO:0005783,endoplasmic reticulum;GO:0010181,FMN binding;GO:0005506,iron ion binding;GO:0005789,endoplasmic reticulum membrane;GO:0055114,oxidation-reduction process;GO:0016491,oxidoreductase activity	EC:1.6.2.4	K00327	-
comp26236_c0_seq1		comp26236_c0_seq1	down	0.54	0.16	-1.75489	1	0.516708	0.441639	1	1	0.999993	E2.1.1.76	flavonol 3-O-methyltransferase	121	sp|P28002|COMT1_MEDSA Caffeic acid 3-O-methyltransferase OS=Medicago sativa PE=1 SV=1	1e-16	gnl|CDD|144476 pfam00891, Methyltransf_2, O-methyltransferase. This family includes a range of O-methyltransferases. These enzymes utilise S-adenosyl methionine.	1e-21	tr|Q677C9|Q677C9_HYAOR O-methyltransferase (Fragment) OS=Hyacinthus orientalis PE=2 SV=1	2e-16	gb|AAT08695.1| O-methyltransferase [Hyacinthus orientalis]	2e-16	lcl|Q677C9_HYAOR/4-173 PF00891.13;Methyltransf_2;	4e-17	R	GO:0047763,caffeate O-methyltransferase activity;GO:0008171,O-methyltransferase activity;GO:0009809,lignin biosynthetic process;GO:0008168,methyltransferase activity;GO:0016740,transferase activity;GO:0032259,methylation;GO:0046983,protein dimerization activity	EC:2.1.1.76	K05279	ko00944, Flavone and flavonol biosynthesis;
comp26253_c0_seq1		comp26253_c0_seq1	down	0.31	0	#NAME?	1	1	NA	1	1	NA	-	-	140	-	-	-	-	-	-	-	-	-	-	-	-	-	-	-
comp26263_c0_seq1	GBSP01015224	comp26263_c0_seq1	down	0.13	0.06	-1.11548	1	1	0.0316081	1	1	0.712123	-	-	330	-	-	-	-	-	-	-	-	-	-	-	-	-	-	-
comp26286_c0_seq1		comp26286_c0_seq1	down	0.41	0	#NAME?	1	1	NA	1	1	NA	-	-	162	-	-	-	-	-	-	-	-	-	-	-	-	-	-	-
comp26314_c0_seq1		comp26314_c0_seq1	down	0.39	0.17	-1.19794	1	1	0.285556	1	1	0.999993	ACO, acnA	aconitate hydratase 1	113	sp|Q6YZX6|ACOC_ORYSJ Putative aconitate hydratase, cytoplasmic OS=Oryza sativa subsp. japonica GN=Os08g0191100 PE=3 SV=1	5e-15	gnl|CDD|177699 PLN00070, PLN00070, aconitate hydratase.	5e-23	tr|A8R7D6|A8R7D6_HORVU Putative aconitase (Fragment) OS=Hordeum vulgare PE=2 SV=1	4e-17	dbj|BAF93192.1| putative aconitase [Hordeum vulgare]	4e-17	-	-	AJ	GO:0006097,glyoxylate cycle;GO:0008152,metabolic process;GO:0051536,iron-sulfur cluster binding;GO:0005737,cytoplasm;GO:0003994,aconitate hydratase activity;GO:0016829,lyase activity;GO:0046872,metal ion binding;GO:0051539,4 iron, 4 sulfur cluster binding;GO:0052632,citrate hydro-lyase (cis-aconitate-forming) activity;GO:0052633,isocitrate hydro-lyase (cis-aconitate-forming) activity	EC:4.2.1.3	K01681	ko00020, Citrate cycle (TCA cycle);ko00630, Glyoxylate and dicarboxylate metabolism;ko00720, Carbon fixation pathways in prokaryotes;
comp26337_c0_seq1		comp26337_c0_seq1	down	0.46	0	#NAME?	1	1	NA	1	1	NA	-	-	190	-	-	-	-	-	-	-	-	-	-	-	-	-	-	-
comp26362_c0_seq1		comp26362_c0_seq1	down	0.2	0	#NAME?	1	1	NA	1	1	NA	-	-	112	-	-	-	-	-	-	-	-	-	-	-	-	-	-	-
comp26363_c0_seq1		comp26363_c0_seq1	down	0.44	0	#NAME?	1	1	NA	1	1	NA	-	-	198	-	-	-	-	tr|B9RG75|B9RG75_RICCO Transcription factor HBP-1b(C1), putative OS=Ricinus communis GN=RCOM_1451970 PE=3 SV=1	1e-05	ref|XP_003564436.1| PREDICTED: transcription factor HBP-1b(c1)-like isoform 1 [Brachypodium distachyon]	7e-06	-	-	-	GO:0005634,nucleus;GO:0003677,DNA binding;GO:0006355,regulation of transcription, DNA-dependent;GO:0043565,sequence-specific DNA binding;GO:0006351,transcription, DNA-dependent;GO:0003700,sequence-specific DNA binding transcription factor activity;GO:0046983,protein dimerization activity	-	-	-
comp26372_c0_seq1		comp26372_c0_seq1	down	0.42	0	#NAME?	1	1	NA	1	1	NA	-	-	105	sp|Q9SGW3|RP12A_ARATH 26S proteasome non-ATPase regulatory subunit RPN12A OS=Arabidopsis thaliana GN=RPN12A PE=1 SV=1	1e-11	-	-	tr|C6TLM9|C6TLM9_SOYBN Putative uncharacterized protein OS=Glycine max PE=2 SV=1	2e-12	ref|XP_003531078.1| PREDICTED: 26S proteasome non-ATPase regulatory subunit RPN12A-like [Glycine max]	2e-12	lcl|Q0GEA1_CAMSI/22-208 PF03399.11;SAC3_GANP;	5e-13	O	GO:0000502,proteasome complex;GO:0006508,proteolysis;GO:0005838,proteasome regulatory particle	-	-	-
comp26386_c0_seq1		comp26386_c0_seq1	down	0.28	0	#NAME?	1	1	NA	1	1	NA	RP-S9e, RPS9	small subunit ribosomal protein S9e	155	sp|Q9FLF0|RS92_ARATH 40S ribosomal protein S9-2 OS=Arabidopsis thaliana GN=RPS9C PE=2 SV=1	4e-26	gnl|CDD|177783 PLN00189, PLN00189, 40S ribosomal protein S9; Provisional.	4e-36	tr|B3TM27|B3TM27_ELAGV Ribosomal protein OS=Elaeis guineensis var. tenera PE=2 SV=1	5e-26	gb|ACF06608.1| ribosomal protein [Elaeis guineensis]	5e-26	lcl|B3TM34_ELAGV/109-155 PF01479.20;S4;	2e-19	J	GO:0005840,ribosome;GO:0003723,RNA binding;GO:0030529,ribonucleoprotein complex;GO:0006412,translation;GO:0005622,intracellular;GO:0003735,structural constituent of ribosome;GO:0015935,small ribosomal subunit;GO:0019843,rRNA binding	-	K02997	ko03010, Ribosome;
comp26471_c0_seq1		comp26471_c0_seq1	down	0.46	0	#NAME?	1	1	NA	1	1	NA	-	-	192	-	-	-	-	-	-	-	-	-	-	-	-	-	-	-
comp26473_c0_seq1		comp26473_c0_seq1	down	0.22	0.1	-1.1375	1	1	0.11516	1	1	0.957355	-	-	196	sp|P15956|NU3M_EMEND NADH-ubiquinone oxidoreductase chain 3 OS=Emericella nidulans GN=nd3 PE=3 SV=2	2e-13	-	-	tr|F8V406|F8V406_9HELO NADH-ubiquinone oxidoreductase chain 3 OS=Phialocephala subalpina GN=nad3 PE=3 SV=1	3e-12	ref|YP_004733048.1| NADH dehydrogenase subunit 3 [Phialocephala subalpina] gb|AEI52978.1| NADH dehydrogenase subunit 3 [Phialocephala subalpina]	3e-12	lcl|E9ND73_PENDI/13-114 PF00507.14;Oxidored_q4;	1e-12	-	GO:0016020,membrane;GO:0006810,transport;GO:0055114,oxidation-reduction process;GO:0022900,electron transport chain;GO:0016021,integral to membrane;GO:0070469,respiratory chain;GO:0005739,mitochondrion;GO:0031966,mitochondrial membrane;GO:0008137,NADH dehydrogenase (ubiquinone) activity;GO:0016491,oxidoreductase activity	-	-	-
comp26522_c0_seq1		comp26522_c0_seq1	down	0.21	0	#NAME?	1	1	NA	1	1	NA	-	-	105	-	-	-	-	-	-	-	-	-	-	-	-	-	-	-
comp26537_c0_seq1		comp26537_c0_seq1	down	0.4	0.11	-1.8625	1	1	0.308378	1	1	0.999993	-	-	165	-	-	-	-	-	-	ref|XP_003570481.1| PREDICTED: aspartic proteinase nepenthesin-2-like [Brachypodium distachyon]	1e-06	-	-	-	-	-	-	-
comp26562_c0_seq1		comp26562_c0_seq1	down	0.66	0	#NAME?	1	0.516708	NA	1	1	NA	-	-	167	-	-	-	-	-	-	-	-	-	-	-	-	-	-	-
comp26619_c0_seq1	GBSP01015223	comp26619_c0_seq1	down	0.16	0	#NAME?	1	1	NA	1	1	NA	-	-	282	-	-	-	-	-	-	-	-	-	-	-	-	-	-	-
comp26628_c0_seq1	GBSP01015092	comp26628_c0_seq1	down	0.07	0	#NAME?	1	1	NA	1	1	NA	-	-	324	-	-	-	-	-	-	-	-	-	-	-	-	-	-	-
comp26648_c0_seq1		comp26648_c0_seq1	down	0.34	0	#NAME?	1	1	NA	1	1	NA	-	-	130	-	-	-	-	-	-	-	-	-	-	-	-	-	-	-
comp26655_c0_seq1		comp26655_c0_seq1	down	0.42	0	#NAME?	1	1	NA	1	1	NA	-	-	156	-	-	-	-	-	-	-	-	-	-	-	-	-	-	-
comp26665_c0_seq1		comp26665_c0_seq1	down	0.62	0	#NAME?	1	0.516708	NA	1	1	NA	PSMA1	20S proteasome subunit alpha 6	142	sp|O23712|PSA1B_ARATH Proteasome subunit alpha type-1-B OS=Arabidopsis thaliana GN=PAF2 PE=1 SV=2	1e-27	gnl|CDD|48447 cd03749, proteasome_alpha_type_1, proteasome_alpha_type_1. The 20S proteasome, multisubunit proteolytic complex, is the central enzyme of nonlysosomal protein degradation in both the cytosol and nucleus. It is composed of 28 subunits arranged as four homoheptameric rings that stack on top of one another forming an elongated alpha-beta-beta-alpha cylinder with a central cavity. The p…	4e-26	tr|Q93X35|Q93X35_TOBAC Proteasome subunit alpha type (Fragment) OS=Nicotiana tabacum GN=a6 PE=2 SV=1	5e-27	emb|CAC43322.1| putative alpha6 proteasome subunit [Nicotiana tabacum]	4e-27	lcl|PSA1A_ARATH/29-214 PF00227.21;Proteasome;	2e-27	O	GO:0004175,endopeptidase activity;GO:0019773,proteasome core complex, alpha-subunit complex;GO:0005634,nucleus;GO:0008233,peptidase activity;GO:0000502,proteasome complex;GO:0051603,proteolysis involved in cellular protein catabolic process;GO:0004298,threonine-type endopeptidase activity;GO:0005737,cytoplasm;GO:0005839,proteasome core complex;GO:0016787,hydrolase activity;GO:0006511,ubiquitin-de…	EC:3.4.25.1	K02725	ko03050, Proteasome;
comp26678_c0_seq1		comp26678_c0_seq1	down	0.17	0	#NAME?	1	1	NA	1	1	NA	-	-	131	-	-	-	-	-	-	-	-	-	-	-	-	-	-	-
comp26702_c0_seq1		comp26702_c0_seq1	down	0.49	0	#NAME?	1	1	NA	1	1	NA	-	-	177	-	-	-	-	-	-	-	-	-	-	-	-	-	-	-
comp2672_c0_seq3	GBSP01007340	comp2672_c0_seq3	down	9.97	3.63	-1.45762	0.962135	0.111952	0.185006	1	1	0.999993	-	-	439	-	-	-	-	tr|B6GX82|B6GX82_PENCW Pc12g15130 protein OS=Penicillium chrysogenum (strain ATCC 28089 / DSM 1075 / Wisconsin 54-1255) GN=Pc12g15130 PE=4 SV=1	5e-86	ref|XP_002558316.1| Pc12g15130 [Penicillium chrysogenum Wisconsin 54-1255] emb|CAP81140.1| Pc12g15130 [Penicillium chrysogenum Wisconsin 54-1255]	5e-86	lcl|A1D2M0_NEOFI/10-321 PB010557; Pfam-B_10557;	7e-54	-	-	-	-	-
comp26735_c0_seq1		comp26735_c0_seq1	down	0.63	0	#NAME?	1	0.516708	NA	1	1	NA	-	-	105	-	-	-	-	-	-	-	-	-	-	-	-	-	-	-
comp26745_c0_seq1		comp26745_c0_seq1	down	0.47	0	#NAME?	1	1	NA	1	1	NA	-	-	139	-	-	-	-	-	-	-	-	-	-	-	-	-	-	-
comp26789_c0_seq1		comp26789_c0_seq1	down	0.59	0	#NAME?	1	0.516708	NA	1	1	NA	MTR4, SKIV2L2	ATP-dependent RNA helicase DOB1	148	sp|Q9CZU3|SK2L2_MOUSE Superkiller viralicidic activity 2-like 2 OS=Mus musculus GN=Skiv2l2 PE=2 SV=1	3e-06	gnl|CDD|203860 pfam08148, DSHCT, DSHCT (NUC185) domain. This C terminal domain is found in DOB1/SK12/helY-like DEAD box helicases.	2e-13	tr|C5XMP5|C5XMP5_SORBI Putative uncharacterized protein Sb03g003740 OS=Sorghum bicolor GN=Sb03g003740 PE=4 SV=1	8e-16	ref|XP_002457231.1| hypothetical protein SORBIDRAFT_03g003740 [Sorghum bicolor] gb|EES02351.1| hypothetical protein SORBIDRAFT_03g003740 [Sorghum bicolor]	8e-16	lcl|C5XMP5_SORBI/825-1004 PF08148.7;DSHCT;	9e-18	A	GO:0016817,hydrolase activity, acting on acid anhydrides;GO:0016787,hydrolase activity;GO:0005524,ATP binding;GO:0016818,hydrolase activity, acting on acid anhydrides, in phosphorus-containing anhydrides;GO:0004386,helicase activity;GO:0008026,ATP-dependent helicase activity;GO:0003676,nucleic acid binding	EC:3.6.4.13	K12598	ko03018, RNA degradation;
comp26802_c0_seq1		comp26802_c0_seq1	down	0.39	0	#NAME?	1	1	NA	1	1	NA	-	-	170	-	-	-	-	tr|A5BA66|A5BA66_VITVI Putative uncharacterized protein OS=Vitis vinifera GN=VITISV_000398 PE=4 SV=1	1e-21	emb|CAN63274.1| hypothetical protein VITISV_000398 [Vitis vinifera]	1e-21	lcl|A5BA66_VITVI/229-504 PF07779.7;Cas1_AcylT;	5e-23	R	-	-	-	-
comp26807_c0_seq1		comp26807_c0_seq1	down	0.44	0	#NAME?	1	1	NA	1	1	NA	-	-	148	-	-	-	-	tr|B6HIT8|B6HIT8_PENCW Pc21g01630 protein (Precursor) OS=Penicillium chrysogenum (strain ATCC 28089 / DSM 1075 / Wisconsin 54-1255) GN=Pc21g01630 PE=4 SV=1	2e-16	ref|XP_002567229.1| Pc21g01630 [Penicillium chrysogenum Wisconsin 54-1255] emb|CAP95060.1| Pc21g01630 [Penicillium chrysogenum Wisconsin 54-1255]	2e-16	lcl|B6HIT8_PENCW/34-175 PF04116.8;FA_hydroxylase;	5e-18	-	GO:0016020,membrane;GO:0005506,iron ion binding;GO:0016021,integral to membrane;GO:0006633,fatty acid biosynthetic process;GO:0005488,binding;GO:0055114,oxidation-reduction process;GO:0016491,oxidoreductase activity	-	-	-
comp26832_c0_seq1		comp26832_c0_seq1	down	0.44	0	#NAME?	1	1	NA	1	1	NA	-	-	148	-	-	-	-	-	-	-	-	-	-	-	-	-	-	-
comp26847_c0_seq1	GBSP01014857	comp26847_c0_seq1	down	0.31	0.13	-1.25376	1	1	0.208007	1	1	0.999993	-	-	286	-	-	-	-	tr|E9EYK8|E9EYK8_METAR Siderophore iron transporter, putative OS=Metarhizium robertsii (strain ARSEF 23 / ATCC MYA-3075) GN=MAA_05107 PE=4 SV=1	8e-30	gb|EFY99049.1| siderophore iron transporter, putative [Metarhizium anisopliae ARSEF 23]	7e-30	lcl|E9EYK8_METAR/52-468 PF07690.11;MFS_1;	5e-31	-	GO:0055085,transmembrane transport;GO:0016021,integral to membrane	-	-	-
comp26853_c0_seq1		comp26853_c0_seq1	down	0.61	0	#NAME?	1	0.516708	NA	1	1	NA	-	-	108	-	-	-	-	-	-	-	-	-	-	-	-	-	-	-
comp26889_c0_seq1	GBSP01015009	comp26889_c0_seq1	down	0.44	0	#NAME?	1	1	NA	1	1	NA	-	-	201	-	-	-	-	-	-	-	-	-	-	-	-	-	-	-
comp26890_c0_seq1		comp26890_c0_seq1	down	0.11	0	#NAME?	1	1	NA	1	1	NA	-	-	194	-	-	-	-	-	-	-	-	-	-	-	-	-	-	-
comp26917_c0_seq1	GBSP01015038	comp26917_c0_seq1	down	0.41	0	#NAME?	1	1	NA	1	1	NA	-	-	213	-	-	-	-	tr|B9R9B5|B9R9B5_RICCO Metal ion binding protein, putative OS=Ricinus communis GN=RCOM_1495980 PE=4 SV=1	2e-28	ref|XP_002510790.1| metal ion binding protein, putative [Ricinus communis] gb|EEF51392.1| metal ion binding protein, putative [Ricinus communis]	2e-28	lcl|B9PF11_POPTR/6-64 PF00403.21;HMA;	7e-27	-	GO:0046872,metal ion binding;GO:0030001,metal ion transport	-	-	-
comp26922_c0_seq1		comp26922_c0_seq1	down	0.43	0	#NAME?	1	1	NA	1	1	NA	-	-	102	-	-	-	-	-	-	-	-	-	-	-	-	-	-	-
comp26938_c0_seq1	GBSP01014830	comp26938_c0_seq1	down	0.34	0.15	-1.18057	1	1	0.237526	1	1	0.999993	-	-	255	-	-	-	-	-	-	-	-	-	-	-	-	-	-	-
comp26958_c0_seq1		comp26958_c0_seq1	down	0.38	0	#NAME?	1	1	NA	1	1	NA	-	-	116	-	-	-	-	-	-	-	-	-	-	-	-	-	-	-
comp7217_c0_seq1	GBSQ01012511	comp7217_c0_seq1	down	1.66	0.77	-1.10825	0.862046	0.525053	0.902325	1	1	0.999993	HSPA1_8	heat shock 70kDa protein 1/8	2268	sp|P27322|HSP72_SOLLC Heat shock cognate 70 kDa protein 2 OS=Solanum lycopersicum GN=HSC-2 PE=2 SV=1	0	gnl|CDD|185395 PTZ00009, PTZ00009, heat shock 70 kDa protein; Provisional.	0	tr|B9SP17|B9SP17_RICCO Heat shock protein, putative OS=Ricinus communis GN=RCOM_1248100 PE=3 SV=1	0	ref|XP_002527736.1| heat shock protein, putative [Ricinus communis] gb|EEF34649.1| heat shock protein, putative [Ricinus communis]	0	lcl|B9RGN3_RICCO/8-617 PF00012.15;HSP70;	0	O	GO:0032440,2-alkenal reductase [NAD(P)] activity;GO:0005524,ATP binding;GO:0000166,nucleotide binding;GO:0006950,response to stress;GO:0055114,oxidation-reduction process;GO:0016491,oxidoreductase activity	-	K03283	ko03040, Spliceosome;ko04010, MAPK signaling pathway;ko04141, Protein processing in endoplasmic reticulum;ko04144, Endocytosis;ko04612, Antigen processing and presentation;ko05134, Legionellosis;ko05145, Toxoplasmosis;ko05162, Measles;ko05164, Influenza A;ko05169, Epstein-Barr virus infection;
comp27027_c0_seq1		comp27027_c0_seq1	down	0.56	0	#NAME?	1	0.516708	NA	1	1	NA	-	-	156	-	-	-	-	-	-	-	-	-	-	-	-	-	-	-
comp27037_c0_seq1		comp27037_c0_seq1	down	0.48	0	#NAME?	1	1	NA	1	1	NA	-	-	183	-	-	-	-	-	-	-	-	-	-	-	-	-	-	-
comp27041_c0_seq1		comp27041_c0_seq1	down	0.2	0	#NAME?	1	1	NA	1	1	NA	-	-	108	-	-	-	-	-	-	-	-	-	-	-	-	-	-	-
comp27056_c0_seq1		comp27056_c0_seq1	down	0.34	0	#NAME?	1	1	NA	1	1	NA	-	-	128	-	-	-	-	-	-	-	-	-	-	-	-	-	-	-
comp27061_c0_seq1		comp27061_c0_seq1	down	0.43	0	#NAME?	1	1	NA	1	1	NA	SF3B1, SAP155	splicing factor 3B subunit 1	152	sp|Q99NB9|SF3B1_MOUSE Splicing factor 3B subunit 1 OS=Mus musculus GN=Sf3b1 PE=1 SV=1	2e-13	gnl|CDD|34780 COG5181, HSH155, U2 snRNP spliceosome subunit [RNA processing and modification].	1e-13	tr|B9SIK7|B9SIK7_RICCO Splicing factor 3B subunit, putative OS=Ricinus communis GN=RCOM_0821880 PE=4 SV=1	1e-14	emb|CBI32870.3| unnamed protein product [Vitis vinifera]	8e-15	-	-	A	GO:0006397,mRNA processing;GO:0005634,nucleus;GO:0005681,spliceosomal complex;GO:0008380,RNA splicing;GO:0005488,binding	-	K12828	ko03040, Spliceosome;
comp27063_c0_seq1		comp27063_c0_seq1	down	0.48	0	#NAME?	1	1	NA	1	1	NA	argE	acetylornithine deacetylase	183	sp|P54638|ARGE_DICDI Acetylornithine deacetylase OS=Dictyostelium discoideum GN=argE PE=1 SV=2	1e-11	gnl|CDD|193560 cd08012, M20_ArgE-related, M20 Peptidases with simlarity to acetylornithine deacetylases. Peptidase M20 family, acetylornithine deacetylase (ArgE, Acetylornithinase, AO, N2-acetyl-L-ornithine amidohydrolase, EC 3.5.1.16)-related subfamily. Proteins in this subfamily have not yet been characterized, but have been predicted to have deacetylase activity. ArgE catalyzes the conversion …	2e-32	tr|C5Y0S1|C5Y0S1_SORBI Putative uncharacterized protein Sb04g031260 OS=Sorghum bicolor GN=Sb04g031260 PE=4 SV=1	2e-24	ref|XP_002454448.1| hypothetical protein SORBIDRAFT_04g031260 [Sorghum bicolor] gb|EES07424.1| hypothetical protein SORBIDRAFT_04g031260 [Sorghum bicolor]	2e-24	lcl|C5Y0S1_SORBI/98-442 PF01546.23;Peptidase_M20;	3e-25	-	GO:0016787,hydrolase activity;GO:0008152,metabolic process	EC:3.5.1.16	K01438	ko00330, Arginine and proline metabolism;
comp27065_c0_seq1	GBSP01015124	comp27065_c0_seq1	down	0.14	0	#NAME?	1	1	NA	1	1	NA	-	-	303	sp|Q9F234|AGL2_BACTQ Alpha-glucosidase 2 OS=Bacillus thermoamyloliquefaciens PE=3 SV=1	4e-27	gnl|CDD|178363 PLN02763, PLN02763, hydrolase, hydrolyzing O-glycosyl compounds.	3e-67	tr|F6HJ60|F6HJ60_VITVI Putative uncharacterized protein OS=Vitis vinifera GN=VIT_02s0087g00050 PE=4 SV=1	2e-49	emb|CBI29244.3| unnamed protein product [Vitis vinifera]	2e-48	lcl|B9MUE3_POPTR/178-604 PF01055.21;Glyco_hydro_31;	6e-50	GMO	GO:0005783,endoplasmic reticulum;GO:0008152,metabolic process;GO:0004558,alpha-glucosidase activity;GO:0042470,melanosome;GO:0003824,catalytic activity;GO:0016798,hydrolase activity, acting on glycosyl bonds;GO:0004553,hydrolase activity, hydrolyzing O-glycosyl compounds;GO:0030246,carbohydrate binding;GO:0032450,maltose alpha-glucosidase activity;GO:0016787,hydrolase activity;GO:0005794,Golgi ap…	-	-	-
comp27069_c0_seq1		comp27069_c0_seq1	down	0.44	0	#NAME?	1	1	NA	1	1	NA	-	-	149	-	-	-	-	-	-	-	-	-	-	-	-	-	-	-
comp27080_c0_seq1	GBSP01015196	comp27080_c0_seq1	down	0.15	0	#NAME?	1	1	NA	1	1	NA	-	-	292	sp|Q9SJ66|SPP2_ARATH Probable sucrose-phosphatase 2 OS=Arabidopsis thaliana GN=SPP2 PE=1 SV=2	3e-49	gnl|CDD|178008 PLN02382, PLN02382, probable sucrose-phosphatase.	6e-71	tr|D7LIL2|D7LIL2_ARALL Sucrose-phosphatase 1 OS=Arabidopsis lyrata subsp. lyrata GN=ARALYDRAFT_902697 PE=4 SV=1	4e-49	gb|AAU44464.1| hypothetical protein AT2G35850 [Arabidopsis thaliana] gb|AAX55142.1| hypothetical protein At2g35850 [Arabidopsis thaliana]	3e-49	lcl|D7LIL2_ARALL/8-261 PF05116.8;S6PP;	1e-36	-	GO:0000287,magnesium ion binding;GO:0050307,sucrose-phosphate phosphatase activity;GO:0005986,sucrose biosynthetic process;GO:0008152,metabolic process;GO:0003824,catalytic activity;GO:0016791,phosphatase activity;GO:0016787,hydrolase activity;GO:0016311,dephosphorylation	-	-	-
comp27094_c0_seq1		comp27094_c0_seq1	down	0.33	0.14	-1.23704	1	1	0.228169	1	1	0.999993	PGLS, pgl, devB	6-phosphogluconolactonase	133	sp|Q69NG5|6PGL4_ORYSJ Probable 6-phosphogluconolactonase 4, chloroplastic OS=Oryza sativa subsp. japonica GN=Os09g0529100 PE=2 SV=2	2e-17	gnl|CDD|166001 PLN02360, PLN02360, probable 6-phosphogluconolactonase.	2e-16	tr|B9I241|B9I241_POPTR Predicted protein OS=Populus trichocarpa GN=POPTRDRAFT_772510 PE=4 SV=1	3e-17	ref|XP_002317815.1| predicted protein [Populus trichocarpa] gb|EEE96035.1| predicted protein [Populus trichocarpa]	3e-17	lcl|B9I241_POPTR/26-230 PF01182.15;Glucosamine_iso;	5e-18	G	GO:0006098,pentose-phosphate shunt;GO:0017057,6-phosphogluconolactonase activity;GO:0005975,carbohydrate metabolic process	EC:3.1.1.31	K01057	ko00030, Pentose phosphate pathway;
comp27106_c0_seq1		comp27106_c0_seq1	down	0.21	0	#NAME?	1	1	NA	1	1	NA	-	-	104	-	-	-	-	-	-	-	-	-	-	-	-	-	-	-
comp27138_c0_seq1		comp27138_c0_seq1	down	0.41	0	#NAME?	1	1	NA	1	1	NA	-	-	159	-	-	-	-	-	-	-	-	-	-	-	-	-	-	-
comp27146_c0_seq1	GBSP01015143	comp27146_c0_seq1	down	0.11	0	#NAME?	1	1	NA	1	1	NA	HHT1	omega-hydroxypalmitate O-feruloyl transferase	208	sp|Q94CD1|HHT1_ARATH Omega-hydroxypalmitate O-feruloyl transferase OS=Arabidopsis thaliana GN=HHT1 PE=1 SV=1	9e-15	gnl|CDD|178099 PLN02481, PLN02481, Omega-hydroxypalmitate O-feruloyl transferase.	2e-29	tr|D1GJ94|D1GJ94_COFAR Hydroxycinnamoyl-CoA shikimate/quinate hydroxycinnamoyl transferase OS=Coffea arabica GN=hct-B PE=2 SV=1	5e-21	emb|CAT00082.1| hydroxycinnamoyl-CoA shikimate/quinate hydroxycinnamoyl transferase [Coffea arabica]	5e-21	lcl|B9IFG0_POPTR/11-432 PF02458.10;Transferase;	4e-19	-	GO:0016740,transferase activity;GO:0016747,transferase activity, transferring acyl groups other than amino-acyl groups	EC:2.3.1.188	K15400	ko00073, Cutin, suberine and wax biosynthesis;
comp27185_c0_seq1		comp27185_c0_seq1	down	0.34	0	#NAME?	1	1	NA	1	1	NA	-	-	127	-	-	-	-	-	-	-	-	-	-	-	-	-	-	-
comp27204_c0_seq1		comp27204_c0_seq1	down	0.43	0	#NAME?	1	1	NA	1	1	NA	-	-	152	-	-	-	-	-	-	-	-	-	-	-	-	-	-	-
comp27220_c0_seq1		comp27220_c0_seq1	down	0.33	0	#NAME?	1	1	NA	1	1	NA	-	-	197	-	-	-	-	-	-	-	-	-	-	-	-	-	-	-
comp27250_c0_seq1		comp27250_c0_seq1	down	0.29	0	#NAME?	1	1	NA	1	1	NA	DHCR24	delta24-sterol reductase	152	sp|P93472|DIM_PEA Delta(24)-sterol reductase OS=Pisum sativum GN=DIM PE=1 SV=1	1e-20	gnl|CDD|201863 pfam01565, FAD_binding_4, FAD binding domain. This family consists of various enzymes that use FAD as a co-factor, most of the enzymes are similar to oxygen oxidoreductase. One of the enzymes Vanillyl-alcohol oxidase (VAO) has a solved structure, the alignment includes the FAD binding site, called the PP-loop, between residues 99-110. The FAD molecule is covalently bound in the kno…	3e-07	tr|B9TNF3|B9TNF3_RICCO Cell elongation protein diminuto, putative OS=Ricinus communis GN=RCOM_2154390 PE=4 SV=1	4e-22	ref|XP_002539772.1| Cell elongation protein diminuto, putative [Ricinus communis] gb|EEF22611.1| Cell elongation protein diminuto, putative [Ricinus communis]	4e-22	lcl|F2D587_HORVD/138-246 PF01565.18;FAD_binding_4;	6e-16	R	GO:0043154,negative regulation of cysteine-type endopeptidase activity involved in apoptotic process;GO:0016020,membrane;GO:0008762,UDP-N-acetylmuramate dehydrogenase activity;GO:0005783,endoplasmic reticulum;GO:0043588,skin development;GO:0009888,tissue development;GO:0050660,flavin adenine dinucleotide binding;GO:0055114,oxidation-reduction process;GO:0000139,Golgi membrane;GO:0016021,integral …	EC:1.3.1.72	K09828	ko00100, Steroid biosynthesis;
comp27323_c0_seq1		comp27323_c0_seq1	down	0.48	0.1	-2.26303	1	1	0.400899	1	1	0.999993	GAPDH, gapA	glyceraldehyde 3-phosphate dehydrogenase	184	sp|P09094|G3PC_TOBAC Glyceraldehyde-3-phosphate dehydrogenase, cytosolic (Fragment) OS=Nicotiana tabacum GN=GAPC PE=2 SV=1	2e-30	gnl|CDD|177912 PLN02272, PLN02272, glyceraldehyde-3-phosphate dehydrogenase.	1e-38	tr|B6CIN4|B6CIN4_9LAMI Cytosolic glyceraldehyde-3-phosphate dehydrogenase (Fragment) OS=Stachydeoma graveolens GN=GapC-2 PE=4 SV=1	8e-31	gb|ABZ81904.1| cytosolic glyceraldehyde-3-phosphate dehydrogenase [Stachydeoma graveolens]	8e-31	lcl|Q2XQF4_ELAGV/117-274 PF02800.15;Gp_dh_C;	4e-29	G	GO:0006006,glucose metabolic process;GO:0016620,oxidoreductase activity, acting on the aldehyde or oxo group of donors, NAD or NADP as acceptor;GO:0006096,glycolysis;GO:0051287,NAD binding;GO:0005737,cytoplasm;GO:0005488,binding;GO:0055114,oxidation-reduction process;GO:0008943,glyceraldehyde-3-phosphate dehydrogenase activity;GO:0016491,oxidoreductase activity;GO:0004365,glyceraldehyde-3-phospha…	EC:1.2.1.12	K00134	ko00010, Glycolysis / Gluconeogenesis;ko05010, Alzheimer's disease;
comp27340_c0_seq1		comp27340_c0_seq1	down	0.29	0.13	-1.15754	1	1	0.187323	1	1	0.999993	-	-	149	sp|Q6CFS5|CBK1_YARLI Serine/threonine-protein kinase CBK1 OS=Yarrowia lipolytica (strain CLIB 122 / E 150) GN=CBK1 PE=3 SV=1	1e-11	gnl|CDD|173690 cd05599, STKc_NDR_like, Catalytic domain of Nuclear Dbf2-Related kinase-like Protein Serine/Threonine Kinases. Serine/Threonine Kinases (STKs), Nuclear Dbf2-Related (NDR) kinase subfamily, catalytic (c) domain. STKs catalyze the transfer of the gamma-phosphoryl group from ATP to serine/threonine residues on protein substrates. The NDR subfamily is part of a larger superfamily that …	4e-28	tr|Q6L535|Q6L535_ORYSJ Os05g0511400 protein OS=Oryza sativa subsp. japonica GN=OJ1005_B11.10 PE=4 SV=1	3e-24	ref|XP_002440055.1| hypothetical protein SORBIDRAFT_09g025200 [Sorghum bicolor] gb|EES18485.1| hypothetical protein SORBIDRAFT_09g025200 [Sorghum bicolor]	3e-24	lcl|F2EHF2_HORVD/297-420 PF00069.20;Pkinase;	9e-26	RTD	GO:0005634,nucleus;GO:0016310,phosphorylation;GO:0007165,signal transduction;GO:0005524,ATP binding;GO:0016301,kinase activity;GO:0006468,protein phosphorylation;GO:0005737,cytoplasm;GO:0007243,intracellular protein kinase cascade;GO:0050773,regulation of dendrite development;GO:0046872,metal ion binding;GO:0004674,protein serine/threonine kinase activity;GO:0000166,nucleotide binding;GO:0004672,…	-	-	-
comp27469_c0_seq1	GBSP01015137	comp27469_c0_seq1	down	0.4	0	#NAME?	1	1	NA	1	1	NA	-	-	273	-	-	-	-	tr|C6TIE2|C6TIE2_SOYBN Putative uncharacterized protein OS=Glycine max PE=2 SV=1	3e-11	ref|NP_001239617.1| uncharacterized protein LOC100812544 [Glycine max] gb|ACU22682.1| unknown [Glycine max] gb|ACU22710.1| unknown [Glycine max]	3e-11	-	-	-	GO:0008152,metabolic process;GO:0003824,catalytic activity	-	-	-
comp27477_c0_seq1		comp27477_c0_seq1	down	0.11	0	#NAME?	1	1	NA	1	1	NA	-	-	193	sp|Q9LXX6|EXOC6_ARATH Probable exocyst complex component 6 OS=Arabidopsis thaliana GN=At3g56640 PE=2 SV=2	6e-16	gnl|CDD|202884 pfam04091, Sec15, Exocyst complex subunit Sec15-like.	6e-21	tr|Q8S213|Q8S213_ORYSJ Os01g0351300 protein OS=Oryza sativa subsp. japonica GN=P0463A02.27 PE=4 SV=1	2e-22	ref|NP_001042985.1| Os01g0351300 [Oryza sativa Japonica Group] dbj|BAB89615.1| SEC15 (S. cerevisiae)-like protein [Oryza sativa Japonica Group] dbj|BAB93424.1| SEC15 (S. cerevisiae)-like protein [Oryza sativa Japonica Group] dbj|BAF04899.1| Os01g0351300 [Oryza sativa Japonica Group]	2e-22	lcl|D7U2B2_VITVI/425-733 PF04091.7;Sec15;	2e-23	U	GO:0000145,exocyst;GO:0006904,vesicle docking involved in exocytosis	-	-	-
comp27485_c0_seq1	GBSP01015205	comp27485_c0_seq1	down	0.15	0	#NAME?	1	1	NA	1	1	NA	-	-	286	-	-	-	-	-	-	-	-	-	-	-	-	-	-	-
comp27486_c0_seq1		comp27486_c0_seq1	down	0.2	0	#NAME?	1	1	NA	1	1	NA	-	-	110	-	-	-	-	-	-	-	-	-	-	-	-	-	-	-
comp27487_c0_seq1		comp27487_c0_seq1	down	0.36	0	#NAME?	1	1	NA	1	1	NA	-	-	122	-	-	-	-	-	-	-	-	-	-	-	-	-	-	-
comp27491_c0_seq1		comp27491_c0_seq1	down	0.3	0	#NAME?	1	1	NA	1	1	NA	-	-	147	-	-	-	-	-	-	-	-	-	-	-	-	-	-	-
comp27503_c0_seq1		comp27503_c0_seq1	down	0.76	0	#NAME?	1	0.516708	NA	1	1	NA	-	-	115	-	-	-	-	-	-	-	-	-	-	-	-	-	-	-
comp27505_c0_seq1		comp27505_c0_seq1	down	0.45	0	#NAME?	1	1	NA	1	1	NA	-	-	195	-	-	-	-	-	-	-	-	-	-	-	-	-	-	-
comp27524_c0_seq1		comp27524_c0_seq1	down	0.31	0	#NAME?	1	1	NA	1	1	NA	-	-	142	-	-	-	-	-	-	-	-	-	-	-	-	-	-	-
comp27543_c0_seq1		comp27543_c0_seq1	down	0.43	0	#NAME?	1	1	NA	1	1	NA	-	-	152	-	-	-	-	-	-	-	-	-	-	-	-	-	-	-
comp27554_c0_seq1		comp27554_c0_seq1	down	0.43	0	#NAME?	1	1	NA	1	1	NA	PSMD14, RPN11, POH1	26S proteasome regulatory subunit N11	153	sp|Q9LT08|PSDE_ARATH 26S proteasome non-ATPase regulatory subunit 14 OS=Arabidopsis thaliana GN=RPN11 PE=2 SV=1	5e-25	-	-	tr|A2WN85|A2WN85_ORYSI Putative uncharacterized protein OS=Oryza sativa subsp. indica GN=OsI_01311 PE=4 SV=1	1e-25	gb|EAY73431.1| hypothetical protein OsI_01311 [Oryza sativa Indica Group]	1e-25	lcl|A2WN85_ORYSI/33-90 PF13012.1;MitMem_reg;	1e-16	O	GO:0000502,proteasome complex	-	K03030	ko03050, Proteasome;ko05169, Epstein-Barr virus infection;
comp27584_c0_seq1		comp27584_c0_seq1	down	0.34	0	#NAME?	1	1	NA	1	1	NA	-	-	130	-	-	-	-	-	-	-	-	-	-	-	-	-	-	-
comp27591_c0_seq1	GBSP01014981	comp27591_c0_seq1	down	0.15	0	#NAME?	1	1	NA	1	1	NA	-	-	294	-	-	-	-	tr|B9SQC7|B9SQC7_RICCO Transcription factor, putative OS=Ricinus communis GN=RCOM_0980850 PE=4 SV=1	5e-31	ref|XP_002528196.1| transcription factor, putative [Ricinus communis] gb|EEF34203.1| transcription factor, putative [Ricinus communis]	4e-31	lcl|B9SQC7_RICCO/167-254 PF13837.1;Myb_DNA-bind_4;	1e-27	-	GO:0003677,DNA binding;GO:0006355,regulation of transcription, DNA-dependent	-	-	-
comp27604_c0_seq1		comp27604_c0_seq1	down	0.36	0	#NAME?	1	1	NA	1	1	NA	-	-	184	-	-	gnl|CDD|129006 smart00767, DCD, DCD is a plant specific domain in proteins involved in development and programmed cell death. The domain is shared by several proteins in the Arabidopsis and the rice genomes, which otherwise show a different protein architecture. Biological studies indicate a role of these proteins in phytohormone response, embryo development and programmed cell death by pathogens…	7e-15	tr|Q67WK6|Q67WK6_ORYSJ Os06g0227200 protein OS=Oryza sativa subsp. japonica GN=P0425F05.13 PE=2 SV=1	1e-13	ref|NP_001057206.1| Os06g0227200 [Oryza sativa Japonica Group] dbj|BAD37312.1| unknown protein [Oryza sativa Japonica Group] dbj|BAD37463.1| unknown protein [Oryza sativa Japonica Group] dbj|BAF19120.1| Os06g0227200 [Oryza sativa Japonica Group] dbj|BAG90206.1| unnamed protein product [Oryza sativa Japonica Group] gb|EEC80266.1| hypothetical protein OsI_22240 [Oryza sativa Indica Group] gb|EEE653…	1e-13	lcl|B8B489_ORYSI/248-371 PF10539.4;Dev_Cell_Death;	1e-15	-	-	-	-	-
comp27620_c0_seq1		comp27620_c0_seq1	down	0.42	0	#NAME?	1	1	NA	1	1	NA	-	-	103	-	-	-	-	-	-	-	-	-	-	-	-	-	-	-
comp27661_c0_seq1		comp27661_c0_seq1	down	0.43	0	#NAME?	1	1	NA	1	1	NA	-	-	102	-	-	gnl|CDD|111364 pfam02458, Transferase, Transferase family. This family includes a number of transferase enzymes. These include anthranilate N-hydroxycinnamoyl/benzoyltransferase that catalyzes the first committed reaction of phytoalexin biosynthesis. Deacetylvindoline 4-O-acetyltransferase EC:2.3.1.107 catalyzes the last step in vindoline biosynthesis is also a member of this family. The motif HX…	8e-12	tr|O80816|O80816_ARATH HXXXD-type acyl-transferase-like protein OS=Arabidopsis thaliana GN=T8F5.23 PE=4 SV=1	9e-10	ref|NP_564853.2| HXXXD-type acyl-transferase-like protein [Arabidopsis thaliana] gb|AAC27152.1| Similar to gb|Z84386 anthranilate N-hydroxycinnamoyl/benzoyltransferase from Dianthus caryophyllus [Arabidopsis thaliana] gb|AEE34376.1| HXXXD-type acyl-transferase-like protein [Arabidopsis thaliana]	9e-10	lcl|D7U6H3_VITVI/15-446 PF02458.10;Transferase;	3e-10	-	GO:0016747,transferase activity, transferring acyl groups other than amino-acyl groups	-	-	-
comp27674_c0_seq1		comp27674_c0_seq1	down	0.52	0	#NAME?	1	0.516708	NA	1	1	NA	SKP1, CBF3D	S-phase kinase-associated protein 1	168	sp|Q9FHW7|SKP1B_ARATH SKP1-like protein 1B OS=Arabidopsis thaliana GN=SKP1B PE=1 SV=1	6e-31	gnl|CDD|201810 pfam01466, Skp1, Skp1 family, dimerisation domain.	1e-39	tr|B3TLS0|B3TLS0_ELAGV SKP1 OS=Elaeis guineensis var. tenera PE=2 SV=1	3e-30	gb|ACF06501.1| SKP1 [Elaeis guineensis]	3e-30	lcl|B9R8D3_RICCO/80-157 PF01466.14;Skp1;	6e-31	O	GO:0005515,protein binding;GO:0006511,ubiquitin-dependent protein catabolic process;GO:0005829,cytosol;GO:0031146,SCF-dependent proteasomal ubiquitin-dependent protein catabolic process;GO:0019005,SCF ubiquitin ligase complex	-	K03094	ko04110, Cell cycle;ko04111, Cell cycle - yeast;ko04114, Oocyte meiosis;ko04120, Ubiquitin mediated proteolysis;ko04141, Protein processing in endoplasmic reticulum;ko04310, Wnt signaling pathway;ko04350, TGF-beta signaling pathway;ko04710, Circadian rhythm - mammal;ko05168, Herpes simplex infection;
comp27720_c0_seq1		comp27720_c0_seq1	down	0.17	0	#NAME?	1	1	NA	1	1	NA	-	-	131	-	-	-	-	tr|B8XXQ9|B8XXQ9_SESPO Salt tolerance protein I OS=Sesuvium portulacastrum GN=SRTG152-I PE=2 SV=1	4e-18	gb|ACJ76842.1| salt tolerance protein I [Sesuvium portulacastrum]	4e-18	lcl|Q5PXN9_SESPO/228-323 PF03168.8;LEA_2;	4e-19	-	GO:0009269,response to desiccation	-	-	-
comp27729_c0_seq1		comp27729_c0_seq1	down	0.39	0.17	-1.19794	1	1	0.285556	1	1	0.999993	-	-	113	-	-	-	-	-	-	-	-	-	-	-	-	-	-	-
comp27746_c0_seq1		comp27746_c0_seq1	down	0.46	0	#NAME?	1	1	NA	1	1	NA	-	-	144	-	-	-	-	-	-	-	-	-	-	-	-	-	-	-
comp27761_c0_seq1		comp27761_c0_seq1	down	0.18	0	#NAME?	1	1	NA	1	1	NA	-	-	123	-	-	-	-	-	-	-	-	-	-	-	-	-	-	-
comp27797_c0_seq1		comp27797_c0_seq1	down	0.35	0	#NAME?	1	1	NA	1	1	NA	-	-	125	-	-	-	-	-	-	-	-	-	-	-	-	-	-	-
comp27802_c0_seq1	GBSP01015164	comp27802_c0_seq1	down	0.17	0	#NAME?	1	1	NA	1	1	NA	-	-	263	-	-	-	-	tr|G7LCE0|G7LCE0_MEDTR Heterogeneous nuclear ribonucleoprotein A1 OS=Medicago truncatula GN=MTR_8g106370 PE=4 SV=1	1e-09	ref|XP_003631031.1| Heterogeneous nuclear ribonucleoprotein A1 [Medicago truncatula] gb|AET05507.1| Heterogeneous nuclear ribonucleoprotein A1 [Medicago truncatula]	1e-09	lcl|F2E3F5_HORVD/307-461 PB009720; Pfam-B_9720;	1e-10	-	GO:0000166,nucleotide binding;GO:0003676,nucleic acid binding	-	-	-
comp27804_c0_seq1		comp27804_c0_seq1	down	0.52	0	#NAME?	1	0.516708	NA	1	1	NA	-	-	168	-	-	-	-	-	-	-	-	-	-	-	-	-	-	-
comp27806_c0_seq1		comp27806_c0_seq1	down	0.39	0	#NAME?	1	1	NA	1	1	NA	-	-	112	-	-	gnl|CDD|178047 PLN02427, PLN02427, UDP-apiose/xylose synthase.	3e-16	tr|D2D333|D2D333_GOSHI UDP-D-apiose/UPD-D-xylose synthetase OS=Gossypium hirsutum PE=2 SV=1	2e-09	gb|ACJ11753.1| UDP-D-apiose/UPD-D-xylose synthetase [Gossypium hirsutum]	2e-09	-	-	-	GO:0044237,cellular metabolic process;GO:0003824,catalytic activity;GO:0005488,binding;GO:0050662,coenzyme binding	-	-	-
comp27815_c0_seq1		comp27815_c0_seq1	down	0.12	0	#NAME?	1	1	NA	1	1	NA	CTSB	cathepsin B	180	sp|P25792|CYSP_SCHMA Cathepsin B-like cysteine proteinase OS=Schistosoma mansoni PE=2 SV=1	2e-25	gnl|CDD|30294 cd02620, Peptidase_C1A_CathepsinB, Cathepsin B group; composed of cathepsin B and similar proteins, including tubulointerstitial nephritis antigen (TIN-Ag). Cathepsin B is a lysosomal papain-like cysteine peptidase which is expressed in all tissues and functions primarily as an exopeptidase through its carboxydipeptidyl activity. Together with other cathepsins, it is involved in the…	2e-36	tr|Q5Y805|Q5Y805_PETHY Cysteine proteinase (Fragment) OS=Petunia hybrida GN=CP4 PE=2 SV=1	3e-37	gb|AAU81590.1| cysteine proteinase [Petunia x hybrida]	3e-37	lcl|Q5Y805_PETHY/2-101 PF00112.18;Peptidase_C1;	3e-38	OR	GO:0008233,peptidase activity;GO:0042470,melanosome;GO:0005764,lysosome;GO:0050790,regulation of catalytic activity;GO:0006508,proteolysis;GO:0008234,cysteine-type peptidase activity;GO:0016787,hydrolase activity;GO:0004197,cysteine-type endopeptidase activity	EC:3.4.22.1	K01363	ko04142, Lysosome;ko04612, Antigen processing and presentation;
comp27911_c0_seq1		comp27911_c0_seq1	down	0.47	0	#NAME?	1	1	NA	1	1	NA	-	-	188	-	-	-	-	-	-	-	-	-	-	-	-	-	-	-
comp27913_c0_seq1		comp27913_c0_seq1	down	0.16	0	#NAME?	1	1	NA	1	1	NA	-	-	133	-	-	-	-	-	-	-	-	-	-	-	-	-	-	-
comp27917_c0_seq1		comp27917_c0_seq1	down	0.42	0	#NAME?	1	1	NA	1	1	NA	-	-	105	-	-	-	-	-	-	-	-	-	-	-	-	-	-	-
comp27920_c0_seq1		comp27920_c0_seq1	down	0.39	0	#NAME?	1	1	NA	1	1	NA	-	-	111	-	-	-	-	-	-	-	-	-	-	-	-	-	-	-
comp27928_c0_seq1		comp27928_c0_seq1	down	0.19	0	#NAME?	1	1	NA	1	1	NA	-	-	118	-	-	-	-	-	-	-	-	-	-	-	-	-	-	-
comp27938_c0_seq1	GBSP01015013	comp27938_c0_seq1	down	0.4	0	#NAME?	1	1	NA	1	1	NA	-	-	218	-	-	-	-	-	-	-	-	-	-	-	-	-	-	-
comp27951_c0_seq1		comp27951_c0_seq1	down	0.42	0	#NAME?	1	1	NA	1	1	NA	E3.5.2.9	5-oxoprolinase (ATP-hydrolysing)	156	sp|Q9FIZ7|OPLA_ARATH 5-oxoprolinase OS=Arabidopsis thaliana GN=OXP1 PE=2 SV=1	2e-25	gnl|CDD|178271 PLN02666, PLN02666, 5-oxoprolinase.	4e-38	tr|B9SP24|B9SP24_RICCO 5-oxoprolinase, putative OS=Ricinus communis GN=RCOM_1248770 PE=4 SV=1	6e-25	ref|XP_002527743.1| 5-oxoprolinase, putative [Ricinus communis] gb|EEF34656.1| 5-oxoprolinase, putative [Ricinus communis]	5e-25	lcl|B9SP24_RICCO/10-219 PF05378.8;Hydant_A_N;	1e-27	E	GO:0016787,hydrolase activity;GO:0008152,metabolic process;GO:0003824,catalytic activity;GO:0017168,5-oxoprolinase (ATP-hydrolyzing) activity	EC:3.5.2.9	K01469	ko00480, Glutathione metabolism;
comp27957_c0_seq1	GBSP01014827	comp27957_c0_seq1	down	0.53	0	#NAME?	1	0.516708	NA	1	1	NA	DHX15, PRP43	pre-mRNA-splicing factor ATP-dependent RNA helicase DHX15/PRP43	249	sp|O22899|DHX15_ARATH Probable pre-mRNA-splicing factor ATP-dependent RNA helicase OS=Arabidopsis thaliana GN=At2g47250 PE=2 SV=1	3e-51	gnl|CDD|191824 pfam07717, OB_NTP_bind, Oligonucleotide/oligosaccharide-binding (OB)-fold. This family is found towards the C-terminus of the DEAD-box helicases (pfam00270). In these helicases it is apparently always found in association with pfam04408. There do seem to be a couple of instances where it occurs by itself - . The structure PDB:3i4u adopts an OB-fold. helicases (pfam00270). In these …	1e-25	tr|G7ICV1|G7ICV1_MEDTR ATP-dependent RNA helicase-like protein OS=Medicago truncatula GN=MTR_1g086640 PE=4 SV=1	2e-50	ref|XP_003591371.1| ATP-dependent RNA helicase-like protein [Medicago truncatula] gb|AES61622.1| ATP-dependent RNA helicase-like protein [Medicago truncatula]	2e-50	lcl|A5ADC4_VITVI/592-695 PF07717.11;OB_NTP_bind;	1e-52	A	GO:0006397,mRNA processing;GO:0005634,nucleus;GO:0005524,ATP binding;GO:0004386,helicase activity;GO:0008026,ATP-dependent helicase activity;GO:0003676,nucleic acid binding;GO:0016787,hydrolase activity;GO:0000166,nucleotide binding;GO:0017111,nucleoside-triphosphatase activity;GO:0008380,RNA splicing	EC:3.6.4.13	K12820	ko03040, Spliceosome;
comp28018_c0_seq1		comp28018_c0_seq1	down	0.18	0	#NAME?	1	1	NA	1	1	NA	-	-	122	-	-	-	-	-	-	-	-	-	-	-	-	-	-	-
comp28061_c0_seq1		comp28061_c0_seq1	down	0.47	0	#NAME?	1	1	NA	1	1	NA	-	-	188	-	-	-	-	-	-	-	-	-	-	-	-	-	-	-
comp28082_c0_seq1	GBSP01015264	comp28082_c0_seq1	down	0.33	0.09	-1.87447	1	1	0.232076	1	1	0.999993	-	-	200	-	-	-	-	tr|C7ZQD8|C7ZQD8_NECH7 Putative uncharacterized protein OS=Nectria haematococca (strain 77-13-4 / ATCC MYA-4622 / FGSC 9596 / MPVI) GN=NECHADRAFT_56107 PE=3 SV=1	1e-13	gb|EHK26760.1| hypothetical protein TRIVIDRAFT_33735 [Trichoderma virens Gv29-8]	7e-21	lcl|C7ZQD8_NECH7/42-489 PF00083.19;Sugar_tr;	2e-14	-	GO:0016020,membrane;GO:0006810,transport;GO:0055085,transmembrane transport;GO:0016021,integral to membrane;GO:0022891,substrate-specific transmembrane transporter activity;GO:0022857,transmembrane transporter activity;GO:0005215,transporter activity	-	-	-
comp28084_c0_seq1		comp28084_c0_seq1	down	0.28	0.12	-1.22239	1	1	0.177002	1	1	0.999993	-	-	155	-	-	-	-	-	-	-	-	-	-	-	-	-	-	-
comp28113_c0_seq1		comp28113_c0_seq1	down	0.18	0	#NAME?	1	1	NA	1	1	NA	-	-	125	-	-	-	-	-	-	-	-	-	-	-	-	-	-	-
comp28121_c0_seq1		comp28121_c0_seq1	down	0.49	0	#NAME?	1	1	NA	1	1	NA	-	-	180	-	-	-	-	-	-	-	-	-	-	-	-	-	-	-
comp28166_c0_seq1		comp28166_c0_seq1	down	0.28	0	#NAME?	1	1	NA	1	1	NA	-	-	157	-	-	-	-	-	-	-	-	-	-	-	-	-	-	-
comp28169_c0_seq1		comp28169_c0_seq1	down	0.44	0	#NAME?	1	1	NA	1	1	NA	-	-	149	sp|Q9S9N8|NRAM6_ARATH Metal transporter Nramp6 OS=Arabidopsis thaliana GN=NRAMP6 PE=2 SV=2	1e-11	gnl|CDD|162246 TIGR01197, nramp, NRAMP (natural resistance-associated macrophage protein) metal ion transporters. This model describes the Nramp metal ion transporter family. Historically, in mammals these proteins have been functionally characterized as proteins involved in the host pathogen resistance, hence the name - NRAMP. At least two isoforms Nramp1 and Nramp2 have been identified. However…	2e-10	tr|C4TNX3|C4TNX3_TOBAC Metal transporter OS=Nicotiana tabacum GN=NtNRAMP1 PE=2 SV=1	2e-12	dbj|BAH66919.1| metal transporter [Nicotiana tabacum]	2e-12	lcl|C4TNX3_TOBAC/65-428 PF01566.13;Nramp;	3e-13	P	GO:0016020,membrane;GO:0006810,transport;GO:0005215,transporter activity	-	-	-
comp28181_c0_seq1		comp28181_c0_seq1	down	0.39	0.17	-1.19794	1	1	0.285556	1	1	0.999993	-	-	112	-	-	-	-	-	-	-	-	-	-	-	-	-	-	-
comp28191_c0_seq1		comp28191_c0_seq1	down	0.48	0	#NAME?	1	1	NA	1	1	NA	-	-	183	-	-	-	-	-	-	-	-	-	-	-	-	-	-	-
comp28253_c0_seq1		comp28253_c0_seq1	down	0.37	0.16	-1.20945	1	1	0.266958	1	1	0.999993	-	-	118	-	-	-	-	tr|A5C489|A5C489_VITVI Putative uncharacterized protein OS=Vitis vinifera GN=VITISV_000380 PE=4 SV=1	3e-11	emb|CAN70879.1| hypothetical protein VITISV_000380 [Vitis vinifera]	3e-11	-	-	JU	GO:0005488,binding	-	-	-
comp28281_c0_seq1	GBSP01015319	comp28281_c0_seq1	down	0.17	0	#NAME?	1	1	NA	1	1	NA	-	-	258	-	-	-	-	-	-	-	-	-	-	-	-	-	-	-
comp28310_c0_seq1		comp28310_c0_seq1	down	0.19	0	#NAME?	1	1	NA	1	1	NA	-	-	113	-	-	-	-	-	-	-	-	-	-	-	-	-	-	-
comp28344_c0_seq1		comp28344_c0_seq1	down	0.4	0	#NAME?	1	1	NA	1	1	NA	-	-	110	-	-	-	-	-	-	-	-	-	-	-	-	-	-	-
comp28346_c0_seq1		comp28346_c0_seq1	down	0.46	0	#NAME?	1	1	NA	1	1	NA	-	-	143	-	-	-	-	tr|A5AY45|A5AY45_VITVI Putative uncharacterized protein (Fragment) OS=Vitis vinifera GN=VITISV_030359 PE=4 SV=1	2e-06	emb|CAN59843.1| hypothetical protein VITISV_030359 [Vitis vinifera]	2e-06	-	-	-	-	-	-	-
comp28367_c0_seq1	GBSP01015376	comp28367_c0_seq1	down	0.1	0	#NAME?	1	1	NA	1	1	NA	ATPeF1O, ATP5O	F-type H+-transporting ATPase oligomycin sensitivity conferral protein	221	sp|P22778|ATPO_IPOBA ATP synthase subunit O, mitochondrial OS=Ipomoea batatas PE=1 SV=1	2e-18	gnl|CDD|189453 pfam00213, OSCP, ATP synthase delta (OSCP) subunit. The ATP D subunit from E. coli is the same as the OSCP subunit which is this family. The ATP D subunit from metazoa are found in family pfam00401.	1e-15	tr|C5Y090|C5Y090_SORBI Putative uncharacterized protein Sb04g030280 OS=Sorghum bicolor GN=Sb04g030280 PE=3 SV=1	7e-21	ref|XP_002452667.1| hypothetical protein SORBIDRAFT_04g030280 [Sorghum bicolor] gb|EES05643.1| hypothetical protein SORBIDRAFT_04g030280 [Sorghum bicolor]	6e-21	lcl|C5Y090_SORBI/55-227 PF00213.13;OSCP;	6e-22	C	GO:0016020,membrane;GO:0006810,transport;GO:0045261,proton-transporting ATP synthase complex, catalytic core F(1);GO:0006811,ion transport;GO:0015986,ATP synthesis coupled proton transport;GO:0006754,ATP biosynthetic process;GO:0005743,mitochondrial inner membrane;GO:0005739,mitochondrion;GO:0015992,proton transport;GO:0005886,plasma membrane;GO:0046933,hydrogen ion transporting ATP synthase acti…	EC:3.6.3.14	K02137	ko00190, Oxidative phosphorylation;ko05010, Alzheimer's disease;ko05012, Parkinson's disease;ko05016, Huntington's disease;
comp28389_c0_seq1		comp28389_c0_seq1	down	0.5	0	#NAME?	1	1	NA	1	1	NA	-	-	131	-	-	-	-	-	-	-	-	-	-	-	-	-	-	-
comp28442_c0_seq1		comp28442_c0_seq1	down	0.34	0	#NAME?	1	1	NA	1	1	NA	-	-	129	-	-	-	-	-	-	-	-	-	-	-	-	-	-	-
comp28443_c0_seq1	GBSP01015336	comp28443_c0_seq1	down	0.15	0	#NAME?	1	1	NA	1	1	NA	-	-	298	-	-	-	-	tr|B8NHL7|B8NHL7_ASPFN Extracellular serine-rich protein, putative OS=Aspergillus flavus (strain ATCC 200026 / FGSC A1120 / NRRL 3357 / JCM 12722 / SRRC 167) GN=AFLA_137110 PE=4 SV=1	1e-24	ref|XP_002379724.1| extracellular serine-rich protein, putative [Aspergillus flavus NRRL3357] gb|EED50948.1| extracellular serine-rich protein, putative [Aspergillus flavus NRRL3357]	1e-24	lcl|B8MI28_TALSN/46-145 PF00127.15;Copper-bind;	8e-18	-	-	-	-	-
comp28457_c0_seq1		comp28457_c0_seq1	down	0.18	0	#NAME?	1	1	NA	1	1	NA	RP-S12e, RPS12	small subunit ribosomal protein S12e	125	sp|Q9XHS0|RS12_HORVU 40S ribosomal protein S12 OS=Hordeum vulgare GN=RPS12 PE=2 SV=1	5e-23	gnl|CDD|201684 pfam01248, Ribosomal_L7Ae, Ribosomal protein L7Ae/L30e/S12e/Gadd45 family. This family includes: Ribosomal L7A from metazoa, Ribosomal L8-A and L8-B from fungi, 30S ribosomal protein HS6 from archaebacteria, 40S ribosomal protein S12 from eukaryotes, Ribosomal protein L30 from eukaryotes and archaebacteria. Gadd45 and MyD118.	2e-16	tr|Q8H2J8|Q8H2J8_ORYSJ 40S ribosomal protein S12 OS=Oryza sativa subsp. japonica GN=OSJNBa0016A21.128-2 PE=2 SV=1	1e-21	gb|EEC81520.1| hypothetical protein OsI_24909 [Oryza sativa Indica Group]	1e-21	lcl|Q0D8L0_ORYSJ/56-151 PF01248.21;Ribosomal_L7Ae;	1e-22	J	GO:0005840,ribosome;GO:0030529,ribonucleoprotein complex;GO:0006412,translation;GO:0005622,intracellular;GO:0003735,structural constituent of ribosome	-	K02951	ko03010, Ribosome;
comp28471_c0_seq1		comp28471_c0_seq1	down	0.53	0	#NAME?	1	0.516708	NA	1	1	NA	-	-	164	-	-	-	-	-	-	-	-	-	-	-	-	-	-	-
comp28486_c0_seq1		comp28486_c0_seq1	down	0.22	0	#NAME?	1	1	NA	1	1	NA	-	-	101	-	-	-	-	-	-	-	-	-	-	-	-	-	-	-
comp28514_c0_seq1		comp28514_c0_seq1	down	0.41	0	#NAME?	1	1	NA	1	1	NA	-	-	161	-	-	-	-	-	-	-	-	-	-	-	-	-	-	-
comp2853_c0_seq1	GBSQ01004487	comp2853_c0_seq1	down	11.29	5.1	-1.14648	0.949083	0.131649	0.251256	1	1	0.999993	-	-	2109	-	-	-	-	tr|B6HUV2|B6HUV2_PENCW Pc22g09700 protein OS=Penicillium chrysogenum (strain ATCC 28089 / DSM 1075 / Wisconsin 54-1255) GN=Pc22g09700 PE=4 SV=1	3e-124	ref|XP_002564980.1| Pc22g09700 [Penicillium chrysogenum Wisconsin 54-1255] emb|CAP98258.1| Pc22g09700 [Penicillium chrysogenum Wisconsin 54-1255]	3e-124	lcl|E3RWG1_PYRTT/28-240 PF00117.23;GATase;	1e-34	-	-	-	-	-
comp28580_c0_seq1		comp28580_c0_seq1	down	0.18	0	#NAME?	1	1	NA	1	1	NA	-	-	124	-	-	-	-	-	-	-	-	-	-	-	-	-	-	-
comp28606_c0_seq1		comp28606_c0_seq1	down	0.48	0	#NAME?	1	1	NA	1	1	NA	-	-	184	sp|Q9LXA8|BXL6_ARATH Probable beta-D-xylosidase 6 OS=Arabidopsis thaliana GN=BXL6 PE=2 SV=1	2e-18	gnl|CDD|178629 PLN03080, PLN03080, Probable beta-xylosidase; Provisional.	1e-29	tr|F6HCU1|F6HCU1_VITVI Putative uncharacterized protein OS=Vitis vinifera GN=VIT_00s0415g00080 PE=4 SV=1	2e-20	emb|CBI25718.3| unnamed protein product [Vitis vinifera]	1e-20	-	-	-	GO:0005575,cellular_component;GO:0046556,alpha-N-arabinofuranosidase activity;GO:0045493,xylan catabolic process;GO:0008152,metabolic process;GO:0003824,catalytic activity;GO:0016798,hydrolase activity, acting on glycosyl bonds;GO:0005578,proteinaceous extracellular matrix;GO:0004553,hydrolase activity, hydrolyzing O-glycosyl compounds;GO:0016787,hydrolase activity;GO:0005576,extracellular region…	-	-	-
comp28642_c0_seq1		comp28642_c0_seq1	down	0.21	0	#NAME?	1	1	NA	1	1	NA	-	-	103	-	-	-	-	-	-	-	-	-	-	-	-	-	-	-
comp28664_c0_seq1		comp28664_c0_seq1	down	0.34	0	#NAME?	1	1	NA	1	1	NA	-	-	130	-	-	-	-	-	-	-	-	-	-	-	-	-	-	-
comp28674_c0_seq1	GBSP01015374	comp28674_c0_seq1	down	0.2	0	#NAME?	1	1	NA	1	1	NA	RP-S2e, RPS2	small subunit ribosomal protein S2e	218	sp|Q93VB8|RS22_ARATH 40S ribosomal protein S2-2 OS=Arabidopsis thaliana GN=RPS2B PE=2 SV=1	2e-44	gnl|CDD|185425 PTZ00070, PTZ00070, 40S ribosomal protein S2; Provisional.	4e-57	tr|B9RIC4|B9RIC4_RICCO 40S ribosomal protein S2, putative OS=Ricinus communis GN=RCOM_1577790 PE=3 SV=1	4e-43	gb|AAF82250.1|AC008051_1 Identical to gene XW6 from Arabidopsis thaliana gb|AB008016 and contains a Ribosomal protein S5 PF|00333 domain. ESTs gb|T22200, gb|N38541, gb|T45263 come from this gene. This gene is cut off, partial [Arabidopsis thaliana]	2e-43	lcl|B9GEZ4_POPTR/81-147 PF00333.15;Ribosomal_S5;	1e-28	J	GO:0005840,ribosome;GO:0003723,RNA binding;GO:0030529,ribonucleoprotein complex;GO:0006412,translation;GO:0005622,intracellular;GO:0003735,structural constituent of ribosome;GO:0015935,small ribosomal subunit	-	K02981	ko03010, Ribosome;
comp28683_c0_seq1		comp28683_c0_seq1	down	0.36	0	#NAME?	1	1	NA	1	1	NA	-	-	122	-	-	-	-	-	-	-	-	-	-	-	-	-	-	-
comp28717_c0_seq1	GBSP01015302	comp28717_c0_seq1	down	0.09	0	#NAME?	1	1	NA	1	1	NA	-	-	242	sp|P53943|AQR1_YEAST Probable transporter AQR1 OS=Saccharomyces cerevisiae (strain ATCC 204508 / S288c) GN=AQR1 PE=1 SV=1	4e-13	-	-	tr|Q0CFP9|Q0CFP9_ASPTN Predicted protein OS=Aspergillus terreus (strain NIH 2624 / FGSC A1156) GN=ATEG_07485 PE=4 SV=1	1e-33	ref|XP_001216106.1| predicted protein [Aspergillus terreus NIH2624] gb|EAU31747.1| predicted protein [Aspergillus terreus NIH2624]	1e-33	lcl|C7ZMZ9_NECH7/19-434 PF07690.11;MFS_1;	2e-23	-	GO:0055085,transmembrane transport;GO:0016021,integral to membrane;GO:0005886,plasma membrane;GO:0005215,transporter activity	-	-	-
comp28732_c0_seq1		comp28732_c0_seq1	down	0.59	0	#NAME?	1	0.516708	NA	1	1	NA	-	-	149	-	-	-	-	-	-	-	-	-	-	-	-	-	-	-
comp28743_c0_seq1		comp28743_c0_seq1	down	0.17	0	#NAME?	1	1	NA	1	1	NA	-	-	129	-	-	-	-	-	-	-	-	-	-	-	-	-	-	-
comp28759_c0_seq1		comp28759_c0_seq1	down	0.22	0	#NAME?	1	1	NA	1	1	NA	-	-	101	-	-	-	-	-	-	-	-	-	-	-	-	-	-	-
comp28767_c0_seq1		comp28767_c0_seq1	down	0.36	0	#NAME?	1	1	NA	1	1	NA	-	-	122	-	-	-	-	-	-	-	-	-	-	-	-	-	-	-
comp28775_c0_seq1		comp28775_c0_seq1	down	0.39	0	#NAME?	1	1	NA	1	1	NA	-	-	113	-	-	-	-	-	-	-	-	-	-	-	-	-	-	-
comp28790_c0_seq1		comp28790_c0_seq1	down	0.39	0	#NAME?	1	1	NA	1	1	NA	-	-	113	-	-	-	-	-	-	-	-	-	-	-	-	-	-	-
comp28793_c0_seq1		comp28793_c0_seq1	down	0.19	0	#NAME?	1	1	NA	1	1	NA	-	-	117	-	-	-	-	-	-	-	-	-	-	-	-	-	-	-
comp28808_c0_seq1		comp28808_c0_seq1	down	0.38	0	#NAME?	1	1	NA	1	1	NA	-	-	115	-	-	-	-	-	-	-	-	-	-	-	-	-	-	-
comp28817_c0_seq1		comp28817_c0_seq1	down	0.37	0	#NAME?	1	1	NA	1	1	NA	-	-	118	-	-	-	-	tr|Q5NBD5|Q5NBD5_ORYSJ Putative uncharacterized protein P0434D08.19 OS=Oryza sativa subsp. japonica GN=P0434D08.19 PE=4 SV=1	6e-07	dbj|BAD81221.1| unknown protein [Oryza sativa Japonica Group]	6e-07	lcl|A5BHS8_VITVI/571-1049 PB014585; Pfam-B_14585;	9e-06	-	-	-	-	-
comp28823_c0_seq1		comp28823_c0_seq1	down	0.42	0	#NAME?	1	1	NA	1	1	NA	-	-	105	-	-	-	-	-	-	-	-	-	-	-	-	-	-	-
comp28831_c0_seq1		comp28831_c0_seq1	down	0.37	0	#NAME?	1	1	NA	1	1	NA	-	-	117	sp|Q99LH1|NOG2_MOUSE Nucleolar GTP-binding protein 2 OS=Mus musculus GN=Gnl2 PE=2 SV=2	3e-09	-	-	tr|A5BN51|A5BN51_VITVI Putative uncharacterized protein OS=Vitis vinifera GN=VITISV_000763 PE=4 SV=1	7e-12	emb|CBI20326.3| unnamed protein product [Vitis vinifera]	6e-12	lcl|A2XGQ1_ORYSI/318-453 PF01926.18;MMR_HSR1;	9e-12	R	GO:0005622,intracellular;GO:0005525,GTP binding	-	-	-
comp28857_c0_seq1		comp28857_c0_seq1	down	0.42	0	#NAME?	1	1	NA	1	1	NA	-	-	105	-	-	-	-	-	-	-	-	-	-	-	-	-	-	-
comp28858_c0_seq1		comp28858_c0_seq1	down	0.21	0	#NAME?	1	1	NA	1	1	NA	-	-	102	-	-	-	-	-	-	-	-	-	-	-	-	-	-	-
comp28884_c0_seq1		comp28884_c0_seq1	down	0.37	0	#NAME?	1	1	NA	1	1	NA	-	-	117	sp|P08117|AMY3_WHEAT Alpha-amylase AMY3 OS=Triticum aestivum GN=AMY1.1 PE=2 SV=1	1e-09	gnl|CDD|177990 PLN02361, PLN02361, alpha-amylase.	6e-20	tr|C6TCX9|C6TCX9_SOYBN Putative uncharacterized protein OS=Glycine max PE=2 SV=1	3e-13	ref|NP_001241207.1| uncharacterized protein LOC100813490 [Glycine max] gb|ACU19681.1| unknown [Glycine max]	3e-13	lcl|C6TCX9_SOYBN/42-335 PF00128.19;Alpha-amylase;	2e-14	-	GO:0008152,metabolic process;GO:0004556,alpha-amylase activity;GO:0003824,catalytic activity;GO:0016798,hydrolase activity, acting on glycosyl bonds;GO:0043169,cation binding;GO:0046872,metal ion binding;GO:0016787,hydrolase activity;GO:0005509,calcium ion binding;GO:0005975,carbohydrate metabolic process	-	-	-
comp28893_c0_seq1		comp28893_c0_seq1	down	0.42	0	#NAME?	1	1	NA	1	1	NA	-	-	104	-	-	-	-	tr|E0CSK0|E0CSK0_VITVI Putative uncharacterized protein OS=Vitis vinifera GN=VIT_19s0014g02670 PE=4 SV=1	9e-07	emb|CBI20299.3| unnamed protein product [Vitis vinifera]	8e-07	-	-	-	GO:0005524,ATP binding;GO:0004674,protein serine/threonine kinase activity;GO:0004672,protein kinase activity;GO:0000166,nucleotide binding;GO:0006468,protein phosphorylation;GO:0016772,transferase activity, transferring phosphorus-containing groups	-	-	-
comp28904_c0_seq1		comp28904_c0_seq1	down	0.39	0	#NAME?	1	1	NA	1	1	NA	-	-	113	-	-	-	-	-	-	-	-	-	-	-	-	-	-	-
comp28907_c0_seq1		comp28907_c0_seq1	down	0.37	0	#NAME?	1	1	NA	1	1	NA	-	-	117	-	-	-	-	-	-	-	-	-	-	-	-	-	-	-
comp28918_c0_seq1		comp28918_c0_seq1	down	0.41	0	#NAME?	1	1	NA	1	1	NA	UPF1, RENT1	regulator of nonsense transcripts 1	108	sp|Q9FJR0|RENT1_ARATH Regulator of nonsense transcripts 1 homolog OS=Arabidopsis thaliana GN=UPF1 PE=1 SV=2	7e-14	-	-	tr|Q0D6B1|Q0D6B1_ORYSJ Os07g0495900 protein (Fragment) OS=Oryza sativa subsp. japonica GN=Os07g0495900 PE=4 SV=1	1e-14	ref|NP_001059698.1| Os07g0495900 [Oryza sativa Japonica Group] dbj|BAF21612.1| Os07g0495900 [Oryza sativa Japonica Group]	1e-14	-	-	A	GO:0003723,RNA binding;GO:0003677,DNA binding;GO:0005524,ATP binding;GO:0000184,nuclear-transcribed mRNA catabolic process, nonsense-mediated decay;GO:0004386,helicase activity;GO:0000932,cytoplasmic mRNA processing body;GO:0005737,cytoplasm;GO:0046872,metal ion binding;GO:0016787,hydrolase activity;GO:0000166,nucleotide binding;GO:0017111,nucleoside-triphosphatase activity;GO:0008270,zinc ion bi…	EC:3.6.4.-	K14326	ko03013, RNA transport;ko03015, mRNA surveillance pathway;
comp28939_c0_seq1		comp28939_c0_seq1	down	0.43	0	#NAME?	1	1	NA	1	1	NA	BIN2	protein brassinosteroid insensitive 2	101	sp|Q39012|KSG9_ARATH Shaggy-related protein kinase iota OS=Arabidopsis thaliana GN=ASK9 PE=2 SV=1	3e-14	gnl|CDD|173333 PTZ00036, PTZ00036, glycogen synthase kinase; Provisional.	1e-10	tr|B9SKX4|B9SKX4_RICCO Glycogen synthase kinase-3 beta, putative OS=Ricinus communis GN=RCOM_0695090 PE=4 SV=1	6e-14	ref|XP_002526643.1| Glycogen synthase kinase-3 beta, putative [Ricinus communis] gb|EEF35731.1| Glycogen synthase kinase-3 beta, putative [Ricinus communis]	5e-14	lcl|E4MWA9_THEHA/73-312 PF00069.20;Pkinase;	1e-14	G	GO:0050321,tau-protein kinase activity;GO:0016310,phosphorylation;GO:0005524,ATP binding;GO:0016301,kinase activity;GO:0006468,protein phosphorylation;GO:0004674,protein serine/threonine kinase activity;GO:0000166,nucleotide binding;GO:0004672,protein kinase activity;GO:0016740,transferase activity;GO:0016772,transferase activity, transferring phosphorus-containing groups	EC:2.7.11.1	K14502	ko04075, Plant hormone signal transduction;
comp28941_c0_seq1		comp28941_c0_seq1	down	0.36	0	#NAME?	1	1	NA	1	1	NA	-	-	121	-	-	-	-	-	-	-	-	-	-	-	-	-	-	-
comp28946_c0_seq1		comp28946_c0_seq1	down	0.42	0	#NAME?	1	1	NA	1	1	NA	-	-	103	-	-	-	-	tr|Q9FGH1|Q9FGH1_ARATH Putative uncharacterized protein OS=Arabidopsis thaliana PE=4 SV=1	7e-11	dbj|BAB10266.1| unnamed protein product [Arabidopsis thaliana]	7e-11	-	-	-	-	-	-	-
comp28947_c0_seq1		comp28947_c0_seq1	down	0.43	0	#NAME?	1	1	NA	1	1	NA	-	-	102	sp|C0LGV0|Y5487_ARATH Probable LRR receptor-like serine/threonine-protein kinase At5g48740 OS=Arabidopsis thaliana GN=At5g48740 PE=2 SV=1	6e-07	-	-	-	-	-	-	-	-	T	-	-	-	-
comp28952_c0_seq1		comp28952_c0_seq1	down	0.38	0	#NAME?	1	1	NA	1	1	NA	-	-	114	-	-	-	-	-	-	-	-	-	-	-	-	-	-	-
comp28955_c0_seq1		comp28955_c0_seq1	down	0.39	0	#NAME?	1	1	NA	1	1	NA	-	-	112	-	-	-	-	-	-	-	-	-	-	-	-	-	-	-
comp28956_c0_seq1		comp28956_c0_seq1	down	0.37	0	#NAME?	1	1	NA	1	1	NA	ATG12	autophagy-related protein 12	117	sp|Q1SF86|ATG12_MEDTR Ubiquitin-like protein ATG12 OS=Medicago truncatula GN=ATG12 PE=3 SV=1	2e-14	gnl|CDD|176356 cd01612, APG12_C, Ubiquitin-like domain of APG12. APG12_C The carboxy-terminal ubiquitin-like domain of APG12. Autophagy is a process in which cytoplasmic components are delivered to the lysosome/vacuole for degradation. Autophagy requires a ubiquitin-like protein conjugation system, in which APG12 is covalently bound to APG5.	1e-10	tr|F6HXX7|F6HXX7_VITVI Putative uncharacterized protein OS=Vitis vinifera GN=VIT_09s0002g01390 PE=4 SV=1	7e-14	ref|XP_002275073.1| PREDICTED: ubiquitin-like isoform 1 [Vitis vinifera] ref|XP_003632796.1| PREDICTED: ubiquitin-like isoform 2 [Vitis vinifera] emb|CBI35879.3| unnamed protein product [Vitis vinifera]	3e-14	lcl|C6T589_SOYBN/11-94 PF04110.8;APG12;	1e-13	O	GO:0006810,transport;GO:0006914,autophagy;GO:0015031,protein transport;GO:0005737,cytoplasm;GO:0000045,autophagic vacuole assembly	-	K08336	ko04140, Regulation of autophagy;ko04622, RIG-I-like receptor signaling pathway;
comp28966_c0_seq1		comp28966_c0_seq1	down	0.42	0	#NAME?	1	1	NA	1	1	NA	-	-	105	-	-	-	-	-	-	-	-	-	-	-	-	-	-	-
comp28967_c0_seq1		comp28967_c0_seq1	down	0.36	0	#NAME?	1	1	NA	1	1	NA	CARS, cysS	cysteinyl-tRNA synthetase	120	sp|Q2JTF4|SYC_SYNJA Cysteine--tRNA ligase OS=Synechococcus sp. (strain JA-3-3Ab) GN=cysS PE=3 SV=1	7e-08	gnl|CDD|178532 PLN02946, PLN02946, cysteine-tRNA ligase.	2e-21	tr|D7SV28|D7SV28_VITVI Putative uncharacterized protein OS=Vitis vinifera GN=VIT_04s0008g06470 PE=3 SV=1	2e-12	emb|CBI21127.3| unnamed protein product [Vitis vinifera]	2e-12	lcl|D7SV28_VITVI/1-289 PF01406.14;tRNA-synt_1e;	1e-13	J	GO:0004817,cysteine-tRNA ligase activity;GO:0005524,ATP binding;GO:0005737,cytoplasm;GO:0016874,ligase activity;GO:0046872,metal ion binding;GO:0006423,cysteinyl-tRNA aminoacylation;GO:0000166,nucleotide binding;GO:0006418,tRNA aminoacylation for protein translation;GO:0006412,translation;GO:0004812,aminoacyl-tRNA ligase activity	EC:6.1.1.16	K01883	ko00970, Aminoacyl-tRNA biosynthesis;
comp28977_c0_seq1		comp28977_c0_seq1	down	0.38	0	#NAME?	1	1	NA	1	1	NA	-	-	114	-	-	-	-	tr|B9FZS7|B9FZS7_ORYSJ Putative uncharacterized protein OS=Oryza sativa subsp. japonica GN=OsJ_26545 PE=4 SV=1	4e-15	gb|EEE68294.1| hypothetical protein OsJ_26545 [Oryza sativa Japonica Group]	4e-15	lcl|B9FZS7_ORYSJ/1-212 PB009774; Pfam-B_9774;	1e-15	-	-	-	-	-
comp28985_c0_seq1		comp28985_c0_seq1	down	0.4	0	#NAME?	1	1	NA	1	1	NA	-	-	110	-	-	-	-	-	-	-	-	-	-	-	-	-	-	-
comp28996_c0_seq1		comp28996_c0_seq1	down	0.38	0	#NAME?	1	1	NA	1	1	NA	-	-	114	-	-	-	-	-	-	-	-	-	-	-	-	-	-	-
comp29003_c0_seq1		comp29003_c0_seq1	down	0.38	0	#NAME?	1	1	NA	1	1	NA	-	-	116	-	-	-	-	-	-	-	-	-	-	-	-	-	-	-
comp2900_c0_seq1	GBSP01006882	comp2900_c0_seq1	down	16.69	5.52	-1.59624	0.991733	0.0254291	0.0453319	1	1	0.819567	-	-	2043	sp|Q9US44|YIZG_SCHPO Uncharacterized transporter C1002.16c OS=Schizosaccharomyces pombe (strain 972 / ATCC 24843) GN=SPAC1002.16c PE=2 SV=1	1e-90	-	-	tr|B6HQG2|B6HQG2_PENCW Pc22g24160 protein OS=Penicillium chrysogenum (strain ATCC 28089 / DSM 1075 / Wisconsin 54-1255) GN=Pc22g24160 PE=4 SV=1	0	ref|XP_002566305.1| Pc22g24160 [Penicillium chrysogenum Wisconsin 54-1255] emb|CAP99704.1| Pc22g24160 [Penicillium chrysogenum Wisconsin 54-1255]	0	lcl|B6HQG2_PENCW/46-414 PF07690.11;MFS_1;	0	-	GO:0055085,transmembrane transport;GO:0016021,integral to membrane	-	-	-
comp2900_c0_seq2	GBSP01006883	comp2900_c0_seq2	down	17.38	5.88	-1.56354	0.991733	0.0254291	0.0436911	1	1	0.805116	-	-	1978	sp|Q9US44|YIZG_SCHPO Uncharacterized transporter C1002.16c OS=Schizosaccharomyces pombe (strain 972 / ATCC 24843) GN=SPAC1002.16c PE=2 SV=1	1e-90	-	-	tr|B6HQG2|B6HQG2_PENCW Pc22g24160 protein OS=Penicillium chrysogenum (strain ATCC 28089 / DSM 1075 / Wisconsin 54-1255) GN=Pc22g24160 PE=4 SV=1	0	ref|XP_002566305.1| Pc22g24160 [Penicillium chrysogenum Wisconsin 54-1255] emb|CAP99704.1| Pc22g24160 [Penicillium chrysogenum Wisconsin 54-1255]	0	lcl|B6HQG2_PENCW/46-414 PF07690.11;MFS_1;	0	-	GO:0055085,transmembrane transport;GO:0016021,integral to membrane	-	-	-
comp29013_c0_seq1		comp29013_c0_seq1	down	0.39	0	#NAME?	1	1	NA	1	1	NA	RP-L24e, RPL24	large subunit ribosomal protein L24e	111	sp|Q9FUL4|RL24_PRUAV 60S ribosomal protein L24 OS=Prunus avium GN=RPL24 PE=2 SV=1	2e-14	gnl|CDD|110260 pfam01246, Ribosomal_L24e, Ribosomal protein L24e.	6e-07	tr|B6T6E3|B6T6E3_MAIZE 60S ribosomal protein L24 OS=Zea mays PE=4 SV=1	4e-15	gb|ACG32676.1| 60S ribosomal protein L24 [Zea mays]	4e-15	lcl|B4FKH2_MAIZE/1-68 PB032160; Pfam-B_32160;	2e-12	J	GO:0005840,ribosome;GO:0030529,ribonucleoprotein complex;GO:0006412,translation;GO:0003735,structural constituent of ribosome;GO:0005737,cytoplasm	-	K02896	ko03010, Ribosome;
comp29020_c0_seq1		comp29020_c0_seq1	down	0.38	0	#NAME?	1	1	NA	1	1	NA	-	-	116	sp|Q9M364|ATX3_ARATH Histone-lysine N-methyltransferase ATX3 OS=Arabidopsis thaliana GN=ATX3 PE=2 SV=2	7e-08	gnl|CDD|99899 cd05838, WHSC1_related, The PWWP domain was first identified in the WHSC1 (Wolf-Hirschhorn syndrome candidate 1) protein, a protein implicated in Wolf-Hirschhorn syndrome (WHS). When translocated, WHSC1 plays a role in lymphoid multiple myeloma (MM) disease, also known as plasmacytoma. WHCS1 proteins typically contain two copies of the PWWP domain. The PWWP domain, named for a conse…	7e-09	tr|Q5NAU4|Q5NAU4_ORYSJ Os01g0218800 protein OS=Oryza sativa subsp. japonica GN=P0489G09.14 PE=3 SV=1	4e-08	gb|EEC70185.1| hypothetical protein OsI_00917 [Oryza sativa Indica Group]	4e-08	lcl|D7UCR1_VITVI/208-292 PF00855.12;PWWP;	2e-08	-	GO:0046872,metal ion binding;GO:0005634,nucleus;GO:0008168,methyltransferase activity;GO:0008270,zinc ion binding;GO:0016740,transferase activity;GO:0032259,methylation	-	-	-
comp29031_c0_seq1		comp29031_c0_seq1	down	0.4	0	#NAME?	1	1	NA	1	1	NA	-	-	110	-	-	-	-	tr|Q2UF17|Q2UF17_ASPOR Predicted protein OS=Aspergillus oryzae (strain ATCC 42149 / RIB 40) GN=AO090026000386 PE=4 SV=1	3e-07	dbj|BAE59848.1| unnamed protein product [Aspergillus oryzae RIB40]	3e-07	-	-	-	GO:0006520,cellular amino acid metabolic process;GO:0003824,catalytic activity;GO:0030170,pyridoxal phosphate binding	-	-	-
comp29034_c0_seq1		comp29034_c0_seq1	down	0.38	0	#NAME?	1	1	NA	1	1	NA	-	-	114	-	-	-	-	-	-	-	-	-	-	-	-	-	-	-
comp29037_c0_seq1		comp29037_c0_seq1	down	0.39	0	#NAME?	1	1	NA	1	1	NA	-	-	111	-	-	gnl|CDD|34819 COG5222, COG5222, Uncharacterized conserved protein, contains RING Zn-finger [General function prediction only].	7e-07	-	-	-	-	-	-	-	-	-	-	-
comp29044_c0_seq1		comp29044_c0_seq1	down	0.39	0	#NAME?	1	1	NA	1	1	NA	-	-	112	sp|C0LGW6|ERL1_ARATH LRR receptor-like serine/threonine-protein kinase ERL1 OS=Arabidopsis thaliana GN=ERL1 PE=2 SV=1	8e-06	gnl|CDD|206026 pfam13855, LRR_8, Leucine rich repeat.	5e-06	tr|B7EHM1|B7EHM1_ORYSJ cDNA clone:J023048N04, full insert sequence OS=Oryza sativa subsp. japonica GN=OsJ_16587 PE=2 SV=1	9e-08	dbj|BAG91868.1| unnamed protein product [Oryza sativa Japonica Group] gb|EEE61890.1| hypothetical protein OsJ_16587 [Oryza sativa Japonica Group]	8e-08	lcl|C5YA58_SORBI/312-372 PF13855.1;LRR_8;	2e-07	-	-	-	-	-
comp29048_c0_seq1		comp29048_c0_seq1	down	0.35	0	#NAME?	1	1	NA	1	1	NA	-	-	124	sp|Q9SJQ6|ROS1_ARATH Protein ROS1 OS=Arabidopsis thaliana GN=ROS1 PE=1 SV=2	1e-10	-	-	tr|D7LXK5|D7LXK5_ARALL Putative uncharacterized protein OS=Arabidopsis lyrata subsp. lyrata GN=ARALYDRAFT_487239 PE=4 SV=1	2e-09	ref|XP_003520681.1| PREDICTED: protein ROS1-like [Glycine max]	2e-09	-	-	-	GO:0006284,base-excision repair;GO:0006281,DNA repair;GO:0051539,4 iron, 4 sulfur cluster binding;GO:0003824,catalytic activity;GO:0004519,endonuclease activity	-	-	-
comp29061_c0_seq1		comp29061_c0_seq1	down	0.37	0	#NAME?	1	1	NA	1	1	NA	-	-	117	-	-	-	-	-	-	-	-	-	-	-	-	-	-	-
comp29080_c0_seq1		comp29080_c0_seq1	down	0.36	0	#NAME?	1	1	NA	1	1	NA	-	-	123	-	-	-	-	-	-	-	-	-	-	-	-	-	-	-
comp29085_c0_seq1		comp29085_c0_seq1	down	0.35	0	#NAME?	1	1	NA	1	1	NA	-	-	124	-	-	-	-	-	-	-	-	-	-	-	-	-	-	-
comp29091_c0_seq1		comp29091_c0_seq1	down	0.38	0	#NAME?	1	1	NA	1	1	NA	-	-	115	sp|Q9SS90|RGLG1_ARATH E3 ubiquitin-protein ligase RGLG1 OS=Arabidopsis thaliana GN=RGLG1 PE=1 SV=1	2e-09	gnl|CDD|203562 pfam07002, Copine, Copine. This family represents a conserved region approximately 180 residues long within eukaryotic copines. Copines are Ca(2+)-dependent phospholipid-binding proteins that are thought to be involved in membrane-trafficking, and may also be involved in cell division and growth.	1e-13	tr|G7JC45|G7JC45_MEDTR E3 ubiquitin-protein ligase mib1 OS=Medicago truncatula GN=MTR_3g096520 PE=4 SV=1	1e-12	ref|XP_003602643.1| E3 ubiquitin-protein ligase mib1 [Medicago truncatula] gb|AES72894.1| E3 ubiquitin-protein ligase mib1 [Medicago truncatula]	1e-12	lcl|F1BLB4_ORYPU/92-240 PF07002.11;Copine;	1e-13	T	-	-	-	-
comp29103_c0_seq1		comp29103_c0_seq1	down	0.38	0	#NAME?	1	1	NA	1	1	NA	-	-	114	-	-	-	-	-	-	-	-	-	-	-	-	-	-	-
comp29121_c0_seq1		comp29121_c0_seq1	down	0.39	0	#NAME?	1	1	NA	1	1	NA	-	-	112	-	-	-	-	-	-	-	-	-	-	-	-	-	-	-
comp29126_c0_seq1		comp29126_c0_seq1	down	0.42	0	#NAME?	1	1	NA	1	1	NA	-	-	104	-	-	-	-	-	-	-	-	-	-	-	-	-	-	-
comp29160_c0_seq1		comp29160_c0_seq1	down	0.36	0	#NAME?	1	1	NA	1	1	NA	-	-	121	-	-	-	-	-	-	-	-	-	-	-	-	-	-	-
comp29163_c0_seq1		comp29163_c0_seq1	down	0.39	0	#NAME?	1	1	NA	1	1	NA	-	-	113	-	-	-	-	tr|B9GJG0|B9GJG0_POPTR Predicted protein OS=Populus trichocarpa GN=POPTRDRAFT_1069914 PE=4 SV=1	2e-07	ref|XP_002300337.1| predicted protein [Populus trichocarpa] gb|EEE85142.1| predicted protein [Populus trichocarpa]	2e-07	lcl|B9GJG0_POPTR/5-166 PF13967.1;RSN1_TM;	4e-09	-	GO:0016020,membrane	-	-	-
comp29173_c0_seq1		comp29173_c0_seq1	down	0.42	0	#NAME?	1	1	NA	1	1	NA	-	-	103	-	-	-	-	-	-	-	-	-	-	-	-	-	-	-
comp29184_c0_seq1		comp29184_c0_seq1	down	0.35	0	#NAME?	1	1	NA	1	1	NA	-	-	125	-	-	-	-	-	-	-	-	-	-	-	-	-	-	-
comp29189_c0_seq1		comp29189_c0_seq1	down	0.37	0	#NAME?	1	1	NA	1	1	NA	-	-	119	-	-	-	-	-	-	-	-	-	-	-	-	-	-	-
comp29198_c0_seq1		comp29198_c0_seq1	down	0.35	0	#NAME?	1	1	NA	1	1	NA	-	-	125	-	-	-	-	-	-	-	-	-	-	-	-	-	-	-
comp29200_c0_seq1		comp29200_c0_seq1	down	0.39	0	#NAME?	1	1	NA	1	1	NA	-	-	111	-	-	-	-	tr|D7UDB0|D7UDB0_VITVI Putative uncharacterized protein OS=Vitis vinifera GN=VIT_18s0122g01210 PE=4 SV=1	7e-10	ref|XP_002272189.1| PREDICTED: ser/Thr-rich protein T10 in DGCR region [Vitis vinifera] emb|CBI40725.3| unnamed protein product [Vitis vinifera]	6e-10	lcl|D7UDB0_VITVI/1-260 PF05742.7;NRDE;	2e-10	-	-	-	-	-
comp29214_c0_seq1		comp29214_c0_seq1	down	0.39	0	#NAME?	1	1	NA	1	1	NA	-	-	113	sp|Q84M43|CESA2_ORYSJ Probable cellulose synthase A catalytic subunit 2 [UDP-forming] OS=Oryza sativa subsp. japonica GN=CESA2 PE=2 SV=1	8e-15	gnl|CDD|178244 PLN02638, PLN02638, cellulose synthase A (UDP-forming), catalytic subunit.	3e-07	tr|Q4U0Z5|Q4U0Z5_BAMOL Cellulose synthase BoCesA5 OS=Bambusa oldhamii PE=2 SV=1	3e-13	ref|NP_001051648.1| Os03g0808100 [Oryza sativa Japonica Group] sp|Q84M43.1|CESA2_ORYSJ RecName: Full=Probable cellulose synthase A catalytic subunit 2 [UDP-forming]; AltName: Full=OsCesA2 sp|A2XN66.1|CESA2_ORYSI RecName: Full=Probable cellulose synthase A catalytic subunit 2 [UDP-forming]; AltName: Full=OsCesA2 gb|AAP21426.1| putative cellulose synthase catalytic subunit [Oryza sativa Japonica Gr…	2e-13	-	-	-	GO:0016020,membrane;GO:0007047,cellular cell wall organization;GO:0016760,cellulose synthase (UDP-forming) activity;GO:0046872,metal ion binding;GO:0016757,transferase activity, transferring glycosyl groups;GO:0008270,zinc ion binding;GO:0016021,integral to membrane;GO:0030244,cellulose biosynthetic process;GO:0016740,transferase activity	-	-	-
comp29220_c0_seq1		comp29220_c0_seq1	down	0.36	0	#NAME?	1	1	NA	1	1	NA	DDX5, DBP2	ATP-dependent RNA helicase DDX5/DBP2	120	sp|Q5VQL1|RH14_ORYSJ DEAD-box ATP-dependent RNA helicase 14 OS=Oryza sativa subsp. japonica GN=Os01g0172200 PE=2 SV=1	1e-14	gnl|CDD|185453 PTZ00110, PTZ00110, helicase; Provisional.	9e-14	tr|C6KML6|C6KML6_ORYSI ATP-dependent RNA helicase DB10 OS=Oryza sativa subsp. indica PE=2 SV=1	4e-13	sp|Q5VQL1.1|RH14_ORYSJ RecName: Full=DEAD-box ATP-dependent RNA helicase 14 dbj|BAD68264.1| putative p68 RNA helicase [Oryza sativa Japonica Group] gb|EEE53957.1| hypothetical protein OsJ_00557 [Oryza sativa Japonica Group] gb|ACS44654.1| ATP-dependent RNA helicase DB10 [Oryza sativa Japonica Group] gb|ACS44655.1| ATP-dependent RNA helicase DB10 [Oryza sativa Indica Group]	4e-13	-	-	A	GO:0003723,RNA binding;GO:0016787,hydrolase activity;GO:0005524,ATP binding;GO:0000166,nucleotide binding;GO:0004386,helicase activity;GO:0008026,ATP-dependent helicase activity;GO:0003676,nucleic acid binding	EC:3.6.4.13	K12823	ko03040, Spliceosome;ko05202, Transcriptional misregulation in cancer;
comp29228_c0_seq1		comp29228_c0_seq1	down	0.4	0	#NAME?	1	1	NA	1	1	NA	-	-	109	-	-	-	-	-	-	-	-	-	-	-	-	-	-	-
comp29231_c0_seq1		comp29231_c0_seq1	down	0.19	0	#NAME?	1	1	NA	1	1	NA	-	-	115	-	-	-	-	-	-	-	-	-	-	-	-	-	-	-
comp29235_c0_seq1		comp29235_c0_seq1	down	0.38	0	#NAME?	1	1	NA	1	1	NA	-	-	116	-	-	-	-	-	-	-	-	-	-	-	-	-	-	-
comp29242_c0_seq1		comp29242_c0_seq1	down	0.4	0	#NAME?	1	1	NA	1	1	NA	ALDH18A1, P5CS	delta-1-pyrroline-5-carboxylate synthetase	109	sp|P54888|P5CS2_ARATH Delta-1-pyrroline-5-carboxylate synthase B OS=Arabidopsis thaliana GN=P5CSB PE=2 SV=1	1e-12	gnl|CDD|178039 PLN02418, PLN02418, delta-1-pyrroline-5-carboxylate synthase.	2e-20	tr|Q56ZS6|Q56ZS6_ARATH Delta-1-pyrroline-5-carboxylate synthetase (Fragment) OS=Arabidopsis thaliana GN=At3g55610 PE=2 SV=1	1e-12	gb|AEV46825.1| delta-1-pyrroline-5-carboxylate synthetase [Boehmeria nivea]	1e-12	-	-	E	GO:0016620,oxidoreductase activity, acting on the aldehyde or oxo group of donors, NAD or NADP as acceptor;GO:0006561,proline biosynthetic process;GO:0016310,phosphorylation;GO:0008652,cellular amino acid biosynthetic process;GO:0005524,ATP binding;GO:0008152,metabolic process;GO:0016301,kinase activity;GO:0004350,glutamate-5-semialdehyde dehydrogenase activity;GO:0003824,catalytic activity;GO:00…	EC:2.7.2.11 1.2.1.41	K12657	ko00330, Arginine and proline metabolism;
comp29248_c0_seq1		comp29248_c0_seq1	down	0.36	0	#NAME?	1	1	NA	1	1	NA	-	-	122	-	-	-	-	-	-	-	-	-	-	-	-	-	-	-
comp29259_c0_seq1		comp29259_c0_seq1	down	0.35	0	#NAME?	1	1	NA	1	1	NA	-	-	125	-	-	-	-	-	-	-	-	-	-	-	-	-	-	-
comp29260_c0_seq1		comp29260_c0_seq1	down	0.42	0	#NAME?	1	1	NA	1	1	NA	-	-	104	-	-	-	-	-	-	-	-	-	-	-	-	-	-	-
comp29270_c0_seq1		comp29270_c0_seq1	down	0.36	0	#NAME?	1	1	NA	1	1	NA	-	-	120	-	-	-	-	-	-	emb|CBI36496.3| unnamed protein product [Vitis vinifera]	8e-06	lcl|D7U180_VITVI/1-94 PB000026; Pfam-B_26;	2e-06	-	-	-	-	-
comp29278_c0_seq1		comp29278_c0_seq1	down	0.42	0	#NAME?	1	1	NA	1	1	NA	-	-	105	-	-	-	-	-	-	-	-	-	-	-	-	-	-	-
comp29288_c0_seq1		comp29288_c0_seq1	down	0.43	0	#NAME?	1	1	NA	1	1	NA	-	-	101	sp|Q8LPQ8|MSSP2_ARATH Monosaccharide-sensing protein 2 OS=Arabidopsis thaliana GN=MSSP2 PE=2 SV=2	2e-12	-	-	tr|A7J0C3|A7J0C3_COFCA Sugar transport protein (Fragment) OS=Coffea canephora GN=STP3 PE=2 SV=1	1e-13	gb|ABK29441.1| sugar transport protein [Coffea canephora]	1e-13	lcl|A7J0C3_COFCA/46-280 PF00083.19;Sugar_tr;	2e-14	-	GO:0016020,membrane;GO:0006810,transport;GO:0055085,transmembrane transport;GO:0008643,carbohydrate transport;GO:0016021,integral to membrane;GO:0022857,transmembrane transporter activity;GO:0022891,substrate-specific transmembrane transporter activity;GO:0005215,transporter activity	-	-	-
comp29297_c0_seq1		comp29297_c0_seq1	down	0.2	0	#NAME?	1	1	NA	1	1	NA	-	-	112	-	-	-	-	-	-	-	-	-	-	-	-	-	-	-
comp29306_c0_seq1		comp29306_c0_seq1	down	0.43	0	#NAME?	1	1	NA	1	1	NA	-	-	101	-	-	-	-	-	-	-	-	-	-	-	-	-	-	-
comp29320_c0_seq1		comp29320_c0_seq1	down	0.4	0	#NAME?	1	1	NA	1	1	NA	aguB	N-carbamoylputrescine amidase	109	sp|Q3HVN1|AGUB_SOLTU N-carbamoylputrescine amidase OS=Solanum tuberosum GN=CPA PE=2 SV=1	3e-19	gnl|CDD|178348 PLN02747, PLN02747, N-carbamolyputrescine amidase.	2e-27	tr|B9SCV4|B9SCV4_RICCO Beta-ureidopropionase, putative OS=Ricinus communis GN=RCOM_1281770 PE=4 SV=1	8e-18	ref|XP_002523823.1| Beta-ureidopropionase, putative [Ricinus communis] gb|EEF38549.1| Beta-ureidopropionase, putative [Ricinus communis]	8e-18	lcl|B9SCV4_RICCO/2-137 PF00795.17;CN_hydrolase;	5e-19	-	GO:0006807,nitrogen compound metabolic process;GO:0016787,hydrolase activity;GO:0050126,N-carbamoylputrescine amidase activity;GO:0003837,beta-ureidopropionase activity;GO:0016810,hydrolase activity, acting on carbon-nitrogen (but not peptide) bonds;GO:0006596,polyamine biosynthetic process	EC:3.5.1.53	K12251	ko00330, Arginine and proline metabolism;
comp29323_c0_seq1		comp29323_c0_seq1	down	0.39	0	#NAME?	1	1	NA	1	1	NA	-	-	112	-	-	-	-	-	-	-	-	-	-	-	-	-	-	-
comp29337_c0_seq1		comp29337_c0_seq1	down	0.43	0	#NAME?	1	1	NA	1	1	NA	-	-	102	sp|P23993|PSAL_HORVU Photosystem I reaction center subunit XI, chloroplastic OS=Hordeum vulgare GN=PSAL PE=1 SV=1	1e-12	gnl|CDD|177672 PLN00038, PLN00038, photosystem I reaction center subunit XI (PsaL); Provisional.	1e-14	tr|B6STP9|B6STP9_MAIZE Photosystem I reaction center subunit XI OS=Zea mays PE=2 SV=1	2e-14	gb|ACG28232.1| photosystem I reaction center subunit XI [Zea mays]	2e-14	lcl|B4FUT9_MAIZE/51-209 PF02605.10;PsaL;	2e-14	-	GO:0016020,membrane;GO:0009535,chloroplast thylakoid membrane;GO:0009538,photosystem I reaction center;GO:0009579,thylakoid;GO:0016021,integral to membrane;GO:0009536,plastid;GO:0009522,photosystem I;GO:0015979,photosynthesis;GO:0009507,chloroplast	-	-	-
comp29338_c0_seq1		comp29338_c0_seq1	down	0.37	0	#NAME?	1	1	NA	1	1	NA	-	-	119	sp|Q6NQ79|ARID4_ARATH AT-rich interactive domain-containing protein 4 OS=Arabidopsis thaliana GN=ARID4 PE=2 SV=1	1e-06	-	-	tr|B9RR31|B9RR31_RICCO DNA binding protein, putative OS=Ricinus communis GN=RCOM_0708750 PE=4 SV=1	2e-07	ref|XP_002516200.1| DNA binding protein, putative [Ricinus communis] gb|EEF46202.1| DNA binding protein, putative [Ricinus communis]	2e-07	lcl|D7TZK7_VITVI/38-448 PB012197; Pfam-B_12197;	6e-07	-	GO:0046872,metal ion binding;GO:0003677,DNA binding;GO:0008270,zinc ion binding;GO:0005622,intracellular	-	-	-
comp29351_c0_seq1		comp29351_c0_seq1	down	0.36	0	#NAME?	1	1	NA	1	1	NA	TRIP12	E3 ubiquitin-protein ligase TRIP12	120	sp|Q6WWW4|UPL3_ARATH E3 ubiquitin-protein ligase UPL3 OS=Arabidopsis thaliana GN=UPL3 PE=1 SV=1	5e-13	-	-	tr|G7JNF2|G7JNF2_MEDTR E3 ubiquitin-protein ligase UPL3 OS=Medicago truncatula GN=MTR_4g073370 PE=4 SV=1	7e-12	ref|XP_003537809.1| PREDICTED: E3 ubiquitin-protein ligase UPL3-like [Glycine max]	6e-12	lcl|B3H700_ARATH/895-1378 PB001242; Pfam-B_1242;	1e-08	O	GO:0006464,cellular protein modification process;GO:0016881,acid-amino acid ligase activity;GO:0005622,intracellular;GO:0005488,binding;GO:0016874,ligase activity	EC:6.3.2.19	K10590	ko04120, Ubiquitin mediated proteolysis;
comp29355_c0_seq1		comp29355_c0_seq1	down	0.37	0	#NAME?	1	1	NA	1	1	NA	-	-	119	-	-	-	-	-	-	-	-	-	-	-	-	-	-	-
comp29362_c0_seq1		comp29362_c0_seq1	down	0.43	0	#NAME?	1	1	NA	1	1	NA	-	-	101	-	-	-	-	tr|C5YQ22|C5YQ22_SORBI Putative uncharacterized protein Sb08g000530 OS=Sorghum bicolor GN=Sb08g000530 PE=4 SV=1	2e-10	emb|CBI38892.3| unnamed protein product [Vitis vinifera]	5e-11	-	-	-	GO:0043086,negative regulation of catalytic activity;GO:0004857,enzyme inhibitor activity;GO:0030599,pectinesterase activity	-	-	-
comp29391_c0_seq1		comp29391_c0_seq1	down	0.3	0	#NAME?	1	1	NA	1	1	NA	-	-	146	-	-	-	-	-	-	-	-	-	-	-	-	-	-	-
comp29443_c0_seq1		comp29443_c0_seq1	down	0.4	0	#NAME?	1	1	NA	1	1	NA	-	-	110	-	-	-	-	-	-	-	-	-	-	-	-	-	-	-
comp29444_c0_seq1		comp29444_c0_seq1	down	0.36	0	#NAME?	1	1	NA	1	1	NA	-	-	121	-	-	-	-	-	-	-	-	-	-	-	-	-	-	-
comp29448_c0_seq1		comp29448_c0_seq1	down	0.37	0	#NAME?	1	1	NA	1	1	NA	-	-	119	-	-	-	-	-	-	-	-	-	-	-	-	-	-	-
comp29459_c0_seq1		comp29459_c0_seq1	down	0.36	0	#NAME?	1	1	NA	1	1	NA	-	-	122	-	-	-	-	tr|A5AE80|A5AE80_VITVI Putative uncharacterized protein OS=Vitis vinifera GN=VITISV_037417 PE=4 SV=1	6e-18	emb|CAN66624.1| hypothetical protein VITISV_037417 [Vitis vinifera]	5e-18	lcl|A9RFK8_PHYPA/686-888 PB000684; Pfam-B_684;	9e-10	-	-	-	-	-
comp29468_c0_seq1		comp29468_c0_seq1	down	0.36	0	#NAME?	1	1	NA	1	1	NA	-	-	121	sp|P41820|BFR1_SCHPO Brefeldin A resistance protein OS=Schizosaccharomyces pombe (strain 972 / ATCC 24843) GN=bfr1 PE=1 SV=1	3e-06	gnl|CDD|200061 TIGR00956, 3a01205, Pleiotropic Drug Resistance (PDR) Family protein.	2e-12	tr|G7XJW5|G7XJW5_ASPKW ABC multidrug transporter OS=Aspergillus kawachii (strain NBRC 4308) GN=AKAW_05160 PE=4 SV=1	1e-10	dbj|GAA87046.1| ABC multidrug transporter [Aspergillus kawachii IFO 4308]	1e-10	lcl|C7YUU8_NECH7/804-930 PF00005.22;ABC_tran;	4e-12	Q	GO:0016020,membrane;GO:0006810,transport;GO:0005524,ATP binding;GO:0042626,ATPase activity, coupled to transmembrane movement of substances;GO:0016787,hydrolase activity;GO:0000166,nucleotide binding;GO:0006200,ATP catabolic process;GO:0016021,integral to membrane;GO:0017111,nucleoside-triphosphatase activity;GO:0016887,ATPase activity	-	-	-
comp29470_c0_seq1		comp29470_c0_seq1	down	0.39	0	#NAME?	1	1	NA	1	1	NA	-	-	112	-	-	-	-	-	-	-	-	-	-	-	-	-	-	-
comp29474_c0_seq1		comp29474_c0_seq1	down	0.42	0	#NAME?	1	1	NA	1	1	NA	-	-	103	-	-	-	-	-	-	-	-	-	-	-	-	-	-	-
comp29486_c0_seq1		comp29486_c0_seq1	down	0.42	0	#NAME?	1	1	NA	1	1	NA	-	-	104	sp|Q0JLS6|RHD3_ORYSJ Protein ROOT HAIR DEFECTIVE 3 OS=Oryza sativa subsp. japonica GN=RHD3 PE=2 SV=1	1e-06	gnl|CDD|203340 pfam05879, RHD3, Root hair defective 3 GTP-binding protein (RHD3). This family consists of several eukaryotic root hair defective 3 like GTP-binding proteins. It has been speculated that the RHD3 protein is a member of a novel class of GTP-binding proteins that is widespread in eukaryotes and required for regulated cell enlargement. The family also contains the homologous yeast syn…	1e-08	tr|Q6Q625|Q6Q625_WHEAT Root hair defective 3 GTP-binding protein OS=Triticum aestivum GN=wrsi2 PE=2 SV=2	1e-06	gb|AAS67855.2| root hair defective 3 GTP-binding protein [Triticum aestivum]	9e-07	lcl|B9MWS5_POPTR/1-695 PF05879.7;RHD3;	5e-07	R	GO:0016020,membrane;GO:0016817,hydrolase activity, acting on acid anhydrides;GO:0016787,hydrolase activity;GO:0000166,nucleotide binding;GO:0016021,integral to membrane;GO:0005525,GTP binding	-	-	-
comp29492_c0_seq1		comp29492_c0_seq1	down	0.43	0	#NAME?	1	1	NA	1	1	NA	-	-	102	-	-	-	-	-	-	-	-	-	-	-	-	-	-	-
comp29497_c0_seq1		comp29497_c0_seq1	down	0.35	0	#NAME?	1	1	NA	1	1	NA	-	-	125	sp|Q0WVZ1|Y3330_ARATH Putative metallophosphoesterase At3g03305 OS=Arabidopsis thaliana GN=At3g03305 PE=2 SV=1	1e-09	-	-	tr|Q6YU42|Q6YU42_ORYSJ Calcineurin-related phosphoesterase-like protein OS=Oryza sativa subsp. japonica GN=OSJNBb0032G22.26 PE=2 SV=1	2e-09	ref|NP_001059358.1| Os07g0274100 [Oryza sativa Japonica Group] dbj|BAC84626.1| calcineurin-related phosphoesterase-like protein [Oryza sativa Japonica Group] dbj|BAD31618.1| calcineurin-related phosphoesterase-like protein [Oryza sativa Japonica Group] dbj|BAF21272.1| Os07g0274100 [Oryza sativa Japonica Group] dbj|BAG91113.1| unnamed protein product [Oryza sativa Japonica Group] gb|EEE66951.1| hy…	2e-09	lcl|Q6YU42_ORYSJ/1-489 PB006408; Pfam-B_6408;	7e-06	-	GO:0016787,hydrolase activity	-	-	-
comp29525_c0_seq1		comp29525_c0_seq1	down	0.23	0	#NAME?	1	1	NA	1	1	NA	-	-	191	-	-	-	-	-	-	-	-	-	-	-	-	-	-	-
comp29527_c0_seq1		comp29527_c0_seq1	down	0.37	0	#NAME?	1	1	NA	1	1	NA	-	-	117	-	-	-	-	-	-	-	-	-	-	-	-	-	-	-
comp29535_c0_seq1		comp29535_c0_seq1	down	0.26	0.11	-1.24101	1	1	0.156042	1	1	0.999993	-	-	169	-	-	-	-	-	-	-	-	-	-	-	-	-	-	-
comp29537_c0_seq1		comp29537_c0_seq1	down	0.41	0	#NAME?	1	1	NA	1	1	NA	-	-	107	-	-	-	-	-	-	-	-	-	-	-	-	-	-	-
comp29541_c0_seq1		comp29541_c0_seq1	down	0.39	0	#NAME?	1	1	NA	1	1	NA	-	-	113	-	-	-	-	-	-	-	-	-	-	-	-	-	-	-
comp29547_c0_seq1		comp29547_c0_seq1	down	0.36	0	#NAME?	1	1	NA	1	1	NA	leuA	2-isopropylmalate synthase	122	sp|O04973|LEU1A_SOLPN 2-isopropylmalate synthase A OS=Solanum pennellii GN=IPMSA PE=2 SV=1	5e-17	gnl|CDD|177955 PLN02321, PLN02321, 2-isopropylmalate synthase.	2e-27	tr|E2JAX6|E2JAX6_IPOWR Alpha isopropylmalate synthase (Fragment) OS=Ipomoea wrightii GN=IPMS PE=2 SV=1	1e-17	gb|ADO16132.1| alpha isopropylmalate synthase [Ipomoea wrightii]	1e-17	lcl|E2JAW0_IPOAQ/1-86 PF00682.14;HMGL-like;	3e-18	E	GO:0008652,cellular amino acid biosynthetic process;GO:0009877,nodulation;GO:0008152,metabolic process;GO:0003852,2-isopropylmalate synthase activity;GO:0046912,transferase activity, transferring acyl groups, acyl groups converted into alkyl on transfer;GO:0003824,catalytic activity;GO:0009082,branched chain family amino acid biosynthetic process;GO:0009098,leucine biosynthetic process;GO:0019752…	EC:2.3.3.13	K01649	ko00290, Valine, leucine and isoleucine biosynthesis;ko00620, Pyruvate metabolism;
comp29562_c0_seq1		comp29562_c0_seq1	down	0.37	0	#NAME?	1	1	NA	1	1	NA	-	-	119	-	-	-	-	-	-	-	-	-	-	-	-	-	-	-
comp29572_c0_seq1		comp29572_c0_seq1	down	0.36	0	#NAME?	1	1	NA	1	1	NA	-	-	122	-	-	-	-	-	-	-	-	-	-	-	-	-	-	-
comp29577_c0_seq1		comp29577_c0_seq1	down	0.37	0	#NAME?	1	1	NA	1	1	NA	-	-	118	sp|Q10L32|MSRB5_ORYSJ Peptide methionine sulfoxide reductase B5 OS=Oryza sativa subsp. japonica GN=MSRB5 PE=2 SV=1	3e-09	gnl|CDD|201899 pfam01641, SelR, SelR domain. Methionine sulfoxide reduction is an important process, by which cells regulate biological processes and cope with oxidative stress. MsrA, a protein involved in the reduction of methionine sulfoxides in proteins, has been known for four decades and has been extensively characterized with respect to structure and function. However, recent studies reveal…	4e-10	tr|B8APW2|B8APW2_ORYSI Putative uncharacterized protein OS=Oryza sativa subsp. indica GN=OsI_11657 PE=4 SV=1	8e-08	ref|XP_003557903.1| PREDICTED: peptide methionine sulfoxide reductase B5-like [Brachypodium distachyon]	8e-08	lcl|MSRB3_ARATH/51-172 PF01641.13;SelR;	9e-08	O	GO:0008113,peptide-methionine-(S)-S-oxide reductase activity;GO:0055114,oxidation-reduction process	-	-	-
comp29586_c0_seq1		comp29586_c0_seq1	down	0.43	0	#NAME?	1	1	NA	1	1	NA	-	-	102	-	-	-	-	-	-	-	-	-	-	-	-	-	-	-
comp29591_c0_seq1		comp29591_c0_seq1	down	0.38	0	#NAME?	1	1	NA	1	1	NA	-	-	114	-	-	-	-	-	-	-	-	-	-	-	-	-	-	-
comp29602_c0_seq1		comp29602_c0_seq1	down	0.41	0	#NAME?	1	1	NA	1	1	NA	E2.7.11.-	protein-serine/threonine kinase	107	sp|P42818|KPK1_ARATH Serine/threonine-protein kinase AtPK1/AtPK6 OS=Arabidopsis thaliana GN=ATPK1 PE=1 SV=1	1e-11	gnl|CDD|173660 cd05123, STKc_AGC, Catalytic domain of AGC family Protein Serine/Threonine Kinases. Serine/Threonine Kinases (STKs), AGC (Protein Kinases A, G and C) family, catalytic (c) domain. STKs catalyze the transfer of the gamma-phosphoryl group from ATP to serine/threonine residues on protein substrates. The AGC family is part of a larger superfamily that includes the catalytic domains of …	4e-19	tr|Q7XHW9|Q7XHW9_ORYSJ Putative S6 ribosomal protein kinase OS=Oryza sativa subsp. japonica GN=OSJNBa0008J01.16 PE=4 SV=1	1e-12	dbj|BAC80008.1| putative S6 ribosomal protein kinase [Oryza sativa Japonica Group]	1e-12	lcl|A2XGD6_ORYSI/150-351 PF00069.20;Pkinase;	1e-13	RT	GO:0016310,phosphorylation;GO:0005524,ATP binding;GO:0004674,protein serine/threonine kinase activity;GO:0016301,kinase activity;GO:0004672,protein kinase activity;GO:0000166,nucleotide binding;GO:0006468,protein phosphorylation;GO:0016740,transferase activity;GO:0016772,transferase activity, transferring phosphorus-containing groups	EC:2.7.11.-	K08286	-
comp29603_c0_seq1		comp29603_c0_seq1	down	0.42	0	#NAME?	1	1	NA	1	1	NA	-	-	105	-	-	-	-	-	-	-	-	-	-	-	-	-	-	-
comp29618_c0_seq1		comp29618_c0_seq1	down	0.42	0	#NAME?	1	1	NA	1	1	NA	-	-	104	-	-	-	-	-	-	-	-	-	-	-	-	-	-	-
comp29621_c0_seq1		comp29621_c0_seq1	down	0.42	0	#NAME?	1	1	NA	1	1	NA	-	-	105	-	-	-	-	tr|D7TYW5|D7TYW5_VITVI Putative uncharacterized protein OS=Vitis vinifera GN=VIT_00s0370g00060 PE=4 SV=1	1e-11	ref|XP_003635273.1| PREDICTED: epoxide hydrolase 2-like [Vitis vinifera] emb|CBI35692.3| unnamed protein product [Vitis vinifera]	1e-11	lcl|D7TYW5_VITVI/28-302 PF12697.2;Abhydrolase_6;	2e-12	-	GO:0033961,cis-stilbene-oxide hydrolase activity;GO:0016787,hydrolase activity;GO:0008152,metabolic process;GO:0003824,catalytic activity	-	-	-
comp29632_c0_seq1		comp29632_c0_seq1	down	0.4	0	#NAME?	1	1	NA	1	1	NA	-	-	110	-	-	-	-	-	-	-	-	-	-	-	-	-	-	-
comp29637_c0_seq1		comp29637_c0_seq1	down	0.41	0	#NAME?	1	1	NA	1	1	NA	-	-	108	-	-	-	-	tr|B9GRH1|B9GRH1_POPTR Predicted protein OS=Populus trichocarpa GN=POPTRDRAFT_754083 PE=4 SV=1	1e-09	ref|XP_002300733.1| predicted protein [Populus trichocarpa] gb|EEE80006.1| predicted protein [Populus trichocarpa]	1e-09	lcl|B9GRH1_POPTR/25-800 PF01496.14;V_ATPase_I;	3e-10	C	GO:0015991,ATP hydrolysis coupled proton transport;GO:0033177,proton-transporting two-sector ATPase complex, proton-transporting domain;GO:0015078,hydrogen ion transmembrane transporter activity	-	-	-
comp29639_c0_seq1		comp29639_c0_seq1	down	0.42	0	#NAME?	1	1	NA	1	1	NA	-	-	105	-	-	-	-	-	-	-	-	-	-	-	-	-	-	-
comp29643_c0_seq1		comp29643_c0_seq1	down	0.38	0	#NAME?	1	1	NA	1	1	NA	-	-	116	-	-	-	-	-	-	-	-	-	-	-	-	-	-	-
comp29647_c0_seq1		comp29647_c0_seq1	down	0.43	0	#NAME?	1	1	NA	1	1	NA	-	-	102	-	-	-	-	-	-	-	-	-	-	-	-	-	-	-
comp2964_c0_seq1	GBSQ01006743	comp2964_c0_seq1	down	12.98	4.97	-1.38497	0.978207	0.0640735	0.130074	1	1	0.995874	-	-	3975	-	-	-	-	tr|B6H6A5|B6H6A5_PENCW Pc15g01670 protein OS=Penicillium chrysogenum (strain ATCC 28089 / DSM 1075 / Wisconsin 54-1255) GN=Pc15g01670 PE=4 SV=1	6e-124	ref|XP_002560385.1| Pc15g01670 [Penicillium chrysogenum Wisconsin 54-1255] emb|CAP83053.1| Pc15g01670 [Penicillium chrysogenum Wisconsin 54-1255]	6e-124	-	-	-	GO:0003677,DNA binding;GO:0006355,regulation of transcription, DNA-dependent	-	-	-
comp2964_c0_seq2	GBSQ01006744	comp2964_c0_seq2	down	13.02	4.95	-1.39523	0.978207	0.0640735	0.126768	1	1	0.988404	-	-	3936	-	-	-	-	tr|B6H6A5|B6H6A5_PENCW Pc15g01670 protein OS=Penicillium chrysogenum (strain ATCC 28089 / DSM 1075 / Wisconsin 54-1255) GN=Pc15g01670 PE=4 SV=1	6e-124	ref|XP_002560385.1| Pc15g01670 [Penicillium chrysogenum Wisconsin 54-1255] emb|CAP83053.1| Pc15g01670 [Penicillium chrysogenum Wisconsin 54-1255]	6e-124	-	-	-	GO:0003677,DNA binding;GO:0006355,regulation of transcription, DNA-dependent	-	-	-
comp2964_c0_seq3	GBSQ01006745	comp2964_c0_seq3	down	13.63	5.26	-1.37365	0.98601	0.0436403	0.120828	1	1	0.973603	-	-	3917	-	-	-	-	tr|B6H6A5|B6H6A5_PENCW Pc15g01670 protein OS=Penicillium chrysogenum (strain ATCC 28089 / DSM 1075 / Wisconsin 54-1255) GN=Pc15g01670 PE=4 SV=1	6e-124	ref|XP_002560385.1| Pc15g01670 [Penicillium chrysogenum Wisconsin 54-1255] emb|CAP83053.1| Pc15g01670 [Penicillium chrysogenum Wisconsin 54-1255]	6e-124	-	-	-	GO:0003677,DNA binding;GO:0006355,regulation of transcription, DNA-dependent	-	-	-
comp2964_c0_seq4	GBSQ01006746	comp2964_c0_seq4	down	13.48	5.23	-1.36594	0.978207	0.0640735	0.125427	1	1	0.98059	-	-	3898	-	-	-	-	tr|B6H6A5|B6H6A5_PENCW Pc15g01670 protein OS=Penicillium chrysogenum (strain ATCC 28089 / DSM 1075 / Wisconsin 54-1255) GN=Pc15g01670 PE=4 SV=1	6e-124	ref|XP_002560385.1| Pc15g01670 [Penicillium chrysogenum Wisconsin 54-1255] emb|CAP83053.1| Pc15g01670 [Penicillium chrysogenum Wisconsin 54-1255]	6e-124	-	-	-	GO:0003677,DNA binding;GO:0006355,regulation of transcription, DNA-dependent	-	-	-
comp2964_c0_seq5	GBSQ01006747	comp2964_c0_seq5	down	13.67	5.24	-1.38337	0.98601	0.0436403	0.117785	1	1	0.960293	-	-	3878	-	-	-	-	tr|B6H6A5|B6H6A5_PENCW Pc15g01670 protein OS=Penicillium chrysogenum (strain ATCC 28089 / DSM 1075 / Wisconsin 54-1255) GN=Pc15g01670 PE=4 SV=1	6e-124	ref|XP_002560385.1| Pc15g01670 [Penicillium chrysogenum Wisconsin 54-1255] emb|CAP83053.1| Pc15g01670 [Penicillium chrysogenum Wisconsin 54-1255]	6e-124	-	-	-	GO:0003677,DNA binding;GO:0006355,regulation of transcription, DNA-dependent	-	-	-
comp2964_c0_seq6	GBSQ01006748	comp2964_c0_seq6	down	13.52	5.21	-1.37574	0.98601	0.0436403	0.122278	1	1	0.978793	-	-	3859	-	-	-	-	tr|B6H6A5|B6H6A5_PENCW Pc15g01670 protein OS=Penicillium chrysogenum (strain ATCC 28089 / DSM 1075 / Wisconsin 54-1255) GN=Pc15g01670 PE=4 SV=1	6e-124	ref|XP_002560385.1| Pc15g01670 [Penicillium chrysogenum Wisconsin 54-1255] emb|CAP83053.1| Pc15g01670 [Penicillium chrysogenum Wisconsin 54-1255]	6e-124	-	-	-	GO:0003677,DNA binding;GO:0006355,regulation of transcription, DNA-dependent	-	-	-
comp2964_c0_seq7	GBSQ01006749	comp2964_c0_seq7	down	14.14	5.53	-1.35443	0.97069	0.0770744	0.116765	1	1	0.959014	-	-	3840	-	-	-	-	tr|B6H6A5|B6H6A5_PENCW Pc15g01670 protein OS=Penicillium chrysogenum (strain ATCC 28089 / DSM 1075 / Wisconsin 54-1255) GN=Pc15g01670 PE=4 SV=1	6e-124	ref|XP_002560385.1| Pc15g01670 [Penicillium chrysogenum Wisconsin 54-1255] emb|CAP83053.1| Pc15g01670 [Penicillium chrysogenum Wisconsin 54-1255]	6e-124	-	-	-	GO:0003677,DNA binding;GO:0006355,regulation of transcription, DNA-dependent	-	-	-
comp2964_c0_seq8	GBSQ01006750	comp2964_c0_seq8	down	14.19	5.52	-1.36213	0.97069	0.0770744	0.114078	1	1	0.957355	-	-	3801	-	-	-	-	tr|B6H6A5|B6H6A5_PENCW Pc15g01670 protein OS=Penicillium chrysogenum (strain ATCC 28089 / DSM 1075 / Wisconsin 54-1255) GN=Pc15g01670 PE=4 SV=1	6e-124	ref|XP_002560385.1| Pc15g01670 [Penicillium chrysogenum Wisconsin 54-1255] emb|CAP83053.1| Pc15g01670 [Penicillium chrysogenum Wisconsin 54-1255]	6e-124	-	-	-	GO:0003677,DNA binding;GO:0006355,regulation of transcription, DNA-dependent	-	-	-
comp29650_c0_seq1		comp29650_c0_seq1	down	0.37	0	#NAME?	1	1	NA	1	1	NA	-	-	118	-	-	-	-	-	-	-	-	-	-	-	-	-	-	-
comp29651_c0_seq1		comp29651_c0_seq1	down	0.37	0	#NAME?	1	1	NA	1	1	NA	-	-	118	-	-	-	-	-	-	-	-	-	-	-	-	-	-	-
comp29653_c0_seq1		comp29653_c0_seq1	down	0.35	0	#NAME?	1	1	NA	1	1	NA	-	-	124	sp|Q9LV32|RPD2B_ARATH DNA-directed RNA polymerase D subunit 2b OS=Arabidopsis thaliana GN=NRPD2b PE=2 SV=1	2e-10	gnl|CDD|73223 cd00653, RNA_pol_B_RPB2, RNA polymerase beta subunit. RNA polymerases catalyse the DNA dependent polymerization of RNA. Prokaryotes contain a single RNA polymerase compared to three in eukaryotes (not including mitochondrial. and chloroplast polymerases). Each RNA polymerase complex contains two related members of this family, in each case they are the two largest subunits.The clamp…	4e-11	tr|D2D1S7|D2D1S7_9CARY DNA-directed RNA polymerase (Fragment) OS=Heliosperma oliverae GN=RPD2a PE=3 SV=1	1e-10	gb|ACP41918.1| RNA polymerase IV [Heliosperma oliverae]	1e-10	lcl|D2D1S7_9CARY/1-98 PF00562.23;RNA_pol_Rpb2_6;	3e-11	K	GO:0003899,DNA-directed RNA polymerase activity;GO:0032549,ribonucleoside binding;GO:0003677,DNA binding;GO:0016779,nucleotidyltransferase activity;GO:0016740,transferase activity;GO:0006351,transcription, DNA-dependent	-	-	-
comp29706_c0_seq1		comp29706_c0_seq1	down	0.43	0	#NAME?	1	1	NA	1	1	NA	-	-	102	-	-	-	-	-	-	-	-	-	-	-	-	-	-	-
comp29725_c0_seq1		comp29725_c0_seq1	down	0.4	0	#NAME?	1	1	NA	1	1	NA	-	-	110	-	-	-	-	-	-	-	-	-	-	-	-	-	-	-
comp29727_c0_seq1		comp29727_c0_seq1	down	0.37	0	#NAME?	1	1	NA	1	1	NA	-	-	119	-	-	-	-	-	-	-	-	-	-	-	-	-	-	-
comp29728_c0_seq1		comp29728_c0_seq1	down	0.39	0	#NAME?	1	1	NA	1	1	NA	-	-	112	-	-	-	-	-	-	-	-	-	-	-	-	-	-	-
comp29734_c0_seq1		comp29734_c0_seq1	down	0.2	0	#NAME?	1	1	NA	1	1	NA	-	-	110	-	-	-	-	-	-	-	-	-	-	-	-	-	-	-
comp29739_c0_seq1		comp29739_c0_seq1	down	0.42	0	#NAME?	1	1	NA	1	1	NA	-	-	105	-	-	-	-	-	-	-	-	-	-	-	-	-	-	-
comp29752_c0_seq1		comp29752_c0_seq1	down	0.4	0	#NAME?	1	1	NA	1	1	NA	-	-	109	sp|P38661|PDIA6_MEDSA Probable protein disulfide-isomerase A6 OS=Medicago sativa PE=2 SV=1	8e-11	gnl|CDD|191840 pfam07749, ERp29, Endoplasmic reticulum protein ERp29, C-terminal domain. ERp29 is a ubiquitously expressed endoplasmic reticulum protein found in mammals. ERp29 is comprised of two domains. This domain, the C-terminal domain, has an all helical fold. ERp29 is thought to form part of the thyroglobulin folding complex.	1e-12	tr|B3TLY7|B3TLY7_ELAGV Disulfide-isomerase-like protein OS=Elaeis guineensis var. tenera PE=2 SV=1	6e-10	gb|ACF06568.1| disulfide-isomerase precursor-like protein [Elaeis guineensis]	5e-10	lcl|B3TLY7_ELAGV/268-362 PF07749.7;ERp29;	1e-11	-	GO:0005788,endoplasmic reticulum lumen;GO:0015035,protein disulfide oxidoreductase activity;GO:0009055,electron carrier activity;GO:0005783,endoplasmic reticulum;GO:0016853,isomerase activity;GO:0045454,cell redox homeostasis;GO:0006662,glycerol ether metabolic process;GO:0003756,protein disulfide isomerase activity	-	-	-
comp29764_c0_seq1		comp29764_c0_seq1	down	0.37	0	#NAME?	1	1	NA	1	1	NA	-	-	117	-	-	-	-	-	-	-	-	-	-	-	-	-	-	-
comp29789_c0_seq1		comp29789_c0_seq1	down	0.35	0	#NAME?	1	1	NA	1	1	NA	-	-	124	-	-	-	-	-	-	-	-	-	-	-	-	-	-	-
comp29801_c0_seq1		comp29801_c0_seq1	down	0.37	0	#NAME?	1	1	NA	1	1	NA	FATA	fatty acyl-ACP thioesterase A	117	sp|Q42712|FATA_CORSA Oleoyl-acyl carrier protein thioesterase, chloroplastic (Fragment) OS=Coriandrum sativum GN=FATA PE=2 SV=1	1e-17	gnl|CDD|201901 pfam01643, Acyl-ACP_TE, Acyl-ACP thioesterase. This family consists of various acyl-acyl carrier protein (ACP) thioesterases (TE) these terminate fatty acyl group extension via hydrolysing an acyl group on a fatty acid.	2e-17	tr|B9GQL1|B9GQL1_POPTR Predicted protein (Fragment) OS=Populus trichocarpa GN=POPTRDRAFT_412325 PE=4 SV=1	5e-18	ref|XP_002303055.1| predicted protein [Populus trichocarpa] gb|EEE82328.1| predicted protein [Populus trichocarpa]	4e-18	lcl|O04792_9ROSI/63-348 PF01643.12;Acyl-ACP_TE;	1e-18	-	GO:0016297,acyl-[acyl-carrier-protein] hydrolase activity;GO:0004320,oleoyl-[acyl-carrier-protein] hydrolase activity;GO:0016296,palmitoyl-[acyl-carrier-protein] hydrolase activity;GO:0016295,myristoyl-[acyl-carrier-protein] hydrolase activity;GO:0016787,hydrolase activity;GO:0016790,thiolester hydrolase activity;GO:0006633,fatty acid biosynthetic process;GO:0009536,plastid;GO:0008610,lipid biosy…	EC:3.1.2.14 3.1.2.-	K10782	ko00061, Fatty acid biosynthesis;
comp29806_c0_seq1		comp29806_c0_seq1	down	0.41	0	#NAME?	1	1	NA	1	1	NA	-	-	108	-	-	-	-	-	-	-	-	-	-	-	-	-	-	-
comp29832_c0_seq1		comp29832_c0_seq1	down	0.35	0	#NAME?	1	1	NA	1	1	NA	-	-	125	-	-	-	-	-	-	-	-	-	-	-	-	-	-	-
comp29863_c0_seq1		comp29863_c0_seq1	down	0.37	0	#NAME?	1	1	NA	1	1	NA	-	-	117	-	-	-	-	-	-	-	-	-	-	-	-	-	-	-
comp2986_c0_seq20		comp2986_c0_seq20	down	0.44	0.19	-1.2115	1	1	0.331062	1	1	0.999993	-	-	198	-	-	-	-	-	-	-	-	-	-	-	-	-	-	-
comp2986_c0_seq41		comp2986_c0_seq41	down	0.3	0	#NAME?	1	1	NA	1	1	NA	-	-	144	-	-	-	-	-	-	-	-	-	-	-	-	-	-	-
comp29876_c0_seq1		comp29876_c0_seq1	down	0.43	0	#NAME?	1	1	NA	1	1	NA	-	-	102	-	-	-	-	tr|G7JKW9|G7JKW9_MEDTR Low molecular weight protein-tyrosine-phosphatase slr0328 OS=Medicago truncatula GN=MTR_4g055030 PE=4 SV=1	1e-09	ref|XP_003606232.1| Low molecular weight protein-tyrosine-phosphatase slr0328 [Medicago truncatula] gb|AES88429.1| Low molecular weight protein-tyrosine-phosphatase slr0328 [Medicago truncatula]	9e-10	lcl|B8B9G9_ORYSI/103-209 PF01451.16;LMWPc;	7e-10	T	GO:0035335,peptidyl-tyrosine dephosphorylation;GO:0006470,protein dephosphorylation;GO:0004725,protein tyrosine phosphatase activity	-	-	-
comp29885_c0_seq1		comp29885_c0_seq1	down	0.4	0	#NAME?	1	1	NA	1	1	NA	-	-	109	sp|Q9MAJ7|BGAL5_ARATH Beta-galactosidase 5 OS=Arabidopsis thaliana GN=BGAL5 PE=2 SV=1	2e-12	gnl|CDD|166698 PLN03059, PLN03059, beta-galactosidase; Provisional.	6e-11	tr|G3F3Z6|G3F3Z6_DIOKA Beta-galactosidase (Fragment) OS=Diospyros kaki PE=2 SV=1	2e-14	gb|AEM72517.1| beta-galactosidase [Diospyros kaki]	2e-14	lcl|E3UVW8_SOLLC/34-340 PF01301.14;Glyco_hydro_35;	1e-14	G	GO:0048046,apoplast;GO:0008152,metabolic process;GO:0005529,carbohydrate binding;GO:0003824,catalytic activity;GO:0016798,hydrolase activity, acting on glycosyl bonds;GO:0004553,hydrolase activity, hydrolyzing O-glycosyl compounds;GO:0043169,cation binding;GO:0004565,beta-galactosidase activity;GO:0016787,hydrolase activity;GO:0005576,extracellular region;GO:0005975,carbohydrate metabolic process	-	-	-
comp29905_c0_seq1		comp29905_c0_seq1	down	0.42	0	#NAME?	1	1	NA	1	1	NA	-	-	105	-	-	-	-	-	-	-	-	-	-	-	-	-	-	-
comp29913_c0_seq1		comp29913_c0_seq1	down	0.51	0	#NAME?	1	0.516708	NA	1	1	NA	-	-	171	-	-	-	-	-	-	-	-	-	-	-	-	-	-	-
comp29920_c0_seq1		comp29920_c0_seq1	down	0.37	0	#NAME?	1	1	NA	1	1	NA	-	-	119	sp|Q64M78|OML4_ORYSJ Protein MEI2-like 4 OS=Oryza sativa subsp. japonica GN=ML4 PE=2 SV=1	6e-06	-	-	tr|C5XT88|C5XT88_SORBI Putative uncharacterized protein Sb04g021130 OS=Sorghum bicolor GN=Sb04g021130 PE=4 SV=1	4e-08	ref|XP_002452169.1| hypothetical protein SORBIDRAFT_04g021130 [Sorghum bicolor] gb|EES05145.1| hypothetical protein SORBIDRAFT_04g021130 [Sorghum bicolor]	4e-08	lcl|C5XT88_SORBI/465-768 PB010140; Pfam-B_10140;	4e-09	-	GO:0000166,nucleotide binding;GO:0003676,nucleic acid binding	-	-	-
comp29942_c0_seq1		comp29942_c0_seq1	down	0.38	0	#NAME?	1	1	NA	1	1	NA	FATB	fatty acyl-ACP thioesterase B	115	sp|Q9SQI3|FATB_GOSHI Myristoyl-acyl carrier protein thioesterase, chloroplastic OS=Gossypium hirsutum GN=FATB1 PE=1 SV=1	2e-13	gnl|CDD|177998 PLN02370, PLN02370, acyl-ACP thioesterase.	2e-23	tr|B4FAQ1|B4FAQ1_MAIZE Myristoyl-acyl carrier protein thioesterase OS=Zea mays PE=2 SV=1	1e-15	ref|NP_001151366.1| myristoyl-acyl carrier protein thioesterase [Zea mays] gb|ACF79194.1| unknown [Zea mays] gb|ACF87757.1| unknown [Zea mays] gb|ACG42581.1| myristoyl-acyl carrier protein thioesterase [Zea mays] gb|ACN28767.1| unknown [Zea mays] gb|ACR35854.1| unknown [Zea mays]	1e-15	lcl|A9XUG5_RICCO/137-402 PF01643.12;Acyl-ACP_TE;	2e-16	-	GO:0016297,acyl-[acyl-carrier-protein] hydrolase activity;GO:0004320,oleoyl-[acyl-carrier-protein] hydrolase activity;GO:0016296,palmitoyl-[acyl-carrier-protein] hydrolase activity;GO:0016295,myristoyl-[acyl-carrier-protein] hydrolase activity;GO:0016787,hydrolase activity;GO:0016790,thiolester hydrolase activity;GO:0009536,plastid;GO:0006633,fatty acid biosynthetic process;GO:0008610,lipid biosy…	EC:3.1.2.14 3.1.2.-	K10781	ko00061, Fatty acid biosynthesis;
comp29947_c0_seq1		comp29947_c0_seq1	down	0.41	0	#NAME?	1	1	NA	1	1	NA	-	-	108	-	-	-	-	-	-	-	-	-	-	-	-	-	-	-
comp29950_c0_seq1		comp29950_c0_seq1	down	0.43	0	#NAME?	1	1	NA	1	1	NA	-	-	102	-	-	gnl|CDD|181727 PRK09249, PRK09249, coproporphyrinogen III oxidase; Provisional.	1e-09	tr|D0SFC3|D0SFC3_ACIJO Oxygen-independent coproporphyrinogen III oxidase OS=Acinetobacter johnsonii SH046 GN=HMPREF0016_02401 PE=4 SV=1	4e-14	ref|ZP_06063931.1| oxygen-independent coproporphyrinogen III oxidase [Acinetobacter johnsonii SH046] gb|EEY95448.1| oxygen-independent coproporphyrinogen III oxidase [Acinetobacter johnsonii SH046]	4e-14	-	-	-	GO:0004109,coproporphyrinogen oxidase activity;GO:0003824,catalytic activity;GO:0055114,oxidation-reduction process;GO:0051536,iron-sulfur cluster binding;GO:0005737,cytoplasm;GO:0016491,oxidoreductase activity;GO:0006779,porphyrin-containing compound biosynthetic process	-	-	-
comp29959_c0_seq1		comp29959_c0_seq1	down	0.43	0	#NAME?	1	1	NA	1	1	NA	-	-	101	-	-	-	-	-	-	-	-	-	-	-	-	-	-	-
comp29967_c0_seq1		comp29967_c0_seq1	down	0.36	0	#NAME?	1	1	NA	1	1	NA	-	-	120	-	-	-	-	-	-	-	-	-	-	-	-	-	-	-
comp29986_c0_seq1		comp29986_c0_seq1	down	0.4	0	#NAME?	1	1	NA	1	1	NA	-	-	110	-	-	-	-	-	-	-	-	-	-	-	-	-	-	-
comp29989_c0_seq1		comp29989_c0_seq1	down	0.36	0	#NAME?	1	1	NA	1	1	NA	RCHY1, PIRH2	RING finger and CHY zinc finger domain-containing protein 1	122	-	-	gnl|CDD|203259 pfam05495, zf-CHY, CHY zinc finger. This family of domains are likely to bind to zinc ions. They contain many conserved cysteine and histidine residues. We have named this domain after the N-terminal motif CXHY. This domain can be found in isolation in some proteins, but is also often associated with pfam00097. One of the proteins in this family is a mitochondrial intermembrane spa…	5e-08	tr|Q10LI0|Q10LI0_ORYSJ CHY zinc finger family protein, expressed OS=Oryza sativa subsp. japonica GN=LOC_Os03g22680 PE=4 SV=1	9e-14	gb|ABF95920.1| CHY zinc finger family protein, expressed [Oryza sativa Japonica Group]	9e-14	lcl|Q10LI1_ORYSJ/18-94 PF05495.7;zf-CHY;	4e-15	R	GO:0009055,electron carrier activity;GO:0046872,metal ion binding;GO:0008270,zinc ion binding	EC:6.3.2.19	K10144	ko04115, p53 signaling pathway;ko04120, Ubiquitin mediated proteolysis;ko05162, Measles;
comp29992_c0_seq1		comp29992_c0_seq1	down	0.39	0	#NAME?	1	1	NA	1	1	NA	-	-	112	-	-	-	-	-	-	-	-	-	-	-	-	-	-	-
comp29996_c0_seq1		comp29996_c0_seq1	down	0.35	0	#NAME?	1	1	NA	1	1	NA	-	-	125	-	-	-	-	-	-	-	-	-	-	-	-	-	-	-
comp30009_c0_seq1		comp30009_c0_seq1	down	0.38	0	#NAME?	1	1	NA	1	1	NA	-	-	114	-	-	-	-	-	-	-	-	-	-	-	-	-	-	-
comp30014_c0_seq1		comp30014_c0_seq1	down	0.39	0	#NAME?	1	1	NA	1	1	NA	-	-	113	-	-	-	-	-	-	-	-	-	-	-	-	-	-	-
comp30025_c0_seq1		comp30025_c0_seq1	down	0.36	0	#NAME?	1	1	NA	1	1	NA	-	-	121	-	-	-	-	-	-	-	-	-	-	-	-	-	-	-
comp30027_c0_seq1		comp30027_c0_seq1	down	0.37	0	#NAME?	1	1	NA	1	1	NA	-	-	118	-	-	-	-	tr|B8B2T7|B8B2T7_ORYSI Putative uncharacterized protein OS=Oryza sativa subsp. indica GN=OsI_23074 PE=4 SV=1	2e-06	gb|EEC80667.1| hypothetical protein OsI_23074 [Oryza sativa Indica Group]	2e-06	lcl|C6T3I3_SOYBN/75-153 PB023518; Pfam-B_23518;	1e-06	-	GO:0008270,zinc ion binding;GO:0003676,nucleic acid binding	-	-	-
comp30030_c0_seq1		comp30030_c0_seq1	down	0.42	0	#NAME?	1	1	NA	1	1	NA	aroB	3-dehydroquinate synthase	105	sp|C5BRJ7|AROB_TERTT 3-dehydroquinate synthase OS=Teredinibacter turnerae (strain ATCC 39867 / T7901) GN=aroB PE=3 SV=1	9e-09	gnl|CDD|178428 PLN02834, PLN02834, 3-dehydroquinate synthase.	8e-19	tr|B8LRA2|B8LRA2_PICSI Putative uncharacterized protein OS=Picea sitchensis PE=2 SV=1	1e-10	gb|ABR18182.1| unknown [Picea sitchensis]	1e-10	lcl|A9NUF2_PICSI/160-420 PF01761.15;DHQ_synthase;	1e-11	-	GO:0016829,lyase activity;GO:0008652,cellular amino acid biosynthetic process;GO:0009073,aromatic amino acid family biosynthetic process;GO:0003856,3-dehydroquinate synthase activity;GO:0005737,cytoplasm	EC:4.2.3.4	K01735	ko00400, Phenylalanine, tyrosine and tryptophan biosynthesis;
comp30051_c0_seq1		comp30051_c0_seq1	down	0.37	0	#NAME?	1	1	NA	1	1	NA	-	-	118	-	-	-	-	-	-	-	-	-	-	-	-	-	-	-
comp30052_c0_seq1		comp30052_c0_seq1	down	0.35	0	#NAME?	1	1	NA	1	1	NA	-	-	124	sp|Q9FMU5|UTP18_ARATH U3 small nucleolar RNA-associated protein 18 homolog OS=Arabidopsis thaliana GN=At5g14050 PE=1 SV=1	3e-08	-	-	tr|F6HWI5|F6HWI5_VITVI Putative uncharacterized protein OS=Vitis vinifera GN=VIT_07s0141g00530 PE=4 SV=1	3e-13	emb|CBI35584.3| unnamed protein product [Vitis vinifera]	2e-13	-	-	R	-	-	-	-
comp30054_c0_seq1		comp30054_c0_seq1	down	0.36	0	#NAME?	1	1	NA	1	1	NA	-	-	120	-	-	-	-	-	-	-	-	lcl|Q9SA04_ARATH/54-180 PF03372.18;Exo_endo_phos;	5e-07	-	-	-	-	-
comp30065_c0_seq1		comp30065_c0_seq1	down	0.24	0.11	-1.12553	1	1	0.135917	1	1	0.999993	-	-	180	-	-	-	-	-	-	-	-	-	-	-	-	-	-	-
comp30066_c0_seq1		comp30066_c0_seq1	down	0.36	0	#NAME?	1	1	NA	1	1	NA	-	-	120	-	-	-	-	-	-	-	-	-	-	-	-	-	-	-
comp30067_c0_seq1		comp30067_c0_seq1	down	0.37	0	#NAME?	1	1	NA	1	1	NA	-	-	117	-	-	-	-	-	-	-	-	-	-	-	-	-	-	-
comp30077_c0_seq1		comp30077_c0_seq1	down	0.43	0	#NAME?	1	1	NA	1	1	NA	-	-	101	-	-	gnl|CDD|145900 pfam02994, Transposase_22, L1 transposable element.	4e-17	tr|Q6RGF7|Q6RGF7_HUMAN P40 (Fragment) OS=Homo sapiens PE=2 SV=1	7e-14	gb|AAR86853.1| p40 [Homo sapiens]	6e-14	lcl|Q6RGF7_HUMAN/11-146 PF02994.9;Transposase_22;	1e-14	-	-	-	-	-
comp30086_c0_seq1		comp30086_c0_seq1	down	0.37	0	#NAME?	1	1	NA	1	1	NA	-	-	119	-	-	-	-	-	-	-	-	-	-	-	-	-	-	-
comp30095_c0_seq1		comp30095_c0_seq1	down	0.41	0	#NAME?	1	1	NA	1	1	NA	-	-	108	-	-	-	-	tr|A9NSU7|A9NSU7_PICSI Putative uncharacterized protein OS=Picea sitchensis PE=4 SV=1	1e-07	ref|XP_003552241.1| PREDICTED: uncharacterized protein LOC100814293 isoform 2 [Glycine max]	5e-08	-	-	-	GO:0046872,metal ion binding;GO:0008270,zinc ion binding	-	-	-
comp300_c0_seq1	GBSP01003811	comp300_c0_seq1	down	198.35	38.41	-2.36849	1	2.60738e-25	9.39564e-23	1	4.33383e-22	9.07306e-20	lldD	L-lactate dehydrogenase (cytochrome)	4550	sp|P09437|CYB2_HANAN Cytochrome b2, mitochondrial OS=Hansenula anomala GN=CYB2 PE=1 SV=2	0	gnl|CDD|73376 cd02922, FCB2_FMN, Flavocytochrome b2 (FCB2) FMN-binding domain. FCB2 (AKA L-lactate:cytochrome c oxidoreductase) is a respiratory enzyme located in the intermembrane space of fungal mitochondria which catalyzes the oxidation of L-lactate to pyruvate. FCB2 also participates in a short electron-transport chain involving cytochrome c and cytochrome oxidase which ultimately directs the…	2e-166	tr|B6H0T7|B6H0T7_PENCW Pc12g14280 protein OS=Penicillium chrysogenum (strain ATCC 28089 / DSM 1075 / Wisconsin 54-1255) GN=Pc12g14280 PE=4 SV=1	0	ref|XP_002558233.1| Pc12g14280 [Penicillium chrysogenum Wisconsin 54-1255] emb|CAP81055.1| Pc12g14280 [Penicillium chrysogenum Wisconsin 54-1255]	0	lcl|B6H0T7_PENCW/120-463 PF01070.13;FMN_dh;	0	C	GO:0006810,transport;GO:0020037,heme binding;GO:0008152,metabolic process;GO:0005758,mitochondrial intermembrane space;GO:0003824,catalytic activity;GO:0055114,oxidation-reduction process;GO:0022900,electron transport chain;GO:0046872,metal ion binding;GO:0010181,FMN binding;GO:0004460,L-lactate dehydrogenase (cytochrome) activity;GO:0070469,respiratory chain;GO:0005739,mitochondrion;GO:0016491,o…	EC:1.1.2.3	K00101	ko00620, Pyruvate metabolism;
comp30104_c0_seq1		comp30104_c0_seq1	down	0.36	0	#NAME?	1	1	NA	1	1	NA	-	-	121	-	-	-	-	-	-	-	-	-	-	-	-	-	-	-
comp30107_c0_seq1		comp30107_c0_seq1	down	0.36	0	#NAME?	1	1	NA	1	1	NA	-	-	120	-	-	-	-	-	-	-	-	-	-	-	-	-	-	-
comp30117_c0_seq1		comp30117_c0_seq1	down	0.36	0	#NAME?	1	1	NA	1	1	NA	-	-	122	-	-	-	-	-	-	-	-	-	-	-	-	-	-	-
comp30134_c0_seq1		comp30134_c0_seq1	down	0.37	0	#NAME?	1	1	NA	1	1	NA	gyrA	DNA gyrase subunit A	117	sp|Q9CAF6|GYRA_ARATH Probable DNA gyrase subunit A, chloroplastic/mitochondrial OS=Arabidopsis thaliana GN=GYRA PE=2 SV=2	1e-18	gnl|CDD|180128 PRK05560, PRK05560, DNA gyrase subunit A; Validated.	2e-28	tr|F6HIV0|F6HIV0_VITVI Putative uncharacterized protein OS=Vitis vinifera GN=VIT_13s0047g00510 PE=4 SV=1	6e-18	emb|CBI29134.3| unnamed protein product [Vitis vinifera]	2e-19	lcl|D7TF99_VITVI/11-130 PF00521.15;DNA_topoisoIV;	2e-20	-	GO:0003677,DNA binding;GO:0005524,ATP binding;GO:0016853,isomerase activity;GO:0006355,regulation of transcription, DNA-dependent;GO:0003918,DNA topoisomerase (ATP-hydrolyzing) activity;GO:0005694,chromosome;GO:0005737,cytoplasm;GO:0006259,DNA metabolic process;GO:0003916,DNA topoisomerase activity;GO:0000166,nucleotide binding;GO:0009536,plastid;GO:0005739,mitochondrion;GO:0006265,DNA topologica…	EC:5.99.1.3	K02469	-
comp30140_c0_seq1		comp30140_c0_seq1	down	0.39	0	#NAME?	1	1	NA	1	1	NA	-	-	113	-	-	-	-	-	-	-	-	-	-	-	-	-	-	-
comp30142_c0_seq1		comp30142_c0_seq1	down	0.43	0	#NAME?	1	1	NA	1	1	NA	-	-	101	-	-	-	-	tr|B9PFC9|B9PFC9_POPTR Predicted protein (Fragment) OS=Populus trichocarpa GN=POPTRDRAFT_279047 PE=4 SV=1	2e-08	ref|XP_002339722.1| predicted protein [Populus trichocarpa] gb|EEE70598.1| predicted protein [Populus trichocarpa]	2e-08	lcl|B9PFC9_POPTR/1-110 PF00069.20;Pkinase;	5e-09	-	GO:0016310,phosphorylation;GO:0005524,ATP binding;GO:0004674,protein serine/threonine kinase activity;GO:0016301,kinase activity;GO:0004672,protein kinase activity;GO:0000166,nucleotide binding;GO:0006468,protein phosphorylation;GO:0016772,transferase activity, transferring phosphorus-containing groups	-	-	-
comp30146_c0_seq1		comp30146_c0_seq1	down	0.43	0	#NAME?	1	1	NA	1	1	NA	-	-	101	-	-	-	-	-	-	-	-	-	-	-	-	-	-	-
comp30152_c0_seq1		comp30152_c0_seq1	down	0.39	0	#NAME?	1	1	NA	1	1	NA	-	-	113	-	-	-	-	-	-	-	-	-	-	-	-	-	-	-
comp30167_c0_seq1		comp30167_c0_seq1	down	0.37	0	#NAME?	1	1	NA	1	1	NA	-	-	119	-	-	-	-	-	-	-	-	-	-	-	-	-	-	-
comp30201_c0_seq1		comp30201_c0_seq1	down	0.42	0	#NAME?	1	1	NA	1	1	NA	-	-	104	-	-	gnl|CDD|201052 pfam00168, C2, C2 domain.	3e-09	tr|B9SXV3|B9SXV3_RICCO Calcium lipid binding protein, putative OS=Ricinus communis GN=RCOM_0491050 PE=4 SV=1	4e-10	ref|XP_003537808.1| PREDICTED: extended synaptotagmin-3-like [Glycine max]	2e-10	lcl|B9SXV3_RICCO/262-345 PF00168.25;C2;	5e-12	-	-	-	-	-
comp30206_c0_seq1		comp30206_c0_seq1	down	0.39	0	#NAME?	1	1	NA	1	1	NA	-	-	111	-	-	gnl|CDD|206549 pfam14381, EDR1, Ethylene-responsive protein kinase Le-CTR1. EDR1 regulates disease resistance and ethylene-induced senescence, and is also involved in stress response signalling and cell death regulation.	3e-16	tr|F6HTV6|F6HTV6_VITVI Putative uncharacterized protein OS=Vitis vinifera GN=VIT_14s0030g01440 PE=3 SV=1	2e-11	emb|CBI34231.3| unnamed protein product [Vitis vinifera]	2e-11	lcl|D7TUQ6_VITVI/132-334 PF14381.1;EDR1;	5e-13	-	GO:0005524,ATP binding;GO:0004674,protein serine/threonine kinase activity;GO:0004672,protein kinase activity;GO:0000166,nucleotide binding;GO:0006468,protein phosphorylation;GO:0016772,transferase activity, transferring phosphorus-containing groups	-	-	-
comp30209_c0_seq1		comp30209_c0_seq1	down	0.35	0	#NAME?	1	1	NA	1	1	NA	-	-	124	-	-	-	-	-	-	-	-	-	-	-	-	-	-	-
comp30213_c0_seq1		comp30213_c0_seq1	down	0.38	0	#NAME?	1	1	NA	1	1	NA	-	-	115	-	-	-	-	-	-	-	-	-	-	-	-	-	-	-
comp30218_c0_seq1		comp30218_c0_seq1	down	0.41	0	#NAME?	1	1	NA	1	1	NA	-	-	108	-	-	-	-	-	-	-	-	-	-	-	-	-	-	-
comp30220_c0_seq1		comp30220_c0_seq1	down	0.21	0	#NAME?	1	1	NA	1	1	NA	-	-	106	-	-	gnl|CDD|206380 pfam14212, DUF4324, Domain of unknown function (DUF4324). This family of proteins is functionally uncharacterized. This family of proteins is found in bacteria, archaea and eukaryotes. Proteins in this family are typically between 88 and 217 amino acids in length.	6e-09	tr|B3JQZ1|B3JQZ1_9BACE Putative uncharacterized protein OS=Bacteroides coprocola DSM 17136 GN=BACCOP_04367 PE=4 SV=1	3e-06	ref|ZP_03012428.1| hypothetical protein BACCOP_04367 [Bacteroides coprocola DSM 17136] gb|EDU98605.1| hypothetical protein BACCOP_04367 [Bacteroides coprocola DSM 17136]	3e-06	lcl|B3JQZ1_9BACE/51-129 PF14212.1;DUF4324;	5e-07	-	-	-	-	-
comp30226_c0_seq1		comp30226_c0_seq1	down	0.37	0	#NAME?	1	1	NA	1	1	NA	-	-	118	-	-	-	-	-	-	-	-	-	-	-	-	-	-	-
comp30228_c0_seq1		comp30228_c0_seq1	down	0.38	0	#NAME?	1	1	NA	1	1	NA	-	-	115	-	-	-	-	tr|B9EX70|B9EX70_ORYSJ Putative uncharacterized protein OS=Oryza sativa subsp. japonica GN=OsJ_01989 PE=4 SV=1	1e-13	gb|EEC70752.1| hypothetical protein OsI_02164 [Oryza sativa Indica Group] gb|EEE54683.1| hypothetical protein OsJ_01989 [Oryza sativa Japonica Group]	9e-14	lcl|Q5QNC8_ORYSJ/33-179 PF04099.7;Sybindin;	2e-14	U	GO:0006810,transport;GO:0006888,ER to Golgi vesicle-mediated transport;GO:0005801,cis-Golgi network	-	-	-
comp30230_c0_seq1		comp30230_c0_seq1	down	0.37	0	#NAME?	1	1	NA	1	1	NA	gadB, gadA, GAD	glutamate decarboxylase	117	sp|Q42521|DCE1_ARATH Glutamate decarboxylase 1 OS=Arabidopsis thaliana GN=GAD1 PE=1 SV=2	7e-19	gnl|CDD|130848 TIGR01788, Glu-decarb-GAD, glutamate decarboxylase. This model represents the pyridoxal phosphate-dependent glutamate (alpha) decarboxylase found in bacteria (low and hi-GC gram positive, proteobacteria and cyanobacteria), plants, fungi and at least one archaon (Methanosarcina). The product of the enzyme is gamma-aminobutyrate (GABA).	7e-22	tr|B8AQP6|B8AQP6_ORYSI Putative uncharacterized protein OS=Oryza sativa subsp. indica GN=OsI_13312 PE=4 SV=1	7e-18	ref|XP_003538378.1| PREDICTED: glutamate decarboxylase 1-like [Glycine max]	4e-18	lcl|B8AQP6_ORYSI/74-202 PF00282.14;Pyridoxal_deC;	2e-19	E	GO:0004351,glutamate decarboxylase activity;GO:0003824,catalytic activity;GO:0006536,glutamate metabolic process;GO:0016831,carboxy-lyase activity;GO:0019752,carboxylic acid metabolic process;GO:0016829,lyase activity;GO:0005516,calmodulin binding;GO:0030170,pyridoxal phosphate binding	EC:4.1.1.15	K01580	ko00250, Alanine, aspartate and glutamate metabolism;ko00410, beta-Alanine metabolism;ko00430, Taurine and hypotaurine metabolism;ko00650, Butanoate metabolism;ko04727, GABAergic synapse;ko04940, Type I diabetes mellitus;
comp30232_c0_seq1		comp30232_c0_seq1	down	0.35	0	#NAME?	1	1	NA	1	1	NA	-	-	125	-	-	-	-	tr|F6GY28|F6GY28_VITVI Putative uncharacterized protein OS=Vitis vinifera GN=VIT_18s0072g00690 PE=4 SV=1	1e-13	emb|CBI18199.3| unnamed protein product [Vitis vinifera]	6e-14	lcl|D7SRB8_VITVI/95-200 PF13837.1;Myb_DNA-bind_4;	1e-15	-	GO:0003677,DNA binding	-	-	-
comp30242_c0_seq1		comp30242_c0_seq1	down	0.41	0	#NAME?	1	1	NA	1	1	NA	-	-	108	-	-	-	-	-	-	-	-	-	-	-	-	-	-	-
comp30246_c0_seq1		comp30246_c0_seq1	down	0.38	0	#NAME?	1	1	NA	1	1	NA	-	-	115	-	-	-	-	-	-	-	-	-	-	-	-	-	-	-
comp30268_c0_seq1		comp30268_c0_seq1	down	0.39	0	#NAME?	1	1	NA	1	1	NA	-	-	112	-	-	-	-	-	-	-	-	-	-	-	-	-	-	-
comp30274_c0_seq1		comp30274_c0_seq1	down	0.36	0	#NAME?	1	1	NA	1	1	NA	QARS, glnS	glutaminyl-tRNA synthetase	122	sp|P52780|SYQ_LUPLU Glutamine--tRNA ligase OS=Lupinus luteus PE=2 SV=2	3e-20	gnl|CDD|178450 PLN02859, PLN02859, glutamine-tRNA ligase.	1e-30	tr|Q5VRX8|Q5VRX8_ORYSJ Os01g0185200 protein OS=Oryza sativa subsp. japonica GN=P0510F03.13-1 PE=2 SV=1	1e-18	ref|XP_003536678.1| PREDICTED: glutaminyl-tRNA synthetase-like isoform 1 [Glycine max]	7e-19	lcl|SYQ_LUPLU/270-576 PF00749.16;tRNA-synt_1c;	3e-20	J	GO:0016876,ligase activity, forming aminoacyl-tRNA and related compounds;GO:0005524,ATP binding;GO:0004819,glutamine-tRNA ligase activity;GO:0005737,cytoplasm;GO:0016874,ligase activity;GO:0006425,glutaminyl-tRNA aminoacylation;GO:0000166,nucleotide binding;GO:0006418,tRNA aminoacylation for protein translation;GO:0043039,tRNA aminoacylation;GO:0006412,translation;GO:0004812,aminoacyl-tRNA ligase…	EC:6.1.1.18	K01886	ko00970, Aminoacyl-tRNA biosynthesis;
comp30278_c0_seq1		comp30278_c0_seq1	down	0.35	0	#NAME?	1	1	NA	1	1	NA	CSLA	beta-mannan synthase	124	sp|Q67X45|CSLA3_ORYSJ Probable mannan synthase 3 OS=Oryza sativa subsp. japonica GN=CSLA3 PE=2 SV=1	5e-14	gnl|CDD|133059 cd06437, CESA_CaSu_A2, Cellulose synthase catalytic subunit A2 (CESA2) is a catalytic subunit or a catalytic subunit substitute of the cellulose synthase complex. Cellulose synthase (CESA) catalyzes the polymerization reaction of cellulose using UDP-glucose as the substrate. Cellulose is an aggregate of unbranched polymers of beta-1,4-linked glucose residues, which is an abundant p…	1e-17	tr|B9FSB9|B9FSB9_ORYSJ Putative uncharacterized protein OS=Oryza sativa subsp. japonica GN=OsJ_20691 PE=4 SV=1	2e-12	ref|XP_003560885.1| PREDICTED: probable mannan synthase 3-like [Brachypodium distachyon]	1e-12	lcl|D5LXN1_CYATE/90-326 PF13641.1;Glyco_tranf_2_3;	1e-13	-	GO:0016020,membrane;GO:0016757,transferase activity, transferring glycosyl groups;GO:0005794,Golgi apparatus;GO:0016021,integral to membrane;GO:0016740,transferase activity;GO:0007047,cellular cell wall organization;GO:0000139,Golgi membrane	EC:2.4.1.32	K13680	-
comp30294_c0_seq1		comp30294_c0_seq1	down	0.4	0	#NAME?	1	1	NA	1	1	NA	-	-	110	sp|Q75HX5|TLP8_ORYSJ Tubby-like F-box protein 8 OS=Oryza sativa subsp. japonica GN=TULP8 PE=2 SV=1	3e-16	gnl|CDD|201635 pfam01167, Tub, Tub family.	8e-11	tr|C5YYQ1|C5YYQ1_SORBI Putative uncharacterized protein Sb09g021590 OS=Sorghum bicolor GN=Sb09g021590 PE=4 SV=1	4e-15	ref|XP_003568372.1| PREDICTED: tubby-like F-box protein 8-like [Brachypodium distachyon]	3e-15	lcl|A2Y528_ORYSI/123-439 PF01167.13;Tub;	2e-08	R	-	-	-	-
comp30304_c0_seq1		comp30304_c0_seq1	down	0.37	0	#NAME?	1	1	NA	1	1	NA	-	-	119	sp|Q8LGI2|SCPDL_ARATH Probable mitochondrial saccharopine dehydrogenase-like oxidoreductase At5g39410 OS=Arabidopsis thaliana GN=At5g39410 PE=1 SV=2	4e-09	-	-	tr|G7L350|G7L350_MEDTR Putative uncharacterized protein OS=Medicago truncatula GN=MTR_7g011890 PE=4 SV=1	8e-09	ref|XP_003621322.1| hypothetical protein MTR_7g011890 [Medicago truncatula] gb|AES77540.1| hypothetical protein MTR_7g011890 [Medicago truncatula]	7e-09	-	-	S	GO:0055114,oxidation-reduction process;GO:0005488,binding;GO:0016491,oxidoreductase activity	-	-	-
comp30335_c0_seq1		comp30335_c0_seq1	down	0.38	0	#NAME?	1	1	NA	1	1	NA	POLD1	DNA polymerase delta subunit 1	114	sp|Q9LRE6|DPOD1_ORYSJ DNA polymerase delta catalytic subunit OS=Oryza sativa subsp. japonica GN=POLD1 PE=2 SV=1	2e-17	gnl|CDD|99820 cd05777, DNA_polB_delta_exo, DEDDy 3'-5' exonuclease domain of eukaryotic DNA polymerase delta, a family-B DNA polymerase. The 3'-5' exonuclease domain of eukaryotic DNA polymerase delta. DNA polymerase delta is a family-B DNA polymerase with a catalytic subunit that contains a DEDDy-type DnaQ-like 3'-5' exonuclease domain. It is one of the three DNA-dependent type B DNA polymerases…	5e-28	tr|D8SHC6|D8SHC6_SELML DNA polymerase OS=Selaginella moellendorffii GN=SELMODRAFT_155333 PE=3 SV=1	5e-16	ref|XP_002982737.1| hypothetical protein SELMODRAFT_155333 [Selaginella moellendorffii] gb|EFJ15982.1| hypothetical protein SELMODRAFT_155333 [Selaginella moellendorffii]	5e-16	lcl|A9RKD5_PHYPA/451-531 PF03104.14;DNA_pol_B_exo1;	2e-08	L	GO:0005634,nucleus;GO:0003677,DNA binding;GO:0006260,DNA replication;GO:0016779,nucleotidyltransferase activity;GO:0006139,nucleobase-containing compound metabolic process;GO:0004518,nuclease activity;GO:0003676,nucleic acid binding;GO:0046872,metal ion binding;GO:0004527,exonuclease activity;GO:0003887,DNA-directed DNA polymerase activity;GO:0016787,hydrolase activity;GO:0000166,nucleotide bindi…	EC:2.7.7.7	K02327	ko00230, Purine metabolism;ko00240, Pyrimidine metabolism;ko03030, DNA replication;ko03410, Base excision repair;ko03420, Nucleotide excision repair;ko03430, Mismatch repair;ko03440, Homologous recombination;ko05166, HTLV-I infection;
comp30337_c0_seq1		comp30337_c0_seq1	down	0.43	0	#NAME?	1	1	NA	1	1	NA	-	-	102	-	-	-	-	-	-	-	-	-	-	-	-	-	-	-
comp30345_c0_seq1		comp30345_c0_seq1	down	0.39	0	#NAME?	1	1	NA	1	1	NA	-	-	112	-	-	-	-	-	-	-	-	-	-	-	-	-	-	-
comp30348_c0_seq1		comp30348_c0_seq1	down	0.38	0	#NAME?	1	1	NA	1	1	NA	-	-	115	-	-	-	-	-	-	-	-	-	-	-	-	-	-	-
comp30369_c0_seq1		comp30369_c0_seq1	down	0.35	0	#NAME?	1	1	NA	1	1	NA	-	-	124	-	-	-	-	-	-	-	-	-	-	-	-	-	-	-
comp30381_c0_seq1		comp30381_c0_seq1	down	0.37	0	#NAME?	1	1	NA	1	1	NA	-	-	118	sp|Q7XUK4|GUN12_ORYSJ Endoglucanase 12 OS=Oryza sativa subsp. japonica GN=GLU3 PE=2 SV=2	9e-07	-	-	tr|F6GYZ4|F6GYZ4_VITVI Putative uncharacterized protein OS=Vitis vinifera GN=VIT_00s0340g00050 PE=4 SV=1	2e-07	ref|XP_003635672.1| PREDICTED: endoglucanase 12-like, partial [Vitis vinifera]	1e-07	lcl|D7SSJ0_VITVI/49-403 PF00759.14;Glyco_hydro_9;	4e-08	-	GO:0008152,metabolic process;GO:0003824,catalytic activity;GO:0016798,hydrolase activity, acting on glycosyl bonds;GO:0004553,hydrolase activity, hydrolyzing O-glycosyl compounds;GO:0016787,hydrolase activity;GO:0005975,carbohydrate metabolic process;GO:0016740,transferase activity;GO:0008810,cellulase activity	-	-	-
comp30386_c0_seq1		comp30386_c0_seq1	down	0.41	0	#NAME?	1	1	NA	1	1	NA	-	-	107	-	-	gnl|CDD|178741 PLN03200, PLN03200, cellulose synthase-interactive protein; Provisional.	1e-14	tr|F6H0K3|F6H0K3_VITVI Putative uncharacterized protein OS=Vitis vinifera GN=VIT_18s0001g02340 PE=4 SV=1	3e-07	ref|XP_003544701.1| PREDICTED: uncharacterized protein LOC100780150 [Glycine max]	4e-08	-	-	-	GO:0015991,ATP hydrolysis coupled proton transport;GO:0000221,vacuolar proton-transporting V-type ATPase, V1 domain;GO:0005488,binding;GO:0046961,proton-transporting ATPase activity, rotational mechanism	-	-	-
comp30405_c0_seq1		comp30405_c0_seq1	down	0.39	0	#NAME?	1	1	NA	1	1	NA	-	-	111	-	-	-	-	-	-	-	-	-	-	-	-	-	-	-
comp30421_c0_seq1		comp30421_c0_seq1	down	0.38	0	#NAME?	1	1	NA	1	1	NA	-	-	116	sp|P49264|C71B1_THLAR Cytochrome P450 71B1 OS=Thlaspi arvense GN=CYP71B1 PE=2 SV=1	2e-07	gnl|CDD|178017 PLN02394, PLN02394, trans-cinnamate 4-monooxygenase.	6e-07	tr|B9HTQ8|B9HTQ8_POPTR Cytochrome P450 OS=Populus trichocarpa GN=CYP71B43P PE=3 SV=1	9e-08	ref|XP_002315656.1| cytochrome P450 [Populus trichocarpa] gb|EEF01827.1| cytochrome P450 [Populus trichocarpa]	8e-08	lcl|B9HTQ8_POPTR/31-209 PF00067.17;p450;	3e-09	Q	GO:0009055,electron carrier activity;GO:0046872,metal ion binding;GO:0020037,heme binding;GO:0016705,oxidoreductase activity, acting on paired donors, with incorporation or reduction of molecular oxygen;GO:0005506,iron ion binding;GO:0004497,monooxygenase activity;GO:0055114,oxidation-reduction process;GO:0016491,oxidoreductase activity	-	-	-
comp30442_c0_seq1		comp30442_c0_seq1	down	0.35	0	#NAME?	1	1	NA	1	1	NA	-	-	125	-	-	-	-	-	-	-	-	-	-	-	-	-	-	-
comp30445_c0_seq1	GBSP01015390	comp30445_c0_seq1	down	0.4	0	#NAME?	1	1	NA	1	1	NA	-	-	219	-	-	-	-	-	-	-	-	-	-	-	-	-	-	-
comp30454_c0_seq1		comp30454_c0_seq1	down	0.36	0	#NAME?	1	1	NA	1	1	NA	PFK, pfk	6-phosphofructokinase	120	sp|Q8VYN6|K6PF5_ARATH 6-phosphofructokinase 5, chloroplastic OS=Arabidopsis thaliana GN=PFK5 PE=1 SV=1	7e-15	gnl|CDD|178472 PLN02884, PLN02884, 6-phosphofructokinase.	2e-27	tr|Q0J5F5|Q0J5F5_ORYSJ Os08g0439000 protein OS=Oryza sativa subsp. japonica GN=Os08g0439000 PE=4 SV=2	1e-15	ref|NP_001061896.2| Os08g0439000 [Oryza sativa Japonica Group] dbj|BAF23810.2| Os08g0439000 [Oryza sativa Japonica Group]	1e-15	lcl|Q948J0_ORYSA/167-224 PF00365.15;PFK;	4e-17	G	GO:0003872,6-phosphofructokinase activity;GO:0005524,ATP binding;GO:0006096,glycolysis;GO:0005945,6-phosphofructokinase complex	EC:2.7.1.11	K00850	ko00010, Glycolysis / Gluconeogenesis;ko00030, Pentose phosphate pathway;ko00051, Fructose and mannose metabolism;ko00052, Galactose metabolism;ko00680, Methane metabolism;
comp30484_c0_seq1		comp30484_c0_seq1	down	0.37	0	#NAME?	1	1	NA	1	1	NA	-	-	118	sp|Q9ZVX1|UBC23_ARATH Probable ubiquitin-conjugating enzyme E2 23 OS=Arabidopsis thaliana GN=UBC23 PE=2 SV=1	2e-06	-	-	-	-	-	-	lcl|F2D014_HORVD/1-285 PB001445; Pfam-B_1445;	3e-06	-	-	-	-	-
comp30502_c0_seq1		comp30502_c0_seq1	down	0.35	0	#NAME?	1	1	NA	1	1	NA	-	-	124	-	-	-	-	-	-	-	-	-	-	-	-	-	-	-
comp30504_c0_seq1		comp30504_c0_seq1	down	0.37	0	#NAME?	1	1	NA	1	1	NA	-	-	118	-	-	-	-	-	-	-	-	-	-	-	-	-	-	-
comp30512_c0_seq1		comp30512_c0_seq1	down	0.21	0	#NAME?	1	1	NA	1	1	NA	-	-	105	-	-	-	-	-	-	-	-	-	-	-	-	-	-	-
comp30513_c0_seq1		comp30513_c0_seq1	down	0.36	0	#NAME?	1	1	NA	1	1	NA	-	-	121	-	-	-	-	-	-	-	-	-	-	-	-	-	-	-
comp30522_c0_seq1		comp30522_c0_seq1	down	0.39	0	#NAME?	1	1	NA	1	1	NA	-	-	111	-	-	-	-	-	-	-	-	-	-	-	-	-	-	-
comp30532_c0_seq1		comp30532_c0_seq1	down	0.36	0	#NAME?	1	1	NA	1	1	NA	ELF2C	eukaryotic translation initiation factor 2C	123	sp|Q9C793|AGO7_ARATH Protein argonaute 7 OS=Arabidopsis thaliana GN=AGO7 PE=2 SV=1	3e-15	gnl|CDD|72942 cd04657, Piwi_ago-like, Piwi_ago-like: PIWI domain, Argonaute-like subfamily. Argonaute is the central component of the RNA-induced silencing complex (RISC) and related complexes. The PIWI domain is the C-terminal portion of Argonaute and consists of two subdomains, one of which provides the 5' anchoring of the guide RNA and the other, the catalytic site for slicing..	1e-22	tr|G7JIR3|G7JIR3_MEDTR Protein argonaute OS=Medicago truncatula GN=MTR_4g083610 PE=4 SV=1	6e-16	ref|XP_003607856.1| Protein argonaute [Medicago truncatula] gb|AES90053.1| Protein argonaute [Medicago truncatula]	5e-16	lcl|A5BG29_VITVI/775-895 PF02171.12;Piwi;	3e-16	J	GO:0006413,translational initiation;GO:0003743,translation initiation factor activity;GO:0003676,nucleic acid binding	-	K11593	-
comp30534_c0_seq1		comp30534_c0_seq1	down	0.36	0	#NAME?	1	1	NA	1	1	NA	-	-	121	sp|Q9C6W5|AB14G_ARATH ABC transporter G family member 14 OS=Arabidopsis thaliana GN=ABCG14 PE=2 SV=1	7e-11	gnl|CDD|72972 cd03213, ABCG_EPDR, ABCG transporters are involved in eye pigment (EP) precursor transport, regulation of lipid-trafficking mechanisms, and pleiotropic drug resistance (DR). DR is a well-described phenomenon occurring in fungi and shares several similarities with processes in bacteria and higher eukaryotes. Compared to other members of the ABC transporter subfamilies, the ABCG trans…	7e-13	tr|B9GVQ0|B9GVQ0_POPTR White-brown-complex ABC transporter family (Fragment) OS=Populus trichocarpa GN=POPTRDRAFT_415196 PE=3 SV=1	3e-11	ref|XP_003573439.1| PREDICTED: ABC transporter G family member 14-like [Brachypodium distachyon]	1e-11	lcl|B9GII3_POPTR/157-251 PF13481.1;AAA_25;	7e-06	Q	GO:0016020,membrane;GO:0005524,ATP binding;GO:0015416,organic phosphonate transmembrane-transporting ATPase activity;GO:0016787,hydrolase activity;GO:0000166,nucleotide binding;GO:0006200,ATP catabolic process;GO:0017111,nucleoside-triphosphatase activity;GO:0016887,ATPase activity	-	-	-
comp30536_c0_seq1		comp30536_c0_seq1	down	0.39	0	#NAME?	1	1	NA	1	1	NA	-	-	112	-	-	-	-	tr|G3MHP2|G3MHP2_9ACAR Putative uncharacterized protein (Fragment) OS=Amblyomma maculatum PE=2 SV=1	9e-07	gb|AEO33010.1| hypothetical protein [Amblyomma maculatum]	8e-07	-	-	-	-	-	-	-
comp30537_c0_seq1		comp30537_c0_seq1	down	0.42	0	#NAME?	1	1	NA	1	1	NA	pepN	aminopeptidase N	105	-	-	gnl|CDD|189007 cd09600, M1_APN_1, Peptidase M1 family containing Aminopeptidase N. This family contains aminopeptidase N (APN; CD13; Alanyl aminopeptidase; EC 3.4.11.2), a Type II integral membrane protease belonging to the M1 gluzincin family. It includes bacterial-type alanyl aminopeptidases as well as PfA-M1 aminopeptidase (Plasmodium falciparum-type). APN consists of a small N-terminal cytopl…	1e-16	tr|B9NER1|B9NER1_POPTR Predicted protein OS=Populus trichocarpa GN=POPTRDRAFT_939623 PE=4 SV=1	2e-12	ref|XP_002333746.1| predicted protein [Populus trichocarpa] gb|EEE76780.1| predicted protein [Populus trichocarpa]	2e-12	lcl|D7TVX4_VITVI/115-477 PF01433.15;Peptidase_M1;	5e-13	-	GO:0008237,metallopeptidase activity;GO:0006508,proteolysis;GO:0008270,zinc ion binding	EC:3.4.11.2	K01256	ko00480, Glutathione metabolism;
comp30543_c0_seq1		comp30543_c0_seq1	down	0.4	0	#NAME?	1	1	NA	1	1	NA	-	-	109	-	-	-	-	tr|Q2HID8|Q2HID8_CHAGB Putative uncharacterized protein OS=Chaetomium globosum (strain ATCC 6205 / CBS 148.51 / DSM 1962 / NBRC 6347 / NRRL 1970) GN=CHGG_00016 PE=4 SV=1	2e-12	ref|XP_001219237.1| hypothetical protein CHGG_00016 [Chaetomium globosum CBS 148.51] gb|EAQ91781.1| hypothetical protein CHGG_00016 [Chaetomium globosum CBS 148.51]	1e-12	-	-	-	-	-	-	-
comp30544_c0_seq1		comp30544_c0_seq1	down	0.39	0	#NAME?	1	1	NA	1	1	NA	-	-	112	-	-	-	-	-	-	-	-	-	-	-	-	-	-	-
comp30574_c0_seq1		comp30574_c0_seq1	down	0.31	0	#NAME?	1	1	NA	1	1	NA	-	-	142	-	-	-	-	-	-	-	-	-	-	-	-	-	-	-
comp30577_c0_seq1		comp30577_c0_seq1	down	0.36	0	#NAME?	1	1	NA	1	1	NA	-	-	123	-	-	-	-	-	-	-	-	-	-	-	-	-	-	-
comp30579_c0_seq1		comp30579_c0_seq1	down	0.36	0	#NAME?	1	1	NA	1	1	NA	-	-	123	-	-	-	-	-	-	-	-	-	-	-	-	-	-	-
comp30580_c0_seq1		comp30580_c0_seq1	down	0.39	0	#NAME?	1	1	NA	1	1	NA	-	-	112	sp|O74976|FAT2_SCHPO Putative peroxisomal-coenzyme A synthetase OS=Schizosaccharomyces pombe (strain 972 / ATCC 24843) GN=SPCC1827.03c PE=1 SV=1	1e-07	gnl|CDD|177889 PLN02246, PLN02246, 4-coumarate--CoA ligase.	1e-11	tr|D7TW09|D7TW09_VITVI Putative uncharacterized protein OS=Vitis vinifera GN=VIT_02s0025g03660 PE=4 SV=1	6e-11	ref|XP_002272145.1| PREDICTED: putative peroxisomal-coenzyme A synthetase [Vitis vinifera] emb|CBI34684.3| unnamed protein product [Vitis vinifera]	5e-11	lcl|D7TW09_VITVI/34-442 PF00501.23;AMP-binding;	1e-11	I	GO:0008152,metabolic process;GO:0008756,o-succinylbenzoate-CoA ligase activity;GO:0003824,catalytic activity;GO:0016874,ligase activity	-	-	-
comp30585_c0_seq1		comp30585_c0_seq1	down	0.39	0	#NAME?	1	1	NA	1	1	NA	-	-	111	-	-	-	-	-	-	-	-	-	-	-	-	-	-	-
comp30598_c0_seq1		comp30598_c0_seq1	down	0.36	0	#NAME?	1	1	NA	1	1	NA	-	-	122	-	-	-	-	-	-	-	-	-	-	-	-	-	-	-
comp30613_c0_seq1		comp30613_c0_seq1	down	0.35	0	#NAME?	1	1	NA	1	1	NA	-	-	125	-	-	-	-	tr|F6H1I7|F6H1I7_VITVI Putative uncharacterized protein OS=Vitis vinifera GN=VIT_18s0001g12930 PE=4 SV=1	1e-10	ref|XP_002281534.2| PREDICTED: inositol-pentakisphosphate 2-kinase-like [Vitis vinifera]	9e-08	lcl|A5AZ37_VITVI/596-653 PF00403.21;HMA;	5e-09	-	GO:0016310,phosphorylation;GO:0046872,metal ion binding;GO:0035299,inositol pentakisphosphate 2-kinase activity;GO:0005524,ATP binding;GO:0016301,kinase activity;GO:0030001,metal ion transport	-	-	-
comp30621_c0_seq1		comp30621_c0_seq1	down	0.36	0	#NAME?	1	1	NA	1	1	NA	-	-	120	-	-	-	-	-	-	-	-	-	-	-	-	-	-	-
comp30629_c0_seq1		comp30629_c0_seq1	down	0.38	0	#NAME?	1	1	NA	1	1	NA	-	-	116	sp|Q9H5Z1|DHX35_HUMAN Probable ATP-dependent RNA helicase DHX35 OS=Homo sapiens GN=DHX35 PE=1 SV=2	3e-06	gnl|CDD|190974 pfam04408, HA2, Helicase associated domain (HA2). This presumed domain is about 90 amino acid residues in length. It is found is a diverse set of RNA helicases. Its function is unknown, however it seems likely to be involved in nucleic acid binding.	1e-11	tr|B9HIF4|B9HIF4_POPTR Predicted protein (Fragment) OS=Populus trichocarpa GN=POPTRDRAFT_421406 PE=4 SV=1	2e-13	ref|XP_002311345.1| predicted protein [Populus trichocarpa] gb|EEE88712.1| predicted protein [Populus trichocarpa]	2e-13	lcl|B9HIF4_POPTR/410-501 PF04408.18;HA2;	1e-15	A	GO:0006397,mRNA processing;GO:0005524,ATP binding;GO:0004386,helicase activity;GO:0071013,catalytic step 2 spliceosome;GO:0008026,ATP-dependent helicase activity;GO:0003676,nucleic acid binding;GO:0016787,hydrolase activity;GO:0005681,spliceosomal complex;GO:0000166,nucleotide binding;GO:0017111,nucleoside-triphosphatase activity;GO:0008380,RNA splicing	-	-	-
comp30642_c0_seq1		comp30642_c0_seq1	down	0.33	0	#NAME?	1	1	NA	1	1	NA	-	-	133	-	-	-	-	-	-	-	-	-	-	-	-	-	-	-
comp30644_c0_seq1		comp30644_c0_seq1	down	0.35	0	#NAME?	1	1	NA	1	1	NA	AP1S1_2	AP-1 complex subunit sigma 1/2	125	sp|O23685|AP1S2_ARATH AP-1 complex subunit sigma-2 OS=Arabidopsis thaliana GN=AAP19-2 PE=2 SV=1	1e-21	gnl|CDD|34635 COG5030, APS2, Clathrin adaptor complex, small subunit [Intracellular trafficking and secretion].	6e-21	tr|C6SY29|C6SY29_SOYBN Putative uncharacterized protein OS=Glycine max PE=4 SV=1	2e-21	ref|NP_001237893.1| uncharacterized protein LOC100306122 [Glycine max] gb|ACU14152.1| unknown [Glycine max]	2e-21	lcl|Q10CG6_ORYSJ/1-142 PF01217.15;Clat_adaptor_s;	3e-21	U	GO:0006886,intracellular protein transport;GO:0006810,transport;GO:0030117,membrane coat;GO:0008565,protein transporter activity;GO:0015031,protein transport;GO:0016192,vesicle-mediated transport	-	K12394	ko04142, Lysosome;
comp30648_c0_seq1		comp30648_c0_seq1	down	0.39	0	#NAME?	1	1	NA	1	1	NA	K09122	hypothetical protein	112	-	-	-	-	tr|B4FMC3|B4FMC3_MAIZE Putative uncharacterized protein OS=Zea mays PE=2 SV=1	7e-15	ref|NP_001137101.1| uncharacterized protein LOC100217277 [Zea mays] gb|ACF83266.1| unknown [Zea mays]	7e-15	lcl|C5X531_SORBI/340-497 PF01927.11;DUF82;	4e-16	L	GO:0008408,3'-5' exonuclease activity;GO:0005622,intracellular;GO:0006139,nucleobase-containing compound metabolic process;GO:0003676,nucleic acid binding	-	K09122	-
comp30663_c0_seq1		comp30663_c0_seq1	down	0.36	0	#NAME?	1	1	NA	1	1	NA	-	-	122	-	-	-	-	-	-	-	-	-	-	-	-	-	-	-
comp30679_c0_seq1		comp30679_c0_seq1	down	0.41	0	#NAME?	1	1	NA	1	1	NA	-	-	106	-	-	-	-	tr|B9RCA4|B9RCA4_RICCO Synaptotagmin, putative OS=Ricinus communis GN=RCOM_1686450 PE=4 SV=1	1e-06	ref|XP_002509788.1| synaptotagmin, putative [Ricinus communis] gb|EEF51175.1| synaptotagmin, putative [Ricinus communis]	1e-06	-	-	-	-	-	-	-
comp30687_c0_seq1		comp30687_c0_seq1	down	0.37	0	#NAME?	1	1	NA	1	1	NA	-	-	118	-	-	-	-	tr|B8BJN3|B8BJN3_ORYSI Putative uncharacterized protein OS=Oryza sativa subsp. indica GN=OsI_35496 PE=4 SV=1	6e-13	gb|EEC67869.1| hypothetical protein OsI_35496 [Oryza sativa Indica Group]	5e-13	lcl|B8BJN3_ORYSI/155-488 PB000515; Pfam-B_515;	4e-14	-	GO:0016310,phosphorylation;GO:0016301,kinase activity;GO:0016773,phosphotransferase activity, alcohol group as acceptor;GO:0005488,binding;GO:0004428,inositol or phosphatidylinositol kinase activity;GO:0046854,phosphatidylinositol phosphorylation;GO:0048015,phosphatidylinositol-mediated signaling;GO:0016740,transferase activity;GO:0016772,transferase activity, transferring phosphorus-containing g…	-	-	-
comp30693_c0_seq1		comp30693_c0_seq1	down	0.36	0	#NAME?	1	1	NA	1	1	NA	-	-	120	-	-	-	-	-	-	-	-	-	-	-	-	-	-	-
comp30697_c0_seq1		comp30697_c0_seq1	down	0.41	0	#NAME?	1	1	NA	1	1	NA	-	-	106	-	-	-	-	-	-	-	-	-	-	-	-	-	-	-
comp30700_c0_seq1		comp30700_c0_seq1	down	0.39	0	#NAME?	1	1	NA	1	1	NA	-	-	112	-	-	-	-	-	-	-	-	-	-	-	-	-	-	-
comp30706_c0_seq1		comp30706_c0_seq1	down	0.37	0	#NAME?	1	1	NA	1	1	NA	-	-	119	-	-	-	-	tr|B6TQK0|B6TQK0_MAIZE Putative uncharacterized protein OS=Zea mays PE=2 SV=1	1e-16	ref|NP_001144296.1| uncharacterized protein LOC100277183 [Zea mays] gb|ACG39383.1| hypothetical protein [Zea mays]	1e-16	lcl|B6TQK0_MAIZE/41-133 PB017964; Pfam-B_17964;	7e-17	-	GO:0006457,protein folding;GO:0051082,unfolded protein binding;GO:0031072,heat shock protein binding	-	-	-
comp30716_c0_seq1		comp30716_c0_seq1	down	0.4	0	#NAME?	1	1	NA	1	1	NA	-	-	110	-	-	-	-	-	-	-	-	-	-	-	-	-	-	-
comp30717_c0_seq1		comp30717_c0_seq1	down	0.42	0	#NAME?	1	1	NA	1	1	NA	-	-	103	-	-	-	-	-	-	-	-	-	-	-	-	-	-	-
comp30719_c0_seq1		comp30719_c0_seq1	down	0.43	0	#NAME?	1	1	NA	1	1	NA	-	-	102	-	-	-	-	-	-	-	-	-	-	-	-	-	-	-
comp30729_c0_seq1		comp30729_c0_seq1	down	0.39	0	#NAME?	1	1	NA	1	1	NA	-	-	113	-	-	-	-	tr|F6HQH8|F6HQH8_VITVI Putative uncharacterized protein OS=Vitis vinifera GN=VIT_03s0063g01740 PE=4 SV=1	1e-07	emb|CAN72113.1| hypothetical protein VITISV_009996 [Vitis vinifera]	1e-07	lcl|B9RZF8_RICCO/68-1829 PB002379; Pfam-B_2379;	8e-06	-	GO:0005488,binding	-	-	-
comp30733_c0_seq1		comp30733_c0_seq1	down	0.4	0	#NAME?	1	1	NA	1	1	NA	-	-	109	sp|Q54G80|TF2AA_DICDI Transcription initiation factor IIA subunit 1 OS=Dictyostelium discoideum GN=gtf2a1 PE=3 SV=1	8e-06	gnl|CDD|199899 cd07976, TFIIA_alpha_beta_like, Precursor of TFIIA alpha and beta subunits and similar proteins. Transcription factor II A (TFIIA) is one of the general transcription factors for RNA polymerase II. TFIIA increases the affinity of TATA-binding protein (TBP) for DNA in order to assemble the initiation complex. TFIIA also functions as an activator during development and differentiatio…	6e-16	tr|D7SKA9|D7SKA9_VITVI Putative uncharacterized protein OS=Vitis vinifera GN=VIT_06s0004g05210 PE=4 SV=1	5e-10	ref|XP_002282322.1| PREDICTED: uncharacterized protein LOC100241598 [Vitis vinifera] emb|CBI16085.3| unnamed protein product [Vitis vinifera]	4e-10	lcl|D7SKA9_VITVI/9-393 PF03153.8;TFIIA;	1e-10	K	GO:0005672,transcription factor TFIIA complex;GO:0006367,transcription initiation from RNA polymerase II promoter	-	-	-
comp30738_c0_seq1		comp30738_c0_seq1	down	0.39	0	#NAME?	1	1	NA	1	1	NA	-	-	112	-	-	gnl|CDD|201556 pfam01025, GrpE, GrpE.	1e-11	tr|Q5DPX8|Q5DPX8_9POAL GrpE protein homolog OS=Saccharum hybrid cultivar SP80-3280 PE=2 SV=1	3e-07	gb|AAT45013.1| GrpE2 [Saccharum hybrid cultivar SP80-3280]	3e-07	lcl|B9IEG4_POPTR/73-255 PF01025.14;GrpE;	1e-06	O	GO:0006457,protein folding;GO:0005759,mitochondrial matrix;GO:0051087,chaperone binding;GO:0005739,mitochondrion;GO:0000774,adenyl-nucleotide exchange factor activity;GO:0042803,protein homodimerization activity;GO:0005737,cytoplasm	-	-	-
comp30748_c0_seq1		comp30748_c0_seq1	down	0.4	0	#NAME?	1	1	NA	1	1	NA	-	-	110	-	-	-	-	-	-	-	-	-	-	-	-	-	-	-
comp30757_c0_seq1		comp30757_c0_seq1	down	0.42	0	#NAME?	1	1	NA	1	1	NA	-	-	105	-	-	-	-	-	-	-	-	-	-	-	-	-	-	-
comp30758_c0_seq1		comp30758_c0_seq1	down	0.37	0	#NAME?	1	1	NA	1	1	NA	-	-	117	-	-	-	-	tr|B8NHE4|B8NHE4_ASPFN Nonribosomal peptide synthase, putative OS=Aspergillus flavus (strain ATCC 200026 / FGSC A1120 / NRRL 3357 / JCM 12722 / SRRC 167) GN=AFLA_135490 PE=4 SV=1	1e-08	ref|XP_002379562.1| nonribosomal peptide synthase, putative [Aspergillus flavus NRRL3357] gb|EED50786.1| nonribosomal peptide synthase, putative [Aspergillus flavus NRRL3357]	1e-08	-	-	-	GO:0031177,phosphopantetheine binding;GO:0008152,metabolic process;GO:0048037,cofactor binding;GO:0003824,catalytic activity;GO:0000036,ACP phosphopantetheine attachment site binding involved in fatty acid biosynthetic process;GO:0016874,ligase activity	-	-	-
comp30759_c0_seq1		comp30759_c0_seq1	down	0.36	0	#NAME?	1	1	NA	1	1	NA	-	-	121	sp|Q8GWT5|CNIH3_ARATH Protein cornichon homolog 3 OS=Arabidopsis thaliana GN=At1g62880 PE=2 SV=1	3e-10	gnl|CDD|202590 pfam03311, Cornichon, Cornichon protein.	2e-15	tr|G3MQD1|G3MQD1_9ACAR Putative uncharacterized protein OS=Amblyomma maculatum PE=2 SV=1	3e-12	gb|AEO35699.1| hypothetical protein [Amblyomma maculatum]	3e-12	lcl|D7U7S7_VITVI/1-126 PF03311.9;Cornichon;	4e-12	OUT	GO:0016020,membrane;GO:0005622,intracellular;GO:0035556,intracellular signal transduction	-	-	-
comp30763_c0_seq1		comp30763_c0_seq1	down	0.41	0	#NAME?	1	1	NA	1	1	NA	-	-	107	sp|Q9LJI2|CCX3_ARATH Cation/calcium exchanger 3 OS=Arabidopsis thaliana GN=CCX3 PE=2 SV=1	6e-07	gnl|CDD|178696 PLN03151, PLN03151, cation/calcium exchanger; Provisional.	5e-18	tr|B8APN3|B8APN3_ORYSI Putative uncharacterized protein OS=Oryza sativa subsp. indica GN=OsI_10256 PE=4 SV=1	2e-11	gb|EEC74629.1| hypothetical protein OsI_10256 [Oryza sativa Indica Group]	2e-11	lcl|F2D9F9_HORVD/140-274 PF01699.19;Na_Ca_ex;	9e-06	-	GO:0016020,membrane;GO:0055085,transmembrane transport;GO:0016021,integral to membrane	-	-	-
comp30770_c0_seq1		comp30770_c0_seq1	down	0.42	0	#NAME?	1	1	NA	1	1	NA	-	-	103	sp|P39955|SAP1_YEAST Protein SAP1 OS=Saccharomyces cerevisiae (strain ATCC 204508 / S288c) GN=SAP1 PE=1 SV=1	1e-06	gnl|CDD|200921 pfam00004, AAA, ATPase family associated with various cellular activities (AAA). AAA family proteins often perform chaperone-like functions that assist in the assembly, operation, or disassembly of protein complexes.	7e-09	tr|Q0IR92|Q0IR92_ORYSJ Os11g0661400 protein (Fragment) OS=Oryza sativa subsp. japonica GN=Os11g0661400 PE=4 SV=1	3e-13	ref|NP_001068410.1| Os11g0661400 [Oryza sativa Japonica Group] dbj|BAF28773.1| Os11g0661400 [Oryza sativa Japonica Group]	3e-13	lcl|B9I9T0_POPTR/967-1098 PF00004.24;AAA;	5e-14	O	GO:0005524,ATP binding;GO:0000166,nucleotide binding;GO:0017111,nucleoside-triphosphatase activity	-	-	-
comp30782_c0_seq1		comp30782_c0_seq1	down	0.39	0	#NAME?	1	1	NA	1	1	NA	SKP1, CBF3D	S-phase kinase-associated protein 1	111	sp|Q9FHW7|SKP1B_ARATH SKP1-like protein 1B OS=Arabidopsis thaliana GN=SKP1B PE=1 SV=1	1e-13	gnl|CDD|202814 pfam03931, Skp1_POZ, Skp1 family, tetramerisation domain.	1e-17	tr|C5YLA2|C5YLA2_SORBI Putative uncharacterized protein Sb07g021450 OS=Sorghum bicolor GN=Sb07g021450 PE=4 SV=1	1e-14	ref|XP_002444405.1| hypothetical protein SORBIDRAFT_07g021450 [Sorghum bicolor] gb|EES13900.1| hypothetical protein SORBIDRAFT_07g021450 [Sorghum bicolor]	9e-15	lcl|C6JSH6_SORBI/1-60 PF03931.10;Skp1_POZ;	3e-15	O	GO:0006511,ubiquitin-dependent protein catabolic process	-	K03094	ko04110, Cell cycle;ko04111, Cell cycle - yeast;ko04114, Oocyte meiosis;ko04120, Ubiquitin mediated proteolysis;ko04141, Protein processing in endoplasmic reticulum;ko04310, Wnt signaling pathway;ko04350, TGF-beta signaling pathway;ko04710, Circadian rhythm - mammal;ko05168, Herpes simplex infection;
comp30787_c0_seq1		comp30787_c0_seq1	down	0.38	0	#NAME?	1	1	NA	1	1	NA	-	-	114	-	-	-	-	-	-	-	-	-	-	-	-	-	-	-
comp30800_c0_seq1		comp30800_c0_seq1	down	0.38	0	#NAME?	1	1	NA	1	1	NA	-	-	114	-	-	-	-	-	-	-	-	-	-	-	-	-	-	-
comp30804_c0_seq1		comp30804_c0_seq1	down	0.36	0	#NAME?	1	1	NA	1	1	NA	SLX1	structure-specific endonuclease subunit SLX1	123	sp|B5DXG8|SLX1_DROPS Structure-specific endonuclease subunit SLX1 homolog OS=Drosophila pseudoobscura pseudoobscura GN=slx1 PE=3 SV=1	6e-11	gnl|CDD|198402 cd10455, GIY-YIG_SLX1, Catalytic GIY-YIG domain of yeast structure-specific endonuclease subunit SLX1 and its eukaryotic homologs. Structure-specific endonuclease subunit SLX1 is a highly conserved protein from yeast to human, with an N-terminal GIY-YIG endonuclease domain and a C-terminal PHD-type zinc finger postulated to mediate protein-protein or protein-DNA interaction. SLX1 f…	1e-23	tr|B4FEY4|B4FEY4_MAIZE Putative uncharacterized protein OS=Zea mays PE=2 SV=1	2e-20	ref|NP_001132010.1| uncharacterized protein LOC100193415 [Zea mays] gb|ACF80677.1| unknown [Zea mays] gb|ACG35450.1| hypothetical protein [Zea mays]	2e-20	lcl|Q8H2J3_ORYSJ/63-142 PF01541.19;GIY-YIG;	1e-20	R	GO:0005634,nucleus;GO:0006281,DNA repair;GO:0005622,intracellular;GO:0004518,nuclease activity;GO:0046872,metal ion binding;GO:0016787,hydrolase activity;GO:0004519,endonuclease activity;GO:0006310,DNA recombination;GO:0006974,response to DNA damage stimulus	EC:3.6.1.-	K15078	ko03460, Fanconi anemia pathway;
comp30809_c0_seq1		comp30809_c0_seq1	down	0.42	0	#NAME?	1	1	NA	1	1	NA	-	-	103	-	-	-	-	-	-	-	-	-	-	-	-	-	-	-
comp30830_c0_seq1		comp30830_c0_seq1	down	0.43	0	#NAME?	1	1	NA	1	1	NA	-	-	101	-	-	-	-	-	-	-	-	-	-	-	-	-	-	-
comp30835_c0_seq1		comp30835_c0_seq1	down	0.39	0	#NAME?	1	1	NA	1	1	NA	-	-	112	-	-	-	-	-	-	-	-	-	-	-	-	-	-	-
comp30856_c0_seq1		comp30856_c0_seq1	down	0.36	0	#NAME?	1	1	NA	1	1	NA	-	-	122	-	-	-	-	-	-	-	-	-	-	-	-	-	-	-
comp30860_c0_seq1		comp30860_c0_seq1	down	0.42	0	#NAME?	1	1	NA	1	1	NA	-	-	105	-	-	-	-	-	-	-	-	-	-	-	-	-	-	-
comp30871_c0_seq1		comp30871_c0_seq1	down	0.37	0	#NAME?	1	1	NA	1	1	NA	-	-	117	sp|Q650T9|RH7_ORYSJ DEAD-box ATP-dependent RNA helicase 7 OS=Oryza sativa subsp. japonica GN=Os09g0520700 PE=2 SV=1	4e-06	-	-	-	-	-	-	-	-	-	-	-	-	-
comp30880_c0_seq1		comp30880_c0_seq1	down	0.35	0	#NAME?	1	1	NA	1	1	NA	-	-	124	-	-	-	-	-	-	-	-	-	-	-	-	-	-	-
comp30886_c0_seq1		comp30886_c0_seq1	down	0.36	0	#NAME?	1	1	NA	1	1	NA	-	-	121	-	-	-	-	-	-	-	-	-	-	-	-	-	-	-
comp30897_c0_seq1		comp30897_c0_seq1	down	0.36	0	#NAME?	1	1	NA	1	1	NA	-	-	121	-	-	-	-	-	-	-	-	-	-	-	-	-	-	-
comp30909_c0_seq1		comp30909_c0_seq1	down	0.37	0	#NAME?	1	1	NA	1	1	NA	-	-	118	-	-	-	-	-	-	-	-	-	-	-	-	-	-	-
comp30912_c0_seq1		comp30912_c0_seq1	down	0.42	0	#NAME?	1	1	NA	1	1	NA	-	-	104	-	-	-	-	-	-	-	-	-	-	-	-	-	-	-
comp30919_c0_seq1		comp30919_c0_seq1	down	0.37	0	#NAME?	1	1	NA	1	1	NA	-	-	117	-	-	-	-	-	-	-	-	-	-	-	-	-	-	-
comp30926_c0_seq1		comp30926_c0_seq1	down	0.43	0	#NAME?	1	1	NA	1	1	NA	-	-	102	-	-	-	-	-	-	-	-	-	-	-	-	-	-	-
comp30945_c0_seq1		comp30945_c0_seq1	down	0.43	0	#NAME?	1	1	NA	1	1	NA	-	-	102	-	-	-	-	-	-	-	-	-	-	-	-	-	-	-
comp30950_c0_seq1		comp30950_c0_seq1	down	0.37	0	#NAME?	1	1	NA	1	1	NA	-	-	117	-	-	-	-	-	-	-	-	-	-	-	-	-	-	-
comp30963_c0_seq1		comp30963_c0_seq1	down	0.38	0	#NAME?	1	1	NA	1	1	NA	-	-	114	-	-	-	-	tr|D7U1H9|D7U1H9_VITVI Putative uncharacterized protein OS=Vitis vinifera GN=VIT_11s0037g00990 PE=4 SV=1	2e-12	ref|XP_002271848.1| PREDICTED: lactation elevated protein 1 [Vitis vinifera]	2e-12	lcl|A5BPI5_VITVI/81-449 PF03969.11;AFG1_ATPase;	3e-13	R	GO:0005524,ATP binding	-	-	-
comp30971_c0_seq1		comp30971_c0_seq1	down	0.39	0	#NAME?	1	1	NA	1	1	NA	-	-	111	-	-	-	-	-	-	-	-	-	-	-	-	-	-	-
comp31006_c0_seq1		comp31006_c0_seq1	down	0.38	0	#NAME?	1	1	NA	1	1	NA	-	-	115	-	-	-	-	-	-	-	-	-	-	-	-	-	-	-
comp31019_c0_seq1		comp31019_c0_seq1	down	0.35	0	#NAME?	1	1	NA	1	1	NA	-	-	124	-	-	-	-	-	-	-	-	-	-	-	-	-	-	-
comp31030_c0_seq1		comp31030_c0_seq1	down	0.37	0	#NAME?	1	1	NA	1	1	NA	-	-	119	-	-	-	-	-	-	-	-	-	-	-	-	-	-	-
comp31032_c0_seq1		comp31032_c0_seq1	down	0.36	0	#NAME?	1	1	NA	1	1	NA	-	-	121	-	-	-	-	tr|Q9LST0|Q9LST0_ARATH AT5g60160/f15l12_20 OS=Arabidopsis thaliana GN=At5g60160 PE=2 SV=1	5e-07	ref|XP_002866374.1| hypothetical protein ARALYDRAFT_332278 [Arabidopsis lyrata subsp. lyrata] gb|EFH42633.1| hypothetical protein ARALYDRAFT_332278 [Arabidopsis lyrata subsp. lyrata]	5e-07	lcl|B9RAJ0_RICCO/156-427 PF02127.10;Peptidase_M18;	8e-08	E	GO:0046872,metal ion binding;GO:0016787,hydrolase activity;GO:0008237,metallopeptidase activity;GO:0008233,peptidase activity;GO:0006508,proteolysis;GO:0004177,aminopeptidase activity;GO:0008270,zinc ion binding	-	-	-
comp31035_c0_seq1		comp31035_c0_seq1	down	0.38	0	#NAME?	1	1	NA	1	1	NA	-	-	115	-	-	-	-	-	-	-	-	-	-	-	-	-	-	-
comp31037_c0_seq1		comp31037_c0_seq1	down	0.39	0	#NAME?	1	1	NA	1	1	NA	CESA	cellulose synthase A	113	sp|Q69P51|CESA9_ORYSJ Cellulose synthase A catalytic subunit 9 [UDP-forming] OS=Oryza sativa subsp. japonica GN=CESA9 PE=2 SV=1	2e-15	gnl|CDD|146277 pfam03552, Cellulose_synt, Cellulose synthase. Cellulose, an aggregate of unbranched polymers of beta-1,4-linked glucose residues, is the major component of wood and thus paper, and is synthesised by plants, most algae, some bacteria and fungi, and even some animals. The genes that synthesise cellulose in higher plants differ greatly from the well-characterized genes found in Aceto…	8e-27	tr|D9IXC7|D9IXC7_HORVD Cellulose synthase OS=Hordeum vulgare var. distichum GN=CesA4 PE=2 SV=1	3e-14	gb|ABR25972.1| cellulose synthase cesa4 [Oryza sativa Indica Group]	7e-15	lcl|B8LKJ9_PICSI/259-546 PF03552.9;Cellulose_synt;	4e-15	-	GO:0016020,membrane;GO:0007047,cellular cell wall organization;GO:0016760,cellulose synthase (UDP-forming) activity;GO:0016757,transferase activity, transferring glycosyl groups;GO:0008270,zinc ion binding;GO:0016021,integral to membrane;GO:0030244,cellulose biosynthetic process;GO:0016740,transferase activity	EC:2.4.1.12	K10999	-
comp31043_c0_seq1		comp31043_c0_seq1	down	0.36	0	#NAME?	1	1	NA	1	1	NA	-	-	123	sp|Q6A8L5|HISX_PROAC Histidinol dehydrogenase OS=Propionibacterium acnes (strain KPA171202 / DSM 16379) GN=hisD PE=3 SV=1	7e-20	gnl|CDD|179151 PRK00877, hisD, bifunctional histidinal dehydrogenase/ histidinol dehydrogenase; Reviewed.	9e-19	tr|G7U778|G7U778_PROAA Bifunctional histidinal dehydrogenase/ histidinol dehydrogenase OS=Propionibacterium acnes ATCC 11828 GN=hisD PE=4 SV=1	2e-18	gb|AEH29476.1| bifunctional histidinal dehydrogenase/ histidinol dehydrogenase [Propionibacterium acnes 6609] gb|AER06237.1| bifunctional histidinal dehydrogenase/ histidinol dehydrogenase [Propionibacterium acnes ATCC 11828]	2e-18	lcl|E4E8B4_PROAC/15-438 PF00815.15;Histidinol_dh;	5e-19	E	GO:0008652,cellular amino acid biosynthetic process;GO:0008152,metabolic process;GO:0051287,NAD binding;GO:0055114,oxidation-reduction process;GO:0046872,metal ion binding;GO:0000105,histidine biosynthetic process;GO:0008270,zinc ion binding;GO:0004399,histidinol dehydrogenase activity;GO:0016491,oxidoreductase activity	-	-	-
comp31054_c0_seq1		comp31054_c0_seq1	down	0.39	0	#NAME?	1	1	NA	1	1	NA	-	-	112	-	-	-	-	-	-	-	-	-	-	-	-	-	-	-
comp31055_c0_seq1		comp31055_c0_seq1	down	0.38	0	#NAME?	1	1	NA	1	1	NA	AHK2_3_4	arabidopsis histidine kinase 2/3/4 (cytokinin receptor)	115	sp|Q9C5U1|AHK3_ARATH Histidine kinase 3 OS=Arabidopsis thaliana GN=AHK3 PE=1 SV=1	9e-12	gnl|CDD|163083 TIGR02956, TMAO_torS, TMAO reductase sytem sensor TorS. This protein, TorS, is part of a regulatory system for the torCAD operon that encodes the pterin molybdenum cofactor-containing enzyme trimethylamine-N-oxide (TMAO) reductase (TorA), a cognate chaperone (TorD), and a penta-haem cytochrome (TorC). TorS works together with the inducer-binding protein TorT and the response regula…	3e-07	tr|Q15FC0|Q15FC0_STRAF SHK300 OS=Striga asiatica PE=2 SV=1	2e-11	gb|ABG35782.1| SHK300 [Striga asiatica]	2e-11	-	-	-	GO:0018106,peptidyl-histidine phosphorylation;GO:0016020,membrane;GO:0016310,phosphorylation;GO:0007165,signal transduction;GO:0005524,ATP binding;GO:0006355,regulation of transcription, DNA-dependent;GO:0004872,receptor activity;GO:0004673,protein histidine kinase activity;GO:0000155,two-component sensor activity;GO:0000160,two-component signal transduction system (phosphorelay);GO:0004871,signa…	EC:2.7.13.3	K14489	ko04075, Plant hormone signal transduction;
comp31065_c0_seq1		comp31065_c0_seq1	down	0.4	0	#NAME?	1	1	NA	1	1	NA	-	-	109	-	-	-	-	-	-	-	-	-	-	-	-	-	-	-
comp31069_c0_seq1		comp31069_c0_seq1	down	0.41	0	#NAME?	1	1	NA	1	1	NA	-	-	107	sp|Q6Z382|COPG2_ORYSJ Coatomer subunit gamma-2 OS=Oryza sativa subsp. japonica GN=Os07g0201100 PE=2 SV=1	8e-14	-	-	tr|D7TQ06|D7TQ06_VITVI Coatomer subunit gamma OS=Vitis vinifera GN=VIT_03s0063g02450 PE=3 SV=1	1e-12	ref|XP_003631645.1| PREDICTED: coatomer subunit gamma-2-like [Vitis vinifera] emb|CBI32579.3| unnamed protein product [Vitis vinifera]	9e-13	lcl|B9RBE3_RICCO/25-543 PF01602.15;Adaptin_N;	3e-13	U	GO:0016020,membrane;GO:0006810,transport;GO:0030126,COPI vesicle coat;GO:0031410,cytoplasmic vesicle;GO:0005737,cytoplasm;GO:0005488,binding;GO:0016192,vesicle-mediated transport;GO:0000139,Golgi membrane;GO:0006886,intracellular protein transport;GO:0030117,membrane coat;GO:0030663,COPI coated vesicle membrane;GO:0005794,Golgi apparatus;GO:0005798,Golgi-associated vesicle;GO:0005198,structural m…	-	-	-
comp31071_c0_seq1		comp31071_c0_seq1	down	0.42	0	#NAME?	1	1	NA	1	1	NA	-	-	103	-	-	-	-	-	-	-	-	-	-	-	-	-	-	-
comp31081_c0_seq1		comp31081_c0_seq1	down	0.41	0	#NAME?	1	1	NA	1	1	NA	-	-	107	-	-	-	-	-	-	-	-	-	-	-	-	-	-	-
comp31108_c0_seq1		comp31108_c0_seq1	down	0.42	0	#NAME?	1	1	NA	1	1	NA	-	-	105	-	-	-	-	-	-	-	-	-	-	-	-	-	-	-
comp31121_c0_seq1		comp31121_c0_seq1	down	0.35	0	#NAME?	1	1	NA	1	1	NA	-	-	125	-	-	-	-	-	-	-	-	-	-	-	-	-	-	-
comp31122_c0_seq1		comp31122_c0_seq1	down	0.36	0	#NAME?	1	1	NA	1	1	NA	-	-	123	-	-	-	-	-	-	-	-	-	-	-	-	-	-	-
comp31125_c0_seq1		comp31125_c0_seq1	down	0.36	0	#NAME?	1	1	NA	1	1	NA	-	-	121	-	-	gnl|CDD|146396 pfam03735, ENT, ENT domain. This presumed domain is named after Emsy N Terminus (ENT). Emsy is a protein that is amplified in breast cancer and interacts with BRCA2. The N terminus of this protein is found to be similar to other vertebrate and plant proteins of unknown function. This domain has a completely conserved histidine residue that may be functionally important.	2e-11	tr|Q680Q1|Q680Q1_ARATH MRNA, complete cds, clone: RAFL22-41-F10 OS=Arabidopsis thaliana PE=2 SV=1	8e-12	ref|NP_181972.2| Emsy N Terminus (ENT) domain-containing protein [Arabidopsis thaliana] gb|ABI93916.1| At2g44440 [Arabidopsis thaliana] gb|AEC10420.1| Emsy N Terminus (ENT) domain-containing protein [Arabidopsis thaliana]	7e-12	lcl|D7LLL5_ARALL/48-121 PF03735.9;ENT;	3e-11	R	GO:0003677,DNA binding;GO:0008152,metabolic process;GO:0006355,regulation of transcription, DNA-dependent;GO:0055114,oxidation-reduction process;GO:0016491,oxidoreductase activity	-	-	-
comp31148_c0_seq1		comp31148_c0_seq1	down	0.36	0	#NAME?	1	1	NA	1	1	NA	RAE1	mRNA export factor	123	sp|Q38942|RAE1L_ARATH Rae1-like protein At1g80670 OS=Arabidopsis thaliana GN=At1g80670 PE=2 SV=2	1e-15	-	-	tr|B4UWD4|B4UWD4_ARAHY Putative mRNA export protein (Fragment) OS=Arachis hypogaea PE=2 SV=1	3e-17	gb|ACF74354.1| putative mRNA export protein [Arachis hypogaea]	2e-17	lcl|B4UWD4_ARAHY/61-96 PF00400.27;WD40;	5e-08	A	GO:0005634,nucleus;GO:0071407,cellular response to organic cyclic compound;GO:0005635,nuclear envelope;GO:0005737,cytoplasm	-	K14298	ko03013, RNA transport;ko05164, Influenza A;
comp31149_c0_seq1		comp31149_c0_seq1	down	0.42	0	#NAME?	1	1	NA	1	1	NA	-	-	104	sp|Q68Y48|TLP9_ORYSJ Tubby-like F-box protein 9 OS=Oryza sativa subsp. japonica GN=TULP9 PE=2 SV=1	2e-07	gnl|CDD|201635 pfam01167, Tub, Tub family.	7e-07	tr|E4MYE3|E4MYE3_THEHA mRNA, clone: RTFL01-50-M17 OS=Thellungiella halophila PE=2 SV=1	5e-06	dbj|BAJ34626.1| unnamed protein product [Thellungiella halophila]	5e-06	-	-	R	-	-	-	-
comp3114_c0_seq19	GBSQ01005504	comp3114_c0_seq19	down	0.79	0.34	-1.21632	1	0.516708	0.580108	1	1	0.999993	-	-	221	-	-	-	-	-	-	-	-	-	-	-	-	-	-	-
comp3114_c0_seq44		comp3114_c0_seq44	down	1.35	0.29	-2.21883	1	0.516708	0.99676	1	1	0.999993	-	-	130	-	-	-	-	-	-	-	-	-	-	-	-	-	-	-
comp3114_c0_seq47		comp3114_c0_seq47	down	0.35	0	#NAME?	1	1	NA	1	1	NA	-	-	126	-	-	-	-	-	-	-	-	-	-	-	-	-	-	-
comp3114_c0_seq51		comp3114_c0_seq51	down	0.18	0	#NAME?	1	1	NA	1	1	NA	-	-	121	-	-	-	-	-	-	-	-	-	-	-	-	-	-	-
comp3114_c0_seq54		comp3114_c0_seq54	down	1.11	0.16	-2.79442	1	0.516708	0.934589	1	1	0.999993	-	-	118	-	-	-	-	-	-	-	-	-	-	-	-	-	-	-
comp31170_c0_seq1		comp31170_c0_seq1	down	0.38	0	#NAME?	1	1	NA	1	1	NA	-	-	115	-	-	-	-	-	-	-	-	-	-	-	-	-	-	-
comp31177_c0_seq1		comp31177_c0_seq1	down	0.39	0	#NAME?	1	1	NA	1	1	NA	-	-	113	-	-	gnl|CDD|202322 pfam02631, RecX, RecX family. RecX is a putative bacterial regulatory protein. The gene encoding RecX is found downstream of recA, and is thought to interact with the RecA protein.	5e-12	tr|C5YA14|C5YA14_SORBI Putative uncharacterized protein Sb06g032130 OS=Sorghum bicolor GN=Sb06g032130 PE=3 SV=1	6e-14	ref|XP_002447288.1| hypothetical protein SORBIDRAFT_06g032130 [Sorghum bicolor] gb|EES11616.1| hypothetical protein SORBIDRAFT_06g032130 [Sorghum bicolor]	6e-14	lcl|Q259X7_ORYSA/131-219 PF02631.11;RecX;	7e-15	-	GO:0005737,cytoplasm;GO:0006282,regulation of DNA repair	-	-	-
comp31184_c0_seq1		comp31184_c0_seq1	down	0.37	0	#NAME?	1	1	NA	1	1	NA	-	-	119	sp|Q940M4|OCT7_ARATH Organic cation/carnitine transporter 7 OS=Arabidopsis thaliana GN=OCT7 PE=2 SV=1	5e-13	-	-	tr|A5AGQ9|A5AGQ9_VITVI Putative uncharacterized protein OS=Vitis vinifera GN=VITISV_042940 PE=4 SV=1	3e-13	emb|CAN64534.1| hypothetical protein VITISV_042940 [Vitis vinifera]	2e-13	lcl|D7SRT9_VITVI/25-485 PF00083.19;Sugar_tr;	6e-14	R	GO:0016020,membrane;GO:0006810,transport;GO:0055085,transmembrane transport;GO:0016021,integral to membrane;GO:0022857,transmembrane transporter activity;GO:0005215,transporter activity	-	-	-
comp31189_c0_seq1		comp31189_c0_seq1	down	0.35	0	#NAME?	1	1	NA	1	1	NA	-	-	125	-	-	-	-	-	-	-	-	-	-	-	-	-	-	-
comp31192_c0_seq1		comp31192_c0_seq1	down	0.37	0	#NAME?	1	1	NA	1	1	NA	-	-	117	-	-	-	-	-	-	-	-	-	-	-	-	-	-	-
comp31202_c0_seq1		comp31202_c0_seq1	down	0.39	0	#NAME?	1	1	NA	1	1	NA	-	-	111	-	-	-	-	tr|F2DHY9|F2DHY9_HORVD Predicted protein OS=Hordeum vulgare var. distichum PE=2 SV=1	2e-09	dbj|BAJ94710.1| predicted protein [Hordeum vulgare subsp. vulgare]	2e-09	lcl|F2DHY9_HORVD/391-484 PF13236.1;CLU;	2e-11	-	GO:0005488,binding	-	-	-
comp31230_c0_seq1		comp31230_c0_seq1	down	0.39	0	#NAME?	1	1	NA	1	1	NA	-	-	112	-	-	-	-	tr|F6GXW6|F6GXW6_VITVI Putative uncharacterized protein OS=Vitis vinifera GN=VIT_08s0058g01340 PE=4 SV=1	8e-07	emb|CBI18033.3| unnamed protein product [Vitis vinifera]	7e-07	-	-	-	GO:0016020,membrane;GO:0016310,phosphorylation;GO:0005524,ATP binding;GO:0004872,receptor activity;GO:0016301,kinase activity;GO:0006468,protein phosphorylation;GO:0000166,nucleotide binding;GO:0004672,protein kinase activity;GO:0016021,integral to membrane;GO:0016772,transferase activity, transferring phosphorus-containing groups	-	-	-
comp31243_c0_seq1		comp31243_c0_seq1	down	0.19	0	#NAME?	1	1	NA	1	1	NA	-	-	113	sp|Q40545|KPYA_TOBAC Pyruvate kinase isozyme A, chloroplastic OS=Nicotiana tabacum PE=2 SV=1	3e-07	gnl|CDD|178362 PLN02762, PLN02762, pyruvate kinase complex alpha subunit.	2e-12	tr|F6HDW1|F6HDW1_VITVI Pyruvate kinase OS=Vitis vinifera GN=VIT_05s0020g04480 PE=3 SV=1	8e-06	ref|XP_003555526.1| PREDICTED: pyruvate kinase isozyme A, chloroplastic-like [Glycine max]	6e-06	lcl|D7T766_VITVI/1-291 PF00224.16;PK;	1e-06	-	GO:0000287,magnesium ion binding;GO:0016310,phosphorylation;GO:0005524,ATP binding;GO:0004743,pyruvate kinase activity;GO:0016301,kinase activity;GO:0006096,glycolysis;GO:0003824,catalytic activity;GO:0030955,potassium ion binding;GO:0046872,metal ion binding;GO:0000166,nucleotide binding;GO:0016740,transferase activity;GO:0009536,plastid;GO:0009507,chloroplast	-	-	-
comp31247_c0_seq1		comp31247_c0_seq1	down	0.35	0	#NAME?	1	1	NA	1	1	NA	-	-	124	-	-	-	-	-	-	-	-	-	-	-	-	-	-	-
comp31249_c0_seq1		comp31249_c0_seq1	down	0.24	0	#NAME?	1	1	NA	1	1	NA	-	-	180	-	-	-	-	-	-	-	-	-	-	-	-	-	-	-
comp31252_c0_seq1		comp31252_c0_seq1	down	0.37	0	#NAME?	1	1	NA	1	1	NA	-	-	119	-	-	-	-	-	-	-	-	-	-	-	-	-	-	-
comp31254_c0_seq1		comp31254_c0_seq1	down	0.38	0	#NAME?	1	1	NA	1	1	NA	-	-	115	-	-	-	-	-	-	-	-	-	-	-	-	-	-	-
comp31255_c0_seq1		comp31255_c0_seq1	down	0.37	0	#NAME?	1	1	NA	1	1	NA	-	-	118	-	-	-	-	-	-	-	-	-	-	-	-	-	-	-
comp31267_c0_seq1		comp31267_c0_seq1	down	0.4	0	#NAME?	1	1	NA	1	1	NA	-	-	109	-	-	-	-	-	-	-	-	-	-	-	-	-	-	-
comp31277_c0_seq1		comp31277_c0_seq1	down	0.36	0	#NAME?	1	1	NA	1	1	NA	LHCB5	light-harvesting complex II chlorophyll a/b binding protein 5	123	sp|Q9XF89|CB5_ARATH Chlorophyll a-b binding protein CP26, chloroplastic OS=Arabidopsis thaliana GN=LHCB5 PE=2 SV=1	7e-21	-	-	tr|A9PGZ3|A9PGZ3_POPTR Light-harvesting complex II protein Lhcb5 OS=Populus trichocarpa GN=Lhcb5 PE=2 SV=1	1e-20	ref|XP_002329192.1| light-harvesting complex II protein Lhcb5 [Populus trichocarpa] gb|ABK95646.1| unknown [Populus trichocarpa] gb|EEF08104.1| light-harvesting complex II protein Lhcb5 [Populus trichocarpa]	1e-20	lcl|A9PGZ3_POPTR/91-254 PF00504.16;Chloroa_b-bind;	8e-22	-	GO:0016020,membrane;GO:0009765,photosynthesis, light harvesting;GO:0015979,photosynthesis;GO:0009507,chloroplast	-	K08916	ko00196, Photosynthesis - antenna proteins;
comp31290_c0_seq1		comp31290_c0_seq1	down	0.36	0	#NAME?	1	1	NA	1	1	NA	-	-	121	-	-	-	-	-	-	-	-	-	-	-	-	-	-	-
comp31292_c0_seq1		comp31292_c0_seq1	down	0.35	0	#NAME?	1	1	NA	1	1	NA	-	-	125	-	-	-	-	tr|F2CV02|F2CV02_HORVD Predicted protein OS=Hordeum vulgare var. distichum PE=4 SV=1	7e-07	ref|XP_003554135.1| PREDICTED: uncharacterized protein LOC100812895 [Glycine max]	6e-08	lcl|F2CV02_HORVD/1-46 PB327061; Pfam-B_327061;	2e-06	-	-	-	-	-
comp31304_c0_seq1		comp31304_c0_seq1	down	0.42	0	#NAME?	1	1	NA	1	1	NA	-	-	105	sp|Q0WVL7|GOGC5_ARATH Golgin candidate 5 OS=Arabidopsis thaliana GN=GC5 PE=1 SV=1	5e-07	gnl|CDD|192987 pfam12325, TMF_TATA_bd, TATA element modulatory factor 1 TATA binding. This is the C-terminal conserved coiled coil region of a family of TATA element modulatory factor 1 proteins conserved in eukaryotes. The proteins bind to the TATA element of some RNA polymerase II promoters and repress their activity. by competing with the binding of TATA binding protein. TMF1_TATA_bd is the mo…	2e-06	tr|D5A8G8|D5A8G8_PICSI Putative uncharacterized protein OS=Picea sitchensis PE=2 SV=1	6e-08	gb|ADE75837.1| unknown [Picea sitchensis]	5e-08	lcl|E0CVG5_VITVI/798-918 PF12325.3;TMF_TATA_bd;	4e-09	K	-	-	-	-
comp31318_c0_seq1		comp31318_c0_seq1	down	0.37	0	#NAME?	1	1	NA	1	1	NA	-	-	119	-	-	-	-	-	-	-	-	-	-	-	-	-	-	-
comp31319_c0_seq1		comp31319_c0_seq1	down	0.41	0	#NAME?	1	1	NA	1	1	NA	-	-	108	sp|Q9XES1|ECA4_ARATH Calcium-transporting ATPase 4, endoplasmic reticulum-type OS=Arabidopsis thaliana GN=ECA4 PE=2 SV=2	3e-06	-	-	tr|B9N6L9|B9N6L9_POPTR Endoplasmic reticulum [ER]-type calcium ATPase (Fragment) OS=Populus trichocarpa GN=POPTRDRAFT_271920 PE=3 SV=1	6e-07	ref|XP_002330877.1| endoplasmic reticulum [ER]-type calcium ATPase [Populus trichocarpa] gb|EEF09830.1| endoplasmic reticulum [ER]-type calcium ATPase [Populus trichocarpa]	6e-07	lcl|B9N6L9_POPTR/335-716 PF00702.21;Hydrolase;	8e-08	-	GO:0006810,transport;GO:0016020,membrane;GO:0015662,ATPase activity, coupled to transmembrane movement of ions, phosphorylative mechanism;GO:0008152,metabolic process;GO:0005524,ATP binding;GO:0006812,cation transport;GO:0003824,catalytic activity;GO:0006811,ion transport;GO:0006754,ATP biosynthetic process;GO:0046872,metal ion binding;GO:0016787,hydrolase activity;GO:0000166,nucleotide binding;G…	-	-	-
comp31321_c0_seq1		comp31321_c0_seq1	down	0.4	0	#NAME?	1	1	NA	1	1	NA	-	-	109	-	-	-	-	-	-	-	-	-	-	-	-	-	-	-
comp31332_c0_seq1		comp31332_c0_seq1	down	0.39	0	#NAME?	1	1	NA	1	1	NA	-	-	113	-	-	-	-	-	-	-	-	-	-	-	-	-	-	-
[truncated: 2,721 more rows]

## Sheet: Specific to 0.5 mM Cu
						Expression of transcripts speficific to 0.5 mM Cu
Transcript	GenBank accession number	Transcript	significance	WT.TY0.5	EC.6.TY0.5	fold.change(AB)	fisher.greater(AB)	fisher.less(AB)	chisq(AB)	fisher.greater.fdr(AB)	fisher.less.fdr(AB)	chisq.fdr(AB)	Name	Definition	Length	Swissprot_des	Swissprot_evalue	Cdd_des	Cdd_evalue	Trembl_des	Trembl_evalue	NR_des	NR_evalue	PFAM_des	PFAM_evalue	KOG	GO	EC	KO	Pathway
comp10011_c0_seq1		comp10011_c0_seq1	down	0.15	0	#NAME?	1	1	NA	1	1	NA	-	-	109	-	-	-	-	-	-	-	-	-	-	-	-	-	-	-
comp10027_c0_seq1	GBSQ01002481	comp10027_c0_seq1	down	0.44	0.16	-1.45943	1	1	0.348415	1	1	0.999959	-	-	217	-	-	-	-	-	-	-	-	-	-	-	-	-	-	-
comp10028_c0_seq1	GBSQ01002211	comp10028_c0_seq1	down	0.41	0.18	-1.18763	1	1	0.312235	1	1	0.999959	-	-	1166	-	-	-	-	-	-	-	-	-	-	-	-	-	-	-
comp10045_c0_seq1		comp10045_c0_seq1	down	0.25	0	#NAME?	1	1	NA	1	1	NA	-	-	130	-	-	-	-	-	-	-	-	-	-	-	-	-	-	-
comp10067_c0_seq2	GBSQ01002252	comp10067_c0_seq2	down	0.64	0.27	-1.24511	1	0.505229	0.502582	1	1	0.999959	-	-	1257	-	-	-	-	-	-	-	-	-	-	-	-	-	-	-
comp10071_c0_seq1		comp10071_c0_seq1	down	0.44	0	#NAME?	1	1	NA	1	1	NA	-	-	110	-	-	-	-	-	-	-	-	-	-	-	-	-	-	-
comp10085_c0_seq1		comp10085_c0_seq1	down	0.86	0	#NAME?	1	0.505229	NA	1	1	NA	-	-	111	-	-	-	-	-	-	-	-	-	-	-	-	-	-	-
comp10101_c0_seq1	GBSQ01002376	comp10101_c0_seq1	down	0.96	0.41	-1.22741	1	0.505229	0.691572	1	1	0.999959	-	-	2178	-	-	-	-	-	-	-	-	-	-	-	-	-	-	-
[truncated: 4,325 more rows]

## Sheet: Specific to 3 mM Cu
							Expression of transcripts speficific to 3 mM Cu
[truncated: 11,182 more rows]
